# Supplementary material for: Integrative Analysis of Transcriptome and Metabolome Reveals the Pivotal Role of the NAM Family Genes in Oncidium hybridum Lodd. Pseudobulb Growth
Source: Int J Mol Sci. 2024 Sep 26;25(19):10355. doi: 10.3390/ijms251910355 (PMC11476975; doi:10.3390/ijms251910355)
Supplement: Supplementary file 1 [file ijms-25-10355-s001.zip]

Archive with 46 entries (31 files):
- Supplementary file/
- Supplementary file/S1-Sequences information.txt
- Supplementary file/S2-Physicochemical characteristics
- Supplementary file/S3-The synteny analysis between O. hybridum and A. thaliana.xls
- Supplementary file/S4-Kegg analysis/
- Supplementary file/S4-Kegg analysis/Early.vs.Later/
- Supplementary file/S4-Kegg analysis/Early.vs.Later/Early.vs.Later_neg_kegg_enrichment.xlsx
- Supplementary file/S4-Kegg analysis/Early.vs.Later/Early.vs.Later_pos_kegg_enrichment.xlsx
- Supplementary file/S4-Kegg analysis/Early.vs.Middle/
- Supplementary file/S4-Kegg analysis/Early.vs.Middle/Early.vs.Middle_neg_kegg_enrichment.xls
- Supplementary file/S4-Kegg analysis/Early.vs.Middle/Early.vs.Middle_pos_kegg_enrichment.xlsx
- Supplementary file/S4-Kegg analysis/Early.vs.Senescence/
- Supplementary file/S4-Kegg analysis/Early.vs.Senescence/Early.vs.Senescence_neg_kegg_enrichment.xlsx
- Supplementary file/S4-Kegg analysis/Early.vs.Senescence/Early.vs.Senescence_pos_kegg_enrichment.xlsx
- Supplementary file/S4-Kegg analysis/Later.vs.Senescence/
- Supplementary file/S4-Kegg analysis/Later.vs.Senescence/Later.vs.Senescence_neg_kegg_enrichment.xlsx
- Supplementary file/S4-Kegg analysis/Later.vs.Senescence/Later.vs.Senescence_pos_kegg_enrichment.xlsx
- Supplementary file/S4-Kegg analysis/Middle.vs.Later/
- Supplementary file/S4-Kegg analysis/Middle.vs.Later/Middle.vs.Later_neg_kegg_enrichment.xlsx
- Supplementary file/S4-Kegg analysis/Middle.vs.Later/Middle.vs.Later_pos_kegg_enrichment.xlsx
- Supplementary file/S4-Kegg analysis/Middle.vs.Senescence/
- Supplementary file/S4-Kegg analysis/Middle.vs.Senescence/Middle.vs.Senescence_neg_kegg_enrichment.xlsx
- Supplementary file/S4-Kegg analysis/Middle.vs.Senescence/Middle.vs.Senescence_pos_kegg_enrichment.xlsx
- Supplementary file/S5-PCA_under negtive ion mode.tif
- Supplementary file/S6-Volcano plots_under negtive ion mode.tif
- Supplementary file/S7-FPKM.xls
- Supplementary file/S8-Correlation analysis/
- Supplementary file/S8-Correlation analysis/Later.vs.Early_LatervsEarly/
- Supplementary file/S8-Correlation analysis/Later.vs.Early_LatervsEarly/Later.vs.Early_neg_LatervsEarly_corr.xls
- Supplementary file/S8-Correlation analysis/Later.vs.Early_LatervsEarly/Later.vs.Early_pos_LatervsEarly_corr.xls
- Supplementary file/S8-Correlation analysis/Later.vs.Middle_LatervsMiddle/
- Supplementary file/S8-Correlation analysis/Later.vs.Middle_LatervsMiddle/Later.vs.Middle_neg_LatervsMiddle_corr.xls
- Supplementary file/S8-Correlation analysis/Later.vs.Middle_LatervsMiddle/Later.vs.Middle_pos_LatervsMiddle_corr.xls
- Supplementary file/S8-Correlation analysis/Later.vs.Senescence_LatervsSenescence/
- Supplementary file/S8-Correlation analysis/Later.vs.Senescence_LatervsSenescence/Later.vs.Senescence_neg_LatervsSenescence_corr.xls
- Supplementary file/S8-Correlation analysis/Later.vs.Senescence_LatervsSenescence/Later.vs.Senescence_pos_LatervsSenescence_corr.xls
- Supplementary file/S8-Correlation analysis/Middle.vs.Early_MiddlevsEarly/
- Supplementary file/S8-Correlation analysis/Middle.vs.Early_MiddlevsEarly/Middle.vs.Early_neg_MiddlevsEarly_corr.xls
- Supplementary file/S8-Correlation analysis/Middle.vs.Early_MiddlevsEarly/Middle.vs.Early_pos_MiddlevsEarly_corr.xls
- Supplementary file/S8-Correlation analysis/Senescence.vs.Early_SenescencevsEarly/
- Supplementary file/S8-Correlation analysis/Senescence.vs.Early_SenescencevsEarly/Senescence.vs.Early_neg_SenescencevsEarly_corr.xls
- Supplementary file/S8-Correlation analysis/Senescence.vs.Early_SenescencevsEarly/Senescence.vs.Early_pos_SenescencevsEarly_corr.xls
- Supplementary file/S8-Correlation analysis/Senescence.vs.Middle_SenescencevsMiddle/
- Supplementary file/S8-Correlation analysis/Senescence.vs.Middle_SenescencevsMiddle/Senescence.vs.Middle_neg_SenescencevsMiddle_corr.xls
- Supplementary file/S8-Correlation analysis/Senescence.vs.Middle_SenescencevsMiddle/Senescence.vs.Middle_pos_SenescencevsMiddle_corr.xls
- Supplementary file/S9-Primer sequences.txt
