# Supplementary material for: Integrative Analysis of Transcriptome and Metabolome Reveals the Pivotal Role of the NAM Family Genes in Oncidium hybridum Lodd. Pseudobulb Growth
Source: Int J Mol Sci. 2024 Sep 26;25(19):10355. doi: 10.3390/ijms251910355 (PMC11476975; doi:10.3390/ijms251910355)
Supplement: Supplementary file 1 [file ijms-25-10355-s001.zip › Supplementary file/S1-Sequences information.txt]

>OhNAM058
MMYNPLAQLPPGFRFHPTDEELIVHYLMNRKASPSPPIIAEVDIYKFDPWDLPEKALFGD
REWYFFSPRERKYPNGVRPNRAAVSGYWKATGTDKEIRSGENNVGVKKALVFYKGKPPKG
FKSNWIMHEYRLVESQNSSKYKAMSSRVIDHSTRQLDDWVLCRIYKKSKHLPPPLIDPEV
LENSCADDACFPTQSLSHQQQLPKTLSISEYLENFSQPSSAQCNPLDLPAYDKTPLFGHP
IPNHDNNAANAFFLPQLSQVESSDSFNLKLQQDDERIIKEETGGAQNFAEQFDSSQYSLL
NQPFFSHQLLLNSHLGFQ
>OhNAM100
MYNPVTHLPPGFRFHPTDEELIVHYLMNRKAAPPPPSIIAEVDIYKFDPWDLPEKALFGD
KEWYFFSPRERKYPNGVRPNRAAVSGYWKATGTDKAIRSGENNVGVKKALVFYRGKPPKG
FKTNWIMHEYRLAELQNSNKYKPMCSRVVDQSTRVSTA
>OhNAM057
MAQEEEETLVLPPGFRFHPTDEEIITHYLSPKVLNHGFCARAMGEVDLNKCEPWDLPSKA
KMKGEKEWYFFCQKDRKYPTGMRTNRATDSGYWKATGKDKEIYRGRGVIIGMKKTLVFYK
GRAPKGEKMNWVMHEYRLEGKVPLSNLSKSAKDEWVVSRVFDKNAGPKKSPMHTGAIVRV
SPFAEDLQNSPNLPPLMDSTAFINSNNAIEDINAWLYSNKNQYAINDPSASSSYLHHDQN
PYFSAFEDMGNYSDQVMINRHCKVEQFSNQSHDTGLSTDRNTEISSAVTKNVASYDEEFD
LHSMWRF
>OhNAM135
MERKEFMNHGLVRLPPGFRFHPTDEELVVQYLRKKAFSFPLPAAIIPEIELGKLNPSDLP
CGFGGEKYFFYLRESKSQKKKGRLSYQETKLGYWKTMGKEKPVLASSQGNELVGLKQVMV
FYRGKPPHGSKTDWIMHEYSLSNNQLLKSSTQVSAITSIMQFI
>OhNAM132
MNSGNGQLTVPPGFRFHPTEEELLYYYLRKKVAYEAIDLDVIRDVDLNKLEPWDLNDKCR
IGSGIQNEWYFFSHKDKKYPTGTRTNRATTAGFWKATGRDKGIHLSNSKRIGMRKTLVFY
TGRAPHGLKTDWIMHEYRLDDDTSLVQVSNFAYTLCYFVYL
>OhNAM083
MSISHIEEHQIMSRSKTCPSCGHKLERKPIYLFFYLQDWFGLPAGVKFDPTDQELIEHLE
AKVSASLRSHPLIDEFIPTIEGEDGICYTHPEKLPGVTRDGLSKHFFHRPSKAYTTGTRK
RRKIQTEVDVERGETRWHKTGKTRPVAANGKQKGCKKILVLYTNFGKHRKPEKTNWVMHQ
YHLGEQEEEKEGELVVSKIFYQTQPRQCSWSSERSGGSGSCSSTKEVASEKREELGSVAA
AAGMGVYGGMQNDSFSFAPFRKSFDEVRWRIIYFYFILFYFLLYKNAAWFCACRDVVCSR
FC
>OhNAM089
MGCTRDAEAELNLPPGFRFHPTDEELVVHYLCRKAAHQRLPVPIIADVDLYKCDPWELPE
KALFGQKEWYFFTPRDRKYPNGSRPNRATGRGYWKATGADKPVMPKGMNRALGIKKALVF
YSGKAPRGAKTDWIMHEYRLADTNRSANNEQLDDWVLCRLYNKKNAWEKKMQQNDKASPS
FEESMDDTGSESFRTPESDVDDSLPEFDDLGMPASRRVSGNVLMSFKGMEQRPKEEDNDW
FLDLKLDELESVGTGSTPMSMGTFDISSSLNQDYFFQALSSPQLKPSFTNLPPF
>OhNAM088
YIPHLLPPPIKRLVGLSQRKKKKKKQSTHLLIFLSFENPNFNMSNGSPSLPPGFRFHPTD
EELILHYLRKRLLASPCPASIIADVDIYKYNPWDLPEKAMFGDREWYFFSPRDRKYPNGI
RPNRAAASGFWKATGTDKPITMSKGNENIGVKKALVFYKGKPPKGVKTNWIMHEYRLVND
SLNKSKSRTVKHKEDSMRLDDWVLCRIYQRTNYQALVDVEQEESAGEQASMQKMNKSLSV
SELLIDESDLTLLSRFLETPSNTPVLDQLNPFSNRDLMQPLTENITNTGICYSTLQGIEF
EDSGFIAENSLKRQRMAGHYGFDEFGGYFNPSKKINTCSQIYDQVFNQFDISQSVFYQQL
MLNSQLGSP
>OhNAM087
MDEPLYLPPGFRFHPTDEEIITHYLFNKIMDRNFSPVAIAEANFNDCEPWDLPIRTGKAK
MGEKEWFFFCQKDRKYPTGMRTNRATESGYWKATGKDKEIYKEKRVLVGMKKTLVFYIGR
APRGQKSNWVMHEYRFEEKHNHHFNILYKSRQVNISS
>OhNAM136
LFEFLDPIPTRRAARPNLPLSSQTPPLFYTPPSSSSPQKTPILFFSKQKLFFHKKKNSMG
RSRDAEAELNLPPGFRFHPTDEELVVHYLCRKASQQRIPVPIIAEVDLYKFDPWDLPDMA
MFGTKEWYFFTPRDRKYPNGSRPNRTAGRGYWKATGADKPVTPAGKKTVGIKKALVFYDG
KAPKGKKTDWIMHEYRLADVNRTAKGNGSLRLDDWVLCRLYNKKKNWGKIERNLVEENED
LGSMESLMTPESGIEMLDFDEFWEKKQIKEECDWYSDLNLGDFEMPVVDFSMQDYNFLSF
ESPKDLLLSSLPSF
>OhNAM140
MDKVDEVMLPGFRFHPTDEELVGFYLRRKIQQKPLSIELIRQLDIYKYDPWDLPKMATTG
EKEWYFYCPRDRKYRNSTRPNRVTSAGFWKATGTDRPIYSSEGVKCIGLKKSLVFYKGRA
AKGIKTDWMMHEFRLPSLSDPMISKRPMDRNFIPASRDGQNSLIIIHDQEAWAICRIFKK
TNTAAQKALSHSWASSLPEATDFHKFSLPYAINGAQFGSENISCTKEIGSLIQFGCNSGL
EQHTNAVTYPSLDVTAFKPINLISCMSPEMPTSFTFSPSETSTDSKPSIDATSMLLNLSS
AVLQDLEKPSPSIDFGQPQQPNRFTVTFPLEENQNLGIEEEDMMAKKATSAICFSNTQWG
NMRTVSLPFNLMPNTSDEWKPNLPWDSLLFPSEISTGYSPHKSDT
>OhNAM077
MFREMEERNDMDKVDEVILPGFRFHPTDEELVGFYLRRKIQQKPLSIELIRQLDIYKYDP
WDLPKMATTGEKEWYFYCPRDRKYRNSTRPNRVTSAGFWKATGTDRPIYSSEGVKCIGLK
KSLVFYKGRAAKGIKTDWMMHEFRLPSLSDPMISKRPMDRNFIPASRDAQNSLIIIHDQE
AWAICRIFKKTNTAAQKALSHSWASSLPEATDFHKFSLPYAINGAQFASENISCTREIGS
LIQFGCNSGLEPHTNAVTYPSLDVTAFKPINLISCMSPEMPTSFTFSPSETSTDSKPSID
ATSMLLNLSTAVLQDLEKPSPSIDFGQPQQPNRFTVTFPFEENENLGIEEEDMMAKKATS
TICFSNTQWGNMRTMSFPFNLMPNPSDELKPNLPWDSLLFPSEISTGYSPHKSDT
>OhNAM040
MAPVGLPPGFRFHPTDEELVNYYLKRKIHGLKIELDIIPEVDLYKCEPWELSDKSFLPSR
DPEWYFFGPRDRKYPNGFRTNRATRAGYWKSTGKDRRVSSQNRAIGMKKTLVYYRGRAPQ
GIRTDWVMHEYRLDDKECEDTMGIQDSYALCRVFKKNVVCSEVDQEQGQCSLSVIESPQT
INNEYYEITSPDVPLLGSSSYVEEEEKDDAWMQFITDDAWCSNNDGGDEPTPCVAFAN
>OhNAM117
MDESLYLPPGFRFHPTDEEIITHYLFNKIMDQNFSPVAIAEANFNDCEPWDLPSKAKMGE
KEWFFFCQKDRKYPTGMRTNRATESGYWKATGKDKEIYKGKEVLVGMKKTLVFYIGRAPR
GQKSNWVMHEYRFEGKQNHHFNNLYKSRQVN
>OhNAM129
MSTFSHVPPGFRFHPTDEELVDYYLRKKVASRRIDMDVIKDVDLYKIEPWDLQEKCKIGV
EEQNEWYFFSHKDKKYPTGTRTNRATTAGFWKATGRDKPIYSNNYNLVGMRKTLVFYKGR
APNGHKLDWIMHEYRLESNENGPPQEEGWVVCRVFKKRVTSTQISIKHDSPSYHWYDEGL
PFIPQFDSPKKLTSQHSEISHHHSLYLNYKPEIELINHYNLPQDHSFHNLPHLIESPKFP
QFINHETMQNNHQLQIVTDWRVFDKLVASQLMSHEDISKESDFCDSRKVFEVKDKEVAVA
KCASTSTSSEHIDLWK
>OhNAM137
MSSSSSVHLPPGFRFHPTDQELIFHYLANRAASSPCPASIIAEVDIYKFDPWDLPGKAAF
GDREWYFFTPRDRKYPNGIRPNRSAGCGYWKATGTDKPISSGSENIGVKKALVFYKGKPP
KGIKTNWIMHEYRLADANKSNSYKPIRLRDHSMRLDDWVLCRIYVKSNHVLATEMDQEQE
DPCAEENFLMQMNHGMKLQKTSSLSDLFHDYSPILNLFDNQQEIPRFDGNSLFSHPLLSQ
NVMNQSREGVAGNGYFLPQLSNAESPVFIGAKRQRMEDSSGTSHSVKKQNDENDLNMFTE
FNTHFEGSQYDLFSHKMLMNSNIGGLQ
>OhNAM086
MGEREWYFFSLRDRKYPTGLRTNRATGAGYWKATGKDREVHAAATGALVGMKKTLVFYRG
RAPRGEKTRWVLHEYRLHGDFSYRHACKEEWVICRIFHKGGGDHKKCSYFPNSTYFLDPS
SSLNSCFSPLLEYPQTLENPIQSLLQNHDMPYFPKTTENSSLLFPF
>OhNAM038
EKLSAGGFGLEREKCPLDFRPLLCDFDFGSTDEEVMLFLRGRKAVDPVAGNVITEVSPFS
LEPWDSPEGAWYLYNSSNCQPCIKGRNFEVTRIGYWKTIDDITILRDNNAIGMKTTLEFH
IGPKPIGNRTGWMMDEYHIDQNLCHGSKFSQDCKSMYRMYWQKDQSQKFCDFKLFEEIHS
SMGSYDNNYDAEHLESMLMEFLEDEENSSSNNTPNIAETSKLTHTSFLNSTTSSPSDFHS
YLALNDLHDPNSASSCSDNSGDSVDSVDYFDPDELLSHLLGAGSQNTQQEQNNYKNFLST
SIIMPERLADNFFSEENSFQV
>OhNAM052
MHQNASETDLPGFRFHPTEEEILEFYLRRAAAGKKLNIDIIATVNLYLYDPWDLPAMAKM
GEREWYFFVPRDRRQGNGGRPNRTTERGFWKATGSDRHIRSSADPRRVIGLKKTLVYYRG
RAPRGAKTDWIMNEYRLPDESNAFGSMSAIPREDIVLCKVYRKATPLRELEQRAAMEEES
RASMADTSSTSSGHETLQNFTYDKLIMEMKEEQELPIEPAEVSSLPELMMKRPEPAAGRR
LPSLPELQVPIHGSFDWLQDPFINQLRSPWLEQWSPLYAQMLNF
>OhNAM128
MGLREVGTSLPPGFRFHPSDEELVCHYLYLKVANEKSSEGTMVEVDLHVKEPWDLPEIAK
LSPNEWYFFSFRDRKYATGSRTNRATHSGYWKATGKDRTIYNTKKHVMIGMRKTLVFYLG
RAPNGIKTNWVMHEFRLETPYSQPKV
>OhNAM082
MENFNNHYYNKDAQLPPGFRFHPTDEELITHYLLKKVLDCNFASRAIAEIDLNKCEPWEL
PAKSKMGEKEWYFFSLRDRKYPTGLRTNRATEAGYWKATGKDREIYSSKSGFLVGMKKTL
VFYRGRAPKGEKSNWVMHEYRLEGKFAYHFVAGSSKVMQGYLAYYRV
>OhNAM081
MSPVSLPPGFRFHPTDEELVAYYLKRKINGRTIELEVIPEVDLYKCEPWELPGHIACLIS
KDLEWYFFSPRDRKYPNGSRTNRATQAGYWKATGKDRKVNSQKRAVGMKKTLVYYRGRAP
HGSRTDWVMHEYRLDETECEIANGLQVQYRKFTNTSFAYLLLEKKNFGLHDDFKHSFFYN
L
>OhNAM003
LSLSLSLSTTLKSAKRRQYGRRCRRRRQSPPGFGFAPSDEELVRHYLQRKASMLPCCPDI
IPTLHLPHFDPWNLHCKALKGGKCWYFFSHKTENRTTPNGYWKHIGVDEAIKDLGLKRTL
VFHIGNQAEGIKTNWIMHEYFLIDKEARPSCSRKPSRKKGQEDANRWGCAECMRRDTMYT
QTAMKMGWS
>OhNAM060
MAIATAMSRDEAEKDAHENDLVMPGFRFHPTEEELIQFYLRRKVEGKRFNVELITFLDLY
RYDPWELPALAAIGEKEWFFYVPRDRKYRNGDRPNRVTTSGYWKATGADRMIRSESLMPI
GLKKTLVFYSGKAPKGIRTSWIMNEYRLPQPEISRNHKTEISLCRVYKRSGVEDHRRSPN
KTTSNASSSTTLPHKSHSQTKPHSTNFLQSAPIEPSHSSELGLSSTPMEEENSSQYHLQQ
PINSSSTMLIRSSCHLSCLISFGTGMILLLMLLEITTLLLSDALMIFKFCFLLRLL
>OhNAM079
MPADTCLFPLSSPSGREPINLAPRLSNKFQASSLLIEIRDKIEEKEGDSKENYKKKKEMT
AGNLQLPPGFRFHPTDDELVVHYLCRKCAGLPIAVQIIADLDLYKFNPWQLPSMALYGEK
EWYFFSPRDRKYPNGSRPNRAAGSGYWKATGADKPIGSPKPVAIKKALVFYAGKAPKGEK
SNWIMHEYRLADVDRSARRKNSLRVRSSKCILQLDDWVLCRIYNKKGGAIDKHAAAAAER
KPSPARFFRRPATPDTPEQKPDVMNHTSAPPPQQQQQQQQQQQQYTDLMCFDTSESLPRL
HADSSCSEHVLSPEFTCEREVQSQPKWGELERALGVGINYIDATAASGGAAAGGFPMDEG
LFSPLMRGNSFQDLMMYLQKPF
>OhNAM084
MNSGNGQLTVPPGFRFHPTEEELLYYYLRKKVAYEAIDLDVIRDVDLNKLEPWDLNGIGS
GIQNEWYFFSHKDKKYPTGTRTNRATTAGFWKATGRDKGIHLSNSKRIGMRKTLVFYTGR
APHGLKTDWIMHEYRLDDDTSLVQVSNAYTLYHLIYSIVIIFIFM
>OhNAM074
MGAAADYSASEECQDVINRQFGESKRWPTGVRFQPTDEELVLFYLKRKICRQKIKPAMVG
EVDVYKWEPWELPEKSLLRKGDKQWFFYSPRDRKYPNGSRSNRATKNGYWKATGKDRTIS
HLSKPAGNKKTLIYHGGRAPKGVRTDWVMHEYTLHEKLLLSFNKAQDSYALYKLFMKSGP
GPKNGEQYGAPFREEEWGDGVADDSFMEQNDGDVMSTANINSNSIPVIFNEDGCVAFPVS
ELGELGDGAADDSFMDQNDGDVMSAANLISNSIPDLFIEEVCDAFPVSEMEDLLRNLSQE
QEIIPGDREFSTYTAEVSKLQVDLEPDIGSHLMNPSYIDADDSILGSDTWGEESNIETRF
QNMHSILSHSQPIGLPDMVSTPHIVTADEEFLEIKDLNDPITSNDLDDISNRYLTFDNEE
FYDPYEHFDADMYLVESMGVPIEPKTPHLHLDNYFYEDPQGSQLWAHEETYNLATVANTN
EVALTSLAKDFTNASNLPSTSTTHVLEQMNLAESPSQSWLNSAFSAFLDSVPSSPALASD
SALISRAIERVSSFRAAQNNPQRRGGGHRNNDRGYVFISVLVGIGAVFWFLIIGAAVKIF
KGLWSRFISS
>OhNAM118
MLSERGKILTLLLIFSSHLLLSFENPNNIIIIMSNGSPSLPPGFRFHPTDEELILHYLRN
RLLASPCPASIIADVDIYKYNPWDLPEKAMFGDREWYFFSPRDRKYPNGIRPNRAAASGF
WKATGTDKPITMSKGNENIGVKKALVFYKGKPPKGVKTNWIMHEYRLVNHSLNKNKSRTD
WVLCRIYQRTNYHALVDAEQEESAGEKSSVQKMNKSFSVSELLIEEVDFSLLSRLMETPS
NTPVLDQLNPFSNRNLIQHNTENISNTDFSYSTSQGMESDQASGFISENSLKRQRMAGNY
GFDEFGGCLNPSKKINTCSQNYEQVFNQFDISQPFFYQQLMLNSHLGNP
>OhNAM073
MERKEFMNHGLVRLPPGFRFHPTDEELVVQYLRKKAFSFPLPAAIIPEIELGKLNPSDLP
CGFGGEKYFFYLRESKCQKKKGRLSYQETRLGYWKTMGKEKPVLASSQGNELVGLKQVMV
FYRGKSPHGSKTDWIKHEYSLSNNQLLKSSTQVSVNY
>OhNAM010
MYHEDSFLIQKPPAEEINLPPGFRFHPTDEELITHYLSNKVLNSNFSAIAITEVDLNKCE
PWDLPKKSKLGEKESYFYSLRGRKYPTDLRTNRATQAGYWKATGKDKEIRREKITVGMKK
TLVFYRGRAPKGVKTDWIMHEYRLEGNYAMNEWVICK
>OhNAM064
MQLQRETKMDDLELLSLSERKRMLIYHDMHSNSLSVKQVIPDFNKEWPGLPKGVKFDPSD
EELLWHLLAEIGKGMLKRHPFIHEFIVSLNDDDALGNVHPRFLPGVKQDGSLSYFFHRKV
DLYGSRKLKRQKKHDNSVEMYWHSIGKLNLVCVDGIHQGSKEVLNLYMGPRNGGNPVRTP
WLMHQYHVGIDGAEEDLVVSKIFYEKRSKQVIQDSRTDSVDGFVAEAPDFLEGLHVESVS
AELTTEEHSQKVYLKSAQNCPTSCLEKGR
>OhNAM134
MPGFRFHPTEEELIEFYLRRKVEGKRFNVELITFLDLYSYDPWELPAIGEKEWFFYVPRD
RKYRNGDRPNRVTTSGYWKATGADRMIRNESLRSIGLKKTLVFYSGKAPKGIRTCWIMNE
YRLPHSETDRFLKVRFKSYDK
>OhNAM120
MTIVPLKSLPLGFRFHPTDEELVSHYLKGKITGRLHSEMEVIPEIDVCKCEPWDLPGISL
LNDHEWFYFAPIDRKYPNGHRSNRATGAGYWKATGKDRVIRSRTAPLPAVIGMKKTLVFH
RGRAPKGLRTCWIMHEYRTTEPEFQCGEQVQILFLCFSVCVLMLN
>OhNAM095
MSMDENLDLPPGFRFHPTDEEIITHYVYPKVINHGAFTTRAVGEVDLNKCEPWELPGKAK
LGEKEWYFFCQRDRKYPTGTRTNRATESGYWKATGKDKEIYKGRAVLIGMKKTLVFYRGR
APKGVKTNWVMHEFRLEGKSSSSNFPKSAKDEWVVSRVFHKSTPNQKKTPFHSSSVSNLA
RMNSFSTNELIDSPYLPPLTDTPYFNSAITDVDSFDMKTIIASSAPLNNYFFPSSSYQNQ
IPYCKAEQFSNQSMISQDTGDRNTEISSVISKIDMGSCASYGGGNGVMDLANMWRY
>OhNAM007
MQQNRKEDGDHMEDKEGNKEEEKLPPGFRFHPTDEELITYYLINKITKDNFTARAIAEVD
LNKCEPWDLPGKAKMGEKEWYFFSLRDRKYPTGMRTNRATNAGYWKTTGKDKEIYESKSS
ELVGMKKTLVFYKGRAPRGEKTNWVMHEYRLQPKYSAFKGNIMADEWVVCRVILKSNSIS
KKTASTTTQSHRVMNPCNINILPTLFSTRHHSNNLAELLLYYPNDKPPSSFPPPPSFLSG
LNLNIGGQQLFRNMNLPMNATDHAMLFPQLSSSSSLVAGCDQSEFQNLEEHCINMEGYWP
TY
>OhNAM030
MEEGLPPGFRFHPSDEELITYYLTRKITDFGFVAKAIVDVDLNKCEPWDLPGKASIGEKE
WYFFSLKDRKYPTGMRTNRATQAGYWKTTGKDKEIFHYGSLVGMKKTLVFYKGRAPKGEK
TSWVMHEYRQQTKFPYKPSKEEWVVCRVFKKTNNFNMKKQQPNSPSIPTLHESPGNTTSL
SELAEIDISILNNLTNSSSHFNPTNDINSYTNLNYMNNNIDQGNKIDLNLYMNWLYGRSE
NTGQSVLPWQLSSNSAQNQAILKAFQLNSYQFPVDFAGQGDSTFNHAIIEPKNADLMQQQ
QQVDQSMWKGY
>OhNAM059
MSRSHIVSSSSSANLIDAKLEEHQKRGSKQCPSCGQKLENKPDWVGLPAGVKFDPTDQEL
IEHLEAKVSIQGLIRSHHLIDEFIPTIEGEDGICYTHPEKLPGVTRDGLSKHFFHRPSKA
YTTGTRKRRKIQTETDHIRRGETRWHKTGKTRAVLANGKQKGCKKILVLYTNFGKHRKPE
KTNWVMHQYHLGEMEEEKEGELVVSKIFYQTQPRQCGAGGGGEGNGVVNFSASKRVVDDG
MGGVYGGNIVQLQMQKQKQKQQMSQNDDFSFDPFRKDFDEVQVGLGKKASNHSSEALISR
EETAFHINRPTNSISTIISPVTMQQTSMNILEDPYHVSRLLFQSDKFQEPKLVERHSGAG
LEELIMGCTSTNIKPPETSIPHPQESEWLKYSYWSPGSHDHQG
>OhNAM139
MPRRLSSGAGFPKTEHLSLLQLNMYHEDSFLIQKPPAEEMNLPPGFRFHPTDEELITHYL
SNKVLNSNFNAIAITEVDLNKCEPWDLPKKSKLGEKESYFYSLRGRKYPTGLRTNRATEA
GYWKATGKDKEIRREKITIGMKKTLVFYRGRAPKGQKTDWIMHEYRLEGNYAMLKLQFF
>OhNAM126
MEGRRTSDAELELNLPPGFRFHPTDEELLVHYLCKRASHQPLPVPIIAELDLYKYNPWNL
PEKALFGTREWYFFTPRDRKYPNGSRPNRAAGRGYWKATGADKPVTPAGSARPVGIKKAL
VFYDGKAPKGTKTDWIMHEYRLVDANRGARRGGSLRLDDWVLCRLYNKKKGWEKMAKEEI
GSPEESFRTPESDVELPDYDDFGPPAPPPAAGGIKEEYDWYSDLNLEDLQNSFGNFRSAE
CFDSSLVSPKLMGNLGAF
>OhNAM045
NSTHLSLSLSLSLSLSISSIIPQVLQEKVNCGGNSKGRTRGTGVDQRQHWLELYPIYGIQ
LMDSIESCVPPGFRFHPTEEELVGYYLKKKVASQKIDLDVIRDVDLYRIEPWDLQECCRI
GYEEQTEWYFFSHKDKKYPTGTRTNRATLAGFWKATGRDKAVHDKKQLIGMRKTLVFYKG
RAPNGQKSDWIMHEYRLETEENGQPQV
>OhNAM051
MEGGGSLNGYQFPPGFRFHPTDQELIIHYLRKKITSSLPPSSSIIADVNIYKFNPWELPE
KAFLGEREWFFFSPRDRKYPNGVRPNRSAGCGYWKATGTDKPILAANGSHCLGVKKALVF
YEGRPPKGTKTDWIMNEYRLLESSTSQQQKHKGTMKLDDWVLCQVKHKGHLLPENDEKPW
PLPSPPAASSIFMKSPTQQESQQQYAGKERNNLFELSDGSNLMGYFLGSASQDESADEIS
>OhNAM049
MDMEEGLPPGFRFHPSDEELITYYLTHKITNFGFVTKAIVDVDLNKCEPWDLPGKASIGE
KEWYFFSLKDRKYPTGMRTNRATQAGYWKTTGKDKEIFHYGSLVGMKKTLVFYKGRAPKG
EKTSWVMHEYRQQTKFPYKPSKEEWVVCRVFKKSNNLNMKKQQPSSPSIPTLLQSPANTT
SLSELAEIDISILNNLTNSSAHFNPTNDINSYTNLNAINNIEGNKIDLNLYMNWLCARSE
NAGQSFLPWSVPNPAILKALQLSSYQLPMDSFAGQGDPTFHAIIEPKNGDLMQQQQVDQS
LWKGY
>OhNAM096
MPPGFRFHPTDEELILHYLRNRALASPLPVSIIAEVDIYKFNPWDLPGLSSPSKHFEWYF
FSPRDRKYPNGIRPNRTAASGYWKATGTDKLISSDNENIGVKKALVFYKGKPPKGLKTDW
IMHEYRLADSLNNNNYKPIRLGVHSMRVNLWFLLSLVMFMCFFTRISCYFLNEMFVVV
>OhNAM065
MEEKNDMDKGDEIMLPGFRFHPTDEELVGFYLKRKIQQKPLSIELIRQLDIYKYDPWDLP
KMASTGEKEWYFYCPRDRKYRNSARPNRVTGAGFWKATGTDRPIYSSEGTKCIGLKKSLV
FYKGRAAKGLKTDWMMHEFRLPSINDPSVSKRPLDKNFIPANESWAICRIFKKTNTAAQR
ALSHSWVSSFPEATDLDKFSLPRAMQYTAENTSCTTEVGSAIQFGCNSVLDHQSSYPSMD
FTNFKSTNLNSLMFSPIETSIPIKPSVDVPSMLLNLSPAMLQDMDKSSPSIDFENPHQSN
GFTVTFPLEPNESLVTDEEDAISKKSFISSINGSNNQWGNLRTMNFPFNLTNPSDDWKLN
MLWDSPLYPSEMSTGYSTNKCYT
>OhNAM061
MEKKELPITNGFETNSTEANDQMQLPPGFRFHPTDEELITHYLSNKFLDPRFKSRAIGEA
NLNKCEPWDLPKQAKQGDKEWYFFCARDRKYPTGLRTNRATEAGYWKATGKDKEIYRGKL
LVGMKKTLVFYTGRAPRGEKTDWVMHEYRMEGSCCINTLHRLAKNEWVICRVFKKSPIVD
GFGMGKMASSSKNLPPLMDIPTHVPCFSNAMEGQKAPDQDMSSILWPMCSTLYDGSFMSL
IESHGFEEKQGCMKDREMLSFSEETGLTTEINCQFYCDNEIGMNSFEHCHWDC
>OhNAM122
MEKKQFETKSTETNDQIHLPPGFRFHPTDEELITHYLSNKFLDSRFKSRAIGEANLNKCE
PWDLPKQAKQGDKEWYFFCARDRKYPTGLRTNRATQAGYWKATGKDKEIYREKLLVGMKK
TLVFYTGRAPRGEKTNWVMHEYRMEGNCCINTLHRLAKVCKLAFEQNEWVICRVFKKSPI
GDGFGMGKIAPSTKNLPPLMDIPTHVPCFSNAMEGQKAPEEDMSSVLWPMCSTLYEGSFM
SLFESHGFEEKQGCMKDREMLSFSEETGVETEINAHIYFDNEIGMNSFEHCHWDC
>OhNAM141
MKRRKQVCNRGLMASSSSATVSSSGVPPGFRFHPTDEELLLYYLKKKISFEKFDLEVIKE
IDLNKIEPWDLQERCRIGGTPQSEWYFFSHKDRKYPTGSRTNRATSAGFWKATGRDKCIR
SSYNKIGMRKTLVFYRGRAPHGLKTDWIMHEYRLDDSDHDPLPDAAVSLYIICLYI
>OhNAM035
MEKNGSETELPGFRFHPTEEEILDFYLRRAAAGKKLNIDIIATVNLYLYDPWDLPAMAKM
GEREWYFFVPRDRRQGNGGRPNRTTERGFWKATGSDRHIRSSVDPRRVIGLKKTLVYYRG
RAPRGAKTDWIMNEYRLPDGSGSFSSLSAMPREDIVLCKVYRKATPLRELEQRAAMEEES
RASMADTSSTSSGHETLQNFTYDKLFKEMKEEQELPVEPAEVSSLPELTTKLLEPAAGRQ
LPSLPELQVPIHGSFDWLQDPFINQLRSPWLEQWSPLYAQMLNF
>OhNAM015
MTGPSWLVDSKRIAKKIKNASERTDPKTIKWISNPTRACPSCNCVIDNSDVVHEWPGLPP
GVKFDPSDQELLQHLMAKVRKPGVDPHPFINEFIPTVEEDEGICYTHPQKLPGVKQDGSV
SHFFHRTFKAYNTGNRKRRKINTDDLGDVRWHKTGKTKPVLLNGEHLGCKKIMVLYVSST
KGGKAEKTNWVMHQYHLGIGEDEKENEFVVSKIFYQQQFKPCERNAVDPIMETVEEVVAE
TEIMACTGSATPEYHDECQNVIQSSEETSDQVDTIQVKVDHGPVNENNEVYPPVEKLNNQ
YFATSHETREPDNEGAAEDSQLAEDPKWWEGESQFLLDSQQLAEGIALCDEFLQSQSSNA
EDDAIKPSKSCLSDYTSIGVESFKRDLEECQKLSRDGDNSSNNELDTTLDMRLSQLEFGS
QDSFGWATGKLAD
>OhNAM109
MAPVGLPPGFRFHPTDEELVNYYLKRKIHGQKIELDIIPEVDLYKCEPWELSDKSFLPSR
DPEWYFFGPRDRKYPNGFRTNRATRAGYWKSTGKDRRVCSQNRAIGMKKTLVYYRGRAPQ
GIRTDWVMHEYRLDDKECEDTMGIQVMYQLLII
>OhNAM067
MNDRSNKVPPGFRFHPTDEELLNYYLRKKVSSKIIDEDVIKEVELYKIEPWDLQDICAIG
KEEQHEWYFFSHKDKKYLTGTRTNRATTSGFWKATGRDKPIYLKHKLVGMRKTLVFYKGR
APNGQKSDWILHEYRLETDESDQNLQEDGWVVCRVFKKRVMNIKEENEFEYSPLWYEENT
ILVPSNNMYNHHHLPCSYKEHILHNFLPYEPHNHLHGEEEELQAKSDQNMNQNKKDWRVL
EKFVASQLSQDGPSNYPNCTTSQVPYYETLLPKFY
>OhNAM066
MNDRSNKVPPGFRFHPTDEELLNYYLRKKVSSKIIDEDVIKEVELYKIEPWDLQDICAIG
KEEQHEWYFFSHKDKKYLTGTRTNRATTSGFWNATGRDKPIYLKHKLVGMRKTLVFYKGR
APNGQKSDWILHEYRLETDESDPIMQEDGWVVCRVFKKRVMNIKEENEFEYSPLWYEENT
ILVPSNNMYNHHHLPCSYKEHILHNFLPYEPHNHLHGEEEELQAKSDQNMNQNKKDWRVL
EKFVASQLCQDGPSNYPNCTTSQVPYYETSLPKFY
>OhNAM005
MEEKNDMDKGDEIMLPGFRFHPTDEELVGFYLRRKIQQKPLSIELIRQLDIYKYDPWDLP
KMATTGEKEWYFYCPRDRKYRNSARPNRVTGAGFWKATGTDRPIYSSEGTKCIGLKKSLV
FYKGRAAKGLKTDWMMHEFRLPSINDPSVSKRPLDKNFIPANESWAICRIFKKTNTAAQR
ALSHSWVSSFPESTDLDKFTLPRSLNLTQYTSENTSCTTEISSAIQFGCNSVLDNQNTYP
SMDFTNFKSTNLNSFMFSPIETSIPIKPSLDVTSMLLNLSPAMLQDMDKSSPSIDFENPH
QSNGFTVTFPLEANESLVIDEEDTICKKNLSSNNQWGNLRTMNFPFNLANPSDDWKLNLL
WDSTLYPSEMSTGYSTNKCYT
>OhNAM097
MSYELPPGFRFHPTDEELIVYYLRKQAMSQPCPAPIIPELNIYKYDPWELPGKSELCERE
WYFFTPRDRKYPNGMRPNRATASGYWKATGTDKAIYSSSRYVGVKKALVFYQGRPPKGCK
TDWIMHEYRLHDNTNRPFKAAKSMILDEWVLCRIYQKRQPRKNTEEVGSGIETPVREESA
LEIEEFEKAPKFPRSCSLARLLEPDYTQLLGDSALGSIDDLFVGCGDDDEGGTSISGSHN
LLFGNQFFVDPIFQH
>OhNAM011
KTTQLCSSFHCLHSSCSVQEFIHILRKNIKSSAKFHPSCSIMAKLDFLPLESLPLGFRFR
PTDEELLSHYLKRKISGRIKGDDIDIIPEIDVCNCEPWDLPEKSVIKSDDAEWFFFAPKD
RKYPNGHRSNRATKAGYWKATGRDRTIKKRAPSSVAIGMKKTLVFHRGRAPKGKRTGWIM
HEYRTVEPDFDQGGFVLCRLFKKPEEKILSPNADEMDSSGLSPAPSRSSPDAAVHVDDSV
DEFTIPLNQETLPSNLDGVMANMEETRSYSCINEDNVAGGMEDDPVSSYLCNLSPISEKH
GFDVYDYLSSLVDDNGVGEPSKDEVDDSDSVDNFFYDLLLIDTEEESSPDFNKFSENTTE
ALKDDSLLNSTSGIKSPIWDNTDTEALLPQEEHSLVASCKLSGPTSVSSYFMSPTSNSYD
EIEAGPFMENLNCFYSQNVASVEPQSMNSLNVNGVLESSDASNNLFDGTDLSKNEPDLSG
VDNSTGIGIKIRPRGRQSSANPNPVGHGDASRRIRLQVLLHPGSSTVNGDHDGKAEASES
GKNAEFEELASNGSEKLANLSSSDNEMKNLINDSSQTPGPEPRQSTKESTDLFVKPERLP
VQETPKAASVYFGRVTVVIPVILCAVCIGIGWFFSSR
>OhNAM002
MEALKAISLPTGFGFHPTDVELISYYLKRKNQGMKVDLEVIPELSIYKYEPWDLPACCQI
PTRDNKWHFFTFRDRKYSNGSRANRATEAGYWKSTGKDRNISSHNRVIGTKKTLVFHEGR
PPHGKRTDWIMHEYFMDEKMSKTSSGMKDTYVLCRVTKRDGFATEEADDCQNAVNELYAS
PQETVIQEESNQSECTENLDEWFEELFDPYFDGSIFFNASPLSKESKNEPQVSHTGLNTS
IPKDEPLDLDFLPEEIFDLLLVDSTTMPEINELLTVNHNGTSSSIHSSKSGPESFNKEML
DLSKSTEIRGIQIHERRGIPAIGTFQHSVKLQVHTNKMEARNSAPVSQTIKFAPIDHHID
SDSKPQWPFNLKGEKKRELIQDGIKELLTMFRRFLSCV
>OhNAM105
MGLKEVETTLPPGFRFYPTDEELICHYLYNKVANEKASHGTLVEVDLHTLEPWELPEVAK
LSSNEWYFFSFRDRKYATGSRTNRATRLGYWKATGKDRTVYNPQTLLTVGMRKTLVFYHG
RAPNGLKTNWLMHEFRIQTPHSPPKVCSIIM
>OhNAM026
MVKIMEDTNFLLPPGFRFHPTDEEIITYYLAPKILNHGFVARAMGVVDLNKCEPWDLPSK
AKMGEKEWYFYCQRDRKYPTGTRTNRATVSGYWKATGKDKEIYRGKSEVLVGMKKTLVFY
IGRAPKGEKTNWVIHEYRLHGNSTSLSNLHKSSKDEWVVCRVFHKDNNGGGKSTTSIPTD
ITLHRTKGFKEELSNPLSSTLPLVMDPPYFNIVEPSMPSYFSSLNNTSDDYMIMNNQVID
MHTSSLPLIRRHCKIEQFSNQSMLSQDTGICSTDHSADVSSVIAKHDISVEDFDVASMAN
GSMLDLCSMWKC
>OhNAM131
MDHFYNKDAQLPPGFRFHPTDEELITHYLLKKVLDCNFTSRAIAEIDLNKCEPWELPAKS
KMGEKEWYFFSLRDRKYPTGLRTNRATEAGYWKATGKDREIYSSRSGFLVGMKKTLVFYR
GRAPKGEKSNWVMHEYRLEGKFAYHFVAGSSKVM
>OhNAM020
MEKLPAGGFGLEQEKCPPDFRPLLCDFDFGSTDETILLFLRGRKAGDPIPGNVITDVSPF
SLEPWDSPEGAWYLYNSSNFRPCIKGRSFEATRIGYWKTIDDITILKDNNAIGIKTTFEF
HIGPKPFGNRTGWMMHEYHRDQNICHGSKFSQDCKSMYKMYWQKDQSQKFCDFKLFEEEK
HSSMGSHDDNFDAEHLESMLMEFVEDEENSSSTKTPNKAETSKLTHTSFLNSTTSSPSDF
HSYLELNDLHDPNSASSCSDDSVDSVDYFDPDELLSHILGAGSQNTQQEQNNYKIYLSNS
ADNFSPKRTHSRSDSSSGSYGSGSKSLGGIAKRLRTL
>OhNAM121
MEKRELYIGDQLHLPPGYRFHPTDEELITYYLNNKFSDARFKSPAIGEANLNKCEPWDLP
KQAKQGDKVSYFFCARDRKYPTGLRTNRATKAGYWKATGKDKEIYREKLLVGMKKTLVFY
TGRAPRGEKTNWVMHEYRMEGNCCINTLHRLAKQNEWVICRVFKKSPVGDGFGMGKIASS
TKNLPPLMDIPTHVPCFSNAVEGQKAPEEDMSSVLWPMCSTLYEESFMSLFESHGFEEKQ
GCMKDREMLSFSEETGLGTEINAQIYFDNEIGMNSFEHSVGLLNDSCGGDFDVLF
>OhNAM046
MDDHFCYLPPGFRFRPTDEEIITHYLINKIADQNFFSLAISQANLNDCEPWDLPRKAKMG
DKEWYFFCQIDRKYPTGMRTNRATKAGYWKTTGKDKEIFKGKGVVGKKKTLVFYQGRAPR
GQRTNWVMQEYRLEGKQQAYYNICTPQMDWVVCKVYHKTKDTNTNSSKKLPSKMSSSADN
MLAENTNMTSLLHSTCLNPSNQELEGQQVLENDLKKSILSSQSYLSVPWFLHQEKGNLRA
PFISNHGKAGLSTERNGEASSAISKHQIC
>OhNAM143
MKVVQVILITVLMKLFSLFYAGVVLTLSQQMDVESSCVPPGFRFHPTEEELVSYYLTRKI
SCQKIDVEVIADIDLYKIEPWELQERCNLGYEEQNEWYFFSHKDRKYPSGSRTNRATASG
FWKATGRDKAIVSKSKVIGMRKTLVFYEGRAPNGIKSDWIMHEFRLQSTQLPPNNINSQE
EGWVVCRAFKKQSPNPRQDLSSYNPNYFLPPQKHYEFVQMGTNVTLSTYEPLRLNVHGIL
ESESMETHKVFDFPQLESPAFSSSSTLQSNDSLETSNKIDWKMLDIMLASQCSESASFSN
SGHINGYFQ
>OhNAM034
MGPMTLPPGFRFHPTDDELVGYYLKRKVDGQKIELEVIPVVDLYKFDPWELPGKKDMEWF
FFCPRDRKYPNGSRTNRATNSGYWKATGKDKKINCEFSIKGMRKTLVFYRGRAPGGERTD
WVMHEYRLCEHLSQGTVSFLVCKNLVSKFKLFSLFFKKIQFFS
>OhNAM012
MDALKTISLPLGFGFHPTDAELISHYLKRKNLGLKGDVEVIPELDIYKHEPWDLPACCQM
PTRDSKWHFFTSRDRKYPNSTRTNRATEAGFWKSTGKDRNIRFHNRVIGTKKTLVFHEGR
PPCGKRSDWIMHEYYMNEKECKKTPGMKDAYVLCRVTKRDGFVVGEQDPPQCAEIDDQKN
VKDVDSSRHEVVQPNESSPSESAEDLELWLKELLVPNFDGSIGFSQLTELTSIEPTNELQ
ASQTSVTTLIPKDEPLDLGFLPEEILGILSDGLTSMPEITELLDVNHSSTISLNQERSFV
TEDFKNEMPDLSQNNNFIQIRERGERPTTTEIFPHRVKLVRASKMESRNSSSICETIKCA
QVDRCISSNSKLNHPTKLEVDDPMSHKESKQKCSRIKACVYYCLLFACMIGVAGLIIYVF
LHDSIRIEGSFFAFGL
>OhNAM113
MHVSNMNLVFRLAYPTYREGLESIICSMDIPSELNLLKMEALKAISLPTGFGFHPTDVEL
ISYYLKRKNQGMKIDLEVIPELCIYKYEPWDLPGCQIPTRDNKWHFFTSRDRKYSNGSRA
NRATEAGYWKSTGKDRNIRSNNRVIGTKKTLVFHEGRPPYGKRTDWIMHEYFMDEKKSKT
GSGMKVYTLSTLVSSPTKEERLLWICFFICIYTA
>OhNAM112
MARSWLINSRGIAKKVKNATLYSNYQIRELGIEANRECPNCRYVIDNSDVSIDWPGLPAG
VKFDPTDVELLEHLAGKVGMGKSKAHIFLNEFIPTLDGDQGICYTHPENLPGVKKDGSSV
HFFHRISNAYATGCKKRRKIHTEYGESEESIRWHKTGKTKPVVESGVRKGWKKIMVLYKS
LGKGSKPDKDNWVMHQYHLGSHEEEKVGEFVVSKLFYQQHTKHLDRVDVETFPDELDGSN
LKIGPRTPKTVIPKPPRSKMISLSETDTHDPFPLPIQVYARAFFFFFFFFYMYRSWFTFP
CFLLIKLLHCVKE
>OhNAM099
MAQEEDGLVLPPGFRFHPTDEEIITHYLSPKVFDHGFCARAMGEVDLNKCEPWDLPSKAK
MKGEKEWYFFCQKDRKYPTGMRTNRATESGYWKATGKDKEIYKGRGVIIGMKKTLVFYKG
RAPKGEKMNWVMHEYRLEGKIPLSNLSKSSKVLLFSCTPPSISIVA
>OhNAM093
MERSGSELDLPGFRFHPTEEELLEFYLRRAAAGKKFNFDIIGTLNIYRYDPWDLPALAKM
GEREWYFFVPRDRRQANGGRPNRTTERGFWKATGSDRPIRSAANPRRLIGLKKTLVFYRG
RAPNGNKTDWVMNEYRVPDVLPNSFNVPQPPPKEDIVLCKIYRKATSLKELEQRAAMEES
RAASQACTISASSSDQESFQKYSYDNNEDIMEMKVEFEVPPVEFNKEVAEVSSAATLPPT
MPLLQSSAPEERSLAPIILPPPSPVAQGTAVRQIPSLPALQVPNYMSFDLVQESFLSQLR
SPWLDQWSPLYKSLLNF
>OhNAM123
MCREMGKYRNGDRPNRVTTSGYWKATGADRMIRSESLVPIGLKKTLVFYSGKAPKGVRTS
WIMNEYRLPQPEISRNHKTEISLCRVYKRSGAEEHRRISPNKITSNASSSTSLPHKNKSH
KSTNFLQISPNSQSSQQLPVNSLSPTPMEEENSPHFHLQQPLPNEIMNYVNQPQQLPPEL
FNKIWDWNDPFADASRDYNPAFK
>OhNAM078
MASSSSATVSSSGVPPGFRFHPTDEELLLYYLKKKISFEKFDLEVIKEIDLNKIEPWDLQ
ERCRIGGTPQSEWYFFSHKDRKYPTGSRTNRATSAGFWKATGRDKCIRNSYNKIGMRKTL
VFYRGRAPHGLKTDWIMHEYRLDDSDHDPQEDGWVVCRVFKKKCFLKIASDPSSSNGGSD
TILKPINGTTALDRTRGIASQYLDQQQSFHHHNPPYSGAFYKPEIAFHYSDHYPHVQVHD
LLSNHRPVTAYHDFSVVPNDCQPMQEVGEGRDHQAVNEWTVMDNLEERFAGAGAAAAAAA
VVQQMNEIAQQRGGEMDLWGYGK
>OhNAM080
MHIIHFSGKNSLTFCFYCNIISHVAGEENLILKHFVKMTTFSHVPPGFRFHPTDEELVDY
YLRKKVASRRIDMDVIKDVDLYKIEPWDLQEKCKISLEEQNEWYFFSHKDKKYPTGTRTN
RATTAGFWKATGRDKPIYSNNNLVGMRKTLVFYKGRAPNGQKLDWIMHEYRLETIDNGPP
QASILFEICQVSIIYIYIYTRPHTHIAFVLFFF
>OhNAM111
MDALKTISLPLGFGFHPTDAELISHYLKRKNLGLKVDVEVIPELDIYKHEPWDLPACCQM
PTRDSKWHFFTSRDRKYPNSTRANRATEAGFWKSTGKDRNIRFHNRVIGTKKTLVFHEGR
PPCGKRSDWIMHEYYMNEKEYKKIPGMKVISTSLLFLIVISLYFSCKSGYIWKLLLFDDI
SCRKN
>OhNAM013
RSWLINSRGIAKKVKNATLYSNYQIKELGIEANRECPNCKYVIDNSDVSIDWPGLPAGVK
FDPTDVELLEHLAGKVGMGKSKAHIFLNEFIPTLDGDQGICYTHPENLPGVKKDGSSAHF
FHRISNAYATGCKKRRKIHTEYGESQERIRWHKTGKTKPVVESGVRKGWKKIMVLYKSLG
KGSKPDKANWVMHQYHLGSDEEEKGGEFVVSKLFYQQHTKHLDEVEVETFPGELDGSILK
IGPRTPKTVIPKPPRSKMISLVKLIRMILFHCQFRRKIPHCHCLLYV
>OhNAM047
MEQTTSALRHGFLFSETQEYHKELPPGFRFHPTDEELITHYLSKKVIDSSFDPKAIGVVD
LNKVEPWDLPRNAKLGEKEWYFFCIRDRKYPTGLRTNRATDSGYWKATGKDKEIYRGKLT
VGMKKTLVFYRGRAPKGEKTDWVMHEFRLEGKNSAYNSPGASKNEWVICRVINKALIVNG
KKVFEAKGNIRSFCHGKEMEVGRPIPTPAPPPLMDIPAHVTCFSNFMEGQKIQDPELFRF
LNTSFQASPAINSSADISSLFFSKFDQNLDSFSCNGFMNLLESDIMRREGCKMEMEMLSI
SQETGLTTDINQEISSGNEIGRSNYEECNWNY
>OhNAM085
MEEKMAGFEERIRRNNEAVQVDDEEEKVVLPGFRFHPTDEELVGFYLRRKVEKKKPFSID
TIKQIDIYKYDPWDLPKLSNNGEKEWYFFSLRGRKYRNSIRPNRVTGSGFWKATGIDRPI
NSSNNANECIGLKKSLVYYRGSAGKGTKTDWMMHEFRLPSSSNKSPSSTINEAVRQYH
>OhNAM110
MGDKEWYFFCQIDRKYPTGMRTNRATKAGYWETTRKDKEIIKEKLVIGKKKTLVFYQGRA
PRGQRTNWVMQEYRLEGKQQVCYNLCKSPQMDWVVCKVYHKTKDTNTNSSKKLASKMNSF
ADNMLAENTNIPSLLHSTCLSQSNQELEENDFKKSSQSFLLSVPWYLHQEKGNLSAPF
>OhNAM022
MAWSSGCDEDNGDELDHDRPFKENSKPLVARICPSCGQKIHLDSLASSGIQDLPGLPAGV
KFDPTDQELLEHLEGKVRPQLQKLHPLIDDFIPTIEGHNGICYTHPDKLPGVTMDGLIRH
FFHRPSKAYTTGNRKRRKVNTNEQGGETRWHKTGKTRPIFAGTKVKGHKKILVLYQNYGK
LKKPEKTNWVMHQYHLGSDEEEKDGELVVSKIFYQTQPRLTGLTASRDDLKEENVVSCYN
SSIIAYNNVEHNRAESSSHFMRNLRSEFLQ
>OhNAM116
MGEREWYFFSLRDRKYPTGLRTNRATGAGYWKATGKDREVHAAATGALVGMKKTLVFYRG
RAPRGEKTRWVLHEYRLHGDFSYRHACKEEWVICRIFHKGGGDHKKSSYFPNSTYFIDPP
PSSLNSCFSPLLDYPQTLQSPIQSLLQNHQIPYFPKPTENSSLFPF
>OhNAM006
MIRSQIVSSSSSANLIDAKLEENQKRGSKQCPSCGQKLENKPDWVGLPAGVKFDPTDQEL
IEHLEAKVSIQGLIRSHHLIDEFIPTIEGEDGICYTHPEKLPGVTRDGLSKHFFHRPSKA
YTTGTRKRRKIQTETDHIRRGETRWHKTGKTRAVLSNGKQKGCKKILVLYTNFGKHRKPE
KTNWVMHQYHLGEMEEEKEGELVVSKIFYQTQPRQCGAGGAGEGNGVVKRRVVGVGMGAV
CGGVVQLQKQQMSSQSDEFGFDPFRKDFDEVQVGLGKKVSNHSSEALISREETGFHLNRP
TNSISTIISPVTMQQTSMNILEDPYHVSRLLFQSDKFQEPKLVERHSGVGLEELIMGCTS
TNIKPPETSIPHPQESDWLKYSYWSPGSHDHQG
>OhNAM023
MRTNRATNAGYWKTTGKDKEIFYYGVLVGMKKTLVFYKGRAPKGEKTSWVMHEYRLQTGF
PYKPSKEEWVVCKIFKKNSNFHMKKPSSSFPSMLLKSPRNTLSDQFGDIDASILNSLSDC
SAHFNPILQLNDGAADANGSDARINEVNKMDLKLYMNLLNSRYHSNESVNAGSSMSTFVG
NGDAFVRSQEIKFSELVQQQQQQEESIWRGY
>OhNAM016
LEHLEGKLRPELQKLHPLIDDFIPTIDGHNGICYTHPDKLPGVTMDGLIHHFFHRPSKAY
TTGNRKRRKVNTNEQGGETRWHKTGKTRPIFVGKKVKGHKKILVLYTNYGKLKKPEKTNW
VMHQYHLGSDEEEKEGELVVSKIFYQTQPRQTGSTTLRDDLKVENVAGCYNSSIISYNNG
EHNRAETSSHFMRNLKSEFLQ
>OhNAM008
MDSAKLPPGFRFHPTDEELVVHYLKKKAIAAPLPVTIIAEVDLYKFDPWELPEKANFGER
EWYFFSPRDRKYPNGARPNRAATSGYWKATGTDKPILSCGETQKIGVKKALVFYRGKPPK
GIKTNWIMHEYRLVESSAVFANKKASLRLDDWVLCRIYQKNSNKREKLEDGFHPQLLPRN
TSSVGNYTALLDNAEEVFFDGLLASDDSEMQSYRTKSLISLTTENNAPSPKRFQAGSNSR
NNTNFCCESGAGEEIGLNLLNLQIPQQLRQENQLGDGPAASLFRQPFTLSEVNWSA
>OhNAM019
MTWCSSCDDVDDNHNRRICAGKASSTAMIPKICSSCGHRIQVDDQGGNCAIQDLPGLPAG
VKFDPTDQELLEHLEGKARPDLQKLHPLIDEFIPTIDGQNGICYTHPQKLPGVTRDGLIR
HFFHKPSKAYTTGTRKRRKVHTDDHGGETRWHKTGKTRPVFVSGKVKGYKKILVLYTNYG
KQRKPEKTNWVMHQYHLGSDEEEKDGELVVSKVFYQTQPRQCGSTIITTKASTIKMKSKG
VKGDQDSTILKEASIVDYYSSSLISYNQGGNHRASSPHLIPNFNVHGGGSSFLH
>OhNAM125
MSSNSLPGFRFFPTEEELLSFYLHNKLNNLRSDMERVIPVLNIFSFDPWQLPEACVQDKE
QWFFFCPQQEREANGGRPSRTTASGYWKATGSPTQIYSSTKRRLGIKKTMVFYIGRAPTG
QKTEWKLNDYRLFDDHATITMAATAPEISIQSGDTPKVYVSFLL
>OhNAM124
MSSNSLPGFRFFPTEEELLSFYLHNKLNNLRSDMERVIPVLNIFSFDPWQLPEACVQDKE
QWFFFCPQQEREAGGGRPSRTTASGYWKATGSPTQIYSSTNRRLGIKKTMVFYTGRAPTG
QKTEWKLNDYRLFEDHATTTIVTTTVTTTAAVSIQSGDTPKVYVSFLL
>OhNAM043
MSISVNGQSCVPPGFRFHPTEEELLSYYLRKKVACEKIDLDVIRDVDLNKLEPWDIQEKC
RIGSTPQNDWYFFSHKDKKYPTGTRTNRATAAGFWKATGRDKVIFASFKRIGMRKTLVFY
KGRAPHGQKSDWIMHEYRLEEHSDNPNSLCNVSCTIADSLTQEEGWVVCRVFKKKSLNKI
SDNSNSYSPSFTNDSKNLISHSNSETALDQIFQYMGRSCKQEREVVTNINAGKISSRYLR
PIDTILGAATSLQERFMKMPPLESPMAPPPISTADYPSLFGADQHSCNSYHAEVINMEPS
GYQNDSGLISDWAALDRLVASHLNGDDGNGFSFCPSAGGRLLGGGDGDGEGDLWSFTQSA
ASSASDHVSHVSHASI
>OhNAM037
MTWCSTCDDVDDDHNRRICAAKSSSTAMIPKICSSCGHRIQVDDQGGSAIQDLPGLPAGV
KFDPTDQELLEHLEGKARPDLQKLHPLIDEFIPAIEGENGICYTHPEKLPGVTRDGLIRH
FFHRPSKAYTTGTRKRRKVHTDDHGGETRWHKTGKTRPVFVSGKVKGYKKILVLYTNYGK
QRKPEKTNWVMHQYHLGSDEEEKDGELVVSKVFYQTQPRQCGSTIITTKASTIKMKSKGV
KGDQDSTILKEASIVDYYSSSLISYNQGGNHRASSPHLIPNFNVHGGGSSFLH
>OhNAM063
MGEDAGGGGNLPPGFRFFPSDEELVRHYLQRKSSMLPCCPDIIPTLHLHHFDPWNLHCKA
LKGGKYWYFFSHRTENRTTPNGYWKHIGVDEAVKDVGLKRTLVFHVGNEVEGIKTNWIMH
EYFLMDNEASPSCGSNGRKPSRKKGQPKAVDANRWVVCRVYEAGYNVQPSGHEDGMELSC
LDEIFLSLDDYDDVSFTK
>OhNAM029
MSLPPGFRFHPTDIELVEYFLKRKVDGLPIELEVIPVIDLYKYDPWELPGKMVTSYMEWF
FFCPRDRKYPNGSRTNRATSSGYWKATGKDRKIICESSIKGLKKTLVFYRGRAPAGERTE
WAMHEYRLYEDLPQGAISFLVK
>OhNAM017
MTGVAMDGLIRHFFHRPSKAYTTGNRKRRKVNTNEQGGETRWHKTGKTRPIFAGKKVKGH
KKILVLYTNYGKLKKPEKTNWVMHQYHLGSDEEEKDGELVLSKIFYQTQPRQTGSTGSTA
MRDELKEENVAGCYNSSIISYNHRVLNKAETSSNFMHNFETEFLQ
>OhNAM041
MSNPASAMPPGFRFHPTDEELILHYLRNRAVSSPLPVSIIAEVDIYKFNPWDLPAKAVFG
EQEWYFFSPRDRKYPNGIRPNRTAASGYWKATGTDKLIRFADENIGVKKALVFYKGKPPK
GLKTDWIMHEYRLADSLNNNNYKPIRLGVHSMRLDDWVLCRIYKKRQHLSPTTVDQEQED
IYAEDSSVQMTQTQLLRQHHGVKILKTPFTSDFSADYSPLMSNDLNNQQGLQRFGNNPLF
GHPLSNHSLINQSTESSDNSYLNPQFLQAESPVSFAVKRQSVSNIEESSGTLQPLKKQNE
LSIFPNFSSQFDGSQSQYSLLNQPFFSLQ
>OhNAM106
MATLDVLPLESLPLGFRFRPTDEELLSHYLKRKINGRIKADDFVIIPEIDVCNCEPWDLP
EKSLIKSDDPEWFFFAPKDRKYPNGRRANRATKAGYWKATGRDRTIKRRAPSPSVAIGMK
KTLVFHRGRAPKGERTGWIMHEYRTMEPDFDQVRAVFVFPSSFLLGDV
>OhNAM055
MGRSRDAEAELNLPPGFRFHPTDEELVVHYLCRKASKQRIPVPIIAEVDLYKYEPWDLPD
MAMFGTKEWYFFTPRDRKYPNGSRPNRTAGRGYWKATGADKPVAPAGKKTVGIKKALVFY
DGKAPKGKKTDWIMHEYRLADVNRTAKGNGSLRLDDWVLCRLYNKKNNWGKIGRNLVEEN
EDEVSVESLMTPESGVELPDFDEFWEGEKKKVVAEVAPVIKEEYDWYSDLNLGDFQIPMG
DFAMQDYNFLSFESPRPLILSSLPSF
>OhNAM069
MNDRSNKVPPGFRFHPTDEELLNYYLRKKVSSKIIEEDVIKEVELYKIEPWDLQDICAIG
KEEQHEWYFFSHKDKKYLTGTRTNRATTSGFWKATGRDKPIYLKHKLVGMRKTLVFYKGR
APNGQKSDWILHEYRLETDESDQNLQEDGWVVCRVFKKRVMNIKEENEFEYSPLWYEENT
ILVPSNNMYNHHHLPCSYKEHILHNFLPYEPHNHLHGEEEELQAKSDQNMNQNKKDWRVL
EKFVASQLSQDGPSNYPNCTTSQVPYYETLLPKFY
>OhNAM031
MERNSQVITSHLPPGFRFHPTDQELINCYLTQKLTSSLPSDRNIIADIDLYKFNPWELPG
KALFGQEEWYFFSPRERKYPNGVRPNRTAGIGYWKATG
>OhNAM108
MATLNVPPLESLSEGYGFRPTDEQLLSHYLKRKINCSIEGDETTILPEIDVCSCEPWDIP
EKSLIKWNDDEWFFFAPKDRKYPNGHCSNRATKAGYWKATGRDRTIKRSAPSHVAIGMKK
TLVFHRGRAPKGKRTGWIMHEYCTVEPDFDQVRTVIF
>OhNAM107
FVQDRTVQNHCSLIPRSIPSFFRLFSSLSHRASCSVILLRIILFVLTALRLSCSRILYKK
TATSSTKLRPSCSIMAITHNVLHLESLPGYGFRPTDEELVNYYLKRKIEGDENLLLPEID
VCSCEPWELPEKSLIKSKDPKWFFFAPKDRNYPNSRRSNRATKAGYWKTTGRDRSVKASG
VAIGMKKTLVFYRGRAPKGERTAWIIHEYRTVEPDFDQVRAVYYYFFFPSSFLLFVQVHR
LRRYLNLHRFDVLDPEFFFFFCSGII
>OhNAM104
MAASAQLAPGFRFHPTDEELVSYYLKRKVTGKRIRVDAIAEIDLYKAEPWDLPPRSRLRG
RDMEWYFFTSLDRKYGNRCRTNRATVEGFWKTTGKDRVVQRGGRIVGVKKTLVYHMGRAP
RGRRTNWVMHEYRLEDEELARAGIPQVWFWIFVECSFSFLFFGLIRVV
>OhNAM032
MNTPRGKAFFGEKEWFFFSPRERKYPNGVRPNRAAGLGYWKATGTDKPILGAGGTQCIGV
KKSLVFHKGRPPKGIKTEWIMNEYRVLESKVAPQIRKQKGGSMRLDEWVLCRVRQKGNSP
AASDEVGEISSPTESSFTVSNQSEEKQDVVINGTSFSNWNESQLINSLFESQKERESIGE
VLDPAFYMKFSDGIGRDYTEAQQQVGSMKRKQFFDESMLLPPGKKLQCSVDGLFPPAESI
SNLSDFFLC
>OhNAM144
MSNTSPSLPPGFRFHPTDEELILHYLCKRAASAPCPVAIIADINIYKFNPWDLPEKAMFG
EREWYFFTPRDRKYPNGVRPNRAAGSGYWKATGTDKPIRTSRWNENIGVKKALVFYKGKP
PRGVKTNWIMHEYRLAETLHTSQRREIKLDDWVLCRIYQKKRHHSAVDREQEEEEVKNSA
NLNKIHKSFSVSEFLVEDADLSLLSGFLETPMNGPLSIHDQIGNSNFNNLVANNNSNSSG
SCYSAQQTDSQGSVLAAEQRTGDNYYFDDCEGQLNNSKKGGRNSNFFGQFYNQFDMSQPF
LNQQVQLSFHLGMQ
>OhNAM101
MSLPPGFRFHPTDIELVEYFLKRKVEGLPIELEVIPVIDLYKYDPWELPEKSYLPTIDME
WFFFCPRDRKYPNGSRTNRATSSGYWKATGKDRKIICESSIKGLRKTLVFYRGRAPAGER
TDWAMHEYRLYEDLPQGAISFLGAFALCRVVQRNYHLHRQGEPKGKMALPSSSSEIHQRN
SNSEVVNLLDLNNGAFPATSCNGNNFEAVPAMADSFQTKCQSPLVLSDASKVNIHGKLRG
KNANNFYQMIYFLCIVIYYRLFRLRRTYLTRYSQLNFLLTTQKLAQLTEFLQFHHVQVSQ
KKPVMLKKLAGKNSPHPVRARCST
>OhNAM048
MSYELPPGFRFHPTDEELIVYYLRNQAMSQPCPAPIIPELNIYKYDPWELPGKSELSERE
WYFFTPRDRKYPNGMRPNRATASGYWKATGTDKAIYSSSRYVGVKKALVFYQGRPPKGCK
TDWIMHEYRLHDNARRPLKAAKSMILDEWVLCRIYQKRQPRRNTEEVGSGIETPVREESA
LEVEEFEKAPKFPRSCSMARLLEADYTQLLGDSALGSIDDLFIGCGGDDEARTSLEDGAA
LRISGSHNPLFGNQFFVDPIFQH
>OhNAM091
MEGEEIISSQFPPGFRFHPTDQELITQYLWKKVTGSLPSDWGIITDIDLYKYNPWELPGK
AVFGQGEWFFFSPRERKYPNGVRPNRAAASGFWKATGTDKPILSAGGVQCIGVKKALVFY
QGRPPRGTKTDWVMQEYRLLDSMAPAQTQKQKNSMRVNISY
>OhNAM102
MSLPPGFRFHPTDIELVEYFLKRKVDGLPIELEVIPVIDLYKYDPWELPEKSYLPTIDME
WFFFCPRDRKYPNGSRTNRATSSGYWKATGKDRKIICESSIKGLRKTLVFYRGRAPAGER
TDWAMHEYRLYEDLPQGAISFLGAFALCRVVQRNYHLHRQGEPKGKMALPSSSSEVHQRN
SNSEVVNLLDLNNGAFPATSCNGNNFEAVPAMADSFQTKCQSPLVLSDASKVNIHGKLRG
KNANNFYQMIYFLCIVIYYRLFRLKRTYLTRYSQLNFLLTTQKLAQLTEFLQFHHVQVSQ
KKPVMLKKLAGKNSPHPVRARCST
>OhNAM028
IYLPPPTSPPISHPPPFPFISPNHSKQLISSSLHKNTHIHTTMSISVNGHSTVPPGFRFH
PTEEELLSYYLRKKVQSELFDLNVIRDIDLNKLEPWDIQEKCRVGTTPQNDWYFFSHKDK
KYPTGTRTNRATAAGFWKATGRDKVIYASLRRIGMRKTLVFYMGRAPHGQKSDWIMHEYR
LDEICDSDSQSNGSSLIAENQLAQEEGWVICRVFKKKNHHKQPPQTSHSSSENSLDKILH
YNTTISCTQHHTRNLRPIDTLLSRATTLIHERFAKLPALAGPTHPVQETDGETGFADWTV
LDRLVSYDSDGAYPFCPPAAHFIDGGGGEDDGDLWSLTRLSGSGHVSRDK
>OhNAM018
MKKTLVFYKGRAPKGEKTSWVMHEYRLQTDFPYKPSKEEWVVCKIFKKNSNFHMKKPSSS
FPSMLLAESPRNTLSDQFGDIDTSILNSLSDCSAHFNPILQLNDGAADANGSDTRINEAN
KMDLKLYMNLLNSRYQSNESVNAGSSMSTFVGNG
>OhNAM044
MERSGSELDLPGFRFHPTEEELLEFYLRRAAAGKKLNFDIIGTLNIYRYDPWDLPALAKM
GEREWYFFVPRDRRQANGGRPNRTTERGFWKATGSDRPIRSAANPRRLIGLKKTLVFYRG
RAPNGNKTDWVMNEYRVPDVLPTSFNAPLPPPKEDIVLCKIYRKATSLKELEQRAAMEES
RAASQGCTISASSSDQESLQKYSYDNNEDIMEMKVEFEVPPVEFNKEVAEVSSAATVPPT
IPLVQSTAPEEKSLAEDTAVRQIPSLPALQVPNYMSFDLVQESFLS
>OhNAM062
MEKRELYIGDQLQLPPGFRFHPTDEELITHYLSKKFSDARFKSLAIGEADLNKSEPWDLP
KQAKHGDKVWYFFCVRDRKYPTGLRTNRATKAGYWKATGKDKEIYRGKLLVGLKKTLVFY
TGRAPRGEKTDWVMHEYRMEGNCCINTLHRLAKNEWVICRVFKKSPIRDGFGMGKMASSS
YGEEVDGSPPTKNLPPLMDIPTHVSCFSNAMEGQKAPDQDLSSILWPVCSTLYDGSFMSL
FESHGFEEKQGCMKDREILCFSEETGLATEINAQIYCDNEIGMNSFEHSVGLLNDSYGGD
FDVLF
>OhNAM127
MVMMMEDNNFLLPPGFRFHPTDEEIITYYLAPKILNHGFVARAMGVVDLNKCEPWDLPSK
AKMGEKEWYFYCQRDRKYPTGTRTNRATVSGYWKATGKDKEIYRGKSEVLVGMKKTLVFY
IGRAPKGEKTNWVIHEYRLYGNSTSLSNLHKSSKVKTLRFTLLIPFSIS
>OhNAM138
MKVVQVILITVLMKLFSLFYVGVVLTLSQQMEVESCVPPGFRFHPTEEELVSYYLTRKIS
CQKIDMEVITDIDLYKIEPWELQERCNLGYEEQNEWYFFSHKDKKYPSGSRTNRATASGF
WKATGRDKAIVSKSKVIGMRKTLVFYEGRAPNGIKSDWIMHEFRLQSTELPPNSQEEGWV
VCRAFKKQSPNPRQYLSSYNPDYFLRPQKHCEFVQMGTNVTLSTYEPLNVHGIESESMEN
HKVFDFPQLESPAFSSSSNLQSNDSLETSNKIDWKMLDSMLASQCSESASFSNSGHINGY
FE
>OhNAM072
MSNTSPSLPPGFRFHPTDEELILHYLCKRAASAPCPVAIIADINIYKFNPWDLPAKAMFG
EREWYFFTPRDRKYPNGVRPNRAAGSGYWKATGTDKPIRTGRWNENIGVKKALVFYKGKP
PRGVKTNWIMHEYRLAETLHSTQSRQMKLREGSMRLDDWVLCRIYQKKRHHSQVDREQQE
EEAGVKNSANLNKIHKSFSVSEFLVEDADLSLLPGFLETPLNAPLSIHDPMVNSNFNNSV
ANNNSSSNGSCYSAQQTDSQASVLAAEQRTGDNYYFDDFEGQLNPSKKLRNSNIFGQFYN
QFDISQPFLNQQLQLSFHLGMQ
>OhNAM004
MQLQRETKMDDLEQLSLSERKRMLICHDMHSNSLSVKQAIPDFSKEWPGLPKGVKFDPSD
EELLWHLLAEIGKGVLKRHPFIHEFIVSLNDDDTFGNVHPQFLPGVKQDGSLSYFFHRKV
DLYGSRKLKRQKKHDNSVEIYWHSIGKLNLVCVDGIHQGSKEVLNLYMGSRNGGNPVRTP
WLMHQYHVGIDGAEEDLVVSKIFYEMRSKQVIQDSRTDSVDGFVAEAPEFLEGLHVESVS
AELTTEEHSQKVYLKSASSQNFPTTCLEKGRINHDKQSEGSLTTDELSLLDSPCETAAEI
STSSTSAKSEISVDDQREYEMGKGTDVFLADLGDFKDCINNANYDKVTEHDAHISMEISC
PEGAPEHVFHKNVIDKMFKTQAYSLKNKPLEETESKVAFQKNSSNWVNISVQPALSIKIE
PKSFEDAEIGIASENFSNNRSNVSASPGLLIKVKPEPFEKAEASIILEKYVDNFMSFSQS
SGPVDSSNSVNFCLPKTSIQENNIPHFYISKESIEICKISHQDYIPEDLQFPSAEVLSSK
ISSLDELLETTGFINQHPEKAHNGHDSLLMSNDKSQIIGNGECHPQINVHPGEPQSNSVS
SSSSLNVKSEPVESSLLTYSHIPPCDTREHASLMFENESELYRDCPLDILDHVPLKYRLG
ISVSEGDVNVKSENISEAPLTPGYRSFGSVNTEECISFSRRKRKKTATNSVETALEEDAP
GLLKALLVRGVQVEEIKLYGDLEDNDRLETSSSEGSFEELETLMTKVSAVNFI
>OhNAM009
MQQNRKEDGEMEDIEADQEEKLPPGFRFHPTDEELITYYLIHKITKVNFTARAIAEVDLN
KCEPWDLPGKAKMGEKEWYFFSLRDRKYPTGMRTNRATNAGYWKTTGKDKEIYESRNSEL
VGMKKTLVFYKGRAPRGEKTNWVMHEYRLQPKYSAFKGNHMADEWVVCRVILKSNIISKK
TPSTTMQSHRVMNPCNINILPTLFSTRHHANNLAELLLCYPNDKTTSCFPPPPSLAGLNL
NIGGQQLFRNMNLPMNATDHAMLFPQLSSSSSLVAGCESGFQNFEEHCINMDGYWPTY
>OhNAM076
MGLREIESSLPPGFRFHPSDEELVCHYLYKKVNNHKIVEGKMVEVDLHIREPWELPEMAK
LSDNEWYFFNFRDRKYATGLRTNRATKSGYWKATGKDRIINNSKTHRVVGMRKTLVFYQG
RAPNGMKTNWVMHEFRLENLHTPPKEDWVLCRVFHKRKGEPIRIGNGNIIEQENVLSSDS
HLEISTDDQLDQLVNVQESCHGDIGSSIPLLSYQEDNSSNTYLNFAVLQYNFFDFPQEMM
MGNTDVSGMDSRHGGGDEFSFLLDMGLDEYGHENGEGGAKLMSNVEAGLRCLDGKDGMVS
F
>OhNAM103
IYLPPPTSPPISHPPPLPLTQFSISPNHSIQFPLLFSSQNTHIQNTMSISVNGHSTVPPG
FRFHPTEEELLSYYLRKKVASEHIDLNVIRDIDLNKLEPWDIQEKCRVGTTPQNDWYFFS
HKDKKYPTGTRTNRATAAGFWKATGRDKVIYASLRRIGMRKTLVFYMGRAPHGQKSDWIM
HEYRLDELCDSDCLESNGSSLIAENQLTQEEGWVICRVFKKKNHHKQPPQTSHSSSENSL
DQILHYNTAISSAQNYARNLRPIDTLLSRATTLIHERFAKLPALAGPAHPVQETDGETGF
GDWTVLDRFVSYELDAYPFCPPATLLLGEDGGGGGGGEEDDGDLWSLAKLATCPATSNGR
AKLE
>OhNAM024
MSSSLPGFRFYPTEEELLSFYLHNKLNNLRNDMDRVIPVLDIFSYEPWQLPELSGEACVQ
DKEQWFFFCPQQEREANGGRPSRTTSSGYWKATGSPTQIYSSTKRRLGIKKTMVFYTGRA
PTGQKTEWKLNDYRLFEDHAITTAATTARVSIQSGDTPKLRGEFSLCRLYIGSGSMRSYD
RRPPAADEPASTSKLRLPESESSTRYGKKPRLSDSGHELV
>OhNAM071
MGLREVGTSLPPGFRFHPSDEELVCHYLYMKVANKKSCEGTMVEVDLHVKEPWDLPEIAK
LSPNEWYFFSFRDRKYATGSRTNRATQSGYWKATGKDRTIYNTKKHVMIGMRKTLVFYLG
RAPNGIKTNWVMHEFRLETPYSQPKEDWVLCRVFHKKKEEREKESTTCHTAISPPELWNS
YSNIAIDQSLPYYEDMNGCSLSTITTHQEEDNNLDYIHNGSLMQCDFLHDFTYDQIEVVP
NNGNIEQCELMWDMGLD
>OhNAM115
MEEQMGNFEERIRRNNEAVQVDEEEKVVLPGFRFHPTDEELVGFYLRRKVEKKKPFSVDT
IKQIDIYKYDPWDLPNAELSNNGEKEWYFFSLRGRKYRNSIRPNRVTGSGFWKATGIDRP
INSSNCANECIGLKKSLVYYRGSAGKGTKTDWMMHEFRLPSSTNKSPSFNINEAVSLIFI
LFEFQVISSRKFKRKCI
>OhNAM090
MTMDDSLHLLPGFRFHPTDEEIITHYLLEKVIDPSFKSIAIGEGNFNECEPWDLPGKANI
GEKEWYFFCRRDRKYPTGMRTNRATSTGYWKATGKDKEIFKGKGALVGMKKTLVFYSGRA
PRGMKTKWVMHEYRLEGKYQYSNFSTSHQVYIIIFKFKFYLNSNINTF
>OhNAM114
MVGEASSEQMPNPILPKLGALRLPPGFRFHPTDEELVLQYLKRKAFSFPLPAAIIPEIDL
GKYDPWDLPAVGEQERYFFYLRAVRYPNGRPVSRAMGSGHWKITGKEKPIIASKSKQVVG
MKKVLVFYHRKPSPGVKTDWVMHEYCLAGAGADSGVSCFWKRNNLVHVSSLSLYLNLMIN
>OhNAM094
MSISVNGQSCVPPGFRFHPTEEELLSYYLRKKVACEKIDLDVIRDVDLNKLEPWDIQEKC
RIGSTPQNDWYFFSHKDKKYPTGTRTNRATAAGFWKATGRDKVIYASIKRIGMRKTLVFY
KGRAPHGQKSDWIMHEYRLEEHSDNSNSLSIQVSSTIADTLTQEEGWVVCRVFKKKNLNK
ISDNSNSYSSSFTNDSKNPITHSNSETALDQIFHYMGRSCKQEREVITSINTGKISSRYL
RPIDTILSAATNLQDRFMKLPPLESPMALPPISTTDYPSLFGADHHSCNSYHAEVINMEP
SPYHNDPGLISDWAALDRLVASHLNGDDANAFAFCPAAGGRLLGGGEGEAEGDLWSFTQS
AASSASDHVSHVSHASV
>OhNAM133
MGLREIESSLPPGFRFHPSDEELVCHYLYKKVNNHKIVEGKMVEVDLHIREPWELPGFNL
FPLCDNEWYFFNFRDRKYATGLRTNRATKSGYWKATGKDRIINNSKTHRVVGMRKTLVFY
QGRAPNGMKTNWVMHEFRLENLHTPPKVLYNFYTTVCI
>OhNAM142
MTAGNLQLPPGFRFHPTDDELVVHYLCRKCAGLPIAVQIIADLDLYKFNPWQLPPMALYG
EKEWYFFSPRDRKYPNGSRPNRAAGSGYWKATGADKPIGSPKPVAIKKALVFYAGKAPKG
EKSNWIMHEYRLADVDRSARRKNSLRLDDWVLCRIYNKKGFFRRPATPDTPEQKPDVMNH
TSAPPPQQQQQQQQYTDLLCFDTSESLPRLHADSSCSEHVLSPEFTCEREVQSQPKWGEL
ERALGLGTNYIDATAASGGAGGGAAAGGFPMDDLMMYLQKPF
>OhNAM053
MIGEASCSTTPAPLRPSPDPTQLAPGFRFHPTDEELVGYYLKRKVTGRPIHVDAIAEVDI
YGAEPWNLPSQSRLRSRDLEWYFFTSLGRKYSNRCRTNRATLEGYWKTTGKDRSVQGRSC
IIGMKKTLVFHIGRAPSGQRTNWVMHEYRLQDEGLSRSGVQQDAYVVCKIFEKIGAGPQN
GAQYGAPFIEEEWDRDG
>OhNAM068
MNDRSNKVPPGFRFHPTDEELLNYYLRKKVSSKIIDEDVIKEVELYKIEPWDLQDICAIG
KEEQHEWYFFSHKDKKYLTGTRTNRATTSGFWNATGRDKPIYLKHKLVGMRKTLVFYKGR
APNGQKSDWILHEYRLETDESDPIMQEDGWVVCRVFKKRVMNIKEENEFEYSPLWYEENT
ILVPSNNMYNHHHLPCSYKEHILHNFLPYEPHNHLHGEEEELQAKSDQNMNQNKKDWRVL
EKFVASQLCQDGPSNYPNCTTSQVPYYETSLPKFY
>OhNAM130
MSPVSLPPGFRFHPTDEELVAYYLKRKINGKKIELEVIPEVDLYKCEPWELPGYINCMLN
KDLEWYFFSPRDRKYPNGSRTNRATQAGYWKATGKDRKVNSQKRAVGMKKTLVYYRGRAP
HGSRTDWVMHEYRLDETECEIANGLQVHYRKFTNR
>OhNAM054
MTVVPLKSLPLGFRFHPTDEELVSHYLKGKITGRLHSEMEVIPEIDVCKCEPWDLPDKSL
IRSDDHEWFYFAPIDRKYPNGHRSNRATGAGYWKATGKDRVIRSRTAPLPAVIGMKKTLV
FHRGRAPKGLRTCWIMHEYRTTEPEFQCGEQ
>OhNAM036
MIGAPGFRFHPTDEELVGYYLKRKVTGRPIRADAIAEVDVYGTEPWDLPTQSRLRSRDLE
WYFFTSLGRKYSNRCRTNRATLEGYWKTTGKDRSVHGRSRVIGMKKTLVFHIGRAPSGRR
TNWVMHEYRLEDENLARSGVQQDAYVVCKIFEKIGAGPQNGAQYGAPFIEEEWDRDEDEE
ANAVPVKESRDNAHMDPSVRDFVQLGDFLLDQDSDIPHVDTVSHSARSNDEDHDSEAEDP
SNFLVESLEEQGSDNDMPHDTDIATMQESITSLSRFGKQKVLENQSNSASIQNNGFVQLK
DIFDEENTSSILNVESADCFMERCNNNSHMEQGGNSEILLQDATFINQSGQLCMCHDIQH
DYCLEMYSLDNLPSQRSSGQLAGVNLMDYDAVSHEVPSLENGLKNDTSLASMADFSYLDE
LMAYYDATDDNINYPPTDYFLPLHESSASSMVGASSSSSKDGHVQQNLEAYESLQKAPPS
NCDPLSGGNGNLIADPKLKDHENNTLTKRLATLLNAITAPPAFAGEASVMGKFVEKTSSS
STDTVHITAGMIRLQSLMPLMADTESWKLQKQAEMNLLLSYGISKSVGSERKKKFNGGFN
STVCWLGFQLFFIGSFVLALSYKFVCNL
>OhNAM056
MSASSVHLPPGFRFHPTDQELIFHYLTNRAASAPCPASIIAEVDIYKFDPWDLPEKAAFG
DREWYFFTPRDRKYPNGIRPNRSAGCGYWKATGTDKPISSGSENIGVKKALVFYKGKPPK
GVKTNWIMHEYRLADANKSTSYKPIRLRDHSMRVRI
>OhNAM025
MAGRRTRDAEVELNLPPGFRFHPTDEELLVHYLCRRVSHQLLPVPIIAELDLYKYNPWNL
PEKALFGTKEWYFFTPRDRKYPNGSRPNRAAGRGYWKATGADKPVTPVGSSRPVGIKKAL
VFYDGKAPKGAKTDWIMHEYRLVDANRGARRSGSLRLDDWVLCRLYNKKKGWEKMPKEEI
SSPEESFRTPESDIELPDFDDFGPAAAAEAVAPAIKEEYDWYSDLNLEDLQNSFGSFRSS
PAAAAAAAFDVSSLVSLKSMENLASF
>OhNAM042
MSMDENLDLPPGFRFHPTDEEIITHYVYPKVTNHGAFTTRAVGEVDLNKCEPWELPSKAK
LGEKEWYFFCQRDRKYPTGTRTNRATESGYWKATGKDKEIYKGRAVLIGMKKTLVFYRGR
APKGVKTNWVMHEFRLEGKSPFSNFPKSAKDEWVVSRVFHKNNPGQKKTQFSSVSNLART
NSFSTNELIDSPYLPPLTDTPYFNSAITDIDSFDMKTIMASSAPLNNYFFPSSSYHNHIP
YCKAEQFSNQSMISQDTGDRNTEISSVISKIDVGSSASYGGGDGVMDLANMWRY
>OhNAM021
MTGPSWLVDSKRIAKKIKNASERTDPKSIKWISNPTRACPRCNFVIDNSDVVHEWPGLPP
GVKFDPTDQELLQHLMAKVRKPGVDPHPFINEFITTVEEDEGICYTHPQKLPGVKQDGRV
SHFFHRTFKAYNTGNRKRRKINTDDLGDVRWHKTGKTKPVLLNGEHLGCKKIMVLYVSST
KGGKAEKTNWVMHQYHLGIGEDEKDNEFVVSKIFYQQQFKPCERNAVDPIIETVEEVAAE
TEIMACTGSATPEYHDECQNVIQGSEENSGQVDTIQVKVDHGPVNANNEVYPPVEKLNNQ
YFATSHETREPDNEGAAEDSQLAEDPKWWEGESQFLLDSQQLAEGIALCDEFLQSQSSNA
EDEAIKPGKSCLSDYTSIGVESFKRDLEECQKLSRDGDNSSNNEIDTTLDMRLSQLEFGS
QDSFGWATGKLAD
>OhNAM098
DCSLPKVSLNILQVAKHSFIPTTKISSSFFSAMEQTSSAFRHGFLFSETQELPPGFRFHP
TDEELISEYLSKKVIDSSFDPKAIGVVDLNRVEPWDLPRNAKLGEKEWYFFCIRDRKYPT
GLRTNRATESGYWKATGKDKEIYRGKMIVGMKKTLVFYRGRAPKGEKSDWVMHEFRLEGK
NSAYNLPGATKVIFFLFPLNEWVICRVINKALILNGKKVCEAKGNVFRSFSHGKEMEVGR
PIPTPAPPPLMDIPAHVTCFSNFMEGQKIQDPELFRFLNTSFQTSPAINSSADISSLFFS
KFEQNLDSFSSNGFMNLLESDLVRREGCKMEMEMLSMSQETGLTSDINPEISSGNEIGRS
NYDECNWNY
>OhNAM070
MNDRSNKVPPGFRFHPTDEELLNYYLRKKVSSKIIEEDVIKEVELYKIEPWDLQDICAIG
KEEQHEWYFFSHKDKKYLTGTRTNRATTSGFWKATGRDKPIYLKHKLVGMRKTLVFYKGR
APNGQKSDWILHEYRLETDESDQNLQEDGWVVCRVFKKRVMNIKEENEFEYSPLWYEENT
ILVPSNNMYNHHHLPCSYKEHILHNFLPYEPHNHLHGEEEELQAKSDQNMNQNKKDWRVL
EKFVASQLSQDGPSNYPNCTTSQVPYYETLLPKFY
>OhNAM001
MPNPILPKLGALRLPPGFRFHPTDEELVLQYLKRKAFSFPLPAAIIPEIDLGKYDPWDLP
GVGEQERYFFYLRAATYPNGRPVSRAMGSGHWKITGKEKPIIASKSNQVVGMKKVLVFYH
RKPSPGVKTDWVMHEYCLAGAGNDAGVFCFGKSTVKYRREWVLCRIFLKRRATEEESDGL
LHQKPQSVIQFINFLREEGGDRSRRSSFSSSLSSSGLSCVTESNEEVSS
>OhNAM039
MGLKEVESTLPPGFRFYPTDEELICHYLYKKVLNEKVSHGTLVEVDLHTLEPWELPEMAK
LSPNEWYFFTFRDRKYATGSRANRATRLGYWKATGKDRTIYNPHTFLTVGMRKTLVFYHG
RAPNGLKTNWIMHEFRIETPHSPPKEDWVLCRVFHKRKVEGEKESMINSYTNTSPTSQYL
SSPIATNQQQLDSEERDYDSSFIQNLMECNGIVSLEQIGFSIRGPG
>OhNAM075
MPGFRFHPTEEELIEFYLRRKVEGKRFNVELITFLDLYSYDPWELPAMAAIGEKEWFFYV
PRDRKYRNGDRPNRVTTSGYWKATGADRMIRNDSLRSIGLKKTLVFYSGKAPKGIRTCWI
MNEYRLPQSETDRFLKTEISLCRVYKRAGVVESRRLPPSKPSSLTNSAKHSPRQPSSSFS
MLEEEDDMQKFDQSHAMVSSNITTHELYPASSSLLEEDHPSLLHSSNTNNSSMSKSSIIP
CPQVAMTTEAVDELQRLVGYNNQSFMQQTNEIQLQQTSQYQLLQPS
>OhNAM050
WNIIADIDLYKFNPWDLPDKAFFGEKEWFFFSPRERKYPNGVRPNRAAGIGYWKATGIDK
PILSAGGIHCIGVKKALVFHKGRPPKGIKTEWIMHEYRLLDSKVAPQTRKQKGGSMRLDE
WVLCRVKQKGNSPAASDEVVETSSPAESSFTVSNQSEEKLGVVINGTSFTDWNESQLINS
LFESQKERDSIGEVLDLAFFMRFGEGDSGDYTVAQQQVRSLKRKQYSLGALDESMLLLPE
KKLPCLVDGLFSPAESISNFSNFIYAETESI
>OhNAM027
MESSTQLAPGFRFHPTDEELVCYYLKRKVTGKQIRVDAIAEIDLYRAEPWDLPPRSRLRS
RDMEWYFFTSLDRKYANRCRTNRATIEGFWKTTGKDRPIQRGFRTIGLKKTLVYHTGRAP
RGQRTNWVMHEYRLEDEDLARAGIPQDGYVVCRIFQKSGPGPQNGAQYGAPFMEEDWEME
EEQDAKFVPVNLDRDDALVNPAGQDFVQLGDFFESPESGIHDLDAEHAFASQTEDSSILV
DELFKAFDSLDDVSHVTQDAEFSAPQGTKTTLNRLGQREGAEDQSNYAFIQSNGYVQSED
FFVEDNPNSRHSDHCLLEISNSNSVVDGTCPSKFLLDNSIEGDSHNTIWSTNKLDQLQIR
PHSAVQHDRFPQPFDPLDAGFWEHPSGDFIEDNSIYYDAPNREVSYLEDGFTFENSLSPL
VDLDFSEDLMTYYDATDNDLMNSSPDLFLSQFNQPNSPKWVEPNDSPEVFGSKTSSHKET
FHESLAQRSSLGKLRTGDGRSSGLNETLTDAKLNDSQDKKLVKFLASKLYSIPAPPAFAN
EAVLIGKTATQIPAASVSALRRTADMIPMGNWTAVNYAETWTLQKHTEHGFHHLSYTGPR
KKFCRIFSAFCRGGFPLCLLSAVILSLSYKIGYYFCKR
>OhNAM119
MGCTRDAEAELNLPPGFRFHPTDEELVVHYLCRKAAHQRLPVPIIADVDLYKCDPWELPE
KALFGQKEWYFFTPRDRKYPNGSRPNRATGRGYWKATGADKPVLPKGMNRALGIKKALVF
YSGKAPRGAKTDWIMHEYRLADTNRSPNKKASIRV
>OhNAM014
MTMDGSLHLLPGFRFHPTDEEIITHYLLEKVIDPSFKSIAIGEGNFNECEPWDLPGKANI
GEKEWYFFCKRDRKYPTGMRTNRATSTGYWKATGKDKEIFKGKGVLVGMKKTLVFYSGRA
PRGMKTKWVMHEYRLEGKYQYSNFSTTHQDEWVVCKVYNKKDTKSNTSQQEAADRTTTSF
VDNLFIQTPHHLPHLITDSPFFFNPNEQQNAFIHTSFFMQPPEKQFMNHFLQQETVQGAA
SCSVNAGNFSFRENCA
>OhNAM033
MMERSGSLNGYQFPPGFRFHPTDQELIIHYLRKKLTSSLPPSSSIIADVDIYKFNPWELP
EKAFLGEREWFFFSPRDRKYPNGVRPNRSAGCGYWKATGTDKPILAANGSHCLGVKKALV
FYEGRPPKGTKTDWIMNEYRLLESTTSQQQKHKGTMKLDDWVLCQVKHKGQHLLPENDEK
LWPFPSPLAASSIFIKSEQELSQQSSGKESNNLFELSDGSNLMGYFLGSASQDESADENS
>OhNAM092
MVQFMDSIESCVPPGFRFHPTEEELVGYYLKKKVASQKIDLDVIRDVDLYRIEPWDLQEC
CRIGYEEQTEWYFFSHKDKKYPTGTRTNRATMAGFWKATGRDKAVHDKKQLIGMRKTLVF
YKGRAPNGQKSDWIMHEYRLETEENGQPQVSALYLDHSLLSFSSCFKMKTF
