# Supplementary material for: Integrative Analysis of Transcriptome and Metabolome Reveals the Pivotal Role of the NAM Family Genes in Oncidium hybridum Lodd. Pseudobulb Growth
Source: Int J Mol Sci. 2024 Sep 26;25(19):10355. doi: 10.3390/ijms251910355 (PMC11476975; doi:10.3390/ijms251910355)
Supplement: Supplementary file 1 [file ijms-25-10355-s001.zip › Supplementary file/S2-Physicochemical characteristics]

Sequence ID	Number of Amino Acid	Molecular Weight	Theoretical pI	Instability Index	Aliphatic Index	Grand Average of Hydropathicity
OhNAM058	318	36488.07	6.21	45.87	69.34	-0.665
OhNAM100	158	18276.95	9.65	32.98	61.71	-0.704
OhNAM057	307	35219.58	6.56	40.79	58.14	-0.760
OhNAM135	163	18705.75	9.63	31.88	74.72	-0.473
OhNAM132	161	18830.38	8.98	16.82	72.05	-0.599
OhNAM083	302	34794.67	8.97	58.01	62.95	-0.571
OhNAM089	294	33588.78	5.43	43.80	57.11	-0.778
OhNAM088	369	42418.36	9.09	47.01	73.98	-0.601
OhNAM087	157	18789.52	9.37	41.59	55.29	-0.850
OhNAM136	314	36404.61	8.54	44.83	65.54	-0.669
OhNAM140	405	45885.14	6.67	48.16	67.23	-0.495
OhNAM077	415	47298.73	6.05	50.79	65.16	-0.518
OhNAM040	238	27556.82	4.94	42.61	62.23	-0.764
OhNAM117	151	17944.42	9.13	30.55	49.74	-0.896
OhNAM129	316	37331.06	6.83	51.92	65.95	-0.815
OhNAM137	327	37278.86	6.64	43.38	62.66	-0.671
OhNAM086	166	19312.92	9.39	36.82	56.45	-0.676
OhNAM038	321	36525.19	4.49	41.95	61.37	-0.638
OhNAM052	284	32941.43	6.28	68.38	69.47	-0.690
OhNAM128	146	17044.51	9.43	29.10	64.04	-0.648
OhNAM082	167	19665.48	9.44	28.71	59.04	-0.725
OhNAM081	181	21382.38	9.25	34.96	66.80	-0.721
OhNAM003	189	22030.44	9.83	69.15	59.42	-0.774
OhNAM060	296	34013.04	9.08	63.73	79.76	-0.426
OhNAM079	382	42942.90	9.01	52.87	65.24	-0.663
OhNAM084	165	19202.91	9.00	17.34	82.12	-0.422
OhNAM074	610	68471.08	4.67	47.48	73.25	-0.501
OhNAM118	349	39920.18	8.21	43.28	74.33	-0.539
OhNAM073	157	18107.94	9.62	30.37	71.34	-0.605
OhNAM010	157	18465.18	9.23	38.68	68.34	-0.786
OhNAM064	269	30866.16	6.39	42.59	83.23	-0.562
OhNAM134	141	17061.60	9.71	41.52	64.96	-0.782
OhNAM120	165	19000.19	8.94	34.85	83.27	-0.235
OhNAM095	296	33589.84	8.84	30.01	56.66	-0.643
OhNAM007	302	34814.49	8.43	41.56	61.06	-0.770
OhNAM030	311	35842.30	8.58	35.25	61.77	-0.762
OhNAM059	403	45441.15	8.56	52.27	64.79	-0.811
OhNAM139	179	20935.11	9.56	46.89	68.72	-0.753
OhNAM126	258	29292.03	6.47	51.78	63.22	-0.748
OhNAM045	207	23930.19	8.59	36.58	76.71	-0.662
OhNAM051	240	27118.58	8.31	45.14	61.00	-0.736
OhNAM049	305	34826.53	8.53	42.99	69.08	-0.610
OhNAM096	178	20800.18	9.54	36.51	82.13	-0.230
OhNAM065	383	43680.36	6.27	40.39	61.64	-0.612
OhNAM061	293	33780.52	6.27	37.20	53.96	-0.668
OhNAM122	295	34239.03	6.57	35.77	54.58	-0.692
OhNAM141	176	20478.46	9.43	47.89	69.83	-0.630
OhNAM035	284	32766.14	6.18	60.74	70.46	-0.677
OhNAM015	433	48775.15	4.90	41.33	65.47	-0.770
OhNAM109	153	18212.91	9.10	31.67	67.52	-0.771
OhNAM067	275	32929.04	6.36	49.53	65.16	-0.982
OhNAM066	275	32891.02	6.24	47.55	63.75	-0.956
OhNAM005	381	43705.35	6.17	41.36	64.02	-0.619
OhNAM097	255	29398.29	6.02	43.76	65.80	-0.647
OhNAM011	637	70210.02	4.89	51.69	71.00	-0.553
OhNAM002	398	45669.38	5.74	51.62	68.34	-0.684
OhNAM105	151	17582.17	9.25	29.61	70.99	-0.525
OhNAM026	312	35463.44	7.63	30.90	69.94	-0.469
OhNAM131	154	18089.73	9.45	34.50	58.31	-0.713
OhNAM020	337	38065.90	5.10	50.56	53.86	-0.785
OhNAM121	295	33768.45	6.21	36.24	61.49	-0.585
OhNAM046	269	30901.10	9.24	30.03	61.30	-0.763
OhNAM143	309	35556.31	6.19	55.97	74.08	-0.443
OhNAM034	163	19230.37	9.57	9.04	62.70	-0.524
OhNAM012	436	49646.43	5.87	52.89	76.88	-0.513
OhNAM113	214	24961.85	9.27	33.02	74.25	-0.481
OhNAM112	313	36075.53	9.16	37.03	74.06	-0.471
OhNAM099	166	19030.11	9.28	36.45	63.43	-0.577
OhNAM093	317	36170.11	6.68	70.64	72.97	-0.553
OhNAM123	203	23314.28	9.72	67.55	58.13	-0.963
OhNAM078	323	36753.08	6.73	37.06	61.02	-0.710
OhNAM080	213	25231.10	8.92	39.01	79.15	-0.348
OhNAM111	185	21722.27	9.48	40.29	77.46	-0.473
OhNAM013	287	32689.88	9.47	36.15	79.76	-0.535
OhNAM047	332	38029.18	7.04	36.83	64.04	-0.598
OhNAM085	178	20850.53	9.42	46.91	59.66	-0.957
OhNAM110	178	20856.84	9.44	25.08	58.60	-0.859
OhNAM022	270	30728.66	8.19	43.12	70.74	-0.815
OhNAM116	166	19239.84	9.65	43.30	56.45	-0.702
OhNAM006	393	44166.93	8.67	50.30	68.63	-0.728
OhNAM023	211	24040.18	9.30	39.03	62.84	-0.657
OhNAM016	201	23234.36	9.46	28.27	68.31	-0.922
OhNAM008	296	33469.84	8.73	37.78	72.23	-0.615
OhNAM019	294	32785.06	9.13	34.37	66.94	-0.719
OhNAM125	164	18875.43	8.55	61.32	66.04	-0.478
OhNAM124	168	19168.64	8.56	52.72	64.40	-0.445
OhNAM043	376	41816.71	6.31	44.62	66.17	-0.553
OhNAM037	293	32713.92	8.93	35.96	67.51	-0.715
OhNAM063	198	22580.46	6.19	39.43	63.94	-0.607
OhNAM029	142	16679.33	9.18	36.76	73.45	-0.476
OhNAM017	165	19055.57	9.76	37.57	55.52	-0.971
OhNAM041	329	37656.32	8.44	56.25	71.73	-0.641
OhNAM106	168	19469.48	9.54	42.08	73.15	-0.542
OhNAM055	266	30614.79	5.81	31.71	68.91	-0.650
OhNAM069	275	32943.07	6.36	52.31	65.16	-0.982
OhNAM031	98	11419.91	8.82	32.05	65.71	-0.700
OhNAM108	157	18119.69	8.58	44.89	65.22	-0.643
OhNAM107	266	31165.18	9.74	48.03	86.47	-0.186
OhNAM104	168	19869.97	10.10	27.49	74.82	-0.441
OhNAM032	249	27956.67	8.95	37.81	61.45	-0.628
OhNAM144	314	35950.17	8.18	41.80	62.45	-0.751
OhNAM101	324	37431.18	9.62	40.57	78.86	-0.428
OhNAM048	263	30231.22	6.26	46.95	67.19	-0.644
OhNAM091	161	18369.98	9.46	29.33	63.60	-0.567
OhNAM102	324	37375.11	9.61	37.51	78.55	-0.427
OhNAM028	350	39622.47	7.87	55.01	68.83	-0.666
OhNAM018	154	17330.57	8.83	36.92	62.08	-0.631
OhNAM044	286	32474.76	5.57	59.30	72.34	-0.586
OhNAM062	305	34786.59	6.27	36.44	65.87	-0.540
OhNAM127	169	19629.81	9.65	21.11	72.07	-0.469
OhNAM138	302	34871.50	5.87	53.49	69.97	-0.485
OhNAM072	322	36835.38	8.89	44.63	65.47	-0.700
OhNAM004	773	86459.64	5.06	48.94	79.78	-0.521
OhNAM009	298	34349.17	8.36	39.81	63.52	-0.659
OhNAM076	301	34539.83	5.57	40.34	69.24	-0.635
OhNAM103	364	40813.86	6.32	50.25	73.46	-0.561
OhNAM024	220	25071.14	9.08	57.68	59.00	-0.766
OhNAM071	257	30074.94	5.70	48.22	63.31	-0.695
OhNAM115	197	23127.36	9.38	42.11	66.75	-0.714
OhNAM090	168	19740.68	9.41	21.70	60.95	-0.582
OhNAM114	180	20301.73	9.61	49.80	85.56	-0.207
OhNAM094	377	42102.05	6.43	42.58	69.89	-0.547
OhNAM133	158	18786.65	9.49	35.59	69.62	-0.591
OhNAM142	282	31626.92	8.63	44.12	63.76	-0.611
OhNAM053	197	22346.18	8.88	49.05	64.37	-0.672
OhNAM068	275	32891.02	6.24	47.55	63.75	-0.956
OhNAM130	155	18383.02	9.47	38.23	61.61	-0.903
OhNAM054	151	17479.13	9.10	39.85	69.07	-0.611
OhNAM036	628	70086.75	4.83	45.15	70.83	-0.550
OhNAM056	156	17820.36	9.72	30.49	61.99	-0.637
OhNAM025	266	30081.00	6.93	54.96	70.15	-0.577
OhNAM042	294	33440.57	8.75	32.26	55.71	-0.676
OhNAM021	433	48752.18	5.03	38.83	66.17	-0.768
OhNAM098	369	42035.98	7.70	36.47	69.49	-0.412
OhNAM070	275	32943.07	6.36	52.31	65.16	-0.982
OhNAM001	229	25843.68	9.43	61.18	75.33	-0.404
OhNAM039	226	26305.80	7.10	41.41	67.26	-0.651
OhNAM075	286	33045.30	8.32	63.56	66.82	-0.698
OhNAM050	271	30544.66	6.42	39.19	76.64	-0.441
OhNAM027	638	72357.26	5.06	43.93	66.38	-0.624
OhNAM119	155	17757.46	9.74	29.11	65.55	-0.716
OhNAM014	256	29616.46	8.49	25.53	52.19	-0.677
OhNAM033	240	27229.67	7.01	41.60	63.83	-0.699
OhNAM092	171	20185.07	8.27	44.46	62.69	-0.670
