# Supplementary material for: Integrative Analysis of Transcriptome and Metabolome Reveals the Pivotal Role of the NAM Family Genes in Oncidium hybridum Lodd. Pseudobulb Growth
Source: Int J Mol Sci. 2024 Sep 26;25(19):10355. doi: 10.3390/ijms251910355 (PMC11476975; doi:10.3390/ijms251910355)
Supplement: Supplementary file 1 [file ijms-25-10355-s001.zip › Supplementary file/S3-The synteny analysis between O. hybridum and A. thaliana.xls]

############### Parameters ###############
# MATCH_SCORE: 50
# MATCH_SIZE: 5
# GAP_PENALTY: -1
# OVERLAP_WINDOW: 5
# E_VALUE: 1e-05
# MAX GAPS: 25
############### Statistics ###############
# Number of collinear genes: 3513, Percentage: 4.41
# Number of all genes: 79700
##########################################
## Alignment 0: score=323.0 e_value=4.1e-11 N=7 1&group01 plus
  0-  0:	AT1G22150.4	OhGene001294-mRNA-1	      0
  0-  1:	AT1G22210.1	OhGene001298-mRNA-1	 1e-130
  0-  2:	AT1G22280.3	OhGene001308-mRNA-1	 2e-117
  0-  3:	AT1G22300.1	OhGene001309-mRNA-1	 6e-118
  0-  4:	AT1G22340.1	OhGene001311-mRNA-1	      0
  0-  5:	AT1G22430.1	OhGene001322-mRNA-1	 6e-165
  0-  6:	AT1G22460.1	OhGene001327-mRNA-1	      0
## Alignment 1: score=288.0 e_value=8.9e-12 N=7 1&group01 plus
  1-  0:	AT1G58390.2	OhGene002774-mRNA-1	  5e-27
  1-  1:	AT1G58602.1	OhGene002783-mRNA-1	  1e-15
  1-  2:	AT1G58807.1	OhGene002792-mRNA-2	  4e-34
  1-  3:	AT1G58848.2	OhGene002793-mRNA-1	  9e-15
  1-  4:	AT1G59124.2	OhGene002814-mRNA-1	  1e-11
  1-  5:	AT1G59218.3	OhGene002820-mRNA-1	  3e-30
  1-  6:	AT1G59620.2	OhGene002827-mRNA-1	  2e-33
## Alignment 2: score=267.0 e_value=1.9e-08 N=6 1&group01 plus
  2-  0:	AT1G77990.1	OhGene001294-mRNA-1	      0
  2-  1:	AT1G78040.2	OhGene001301-mRNA-1	  4e-25
  2-  2:	AT1G78090.1	OhGene001298-mRNA-1	 4e-142
  2-  3:	AT1G78200.2	OhGene001308-mRNA-1	 2e-106
  2-  4:	AT1G78270.1	OhGene001311-mRNA-1	      0
  2-  5:	AT1G78290.2	OhGene001321-mRNA-1	 4e-175
## Alignment 3: score=276.0 e_value=6.9e-09 N=6 1&group01 minus
  3-  0:	AT1G69530.3	OhGene001702-mRNA-1	 4e-144
  3-  1:	AT1G69570.1	OhGene001705-mRNA-1	  3e-32
  3-  2:	AT1G69580.2	OhGene001701-mRNA-1	  2e-50
  3-  3:	AT1G69610.2	OhGene001683-mRNA-1	  4e-82
  3-  4:	AT1G69640.1	OhGene001679-mRNA-1	  7e-97
  3-  5:	AT1G69680.1	OhGene001676-mRNA-1	  4e-91
## Alignment 4: score=276.0 e_value=2.6e-09 N=6 1&group01 minus
  4-  0:	AT1G13710.1	OhGene000471-mRNA-1	      0
  4-  1:	AT1G13740.1	OhGene000467-mRNA-1	  1e-33
  4-  2:	AT1G13820.1	OhGene000459-mRNA-1	 1e-129
  4-  3:	AT1G13830.2	OhGene000457-mRNA-1	  6e-24
  4-  4:	AT1G13880.2	OhGene000453-mRNA-1	  1e-45
  4-  5:	AT1G13910.1	OhGene000446-mRNA-1	  5e-50
## Alignment 5: score=251.0 e_value=1.1e-09 N=6 1&group02 plus
  5-  0:	AT1G29940.1	OhGene004003-mRNA-1	  5e-25
  5-  1:	AT1G30130.2	OhGene004020-mRNA-1	  2e-39
  5-  2:	AT1G30200.1	OhGene004026-mRNA-1	 3e-130
  5-  3:	AT1G30270.1	OhGene004028-mRNA-2	      0
  5-  4:	AT1G30360.1	OhGene004030-mRNA-1	 8e-180
  5-  5:	AT1G30490.1	OhGene004033-mRNA-1	      0
## Alignment 6: score=277.0 e_value=7.7e-09 N=6 1&group03 minus
  6-  0:	AT1G19510.1	OhGene006055-mRNA-1	  8e-24
  6-  1:	AT1G19520.1	OhGene006052-mRNA-1	 2e-171
  6-  2:	AT1G19530.1	OhGene006049-mRNA-1	  4e-12
  6-  3:	AT1G19540.1	OhGene006043-mRNA-1	 1e-107
  6-  4:	AT1G19650.1	OhGene006036-mRNA-1	      0
  6-  5:	AT1G19680.1	OhGene006029-mRNA-1	  1e-47
## Alignment 7: score=271.0 e_value=8e-09 N=6 1&group03 minus
  7-  0:	AT1G55670.1	OhGene006992-mRNA-1	  2e-65
  7-  1:	AT1G55690.5	OhGene006988-mRNA-4	 5e-144
  7-  2:	AT1G55760.1	OhGene006981-mRNA-1	 6e-149
  7-  3:	AT1G55790.1	OhGene006979-mRNA-1	  3e-73
  7-  4:	AT1G55820.1	OhGene006964-mRNA-1	  2e-18
  7-  5:	AT1G55850.1	OhGene006961-mRNA-1	 4e-140
## Alignment 8: score=269.0 e_value=3.1e-10 N=6 1&group03 minus
  8-  0:	AT1G69180.1	OhGene005861-mRNA-1	  5e-32
  8-  1:	AT1G69250.1	OhGene005852-mRNA-1	  8e-51
  8-  2:	AT1G69260.1	OhGene005850-mRNA-1	  1e-30
  8-  3:	AT1G69270.1	OhGene005851-mRNA-1	      0
  8-  4:	AT1G69290.1	OhGene005847-mRNA-1	      0
  8-  5:	AT1G69410.1	OhGene005825-mRNA-1	  1e-75
## Alignment 9: score=319.0 e_value=7e-11 N=7 1&group04 plus
  9-  0:	AT1G13700.1	OhGene009444-mRNA-1	 5e-111
  9-  1:	AT1G13710.1	OhGene009445-mRNA-1	      0
  9-  2:	AT1G13750.1	OhGene009458-mRNA-1	      0
  9-  3:	AT1G13770.1	OhGene009455-mRNA-1	      0
  9-  4:	AT1G13830.2	OhGene009461-mRNA-1	  5e-26
  9-  5:	AT1G13920.4	OhGene009465-mRNA-1	  4e-17
  9-  6:	AT1G13970.1	OhGene009476-mRNA-1	 1e-138
## Alignment 10: score=319.0 e_value=2.9e-11 N=7 1&group04 plus
 10-  0:	AT1G13700.1	OhGene007550-mRNA-1	 2e-110
 10-  1:	AT1G13710.1	OhGene007551-mRNA-1	      0
 10-  2:	AT1G13750.1	OhGene007562-mRNA-1	      0
 10-  3:	AT1G13770.1	OhGene007563-mRNA-1	  2e-51
 10-  4:	AT1G13830.2	OhGene007565-mRNA-1	  3e-26
 10-  5:	AT1G13920.4	OhGene007572-mRNA-1	  3e-17
 10-  6:	AT1G13970.1	OhGene007578-mRNA-1	 9e-136
## Alignment 11: score=276.0 e_value=3.5e-08 N=6 1&group04 plus
 11-  0:	AT1G74110.1	OhGene007551-mRNA-1	      0
 11-  1:	AT1G74150.1	OhGene007555-mRNA-2	 1e-164
 11-  2:	AT1G74160.1	OhGene007557-mRNA-2	  4e-14
 11-  3:	AT1G74230.1	OhGene007558-mRNA-1	  2e-40
 11-  4:	AT1G74310.1	OhGene007568-mRNA-1	      0
 11-  5:	AT1G74370.1	OhGene007575-mRNA-1	  8e-80
## Alignment 12: score=257.0 e_value=1.1e-09 N=6 1&group04 plus
 12-  0:	AT1G69040.2	OhGene009438-mRNA-2	      0
 12-  1:	AT1G69240.1	OhGene009448-mRNA-1	 1e-101
 12-  2:	AT1G69295.1	OhGene009461-mRNA-1	  5e-26
 12-  3:	AT1G69325.1	OhGene009465-mRNA-1	  3e-13
 12-  4:	AT1G69330.1	OhGene009471-mRNA-1	  1e-93
 12-  5:	AT1G69430.1	OhGene009479-mRNA-1	 1e-117
## Alignment 13: score=458.0 e_value=8.5e-24 N=11 1&group05 plus
 13-  0:	AT1G11090.1	OhGene010687-mRNA-1	 3e-140
 13-  1:	AT1G11200.1	OhGene010691-mRNA-1	 9e-155
 13-  2:	AT1G11210.1	OhGene010694-mRNA-1	  1e-14
 13-  3:	AT1G11280.1	OhGene010703-mRNA-1	  2e-52
 13-  4:	AT1G11340.1	OhGene010706-mRNA-1	  3e-82
 13-  5:	AT1G11480.1	OhGene010718-mRNA-1	  1e-47
 13-  6:	AT1G11490.1	OhGene010722-mRNA-1	  6e-78
 13-  7:	AT1G11560.1	OhGene010741-mRNA-1	 2e-117
 13-  8:	AT1G11670.1	OhGene010756-mRNA-1	      0
 13-  9:	AT1G11690.1	OhGene010762-mRNA-1	  2e-23
 13- 10:	AT1G11800.1	OhGene010775-mRNA-2	  1e-95
## Alignment 14: score=278.0 e_value=3.2e-08 N=6 1&group05 plus
 14-  0:	AT1G32090.1	OhGene011332-mRNA-1	      0
 14-  1:	AT1G32100.1	OhGene011336-mRNA-1	  1e-62
 14-  2:	AT1G32180.2	OhGene011344-mRNA-1	      0
 14-  3:	AT1G32200.2	OhGene011347-mRNA-1	 6e-138
 14-  4:	AT1G32240.1	OhGene011352-mRNA-1	  1e-53
 14-  5:	AT1G32310.1	OhGene011361-mRNA-1	  4e-22
## Alignment 15: score=365.0 e_value=2.4e-14 N=8 1&group05 minus
 15-  0:	AT1G20370.1	OhGene012419-mRNA-1	  2e-43
 15-  1:	AT1G20380.1	OhGene012422-mRNA-1	      0
 15-  2:	AT1G20410.1	OhGene012418-mRNA-2	 3e-160
 15-  3:	AT1G20480.1	OhGene012413-mRNA-1	      0
 15-  4:	AT1G20530.1	OhGene012409-mRNA-1	  3e-54
 15-  5:	AT1G20620.6	OhGene012400-mRNA-1	      0
 15-  6:	AT1G20640.2	OhGene012399-mRNA-1	      0
 15-  7:	AT1G20700.1	OhGene012383-mRNA-1	  8e-43
## Alignment 16: score=272.0 e_value=5.2e-09 N=6 1&group07 plus
 16-  0:	AT1G20080.5	OhGene016023-mRNA-1	  2e-86
 16-  1:	AT1G20090.1	OhGene016031-mRNA-1	  5e-84
 16-  2:	AT1G20120.1	OhGene016038-mRNA-2	 7e-112
 16-  3:	AT1G20200.1	OhGene016054-mRNA-1	      0
 16-  4:	AT1G20220.1	OhGene016055-mRNA-1	  3e-70
 16-  5:	AT1G20225.1	OhGene016059-mRNA-1	  4e-58
## Alignment 17: score=259.0 e_value=5.9e-09 N=6 1&group07 plus
 17-  0:	AT1G09300.1	OhGene014997-mRNA-1	      0
 17-  1:	AT1G09430.1	OhGene015013-mRNA-1	      0
 17-  2:	AT1G09440.2	OhGene015023-mRNA-1	      0
 17-  3:	AT1G09460.1	OhGene015024-mRNA-2	  2e-33
 17-  4:	AT1G09550.1	OhGene015033-mRNA-1	  1e-16
 17-  5:	AT1G09570.3	OhGene015041-mRNA-2	      0
## Alignment 18: score=253.0 e_value=1.4e-09 N=6 1&group07 minus
 18-  0:	AT1G12090.1	OhGene016223-mRNA-1	  5e-36
 18-  1:	AT1G12110.1	OhGene016220-mRNA-1	      0
 18-  2:	AT1G12120.1	OhGene016216-mRNA-1	  2e-11
 18-  3:	AT1G12240.1	OhGene016217-mRNA-1	      0
 18-  4:	AT1G12270.1	OhGene016206-mRNA-1	  8e-90
 18-  5:	AT1G12530.1	OhGene016183-mRNA-2	  3e-30
## Alignment 19: score=270.0 e_value=7e-09 N=6 1&group08 plus
 19-  0:	AT1G80660.1	OhGene016589-mRNA-1	      0
 19-  1:	AT1G80690.2	OhGene016590-mRNA-1	  3e-26
 19-  2:	AT1G80720.2	OhGene016591-mRNA-1	  3e-63
 19-  3:	AT1G80780.3	OhGene016600-mRNA-1	 2e-141
 19-  4:	AT1G80840.1	OhGene016606-mRNA-1	  3e-61
 19-  5:	AT1G80940.1	OhGene016621-mRNA-1	  2e-61
## Alignment 20: score=482.0 e_value=9.6e-27 N=11 1&group09 minus
 20-  0:	AT1G77870.1	OhGene018009-mRNA-1	  4e-18
 20-  1:	AT1G78010.1	OhGene017995-mRNA-1	  3e-91
 20-  2:	AT1G78020.1	OhGene017994-mRNA-1	  6e-24
 20-  3:	AT1G78080.1	OhGene017983-mRNA-1	  2e-75
 20-  4:	AT1G78110.1	OhGene017979-mRNA-1	  7e-47
 20-  5:	AT1G78120.1	OhGene017978-mRNA-1	  2e-36
 20-  6:	AT1G78140.1	OhGene017976-mRNA-1	  1e-68
 20-  7:	AT1G78150.3	OhGene017974-mRNA-1	  4e-16
 20-  8:	AT1G78240.2	OhGene017953-mRNA-1	  7e-58
 20-  9:	AT1G78260.1	OhGene017951-mRNA-1	  3e-53
 20- 10:	AT1G78300.1	OhGene017931-mRNA-1	  7e-65
## Alignment 21: score=426.0 e_value=1.5e-19 N=10 1&group09 minus
 21-  0:	AT1G69490.1	OhGene018090-mRNA-1	  5e-97
 21-  1:	AT1G69530.3	OhGene018086-mRNA-1	 4e-141
 21-  2:	AT1G69560.2	OhGene018084-mRNA-1	  4e-76
 21-  3:	AT1G69570.1	OhGene018079-mRNA-1	  3e-42
 21-  4:	AT1G69610.2	OhGene018059-mRNA-2	  3e-84
 21-  5:	AT1G69640.1	OhGene018046-mRNA-1	 3e-104
 21-  6:	AT1G69690.1	OhGene018035-mRNA-1	  2e-29
 21-  7:	AT1G69700.1	OhGene018034-mRNA-1	  2e-55
 21-  8:	AT1G69780.1	OhGene018028-mRNA-1	  2e-80
 21-  9:	AT1G69820.1	OhGene018011-mRNA-1	 1e-113
## Alignment 22: score=396.0 e_value=6e-18 N=9 1&group10 minus
 22-  0:	AT1G20370.1	OhGene018814-mRNA-1	  9e-49
 22-  1:	AT1G20380.1	OhGene018816-mRNA-1	      0
 22-  2:	AT1G20410.1	OhGene018813-mRNA-2	 2e-158
 22-  3:	AT1G20480.1	OhGene018802-mRNA-1	      0
 22-  4:	AT1G20530.1	OhGene018798-mRNA-1	  1e-21
 22-  5:	AT1G20620.6	OhGene018791-mRNA-1	      0
 22-  6:	AT1G20640.2	OhGene018787-mRNA-1	 3e-141
 22-  7:	AT1G20700.1	OhGene018773-mRNA-1	  4e-43
 22-  8:	AT1G20823.1	OhGene018762-mRNA-1	  7e-18
## Alignment 23: score=348.0 e_value=7.2e-14 N=8 1&group15 plus
 23-  0:	AT1G22160.1	OhGene023753-mRNA-1	  2e-32
 23-  1:	AT1G22210.1	OhGene023758-mRNA-1	 5e-110
 23-  2:	AT1G22260.1	OhGene023765-mRNA-1	 9e-107
 23-  3:	AT1G22330.1	OhGene023785-mRNA-1	  2e-51
 23-  4:	AT1G22340.1	OhGene023786-mRNA-1	 8e-159
 23-  5:	AT1G22410.1	OhGene023794-mRNA-2	      0
 23-  6:	AT1G22480.1	OhGene023807-mRNA-1	  2e-27
 23-  7:	AT1G22490.2	OhGene023813-mRNA-1	  2e-53
## Alignment 24: score=270.0 e_value=1.1e-09 N=6 1&group15 plus
 24-  0:	AT1G78020.1	OhGene023753-mRNA-1	  2e-35
 24-  1:	AT1G78060.1	OhGene023755-mRNA-1	      0
 24-  2:	AT1G78090.1	OhGene023758-mRNA-1	 3e-121
 24-  3:	AT1G78240.2	OhGene023784-mRNA-1	      0
 24-  4:	AT1G78260.1	OhGene023785-mRNA-1	  4e-49
 24-  5:	AT1G78270.1	OhGene023786-mRNA-1	 6e-142
## Alignment 25: score=265.0 e_value=3.2e-09 N=6 1&group15 plus
 25-  0:	AT1G72360.2	OhGene024017-mRNA-1	  2e-29
 25-  1:	AT1G72370.1	OhGene024022-mRNA-1	 3e-126
 25-  2:	AT1G72490.3	OhGene024040-mRNA-1	  2e-25
 25-  3:	AT1G72520.1	OhGene024041-mRNA-1	      0
 25-  4:	AT1G72540.1	OhGene024046-mRNA-1	  4e-50
 25-  5:	AT1G72620.1	OhGene024048-mRNA-2	  1e-75
## Alignment 26: score=314.0 e_value=3.5e-11 N=7 1&group15 minus
 26-  0:	AT1G14660.1	OhGene023935-mRNA-1	  4e-32
 26-  1:	AT1G14670.1	OhGene023932-mRNA-1	      0
 26-  2:	AT1G14685.2	OhGene023924-mRNA-1	  1e-62
 26-  3:	AT1G14690.2	OhGene023922-mRNA-1	 2e-180
 26-  4:	AT1G14730.1	OhGene023913-mRNA-1	  3e-45
 26-  5:	AT1G14750.3	OhGene023904-mRNA-1	  4e-76
 26-  6:	AT1G14840.1	OhGene023902-mRNA-1	      0
## Alignment 27: score=303.0 e_value=1e-10 N=7 1&group15 minus
 27-  0:	AT1G22040.1	OhGene024269-mRNA-1	      0
 27-  1:	AT1G22150.4	OhGene024265-mRNA-1	      0
 27-  2:	AT1G22160.1	OhGene024262-mRNA-1	  1e-20
 27-  3:	AT1G22280.3	OhGene024252-mRNA-1	  8e-77
 27-  4:	AT1G22340.1	OhGene024243-mRNA-1	      0
 27-  5:	AT1G22490.2	OhGene024234-mRNA-1	  2e-44
 27-  6:	AT1G22500.1	OhGene024232-mRNA-1	  2e-19
## Alignment 28: score=262.0 e_value=2e-08 N=6 1&group15 minus
 28-  0:	AT1G77930.2	OhGene024273-mRNA-1	 7e-128
 28-  1:	AT1G77990.1	OhGene024265-mRNA-1	      0
 28-  2:	AT1G78020.1	OhGene024262-mRNA-1	  4e-19
 28-  3:	AT1G78200.2	OhGene024252-mRNA-1	  3e-66
 28-  4:	AT1G78230.1	OhGene024251-mRNA-1	 1e-112
 28-  5:	AT1G78270.1	OhGene024243-mRNA-1	 1e-175
## Alignment 29: score=282.0 e_value=7.6e-09 N=6 1&group16 minus
 29-  0:	AT1G26880.1	OhGene025130-mRNA-1	  3e-70
 29-  1:	AT1G26930.1	OhGene025118-mRNA-1	 6e-144
 29-  2:	AT1G26940.1	OhGene025113-mRNA-1	  1e-91
 29-  3:	AT1G26945.1	OhGene025110-mRNA-1	  4e-31
 29-  4:	AT1G26960.1	OhGene025109-mRNA-1	  1e-67
 29-  5:	AT1G26970.1	OhGene025108-mRNA-1	 8e-134
## Alignment 30: score=365.0 e_value=4.7e-17 N=9 1&group20 minus
 30-  0:	AT1G02780.1	OhGene028183-mRNA-1	  3e-72
 30-  1:	AT1G02810.1	OhGene028175-mRNA-1	  4e-98
 30-  2:	AT1G02870.1	OhGene028156-mRNA-1	  3e-75
 30-  3:	AT1G02880.6	OhGene028149-mRNA-1	  2e-13
 30-  4:	AT1G02890.1	OhGene028145-mRNA-1	  1e-37
 30-  5:	AT1G02900.1	OhGene028139-mRNA-1	  5e-26
 30-  6:	AT1G02920.1	OhGene028130-mRNA-2	  6e-46
 30-  7:	AT1G03010.1	OhGene028113-mRNA-1	      0
 30-  8:	AT1G03080.2	OhGene028091-mRNA-1	  2e-26
## Alignment 31: score=265.0 e_value=1.8e-08 N=6 1&group20 minus
 31-  0:	AT1G07520.3	OhGene028599-mRNA-1	 4e-159
 31-  1:	AT1G07540.1	OhGene028595-mRNA-1	 5e-115
 31-  2:	AT1G07570.3	OhGene028585-mRNA-1	      0
 31-  3:	AT1G07620.2	OhGene028581-mRNA-1	  2e-16
 31-  4:	AT1G07640.3	OhGene028578-mRNA-1	  5e-37
 31-  5:	AT1G07790.1	OhGene028571-mRNA-1	  6e-70
## Alignment 32: score=367.0 e_value=6.7e-14 N=8 1&group21 plus
 32-  0:	AT1G77990.1	OhGene028667-mRNA-1	      0
 32-  1:	AT1G78020.1	OhGene028672-mRNA-1	  3e-25
 32-  2:	AT1G78050.1	OhGene028669-mRNA-1	 2e-149
 32-  3:	AT1G78090.1	OhGene028678-mRNA-1	 1e-147
 32-  4:	AT1G78180.1	OhGene028680-mRNA-1	 3e-142
 32-  5:	AT1G78210.1	OhGene028686-mRNA-1	  4e-59
 32-  6:	AT1G78240.2	OhGene028689-mRNA-1	      0
 32-  7:	AT1G78300.1	OhGene028696-mRNA-1	  3e-36
## Alignment 33: score=324.0 e_value=7.6e-11 N=7 1&group21 plus
 33-  0:	AT1G78020.1	OhGene029204-mRNA-1	  2e-12
 33-  1:	AT1G78080.1	OhGene029206-mRNA-1	  5e-73
 33-  2:	AT1G78090.1	OhGene029208-mRNA-1	  2e-98
 33-  3:	AT1G78190.1	OhGene029217-mRNA-1	  2e-56
 33-  4:	AT1G78230.1	OhGene029222-mRNA-1	 2e-143
 33-  5:	AT1G78280.1	OhGene029228-mRNA-1	      0
 33-  6:	AT1G78300.1	OhGene029230-mRNA-1	 2e-161
## Alignment 34: score=312.0 e_value=2e-13 N=7 1&group21 plus
 34-  0:	AT1G72310.1	OhGene028946-mRNA-1	  1e-22
 34-  1:	AT1G72320.1	OhGene028943-mRNA-1	 2e-105
 34-  2:	AT1G72340.2	OhGene028954-mRNA-1	 3e-145
 34-  3:	AT1G72360.2	OhGene028955-mRNA-1	  3e-32
 34-  4:	AT1G72390.2	OhGene028962-mRNA-3	 1e-137
 34-  5:	AT1G72560.4	OhGene028982-mRNA-1	      0
 34-  6:	AT1G72620.1	OhGene028986-mRNA-1	  4e-51
## Alignment 35: score=312.0 e_value=3.3e-13 N=7 1&group21 plus
 35-  0:	AT1G53820.1	OhGene028946-mRNA-1	  1e-24
 35-  1:	AT1G53830.1	OhGene028948-mRNA-1	      0
 35-  2:	AT1G53860.1	OhGene028950-mRNA-2	  1e-97
 35-  3:	AT1G53880.1	OhGene028954-mRNA-1	 2e-144
 35-  4:	AT1G53910.2	OhGene028955-mRNA-1	  1e-35
 35-  5:	AT1G54115.1	OhGene028981-mRNA-1	      0
 35-  6:	AT1G54130.1	OhGene028983-mRNA-1	      0
## Alignment 36: score=264.0 e_value=1.2e-09 N=6 1&group21 plus
 36-  0:	AT1G22150.4	OhGene028667-mRNA-1	      0
 36-  1:	AT1G22160.1	OhGene028672-mRNA-1	  6e-28
 36-  2:	AT1G22170.1	OhGene028669-mRNA-1	 1e-157
 36-  3:	AT1G22210.1	OhGene028678-mRNA-1	 2e-133
 36-  4:	AT1G22300.1	OhGene028696-mRNA-1	  4e-22
 36-  5:	AT1G22450.1	OhGene028698-mRNA-1	  5e-35
## Alignment 37: score=251.0 e_value=2.4e-09 N=6 1&group24 plus
 37-  0:	AT1G09830.1	OhGene031204-mRNA-1	      0
 37-  1:	AT1G09970.2	OhGene031215-mRNA-1	      0
 37-  2:	AT1G10010.2	OhGene031218-mRNA-1	      0
 37-  3:	AT1G10020.1	OhGene031224-mRNA-1	      0
 37-  4:	AT1G10050.3	OhGene031229-mRNA-1	      0
 37-  5:	AT1G10280.1	OhGene031242-mRNA-1	 1e-129
## Alignment 38: score=284.0 e_value=2.5e-11 N=7 1&group24 minus
 38-  0:	AT1G76270.1	OhGene031427-mRNA-1	  8e-83
 38-  1:	AT1G76420.1	OhGene031414-mRNA-1	  4e-57
 38-  2:	AT1G76490.1	OhGene031398-mRNA-1	      0
 38-  3:	AT1G76560.1	OhGene031397-mRNA-1	  3e-29
 38-  4:	AT1G76580.1	OhGene031395-mRNA-2	      0
 38-  5:	AT1G76600.1	OhGene031381-mRNA-1	  4e-20
 38-  6:	AT1G76670.1	OhGene031364-mRNA-1	  8e-92
## Alignment 39: score=252.0 e_value=1.1e-11 N=7 1&group25 plus
 39-  0:	AT1G07280.2	OhGene031973-mRNA-1	  2e-65
 39-  1:	AT1G07400.1	OhGene031989-mRNA-1	  3e-66
 39-  2:	AT1G07410.1	OhGene032007-mRNA-1	  1e-86
 39-  3:	AT1G07520.3	OhGene032034-mRNA-1	 7e-137
 39-  4:	AT1G07570.3	OhGene032039-mRNA-1	 2e-175
 39-  5:	AT1G07790.1	OhGene032060-mRNA-1	  2e-68
 39-  6:	AT1G07870.2	OhGene032068-mRNA-1	 6e-160
## Alignment 40: score=272.0 e_value=2.3e-11 N=7 1&group27 plus
 40-  0:	AT1G12090.1	OhGene033195-mRNA-1	  3e-36
 40-  1:	AT1G12110.1	OhGene033201-mRNA-1	      0
 40-  2:	AT1G12120.1	OhGene033205-mRNA-1	  9e-12
 40-  3:	AT1G12240.1	OhGene033207-mRNA-1	      0
 40-  4:	AT1G12270.1	OhGene033217-mRNA-1	      0
 40-  5:	AT1G12530.1	OhGene033245-mRNA-1	  2e-31
 40-  6:	AT1G12750.1	OhGene033266-mRNA-1	 8e-138
## Alignment 41: score=268.0 e_value=1.4e-09 N=6 1&group27 plus
 41-  0:	AT1G62510.1	OhGene033195-mRNA-1	  2e-38
 41-  1:	AT1G62520.1	OhGene033203-mRNA-1	  6e-46
 41-  2:	AT1G62530.2	OhGene033205-mRNA-1	  5e-12
 41-  3:	AT1G62660.1	OhGene033207-mRNA-1	      0
 41-  4:	AT1G62740.1	OhGene033217-mRNA-1	      0
 41-  5:	AT1G62760.1	OhGene033224-mRNA-1	  5e-27
## Alignment 42: score=265.0 e_value=2.6e-09 N=6 1&group27 minus
 42-  0:	AT1G75840.1	OhGene033400-mRNA-1	  2e-85
 42-  1:	AT1G75880.1	OhGene033385-mRNA-1	  6e-43
 42-  2:	AT1G75890.3	OhGene033379-mRNA-1	 1e-116
 42-  3:	AT1G75990.1	OhGene033364-mRNA-1	      0
 42-  4:	AT1G76010.1	OhGene033366-mRNA-1	  6e-71
 42-  5:	AT1G76020.1	OhGene033362-mRNA-1	  4e-57
## Alignment 43: score=254.0 e_value=3.5e-09 N=6 1&group27 minus
 43-  0:	AT1G20080.5	OhGene033413-mRNA-1	      0
 43-  1:	AT1G20090.1	OhGene033400-mRNA-1	  7e-84
 43-  2:	AT1G20135.1	OhGene033389-mRNA-1	  2e-14
 43-  3:	AT1G20200.1	OhGene033364-mRNA-1	      0
 43-  4:	AT1G20220.1	OhGene033366-mRNA-1	  4e-71
 43-  5:	AT1G20225.1	OhGene033362-mRNA-1	  2e-59
## Alignment 44: score=427.0 e_value=1.7e-18 N=9 1&group28 plus
 44-  0:	AT1G78010.1	OhGene034321-mRNA-1	      0
 44-  1:	AT1G78080.1	OhGene034332-mRNA-1	  8e-72
 44-  2:	AT1G78110.1	OhGene034333-mRNA-1	  3e-64
 44-  3:	AT1G78120.1	OhGene034334-mRNA-1	  8e-35
 44-  4:	AT1G78140.1	OhGene034337-mRNA-1	  2e-68
 44-  5:	AT1G78150.3	OhGene034336-mRNA-1	  1e-16
 44-  6:	AT1G78160.2	OhGene034338-mRNA-1	  6e-39
 44-  7:	AT1G78240.2	OhGene034350-mRNA-1	      0
 44-  8:	AT1G78260.1	OhGene034351-mRNA-3	  6e-53
## Alignment 45: score=343.0 e_value=5.8e-13 N=8 1&group28 plus
 45-  0:	AT1G69490.1	OhGene034249-mRNA-1	  2e-95
 45-  1:	AT1G69530.3	OhGene034257-mRNA-1	  2e-91
 45-  2:	AT1G69560.2	OhGene034259-mRNA-1	  3e-76
 45-  3:	AT1G69610.2	OhGene034276-mRNA-1	  5e-81
 45-  4:	AT1G69640.1	OhGene034283-mRNA-1	 1e-116
 45-  5:	AT1G69690.1	OhGene034292-mRNA-1	  3e-47
 45-  6:	AT1G69780.1	OhGene034297-mRNA-1	  1e-78
 45-  7:	AT1G69820.1	OhGene034311-mRNA-1	 2e-115
## Alignment 46: score=317.0 e_value=3e-13 N=7 1&group33 minus
 46-  0:	AT1G69180.1	OhGene039246-mRNA-1	  1e-31
 46-  1:	AT1G69250.1	OhGene039231-mRNA-1	  3e-52
 46-  2:	AT1G69260.1	OhGene039230-mRNA-1	  9e-41
 46-  3:	AT1G69270.1	OhGene039232-mRNA-1	      0
 46-  4:	AT1G69290.1	OhGene039226-mRNA-1	      0
 46-  5:	AT1G69410.1	OhGene039207-mRNA-1	 5e-102
 46-  6:	AT1G69420.2	OhGene039205-mRNA-1	      0
## Alignment 47: score=265.0 e_value=2.8e-09 N=6 1&group33 minus
 47-  0:	AT1G19510.1	OhGene039419-mRNA-1	  4e-26
 47-  1:	AT1G19520.1	OhGene039418-mRNA-1	  2e-79
 47-  2:	AT1G19530.1	OhGene039413-mRNA-1	  3e-12
 47-  3:	AT1G19540.1	OhGene039409-mRNA-1	 4e-107
 47-  4:	AT1G19650.1	OhGene039399-mRNA-1	      0
 47-  5:	AT1G19680.1	OhGene039380-mRNA-2	  4e-45
## Alignment 48: score=258.0 e_value=5.2e-11 N=7 1&group35 plus
 48-  0:	AT1G09410.1	OhGene041185-mRNA-1	 8e-136
 48-  1:	AT1G09630.1	OhGene041209-mRNA-1	  7e-50
 48-  2:	AT1G09830.1	OhGene041216-mRNA-1	      0
 48-  3:	AT1G09970.2	OhGene041229-mRNA-1	 1e-125
 48-  4:	AT1G10010.2	OhGene041230-mRNA-1	      0
 48-  5:	AT1G10050.3	OhGene041237-mRNA-1	 9e-164
 48-  6:	AT1G10280.1	OhGene041256-mRNA-1	 7e-131
## Alignment 49: score=331.0 e_value=5.8e-14 N=8 1&group35 minus
 49-  0:	AT1G76270.1	OhGene041433-mRNA-1	  8e-80
 49-  1:	AT1G76420.1	OhGene041426-mRNA-1	  1e-56
 49-  2:	AT1G76460.1	OhGene041419-mRNA-1	  7e-23
 49-  3:	AT1G76490.1	OhGene041403-mRNA-1	      0
 49-  4:	AT1G76560.1	OhGene041402-mRNA-1	  1e-29
 49-  5:	AT1G76580.1	OhGene041400-mRNA-2	 2e-163
 49-  6:	AT1G76600.1	OhGene041393-mRNA-1	  8e-14
 49-  7:	AT1G76670.1	OhGene041370-mRNA-1	  4e-61
## Alignment 50: score=287.0 e_value=2.1e-09 N=6 1&group38 plus
 50-  0:	AT1G19115.4	OhGene043687-mRNA-1	  6e-11
 50-  1:	AT1G19120.1	OhGene043686-mRNA-1	  6e-53
 50-  2:	AT1G19140.2	OhGene043689-mRNA-2	 1e-111
 50-  3:	AT1G19170.1	OhGene043690-mRNA-1	 7e-180
 50-  4:	AT1G19180.3	OhGene043691-mRNA-2	  1e-21
 50-  5:	AT1G19250.1	OhGene043702-mRNA-1	      0
## Alignment 51: score=266.0 e_value=2.5e-09 N=6 1&group38 plus
 51-  0:	AT1G77930.2	OhGene043497-mRNA-1	 2e-124
 51-  1:	AT1G77990.1	OhGene043500-mRNA-1	      0
 51-  2:	AT1G78020.1	OhGene043506-mRNA-1	  2e-16
 51-  3:	AT1G78200.2	OhGene043512-mRNA-1	  9e-68
 51-  4:	AT1G78230.1	OhGene043516-mRNA-1	 3e-102
 51-  5:	AT1G78270.1	OhGene043513-mRNA-1	 3e-139
## Alignment 52: score=266.0 e_value=2.3e-08 N=6 1&group38 plus
 52-  0:	AT1G14660.1	OhGene043812-mRNA-1	 3e-128
 52-  1:	AT1G14670.1	OhGene043814-mRNA-1	      0
 52-  2:	AT1G14690.2	OhGene043816-mRNA-1	 3e-180
 52-  3:	AT1G14730.1	OhGene043826-mRNA-1	  1e-20
 52-  4:	AT1G14750.3	OhGene043842-mRNA-1	  9e-79
 52-  5:	AT1G14840.1	OhGene043839-mRNA-1	      0
## Alignment 53: score=259.0 e_value=1.2e-08 N=6 1&group38 plus
 53-  0:	AT1G22040.1	OhGene043504-mRNA-1	      0
 53-  1:	AT1G22150.4	OhGene043500-mRNA-1	      0
 53-  2:	AT1G22160.1	OhGene043506-mRNA-1	  2e-22
 53-  3:	AT1G22280.3	OhGene043512-mRNA-1	  4e-77
 53-  4:	AT1G22340.1	OhGene043513-mRNA-1	 5e-156
 53-  5:	AT1G22490.2	OhGene043527-mRNA-1	  1e-53
## Alignment 54: score=321.0 e_value=1.5e-11 N=7 1&group38 minus
 54-  0:	AT1G72360.2	OhGene043706-mRNA-1	  4e-29
 54-  1:	AT1G72370.1	OhGene043705-mRNA-1	 8e-132
 54-  2:	AT1G72450.1	OhGene043691-mRNA-2	  6e-19
 54-  3:	AT1G72490.3	OhGene043687-mRNA-1	  9e-25
 54-  4:	AT1G72520.1	OhGene043682-mRNA-1	      0
 54-  5:	AT1G72540.1	OhGene043681-mRNA-1	 3e-142
 54-  6:	AT1G72620.1	OhGene043679-mRNA-1	  9e-71
## Alignment 55: score=315.0 e_value=1.9e-11 N=7 1&group38 minus
 55-  0:	AT1G22160.1	OhGene043951-mRNA-1	  1e-31
 55-  1:	AT1G22210.1	OhGene043944-mRNA-1	 1e-131
 55-  2:	AT1G22260.1	OhGene043938-mRNA-1	 1e-107
 55-  3:	AT1G22330.1	OhGene043930-mRNA-1	  2e-54
 55-  4:	AT1G22340.1	OhGene043926-mRNA-1	      0
 55-  5:	AT1G22410.1	OhGene043920-mRNA-1	      0
 55-  6:	AT1G22490.2	OhGene043908-mRNA-1	  9e-51
## Alignment 56: score=278.0 e_value=2.4e-10 N=6 1&group38 minus
 56-  0:	AT1G78020.1	OhGene043951-mRNA-1	  4e-32
 56-  1:	AT1G78060.1	OhGene043947-mRNA-1	      0
 56-  2:	AT1G78090.1	OhGene043944-mRNA-1	 1e-147
 56-  3:	AT1G78240.2	OhGene043927-mRNA-1	      0
 56-  4:	AT1G78260.1	OhGene043930-mRNA-1	  7e-49
 56-  5:	AT1G78270.1	OhGene043926-mRNA-1	 1e-162
## Alignment 57: score=269.0 e_value=1.6e-10 N=6 1&group38 minus
 57-  0:	AT1G17170.1	OhGene043714-mRNA-1	  2e-90
 57-  1:	AT1G17370.1	OhGene043695-mRNA-1	 1e-128
 57-  2:	AT1G17380.1	OhGene043691-mRNA-2	  2e-16
 57-  3:	AT1G17400.2	OhGene043687-mRNA-1	  7e-26
 57-  4:	AT1G17420.1	OhGene043682-mRNA-1	      0
 57-  5:	AT1G17430.1	OhGene043679-mRNA-1	  1e-71
## Alignment 58: score=278.0 e_value=1.7e-11 N=7 1&group39 minus
 58-  0:	AT1G07320.1	OhGene045202-mRNA-1	 4e-105
 58-  1:	AT1G07440.1	OhGene045191-mRNA-1	  1e-97
 58-  2:	AT1G07540.1	OhGene045170-mRNA-1	  3e-74
 58-  3:	AT1G07570.3	OhGene045169-mRNA-1	      0
 58-  4:	AT1G07630.1	OhGene045165-mRNA-1	      0
 58-  5:	AT1G07640.3	OhGene045150-mRNA-1	  5e-38
 58-  6:	AT1G07790.1	OhGene045135-mRNA-1	  7e-45
## Alignment 59: score=294.0 e_value=9.4e-12 N=7 1&group40 plus
 59-  0:	AT1G04110.1	OhGene045331-mRNA-1	 5e-180
 59-  1:	AT1G04220.1	OhGene045336-mRNA-1	 2e-107
 59-  2:	AT1G04470.1	OhGene045342-mRNA-1	      0
 59-  3:	AT1G04490.8	OhGene045348-mRNA-1	  4e-33
 59-  4:	AT1G04510.2	OhGene045350-mRNA-1	 1e-146
 59-  5:	AT1G04530.1	OhGene045358-mRNA-1	  5e-24
 59-  6:	AT1G04560.1	OhGene045368-mRNA-1	  6e-73
## Alignment 60: score=340.0 e_value=8.9e-14 N=8 1&group42 plus
 60-  0:	AT1G02780.1	OhGene046970-mRNA-1	 1e-108
 60-  1:	AT1G02810.1	OhGene046982-mRNA-1	      0
 60-  2:	AT1G02870.1	OhGene046999-mRNA-1	  2e-72
 60-  3:	AT1G02880.6	OhGene047006-mRNA-1	 1e-121
 60-  4:	AT1G02890.1	OhGene047009-mRNA-1	  9e-37
 60-  5:	AT1G02920.1	OhGene047014-mRNA-1	  4e-54
 60-  6:	AT1G03010.1	OhGene047025-mRNA-1	      0
 60-  7:	AT1G03080.2	OhGene047039-mRNA-1	  5e-26
## Alignment 61: score=368.0 e_value=1.4e-13 N=8 1&scaffolds plus
 61-  0:	AT1G78000.3	OhGene050299-mRNA-1	  4e-20
 61-  1:	AT1G78020.1	OhGene050301-mRNA-1	  1e-28
 61-  2:	AT1G78050.1	OhGene050298-mRNA-1	 3e-149
 61-  3:	AT1G78090.1	OhGene050310-mRNA-1	 6e-150
 61-  4:	AT1G78180.1	OhGene050315-mRNA-1	 7e-144
 61-  5:	AT1G78210.1	OhGene050321-mRNA-1	  9e-94
 61-  6:	AT1G78240.2	OhGene050323-mRNA-1	      0
 61-  7:	AT1G78300.1	OhGene050331-mRNA-1	  2e-37
## Alignment 62: score=342.0 e_value=1.1e-14 N=8 1&scaffolds plus
 62-  0:	AT1G72320.1	OhGene050525-mRNA-1	 3e-124
 62-  1:	AT1G72340.2	OhGene050531-mRNA-1	 9e-145
 62-  2:	AT1G72360.2	OhGene050530-mRNA-1	  1e-32
 62-  3:	AT1G72390.2	OhGene050536-mRNA-1	  1e-34
 62-  4:	AT1G72450.1	OhGene050544-mRNA-1	  7e-11
 62-  5:	AT1G72560.4	OhGene050549-mRNA-1	      0
 62-  6:	AT1G72620.1	OhGene050557-mRNA-1	  4e-48
 62-  7:	AT1G72830.2	OhGene050576-mRNA-1	  1e-28
## Alignment 63: score=294.0 e_value=3.9e-13 N=7 1&scaffolds plus
 63-  0:	AT1G53830.1	OhGene050520-mRNA-1	      0
 63-  1:	AT1G53860.1	OhGene050522-mRNA-2	  1e-93
 63-  2:	AT1G53880.1	OhGene050531-mRNA-1	 7e-144
 63-  3:	AT1G53910.2	OhGene050530-mRNA-1	  4e-29
 63-  4:	AT1G54115.1	OhGene050552-mRNA-1	      0
 63-  5:	AT1G54130.1	OhGene050553-mRNA-1	      0
 63-  6:	AT1G54160.1	OhGene050576-mRNA-1	  6e-34
## Alignment 64: score=262.0 e_value=3.4e-08 N=6 1&scaffolds plus
 64-  0:	AT1G78020.1	OhGene050815-mRNA-1	  2e-11
 64-  1:	AT1G78080.1	OhGene050822-mRNA-1	  1e-73
 64-  2:	AT1G78090.1	OhGene050828-mRNA-1	 6e-128
 64-  3:	AT1G78190.1	OhGene050842-mRNA-1	  6e-53
 64-  4:	AT1G78230.1	OhGene050848-mRNA-1	 2e-139
 64-  5:	AT1G78300.1	OhGene050859-mRNA-1	 4e-163
## Alignment 65: score=259.0 e_value=8.9e-10 N=6 1&scaffolds plus
 65-  0:	AT1G22150.4	OhGene050299-mRNA-1	  2e-18
 65-  1:	AT1G22160.1	OhGene050301-mRNA-1	  2e-29
 65-  2:	AT1G22170.1	OhGene050298-mRNA-1	 2e-157
 65-  3:	AT1G22210.1	OhGene050310-mRNA-1	 3e-133
 65-  4:	AT1G22450.1	OhGene050333-mRNA-1	  8e-35
 65-  5:	AT1G22500.1	OhGene050345-mRNA-1	  1e-39
## Alignment 66: score=267.0 e_value=1.7e-09 N=6 2&group01 plus
 66-  0:	AT2G02860.1	OhGene001672-mRNA-1	 5e-175
 66-  1:	AT2G02910.1	OhGene001677-mRNA-2	      0
 66-  2:	AT2G02960.5	OhGene001690-mRNA-3	  4e-60
 66-  3:	AT2G02970.1	OhGene001700-mRNA-1	  2e-40
 66-  4:	AT2G03050.2	OhGene001704-mRNA-1	  5e-81
 66-  5:	AT2G03090.1	OhGene001702-mRNA-1	 8e-144
## Alignment 67: score=260.0 e_value=3.2e-09 N=6 2&group01 plus
 67-  0:	AT2G22240.1	OhGene001297-mRNA-1	      0
 67-  1:	AT2G22310.1	OhGene001306-mRNA-1	 6e-156
 67-  2:	AT2G22430.1	OhGene001330-mRNA-1	  2e-41
 67-  3:	AT2G22475.1	OhGene001334-mRNA-1	  3e-81
 67-  4:	AT2G22480.1	OhGene001338-mRNA-1	  1e-64
 67-  5:	AT2G22490.2	OhGene001339-mRNA-1	  1e-72
## Alignment 68: score=284.0 e_value=4.3e-11 N=7 2&group02 minus
 68-  0:	AT2G46930.1	OhGene003909-mRNA-1	 6e-150
 68-  1:	AT2G46990.1	OhGene003908-mRNA-1	  6e-25
 68-  2:	AT2G47010.2	OhGene003904-mRNA-2	 4e-116
 68-  3:	AT2G47060.4	OhGene003898-mRNA-1	      0
 68-  4:	AT2G47120.2	OhGene003882-mRNA-1	  5e-83
 68-  5:	AT2G47250.1	OhGene003875-mRNA-3	      0
 68-  6:	AT2G47470.1	OhGene003852-mRNA-1	      0
## Alignment 69: score=263.0 e_value=1.6e-09 N=6 2&group02 minus
 69-  0:	AT2G40380.1	OhGene004332-mRNA-1	  2e-13
 69-  1:	AT2G40390.1	OhGene004335-mRNA-1	 2e-117
 69-  2:	AT2G40410.2	OhGene004321-mRNA-1	 1e-129
 69-  3:	AT2G40435.1	OhGene004308-mRNA-1	  4e-56
 69-  4:	AT2G40480.1	OhGene004305-mRNA-1	  2e-20
 69-  5:	AT2G40540.3	OhGene004298-mRNA-2	      0
## Alignment 70: score=378.0 e_value=3.1e-14 N=8 2&group03 plus
 70-  0:	AT2G18160.1	OhGene006030-mRNA-1	  2e-13
 70-  1:	AT2G18170.1	OhGene006031-mRNA-1	      0
 70-  2:	AT2G18180.1	OhGene006036-mRNA-1	      0
 70-  3:	AT2G18245.1	OhGene006045-mRNA-1	  1e-91
 70-  4:	AT2G18250.1	OhGene006046-mRNA-1	  8e-86
 70-  5:	AT2G18300.3	OhGene006053-mRNA-1	  1e-43
 70-  6:	AT2G18328.1	OhGene006055-mRNA-1	  2e-23
 70-  7:	AT2G18330.1	OhGene006057-mRNA-1	      0
## Alignment 71: score=321.0 e_value=2e-14 N=8 2&group03 plus
 71-  0:	AT2G40130.2	OhGene006880-mRNA-2	  2e-46
 71-  1:	AT2G40280.1	OhGene006892-mRNA-1	      0
 71-  2:	AT2G40370.1	OhGene006895-mRNA-1	      0
 71-  3:	AT2G40410.2	OhGene006898-mRNA-1	 3e-109
 71-  4:	AT2G40420.1	OhGene006918-mRNA-1	 2e-128
 71-  5:	AT2G40520.5	OhGene006929-mRNA-1	  9e-42
 71-  6:	AT2G40720.1	OhGene006930-mRNA-1	      0
 71-  7:	AT2G40740.3	OhGene006932-mRNA-1	  4e-19
## Alignment 72: score=593.0 e_value=3.2e-34 N=14 2&group03 minus
 72-  0:	AT2G39290.1	OhGene006860-mRNA-1	  3e-32
 72-  1:	AT2G39400.1	OhGene006858-mRNA-1	 3e-137
 72-  2:	AT2G39560.1	OhGene006842-mRNA-1	  4e-19
 72-  3:	AT2G39640.1	OhGene006830-mRNA-1	 2e-136
 72-  4:	AT2G39660.1	OhGene006828-mRNA-1	 7e-173
 72-  5:	AT2G39705.1	OhGene006820-mRNA-1	  7e-15
 72-  6:	AT2G39720.2	OhGene006818-mRNA-1	  5e-73
 72-  7:	AT2G39730.1	OhGene006817-mRNA-1	      0
 72-  8:	AT2G39740.1	OhGene006813-mRNA-1	  3e-19
 72-  9:	AT2G39890.1	OhGene006790-mRNA-1	      0
 72- 10:	AT2G39920.1	OhGene006784-mRNA-1	  6e-49
 72- 11:	AT2G39940.1	OhGene006775-mRNA-1	      0
 72- 12:	AT2G39950.1	OhGene006774-mRNA-1	  2e-58
 72- 13:	AT2G40110.1	OhGene006768-mRNA-1	  1e-68
## Alignment 73: score=300.0 e_value=7.6e-12 N=7 2&group03 minus
 73-  0:	AT2G28510.1	OhGene006868-mRNA-1	  1e-34
 73-  1:	AT2G28590.1	OhGene006866-mRNA-1	 2e-156
 73-  2:	AT2G28720.1	OhGene006846-mRNA-1	  6e-71
 73-  3:	AT2G28830.1	OhGene006839-mRNA-1	      0
 73-  4:	AT2G28930.1	OhGene006828-mRNA-1	      0
 73-  5:	AT2G28940.2	OhGene006825-mRNA-1	 2e-108
 73-  6:	AT2G29060.1	OhGene006824-mRNA-1	 1e-129
## Alignment 74: score=342.0 e_value=7.2e-14 N=8 2&group05 plus
 74-  0:	AT2G29980.1	OhGene010404-mRNA-2	 7e-179
 74-  1:	AT2G30020.1	OhGene010418-mRNA-1	 5e-127
 74-  2:	AT2G30070.1	OhGene010421-mRNA-1	      0
 74-  3:	AT2G30130.1	OhGene010433-mRNA-1	  7e-51
 74-  4:	AT2G30210.1	OhGene010434-mRNA-1	      0
 74-  5:	AT2G30320.1	OhGene010445-mRNA-1	  3e-58
 74-  6:	AT2G30400.1	OhGene010448-mRNA-1	  7e-26
 74-  7:	AT2G30470.1	OhGene010451-mRNA-1	 2e-102
## Alignment 75: score=284.0 e_value=7.2e-12 N=7 2&group05 plus
 75-  0:	AT2G28810.1	OhGene011069-mRNA-1	  2e-39
 75-  1:	AT2G28840.1	OhGene011072-mRNA-3	      0
 75-  2:	AT2G28890.1	OhGene011098-mRNA-1	      0
 75-  3:	AT2G28930.1	OhGene011100-mRNA-1	 6e-139
 75-  4:	AT2G29140.1	OhGene011110-mRNA-2	      0
 75-  5:	AT2G29150.1	OhGene011123-mRNA-1	 5e-105
 75-  6:	AT2G29260.1	OhGene011126-mRNA-1	  4e-93
## Alignment 76: score=274.0 e_value=3.3e-09 N=6 2&group05 plus
 76-  0:	AT2G44610.1	OhGene011374-mRNA-1	 2e-144
 76-  1:	AT2G44680.1	OhGene011381-mRNA-1	 4e-150
 76-  2:	AT2G44830.1	OhGene011396-mRNA-1	 1e-140
 76-  3:	AT2G44850.1	OhGene011397-mRNA-1	  7e-92
 76-  4:	AT2G44880.2	OhGene011400-mRNA-1	      0
 76-  5:	AT2G44910.1	OhGene011404-mRNA-2	  2e-74
## Alignment 77: score=270.0 e_value=1e-08 N=6 2&group05 plus
 77-  0:	AT2G44940.1	OhGene011626-mRNA-1	  4e-48
 77-  1:	AT2G44990.2	OhGene011625-mRNA-1	      0
 77-  2:	AT2G45040.1	OhGene011631-mRNA-1	  2e-90
 77-  3:	AT2G45170.1	OhGene011637-mRNA-1	  4e-66
 77-  4:	AT2G45180.1	OhGene011648-mRNA-1	  3e-34
 77-  5:	AT2G45210.1	OhGene011655-mRNA-1	  6e-18
## Alignment 78: score=265.0 e_value=3.2e-08 N=6 2&group07 plus
 78-  0:	AT2G44740.1	OhGene015825-mRNA-1	  1e-56
 78-  1:	AT2G44770.1	OhGene015827-mRNA-2	 5e-131
 78-  2:	AT2G44790.1	OhGene015833-mRNA-1	  3e-27
 78-  3:	AT2G44840.1	OhGene015849-mRNA-1	  3e-37
 78-  4:	AT2G44900.2	OhGene015858-mRNA-1	      0
 78-  5:	AT2G44910.1	OhGene015862-mRNA-1	  3e-77
## Alignment 79: score=454.0 e_value=3.4e-19 N=10 2&group07 minus
 79-  0:	AT2G44950.1	OhGene016259-mRNA-1	  3e-29
 79-  1:	AT2G44980.2	OhGene016254-mRNA-1	  1e-48
 79-  2:	AT2G44990.2	OhGene016256-mRNA-1	  2e-92
 79-  3:	AT2G45050.1	OhGene016245-mRNA-1	  2e-46
 79-  4:	AT2G45080.1	OhGene016231-mRNA-1	  4e-83
 79-  5:	AT2G45160.1	OhGene016227-mRNA-1	  1e-96
 79-  6:	AT2G45180.1	OhGene016223-mRNA-1	  1e-37
 79-  7:	AT2G45190.1	OhGene016212-mRNA-1	  3e-65
 79-  8:	AT2G45220.1	OhGene016210-mRNA-1	  1e-65
 79-  9:	AT2G45240.1	OhGene016209-mRNA-1	      0
## Alignment 80: score=339.0 e_value=2.1e-14 N=8 2&group07 minus
 80-  0:	AT2G46930.1	OhGene015033-mRNA-1	  2e-18
 80-  1:	AT2G46990.1	OhGene015028-mRNA-1	  1e-26
 80-  2:	AT2G47010.2	OhGene015026-mRNA-1	      0
 80-  3:	AT2G47060.4	OhGene015022-mRNA-1	      0
 80-  4:	AT2G47110.1	OhGene015014-mRNA-1	  9e-88
 80-  5:	AT2G47120.2	OhGene015003-mRNA-1	  4e-82
 80-  6:	AT2G47250.1	OhGene014998-mRNA-1	      0
 80-  7:	AT2G47470.1	OhGene014976-mRNA-1	 2e-114
## Alignment 81: score=443.0 e_value=4.5e-21 N=10 2&group08 minus
 81-  0:	AT2G23960.1	OhGene016628-mRNA-1	  1e-81
 81-  1:	AT2G24090.1	OhGene016625-mRNA-1	  1e-30
 81-  2:	AT2G24100.1	OhGene016622-mRNA-1	  5e-17
 81-  3:	AT2G24130.2	OhGene016619-mRNA-1	 2e-174
 81-  4:	AT2G24240.1	OhGene016605-mRNA-1	      0
 81-  5:	AT2G24260.1	OhGene016604-mRNA-2	  7e-78
 81-  6:	AT2G24270.2	OhGene016602-mRNA-1	 2e-123
 81-  7:	AT2G24290.1	OhGene016599-mRNA-1	  4e-81
 81-  8:	AT2G24320.2	OhGene016598-mRNA-1	 5e-102
 81-  9:	AT2G24520.2	OhGene016589-mRNA-1	      0
## Alignment 82: score=494.0 e_value=2e-23 N=11 2&group11 minus
 82-  0:	AT2G46920.4	OhGene020048-mRNA-1	      0
 82-  1:	AT2G46990.1	OhGene020046-mRNA-1	  2e-36
 82-  2:	AT2G47020.3	OhGene020032-mRNA-2	 9e-136
 82-  3:	AT2G47070.1	OhGene020028-mRNA-1	      0
 82-  4:	AT2G47110.1	OhGene020019-mRNA-1	  3e-87
 82-  5:	AT2G47115.1	OhGene020018-mRNA-1	  2e-59
 82-  6:	AT2G47180.1	OhGene020013-mRNA-1	 1e-167
 82-  7:	AT2G47190.1	OhGene020010-mRNA-1	  2e-80
 82-  8:	AT2G47230.2	OhGene020006-mRNA-1	  1e-29
 82-  9:	AT2G47240.3	OhGene020002-mRNA-1	      0
 82- 10:	AT2G47260.1	OhGene019990-mRNA-1	  1e-41
## Alignment 83: score=258.0 e_value=9.7e-09 N=6 2&group13 plus
 83-  0:	AT2G36240.1	OhGene021786-mRNA-1	 5e-143
 83-  1:	AT2G36250.1	OhGene021795-mRNA-1	 4e-160
 83-  2:	AT2G36310.1	OhGene021802-mRNA-1	  2e-24
 83-  3:	AT2G36350.1	OhGene021806-mRNA-1	      0
 83-  4:	AT2G36480.1	OhGene021808-mRNA-1	  4e-40
 83-  5:	AT2G36590.1	OhGene021811-mRNA-1	  8e-22
## Alignment 84: score=721.0 e_value=6.6e-50 N=18 2&group13 minus
 84-  0:	AT2G28610.1	OhGene022168-mRNA-1	  1e-31
 84-  1:	AT2G28690.1	OhGene022148-mRNA-1	  2e-35
 84-  2:	AT2G28800.1	OhGene022133-mRNA-1	      0
 84-  3:	AT2G28840.1	OhGene022124-mRNA-1	  1e-24
 84-  4:	AT2G29040.1	OhGene022101-mRNA-1	  5e-64
 84-  5:	AT2G29080.1	OhGene022091-mRNA-2	      0
 84-  6:	AT2G29130.1	OhGene022089-mRNA-2	      0
 84-  7:	AT2G29150.1	OhGene022076-mRNA-1	 4e-108
 84-  8:	AT2G29260.1	OhGene022075-mRNA-1	  1e-45
 84-  9:	AT2G29290.2	OhGene022073-mRNA-1	  7e-53
 84- 10:	AT2G29380.1	OhGene022072-mRNA-2	 5e-127
 84- 11:	AT2G29390.1	OhGene022071-mRNA-1	 4e-127
 84- 12:	AT2G29400.1	OhGene022047-mRNA-1	 3e-165
 84- 13:	AT2G29550.1	OhGene022021-mRNA-1	      0
 84- 14:	AT2G29560.1	OhGene022017-mRNA-1	      0
 84- 15:	AT2G29590.1	OhGene022006-mRNA-1	  1e-57
 84- 16:	AT2G29630.2	OhGene021999-mRNA-1	      0
 84- 17:	AT2G29690.1	OhGene021989-mRNA-2	  8e-73
## Alignment 85: score=562.0 e_value=1.6e-26 N=12 2&group15 plus
 85-  0:	AT2G01740.1	OhGene023897-mRNA-1	 9e-168
 85-  1:	AT2G01750.2	OhGene023902-mRNA-1	      0
 85-  2:	AT2G01818.1	OhGene023905-mRNA-1	  3e-34
 85-  3:	AT2G01820.1	OhGene023912-mRNA-1	      0
 85-  4:	AT2G01900.3	OhGene023917-mRNA-2	 8e-149
 85-  5:	AT2G01905.1	OhGene023920-mRNA-1	  5e-35
 85-  6:	AT2G01910.1	OhGene023922-mRNA-1	      0
 85-  7:	AT2G01930.1	OhGene023924-mRNA-1	  4e-62
 85-  8:	AT2G01940.3	OhGene023929-mRNA-1	 1e-103
 85-  9:	AT2G01970.1	OhGene023932-mRNA-1	      0
 85- 10:	AT2G01980.1	OhGene023935-mRNA-1	 6e-140
 85- 11:	AT2G02000.1	OhGene023939-mRNA-2	      0
## Alignment 86: score=330.0 e_value=6.1e-11 N=7 2&group17 minus
 86-  0:	AT2G21050.1	OhGene025319-mRNA-1	      0
 86-  1:	AT2G21060.1	OhGene025318-mRNA-1	  1e-31
 86-  2:	AT2G21090.1	OhGene025307-mRNA-1	 4e-176
 86-  3:	AT2G21130.1	OhGene025302-mRNA-1	  7e-99
 86-  4:	AT2G21140.1	OhGene025299-mRNA-1	  3e-19
 86-  5:	AT2G21160.1	OhGene025297-mRNA-1	  6e-78
 86-  6:	AT2G21170.1	OhGene025296-mRNA-1	  1e-90
## Alignment 87: score=301.0 e_value=9.6e-12 N=7 2&group19 minus
 87-  0:	AT2G38320.1	OhGene027188-mRNA-1	 2e-178
 87-  1:	AT2G38330.1	OhGene027181-mRNA-1	  6e-38
 87-  2:	AT2G38340.1	OhGene027180-mRNA-1	  3e-25
 87-  3:	AT2G38410.1	OhGene027170-mRNA-1	  3e-60
 87-  4:	AT2G38490.1	OhGene027165-mRNA-1	 2e-119
 87-  5:	AT2G38550.1	OhGene027146-mRNA-1	  3e-42
 87-  6:	AT2G38640.1	OhGene027139-mRNA-1	  8e-24
## Alignment 88: score=260.0 e_value=6.9e-09 N=6 2&group19 minus
 88-  0:	AT2G40270.1	OhGene027198-mRNA-1	 3e-122
 88-  1:	AT2G40320.1	OhGene027188-mRNA-1	 5e-138
 88-  2:	AT2G40340.6	OhGene027180-mRNA-1	  1e-32
 88-  3:	AT2G40390.1	OhGene027177-mRNA-1	 5e-178
 88-  4:	AT2G40420.1	OhGene027172-mRNA-1	  2e-75
 88-  5:	AT2G40550.1	OhGene027168-mRNA-1	      0
## Alignment 89: score=436.0 e_value=6.3e-24 N=11 2&group20 plus
 89-  0:	AT2G37250.1	OhGene028531-mRNA-3	  1e-18
 89-  1:	AT2G37470.1	OhGene028557-mRNA-1	  1e-70
 89-  2:	AT2G37500.1	OhGene028567-mRNA-1	      0
 89-  3:	AT2G37540.1	OhGene028570-mRNA-1	 3e-154
 89-  4:	AT2G37550.1	OhGene028572-mRNA-1	 8e-177
 89-  5:	AT2G37590.1	OhGene028578-mRNA-1	  3e-40
 89-  6:	AT2G37650.1	OhGene028599-mRNA-1	      0
 89-  7:	AT2G37710.1	OhGene028616-mRNA-1	      0
 89-  8:	AT2G37960.2	OhGene028631-mRNA-2	  6e-51
 89-  9:	AT2G38000.1	OhGene028634-mRNA-1	      0
 89- 10:	AT2G38110.1	OhGene028636-mRNA-1	      0
## Alignment 90: score=361.0 e_value=5.5e-20 N=9 2&group20 plus
 90-  0:	AT2G39270.1	OhGene028531-mRNA-3	  2e-14
 90-  1:	AT2G39445.1	OhGene028534-mRNA-1	  7e-65
 90-  2:	AT2G39480.1	OhGene028558-mRNA-1	      0
 90-  3:	AT2G39570.1	OhGene028573-mRNA-2	 4e-163
 90-  4:	AT2G39650.1	OhGene028587-mRNA-1	  2e-82
 90-  5:	AT2G39660.1	OhGene028585-mRNA-1	 2e-178
 90-  6:	AT2G39670.2	OhGene028588-mRNA-1	      0
 90-  7:	AT2G39705.1	OhGene028608-mRNA-1	  4e-19
 90-  8:	AT2G39710.1	OhGene028614-mRNA-1	 5e-124
## Alignment 91: score=265.0 e_value=1.8e-08 N=6 2&group20 plus
 91-  0:	AT2G28710.1	OhGene028563-mRNA-1	  1e-21
 91-  1:	AT2G28720.1	OhGene028571-mRNA-1	  9e-71
 91-  2:	AT2G28810.1	OhGene028578-mRNA-1	  5e-39
 91-  3:	AT2G28930.1	OhGene028585-mRNA-1	      0
 91-  4:	AT2G29020.1	OhGene028594-mRNA-1	  2e-47
 91-  5:	AT2G29060.1	OhGene028599-mRNA-1	      0
## Alignment 92: score=260.0 e_value=3.9e-09 N=6 2&group20 minus
 92-  0:	AT2G47730.1	OhGene028130-mRNA-2	  2e-52
 92-  1:	AT2G47860.3	OhGene028113-mRNA-1	      0
 92-  2:	AT2G47870.1	OhGene028102-mRNA-1	  3e-39
 92-  3:	AT2G47900.3	OhGene028094-mRNA-1	      0
 92-  4:	AT2G47920.1	OhGene028091-mRNA-1	  7e-32
 92-  5:	AT2G47970.1	OhGene028087-mRNA-1	 2e-159
## Alignment 93: score=315.0 e_value=4e-11 N=7 2&group22 plus
 93-  0:	AT2G28660.1	OhGene029751-mRNA-1	  2e-11
 93-  1:	AT2G28720.1	OhGene029759-mRNA-1	  4e-75
 93-  2:	AT2G28810.1	OhGene029776-mRNA-1	  4e-40
 93-  3:	AT2G28840.1	OhGene029779-mRNA-1	      0
 93-  4:	AT2G28890.1	OhGene029783-mRNA-2	 2e-148
 93-  5:	AT2G28930.1	OhGene029788-mRNA-1	      0
 93-  6:	AT2G28950.1	OhGene029790-mRNA-1	 8e-119
## Alignment 94: score=365.0 e_value=1e-17 N=9 2&group25 plus
 94-  0:	AT2G40130.2	OhGene032084-mRNA-1	  2e-48
 94-  1:	AT2G40280.1	OhGene032101-mRNA-1	      0
 94-  2:	AT2G40370.1	OhGene032102-mRNA-1	      0
 94-  3:	AT2G40410.2	OhGene032107-mRNA-1	  1e-80
 94-  4:	AT2G40420.1	OhGene032125-mRNA-1	 3e-131
 94-  5:	AT2G40520.5	OhGene032136-mRNA-2	  3e-16
 94-  6:	AT2G40720.1	OhGene032140-mRNA-1	      0
 94-  7:	AT2G40740.3	OhGene032142-mRNA-1	  2e-19
 94-  8:	AT2G40780.1	OhGene032147-mRNA-1	  2e-26
## Alignment 95: score=537.0 e_value=2.1e-32 N=13 2&group25 minus
 95-  0:	AT2G39290.1	OhGene032067-mRNA-1	  8e-88
 95-  1:	AT2G39400.1	OhGene032063-mRNA-1	 8e-137
 95-  2:	AT2G39640.1	OhGene032041-mRNA-1	  4e-84
 95-  3:	AT2G39660.1	OhGene032039-mRNA-1	 2e-161
 95-  4:	AT2G39705.1	OhGene032030-mRNA-1	  9e-15
 95-  5:	AT2G39720.2	OhGene032029-mRNA-1	  3e-82
 95-  6:	AT2G39730.1	OhGene032024-mRNA-1	 2e-134
 95-  7:	AT2G39740.1	OhGene032021-mRNA-1	  6e-20
 95-  8:	AT2G39870.1	OhGene031996-mRNA-1	  8e-13
 95-  9:	AT2G39890.1	OhGene031993-mRNA-1	      0
 95- 10:	AT2G39940.1	OhGene031978-mRNA-1	      0
 95- 11:	AT2G39950.1	OhGene031976-mRNA-2	 1e-106
 95- 12:	AT2G40110.1	OhGene031966-mRNA-1	  1e-68
## Alignment 96: score=301.0 e_value=1.1e-12 N=7 2&group25 minus
 96-  0:	AT2G28510.1	OhGene032071-mRNA-1	  7e-37
 96-  1:	AT2G28590.1	OhGene032068-mRNA-1	 9e-156
 96-  2:	AT2G28720.1	OhGene032060-mRNA-1	  3e-67
 96-  3:	AT2G28830.1	OhGene032051-mRNA-1	 4e-161
 96-  4:	AT2G28930.1	OhGene032039-mRNA-1	 3e-176
 96-  5:	AT2G28940.2	OhGene032040-mRNA-1	 2e-136
 96-  6:	AT2G29060.1	OhGene032034-mRNA-1	 2e-141
## Alignment 97: score=452.0 e_value=2e-20 N=10 2&group27 plus
 97-  0:	AT2G44950.1	OhGene033159-mRNA-1	  8e-29
 97-  1:	AT2G44980.2	OhGene033160-mRNA-1	      0
 97-  2:	AT2G44990.2	OhGene033163-mRNA-1	      0
 97-  3:	AT2G45050.1	OhGene033177-mRNA-1	  5e-53
 97-  4:	AT2G45080.1	OhGene033186-mRNA-1	  1e-83
 97-  5:	AT2G45160.1	OhGene033193-mRNA-1	  1e-96
 97-  6:	AT2G45180.1	OhGene033195-mRNA-1	  1e-38
 97-  7:	AT2G45190.1	OhGene033211-mRNA-1	  5e-82
 97-  8:	AT2G45220.1	OhGene033212-mRNA-1	 2e-125
 97-  9:	AT2G45240.1	OhGene033213-mRNA-1	  9e-66
## Alignment 98: score=253.0 e_value=2.7e-08 N=6 2&group27 minus
 98-  0:	AT2G44740.1	OhGene033645-mRNA-1	  1e-58
 98-  1:	AT2G44770.1	OhGene033639-mRNA-1	 1e-124
 98-  2:	AT2G44790.1	OhGene033634-mRNA-1	  2e-27
 98-  3:	AT2G44840.1	OhGene033622-mRNA-1	  6e-41
 98-  4:	AT2G44900.2	OhGene033598-mRNA-1	      0
 98-  5:	AT2G44910.1	OhGene033593-mRNA-1	  7e-77
## Alignment 99: score=624.0 e_value=3.9e-36 N=15 2&group28 minus
 99-  0:	AT2G37300.2	OhGene035052-mRNA-1	  1e-11
 99-  1:	AT2G37360.1	OhGene035038-mRNA-1	      0
 99-  2:	AT2G37370.1	OhGene035037-mRNA-1	  5e-14
 99-  3:	AT2G37430.1	OhGene035020-mRNA-1	  2e-26
 99-  4:	AT2G37510.2	OhGene035014-mRNA-1	  2e-41
 99-  5:	AT2G37540.1	OhGene035012-mRNA-1	 5e-154
 99-  6:	AT2G37570.1	OhGene035008-mRNA-1	      0
 99-  7:	AT2G37600.2	OhGene034994-mRNA-1	  3e-55
 99-  8:	AT2G37680.2	OhGene034976-mRNA-1	 4e-121
 99-  9:	AT2G37710.1	OhGene034974-mRNA-1	      0
 99- 10:	AT2G37860.4	OhGene034952-mRNA-1	 7e-164
 99- 11:	AT2G37950.1	OhGene034932-mRNA-1	  2e-38
 99- 12:	AT2G37980.1	OhGene034924-mRNA-1	      0
 99- 13:	AT2G38010.2	OhGene034920-mRNA-1	      0
 99- 14:	AT2G38025.1	OhGene034916-mRNA-2	  4e-48
## Alignment 100: score=464.0 e_value=8.2e-24 N=11 2&group28 minus
100-  0:	AT2G28610.1	OhGene035048-mRNA-1	  5e-32
100-  1:	AT2G28690.1	OhGene035023-mRNA-1	  9e-34
100-  2:	AT2G28710.1	OhGene035020-mRNA-1	  3e-26
100-  3:	AT2G28800.1	OhGene035006-mRNA-1	      0
100-  4:	AT2G28840.1	OhGene034997-mRNA-1	 2e-156
100-  5:	AT2G29040.1	OhGene034988-mRNA-1	 5e-166
100-  6:	AT2G29080.1	OhGene034987-mRNA-1	      0
100-  7:	AT2G29150.1	OhGene034985-mRNA-1	  6e-60
100-  8:	AT2G29340.1	OhGene034971-mRNA-1	  2e-96
100-  9:	AT2G29380.1	OhGene034970-mRNA-1	 9e-121
100- 10:	AT2G29390.1	OhGene034967-mRNA-1	 2e-143
## Alignment 101: score=369.0 e_value=6.8e-15 N=8 2&group29 minus
101-  0:	AT2G44940.1	OhGene035777-mRNA-1	  9e-49
101-  1:	AT2G44990.2	OhGene035773-mRNA-1	      0
101-  2:	AT2G45040.1	OhGene035774-mRNA-1	  1e-92
101-  3:	AT2G45120.1	OhGene035763-mRNA-1	  2e-37
101-  4:	AT2G45140.1	OhGene035757-mRNA-1	  4e-69
101-  5:	AT2G45170.1	OhGene035755-mRNA-1	  4e-66
101-  6:	AT2G45180.1	OhGene035754-mRNA-1	  3e-36
101-  7:	AT2G45210.1	OhGene035743-mRNA-1	  8e-23
## Alignment 102: score=312.0 e_value=3.5e-11 N=7 2&group29 minus
102-  0:	AT2G44610.1	OhGene036071-mRNA-1	  2e-69
102-  1:	AT2G44680.1	OhGene036058-mRNA-1	  7e-56
102-  2:	AT2G44740.1	OhGene036049-mRNA-1	  2e-41
102-  3:	AT2G44830.1	OhGene036045-mRNA-1	      0
102-  4:	AT2G44840.1	OhGene036037-mRNA-1	  9e-29
102-  5:	AT2G44880.2	OhGene036033-mRNA-1	      0
102-  6:	AT2G44910.1	OhGene036035-mRNA-1	  3e-67
## Alignment 103: score=303.0 e_value=2.3e-10 N=7 2&group29 minus
103-  0:	AT2G44590.3	OhGene035578-mRNA-1	      0
103-  1:	AT2G44670.1	OhGene035564-mRNA-1	  2e-21
103-  2:	AT2G44740.1	OhGene035548-mRNA-1	  2e-62
103-  3:	AT2G44770.1	OhGene035545-mRNA-1	 3e-135
103-  4:	AT2G44790.1	OhGene035537-mRNA-1	  8e-24
103-  5:	AT2G44810.2	OhGene035534-mRNA-1	  2e-97
103-  6:	AT2G44840.1	OhGene035527-mRNA-1	  4e-28
## Alignment 104: score=259.0 e_value=3.1e-08 N=6 2&group31 plus
104-  0:	AT2G24300.3	OhGene037298-mRNA-1	 1e-172
104-  1:	AT2G24490.2	OhGene037309-mRNA-1	  7e-16
104-  2:	AT2G24520.2	OhGene037311-mRNA-1	      0
104-  3:	AT2G24530.1	OhGene037315-mRNA-1	  6e-37
104-  4:	AT2G24570.1	OhGene037331-mRNA-1	  5e-80
104-  5:	AT2G24580.1	OhGene037340-mRNA-1	  2e-88
## Alignment 105: score=395.0 e_value=2.3e-17 N=9 2&group31 minus
105-  0:	AT2G23960.1	OhGene037261-mRNA-1	  7e-69
105-  1:	AT2G24100.1	OhGene037255-mRNA-1	  2e-19
105-  2:	AT2G24130.2	OhGene037251-mRNA-1	 1e-129
105-  3:	AT2G24240.1	OhGene037242-mRNA-1	      0
105-  4:	AT2G24260.1	OhGene037234-mRNA-1	  2e-42
105-  5:	AT2G24270.2	OhGene037237-mRNA-1	 1e-122
105-  6:	AT2G24290.1	OhGene037236-mRNA-1	  1e-79
105-  7:	AT2G24320.2	OhGene037233-mRNA-1	 7e-102
105-  8:	AT2G24520.2	OhGene037223-mRNA-1	      0
## Alignment 106: score=367.0 e_value=2.4e-15 N=8 2&group33 plus
106-  0:	AT2G18160.1	OhGene039388-mRNA-1	  4e-28
106-  1:	AT2G18170.1	OhGene039386-mRNA-1	 2e-133
106-  2:	AT2G18180.1	OhGene039399-mRNA-1	 2e-175
106-  3:	AT2G18245.1	OhGene039408-mRNA-1	  1e-93
106-  4:	AT2G18250.1	OhGene039406-mRNA-1	  2e-83
106-  5:	AT2G18300.3	OhGene039415-mRNA-1	  5e-43
106-  6:	AT2G18328.1	OhGene039419-mRNA-1	  4e-24
106-  7:	AT2G18330.1	OhGene039421-mRNA-1	      0
## Alignment 107: score=467.0 e_value=7.3e-20 N=10 2&group36 plus
107-  0:	AT2G46920.4	OhGene042053-mRNA-1	 1e-160
107-  1:	AT2G46990.1	OhGene042052-mRNA-1	  2e-38
107-  2:	AT2G47020.3	OhGene042062-mRNA-1	      0
107-  3:	AT2G47070.1	OhGene042068-mRNA-1	  2e-23
107-  4:	AT2G47110.1	OhGene042074-mRNA-1	  1e-85
107-  5:	AT2G47115.1	OhGene042073-mRNA-2	  9e-73
107-  6:	AT2G47180.1	OhGene042076-mRNA-1	 1e-154
107-  7:	AT2G47190.1	OhGene042079-mRNA-1	  1e-78
107-  8:	AT2G47230.2	OhGene042080-mRNA-1	  3e-34
107-  9:	AT2G47240.3	OhGene042083-mRNA-1	      0
## Alignment 108: score=273.0 e_value=6.5e-11 N=7 2&group37 plus
108-  0:	AT2G27290.1	OhGene042898-mRNA-1	  2e-54
108-  1:	AT2G27385.3	OhGene042909-mRNA-1	  4e-18
108-  2:	AT2G27500.1	OhGene042931-mRNA-1	 6e-142
108-  3:	AT2G27580.1	OhGene042946-mRNA-1	  1e-42
108-  4:	AT2G27690.1	OhGene042944-mRNA-1	      0
108-  5:	AT2G27760.1	OhGene042957-mRNA-3	 3e-150
108-  6:	AT2G27940.1	OhGene042958-mRNA-1	  7e-18
## Alignment 109: score=512.0 e_value=3.8e-23 N=11 2&group38 minus
109-  0:	AT2G01740.1	OhGene043848-mRNA-1	 3e-168
109-  1:	AT2G01750.2	OhGene043839-mRNA-1	      0
109-  2:	AT2G01818.1	OhGene043841-mRNA-1	  2e-34
109-  3:	AT2G01820.1	OhGene043835-mRNA-1	      0
109-  4:	AT2G01900.3	OhGene043822-mRNA-1	  8e-91
109-  5:	AT2G01905.1	OhGene043817-mRNA-1	  2e-81
109-  6:	AT2G01910.1	OhGene043816-mRNA-1	 7e-178
109-  7:	AT2G01940.3	OhGene043815-mRNA-1	  4e-76
109-  8:	AT2G01970.1	OhGene043814-mRNA-1	      0
109-  9:	AT2G01980.1	OhGene043812-mRNA-1	      0
109- 10:	AT2G02000.1	OhGene043807-mRNA-1	      0
## Alignment 110: score=289.0 e_value=1.2e-10 N=7 2&group38 minus
110-  0:	AT2G22070.1	OhGene043970-mRNA-1	  4e-68
110-  1:	AT2G22090.2	OhGene043966-mRNA-1	  4e-31
110-  2:	AT2G22125.1	OhGene043950-mRNA-1	      0
110-  3:	AT2G22190.1	OhGene043944-mRNA-1	 6e-158
110-  4:	AT2G22300.1	OhGene043936-mRNA-1	 5e-149
110-  5:	AT2G22450.1	OhGene043913-mRNA-1	      0
110-  6:	AT2G22490.2	OhGene043903-mRNA-1	  6e-75
## Alignment 111: score=357.0 e_value=3.9e-14 N=8 2&group39 plus
111-  0:	AT2G29980.1	OhGene044503-mRNA-1	      0
111-  1:	AT2G30020.1	OhGene044520-mRNA-1	 2e-126
111-  2:	AT2G30070.1	OhGene044521-mRNA-1	      0
111-  3:	AT2G30130.1	OhGene044536-mRNA-1	  4e-78
111-  4:	AT2G30210.1	OhGene044537-mRNA-1	      0
111-  5:	AT2G30240.1	OhGene044539-mRNA-1	  9e-41
111-  6:	AT2G30270.1	OhGene044546-mRNA-1	  9e-24
111-  7:	AT2G30320.1	OhGene044551-mRNA-1	 1e-100
## Alignment 112: score=331.0 e_value=3.5e-14 N=8 2&group39 plus
112-  0:	AT2G28720.1	OhGene045135-mRNA-1	  2e-42
112-  1:	AT2G28810.1	OhGene045150-mRNA-1	  3e-40
112-  2:	AT2G28840.1	OhGene045153-mRNA-1	      0
112-  3:	AT2G28890.1	OhGene045165-mRNA-1	      0
112-  4:	AT2G28930.1	OhGene045169-mRNA-1	      0
112-  5:	AT2G29140.1	OhGene045175-mRNA-1	      0
112-  6:	AT2G29260.1	OhGene045191-mRNA-1	  4e-93
112-  7:	AT2G29310.1	OhGene045189-mRNA-1	  6e-94
## Alignment 113: score=305.0 e_value=1e-14 N=8 2&group39 plus
113-  0:	AT2G40116.1	OhGene044495-mRNA-1	      0
113-  1:	AT2G40150.1	OhGene044516-mRNA-1	 2e-127
113-  2:	AT2G40180.1	OhGene044520-mRNA-1	 5e-118
113-  3:	AT2G40270.1	OhGene044529-mRNA-1	 3e-132
113-  4:	AT2G40370.1	OhGene044537-mRNA-1	      0
113-  5:	AT2G40600.1	OhGene044555-mRNA-1	  3e-69
113-  6:	AT2G40620.1	OhGene044556-mRNA-1	  2e-68
113-  7:	AT2G40820.4	OhGene044559-mRNA-1	 5e-119
## Alignment 114: score=347.0 e_value=9.8e-15 N=8 2&group42 plus
114-  0:	AT2G47730.1	OhGene047014-mRNA-1	  2e-63
114-  1:	AT2G47860.3	OhGene047025-mRNA-1	      0
114-  2:	AT2G47870.1	OhGene047036-mRNA-1	  3e-37
114-  3:	AT2G47900.3	OhGene047037-mRNA-1	      0
114-  4:	AT2G47920.1	OhGene047039-mRNA-1	  2e-32
114-  5:	AT2G47970.1	OhGene047044-mRNA-1	 1e-152
114-  6:	AT2G48030.1	OhGene047069-mRNA-1	 2e-134
114-  7:	AT2G48080.1	OhGene047071-mRNA-1	 8e-140
## Alignment 115: score=408.0 e_value=1e-22 N=10 2&group42 minus
115-  0:	AT2G39270.1	OhGene046672-mRNA-1	  1e-15
115-  1:	AT2G39445.1	OhGene046665-mRNA-1	  2e-63
115-  2:	AT2G39480.1	OhGene046648-mRNA-1	      0
115-  3:	AT2G39570.1	OhGene046632-mRNA-1	  4e-93
115-  4:	AT2G39650.1	OhGene046617-mRNA-1	  2e-82
115-  5:	AT2G39660.1	OhGene046619-mRNA-1	 5e-176
115-  6:	AT2G39670.2	OhGene046618-mRNA-1	 2e-159
115-  7:	AT2G39705.1	OhGene046603-mRNA-1	  1e-16
115-  8:	AT2G39710.1	OhGene046601-mRNA-1	 1e-128
115-  9:	AT2G39800.4	OhGene046591-mRNA-1	      0
## Alignment 116: score=414.0 e_value=5.6e-20 N=10 2&scaffolds plus
116-  0:	AT2G07771.2	OhGene047890-mRNA-1	 5e-147
116-  1:	AT2G07768.1	OhGene047903-mRNA-1	  4e-70
116-  2:	AT2G07681.1	OhGene047907-mRNA-1	 2e-117
116-  3:	AT2G07687.1	OhGene047908-mRNA-1	 2e-106
116-  4:	AT2G07689.1	OhGene047922-mRNA-1	 5e-125
116-  5:	AT2G07707.1	OhGene047942-mRNA-1	  4e-87
116-  6:	AT2G07718.1	OhGene047949-mRNA-1	  6e-22
116-  7:	AT2G07815.1	OhGene047948-mRNA-1	  7e-27
116-  8:	AT2G07727.1	OhGene047964-mRNA-1	      0
116-  9:	AT2G07734.1	OhGene047966-mRNA-1	 3e-164
## Alignment 117: score=409.0 e_value=9e-21 N=10 2&scaffolds plus
117-  0:	AT2G39450.1	OhGene051548-mRNA-1	      0
117-  1:	AT2G39560.1	OhGene051571-mRNA-1	  2e-16
117-  2:	AT2G39630.1	OhGene051577-mRNA-1	 3e-121
117-  3:	AT2G39705.1	OhGene051594-mRNA-1	  4e-11
117-  4:	AT2G39730.1	OhGene051604-mRNA-1	      0
117-  5:	AT2G39870.1	OhGene051625-mRNA-1	  2e-19
117-  6:	AT2G39920.1	OhGene051633-mRNA-1	  2e-49
117-  7:	AT2G39990.1	OhGene051643-mRNA-1	 3e-140
117-  8:	AT2G40000.1	OhGene051650-mRNA-1	 1e-143
117-  9:	AT2G40010.1	OhGene051648-mRNA-1	 7e-111
## Alignment 118: score=405.0 e_value=6e-24 N=11 2&scaffolds plus
118-  0:	AT2G28500.1	OhGene051504-mRNA-1	  1e-44
118-  1:	AT2G28590.1	OhGene051530-mRNA-1	 7e-167
118-  2:	AT2G28680.1	OhGene051547-mRNA-1	 2e-174
118-  3:	AT2G28720.1	OhGene051556-mRNA-1	  5e-70
118-  4:	AT2G28790.2	OhGene051568-mRNA-1	 3e-114
118-  5:	AT2G29050.1	OhGene051589-mRNA-1	 7e-175
118-  6:	AT2G29060.1	OhGene051591-mRNA-1	 2e-148
118-  7:	AT2G29260.1	OhGene051601-mRNA-1	 8e-125
118-  8:	AT2G29500.1	OhGene051629-mRNA-1	  1e-43
118-  9:	AT2G29640.1	OhGene051646-mRNA-2	  3e-73
118- 10:	AT2G29670.2	OhGene051647-mRNA-1	 1e-101
## Alignment 119: score=354.0 e_value=5.1e-18 N=9 2&scaffolds plus
119-  0:	AT2G07675.1	OhGene047718-mRNA-1	  6e-80
119-  1:	AT2G07768.1	OhGene047724-mRNA-1	  4e-70
119-  2:	AT2G07681.1	OhGene047746-mRNA-1	 2e-117
119-  3:	AT2G07695.1	OhGene047759-mRNA-1	  2e-31
119-  4:	AT2G07785.1	OhGene047768-mRNA-1	  2e-62
119-  5:	AT2G07696.1	OhGene047767-mRNA-1	  3e-98
119-  6:	AT2G07707.1	OhGene047783-mRNA-1	  4e-87
119-  7:	AT2G07815.1	OhGene047808-mRNA-1	  7e-27
119-  8:	AT2G07734.1	OhGene047816-mRNA-1	 3e-164
## Alignment 120: score=354.0 e_value=3.2e-19 N=9 2&scaffolds plus
120-  0:	AT2G07771.2	OhGene047588-mRNA-1	 5e-147
120-  1:	AT2G07751.1	OhGene047611-mRNA-1	  3e-59
120-  2:	AT2G07675.1	OhGene047610-mRNA-1	  6e-80
120-  3:	AT2G07681.1	OhGene047617-mRNA-1	 2e-117
120-  4:	AT2G07689.1	OhGene047623-mRNA-1	 5e-125
120-  5:	AT2G07707.1	OhGene047635-mRNA-1	  4e-87
120-  6:	AT2G07815.1	OhGene047659-mRNA-1	  7e-27
120-  7:	AT2G07734.1	OhGene047660-mRNA-1	 3e-164
120-  8:	AT2G07741.1	OhGene047675-mRNA-1	 3e-134
## Alignment 121: score=340.0 e_value=2.8e-18 N=9 2&scaffolds plus
121-  0:	AT2G07771.2	OhGene047617-mRNA-1	 5e-147
121-  1:	AT2G07751.1	OhGene047627-mRNA-1	  3e-59
121-  2:	AT2G07675.1	OhGene047641-mRNA-1	  6e-80
121-  3:	AT2G07768.1	OhGene047653-mRNA-1	  4e-70
121-  4:	AT2G07681.1	OhGene047662-mRNA-1	 2e-117
121-  5:	AT2G07689.1	OhGene047684-mRNA-1	 8e-126
121-  6:	AT2G07785.1	OhGene047694-mRNA-1	  2e-62
121-  7:	AT2G07718.1	OhGene047689-mRNA-1	  6e-22
121-  8:	AT2G07734.1	OhGene047709-mRNA-1	 3e-164
## Alignment 122: score=307.0 e_value=4.9e-15 N=8 2&scaffolds plus
122-  0:	AT2G07771.2	OhGene047812-mRNA-1	 5e-147
122-  1:	AT2G07751.1	OhGene047819-mRNA-1	  3e-59
122-  2:	AT2G07768.1	OhGene047813-mRNA-1	  4e-70
122-  3:	AT2G07687.1	OhGene047833-mRNA-1	 2e-106
122-  4:	AT2G07785.1	OhGene047849-mRNA-1	  2e-62
122-  5:	AT2G07707.1	OhGene047845-mRNA-1	  4e-87
122-  6:	AT2G07734.1	OhGene047842-mRNA-1	 3e-164
122-  7:	AT2G07741.1	OhGene047863-mRNA-1	 3e-134
## Alignment 123: score=258.0 e_value=3.7e-13 N=7 2&scaffolds plus
123-  0:	AT2G07751.1	OhGene047532-mRNA-1	  3e-59
123-  1:	AT2G07675.1	OhGene047540-mRNA-1	  6e-80
123-  2:	AT2G07681.1	OhGene047569-mRNA-1	 2e-117
123-  3:	AT2G07689.1	OhGene047587-mRNA-1	 5e-125
123-  4:	AT2G07707.1	OhGene047594-mRNA-1	  4e-87
123-  5:	AT2G07815.1	OhGene047615-mRNA-1	  7e-27
123-  6:	AT2G07734.1	OhGene047628-mRNA-1	 3e-164
## Alignment 124: score=254.0 e_value=3.9e-15 N=7 2&scaffolds plus
124-  0:	AT2G07751.1	OhGene047858-mRNA-1	  3e-59
124-  1:	AT2G07675.1	OhGene047857-mRNA-1	  6e-80
124-  2:	AT2G07687.1	OhGene047864-mRNA-1	 2e-106
124-  3:	AT2G07695.1	OhGene047892-mRNA-1	  5e-32
124-  4:	AT2G07698.1	OhGene047904-mRNA-1	      0
124-  5:	AT2G07815.1	OhGene047905-mRNA-1	  7e-27
124-  6:	AT2G07741.1	OhGene047926-mRNA-1	 3e-134
## Alignment 125: score=439.0 e_value=4e-20 N=10 2&scaffolds minus
125-  0:	AT2G38310.1	OhGene051503-mRNA-1	  7e-57
125-  1:	AT2G38320.1	OhGene051501-mRNA-1	 3e-180
125-  2:	AT2G38330.1	OhGene051489-mRNA-1	  4e-36
125-  3:	AT2G38340.1	OhGene051491-mRNA-1	  1e-32
125-  4:	AT2G38410.1	OhGene051482-mRNA-1	  1e-37
125-  5:	AT2G38490.1	OhGene051480-mRNA-1	 3e-120
125-  6:	AT2G38550.1	OhGene051459-mRNA-1	  4e-63
125-  7:	AT2G38560.1	OhGene051444-mRNA-1	 3e-117
125-  8:	AT2G38610.1	OhGene051439-mRNA-1	  1e-96
125-  9:	AT2G38640.1	OhGene051434-mRNA-1	  4e-57
## Alignment 126: score=342.0 e_value=9.7e-19 N=8 2&scaffolds minus
126-  0:	AT2G07751.1	OhGene047910-mRNA-1	  3e-59
126-  1:	AT2G07675.1	OhGene047909-mRNA-1	  6e-80
126-  2:	AT2G07768.1	OhGene047896-mRNA-1	  4e-70
126-  3:	AT2G07681.1	OhGene047890-mRNA-1	 2e-117
126-  4:	AT2G07689.1	OhGene047889-mRNA-1	 5e-125
126-  5:	AT2G07695.1	OhGene047881-mRNA-1	  2e-31
126-  6:	AT2G07785.1	OhGene047877-mRNA-1	  2e-62
126-  7:	AT2G07718.1	OhGene047872-mRNA-1	  6e-22
## Alignment 127: score=313.0 e_value=3.8e-11 N=7 2&scaffolds minus
127-  0:	AT2G40200.1	OhGene051517-mRNA-1	  3e-34
127-  1:	AT2G40270.1	OhGene051509-mRNA-1	 8e-131
127-  2:	AT2G40330.1	OhGene051503-mRNA-1	  5e-64
127-  3:	AT2G40340.6	OhGene051491-mRNA-1	  1e-38
127-  4:	AT2G40390.1	OhGene051487-mRNA-1	 2e-115
127-  5:	AT2G40420.1	OhGene051486-mRNA-1	  2e-73
127-  6:	AT2G40470.1	OhGene051475-mRNA-1	  3e-53
## Alignment 128: score=291.0 e_value=9.3e-11 N=7 2&scaffolds minus
128-  0:	AT2G29990.1	OhGene051522-mRNA-1	      0
128-  1:	AT2G30090.1	OhGene051513-mRNA-1	  8e-24
128-  2:	AT2G30130.1	OhGene051504-mRNA-1	  2e-65
128-  3:	AT2G30250.1	OhGene051490-mRNA-1	  1e-71
128-  4:	AT2G30340.2	OhGene051475-mRNA-1	  8e-58
128-  5:	AT2G30360.1	OhGene051480-mRNA-1	 2e-138
128-  6:	AT2G30460.2	OhGene051461-mRNA-1	  8e-52
## Alignment 129: score=285.0 e_value=3.5e-17 N=8 2&scaffolds minus
129-  0:	AT2G07771.2	OhGene047569-mRNA-1	 5e-147
129-  1:	AT2G07751.1	OhGene047541-mRNA-1	  3e-59
129-  2:	AT2G07675.1	OhGene047530-mRNA-1	  6e-80
129-  3:	AT2G07768.1	OhGene047526-mRNA-1	  4e-70
129-  4:	AT2G07687.1	OhGene047509-mRNA-1	 2e-106
129-  5:	AT2G07707.1	OhGene047505-mRNA-1	  4e-87
129-  6:	AT2G07815.1	OhGene047496-mRNA-1	  7e-27
129-  7:	AT2G07741.1	OhGene047487-mRNA-1	 3e-134
## Alignment 130: score=286.0 e_value=7.6e-08 N=6 3&group01 plus
130-  0:	AT3G14170.2	OhGene001461-mRNA-1	 6e-122
130-  1:	AT3G14205.1	OhGene001465-mRNA-2	      0
130-  2:	AT3G14230.1	OhGene001467-mRNA-1	  2e-48
130-  3:	AT3G14280.1	OhGene001468-mRNA-1	  3e-16
130-  4:	AT3G14300.1	OhGene001475-mRNA-1	  4e-55
130-  5:	AT3G14320.1	OhGene001480-mRNA-1	  8e-24
## Alignment 131: score=254.0 e_value=1.1e-09 N=6 3&group01 plus
131-  0:	AT3G29390.1	OhGene000464-mRNA-2	 3e-134
131-  1:	AT3G29400.1	OhGene000466-mRNA-1	 4e-149
131-  2:	AT3G29575.4	OhGene000467-mRNA-1	  4e-37
131-  3:	AT3G29770.1	OhGene000473-mRNA-1	  7e-73
131-  4:	AT3G29810.1	OhGene000474-mRNA-1	      0
131-  5:	AT3G30260.1	OhGene000477-mRNA-2	  4e-11
## Alignment 132: score=276.0 e_value=7.2e-11 N=7 3&group01 minus
132-  0:	AT3G52470.1	OhGene002007-mRNA-1	  9e-22
132-  1:	AT3G52580.1	OhGene001994-mRNA-1	  4e-68
132-  2:	AT3G52750.1	OhGene001977-mRNA-1	      0
132-  3:	AT3G52780.1	OhGene001970-mRNA-1	 1e-158
132-  4:	AT3G52880.2	OhGene001966-mRNA-1	      0
132-  5:	AT3G52960.1	OhGene001962-mRNA-1	  2e-94
132-  6:	AT3G52990.1	OhGene001944-mRNA-1	      0
## Alignment 133: score=328.0 e_value=7.4e-14 N=8 3&group02 minus
133-  0:	AT3G16565.3	OhGene005309-mRNA-2	  2e-19
133-  1:	AT3G16630.1	OhGene005298-mRNA-1	      0
133-  2:	AT3G16640.1	OhGene005297-mRNA-1	  1e-91
133-  3:	AT3G16700.1	OhGene005285-mRNA-1	 7e-103
133-  4:	AT3G16850.1	OhGene005281-mRNA-1	  5e-45
133-  5:	AT3G16890.1	OhGene005265-mRNA-1	      0
133-  6:	AT3G16980.1	OhGene005261-mRNA-1	  3e-71
133-  7:	AT3G17100.2	OhGene005250-mRNA-1	  7e-29
## Alignment 134: score=342.0 e_value=3.2e-14 N=8 3&group03 plus
134-  0:	AT3G62020.1	OhGene007377-mRNA-1	 2e-106
134-  1:	AT3G62060.2	OhGene007380-mRNA-2	  1e-77
134-  2:	AT3G62100.1	OhGene007382-mRNA-1	  6e-41
134-  3:	AT3G62160.1	OhGene007391-mRNA-1	 4e-104
134-  4:	AT3G62200.1	OhGene007394-mRNA-1	  8e-42
134-  5:	AT3G62240.1	OhGene007395-mRNA-1	      0
134-  6:	AT3G62390.1	OhGene007410-mRNA-1	  3e-21
134-  7:	AT3G62410.1	OhGene007436-mRNA-1	  2e-36
## Alignment 135: score=266.0 e_value=1.9e-09 N=6 3&group03 plus
135-  0:	AT3G49840.2	OhGene005767-mRNA-2	  5e-86
135-  1:	AT3G49900.2	OhGene005779-mRNA-1	  4e-61
135-  2:	AT3G49950.1	OhGene005793-mRNA-1	 6e-151
135-  3:	AT3G49960.1	OhGene005800-mRNA-1	 3e-141
135-  4:	AT3G49970.2	OhGene005802-mRNA-1	      0
135-  5:	AT3G50000.1	OhGene005807-mRNA-1	  1e-28
## Alignment 136: score=498.0 e_value=1.1e-25 N=12 3&group03 minus
136-  0:	AT3G55030.1	OhGene006860-mRNA-1	  1e-31
136-  1:	AT3G55180.1	OhGene006858-mRNA-1	 2e-138
136-  2:	AT3G55240.1	OhGene006852-mRNA-1	  2e-32
136-  3:	AT3G55350.1	OhGene006850-mRNA-1	 3e-137
136-  4:	AT3G55380.2	OhGene006845-mRNA-1	  2e-62
136-  5:	AT3G55430.1	OhGene006830-mRNA-1	 1e-168
136-  6:	AT3G55450.2	OhGene006828-mRNA-1	 1e-166
136-  7:	AT3G55515.1	OhGene006820-mRNA-1	  9e-18
136-  8:	AT3G55630.3	OhGene006805-mRNA-1	      0
136-  9:	AT3G55740.1	OhGene006790-mRNA-1	      0
136- 10:	AT3G55800.1	OhGene006782-mRNA-1	      0
136- 11:	AT3G55890.1	OhGene006768-mRNA-1	  2e-54
## Alignment 137: score=336.0 e_value=4.7e-14 N=8 3&group03 minus
137-  0:	AT3G46460.1	OhGene006845-mRNA-1	  2e-63
137-  1:	AT3G46510.1	OhGene006839-mRNA-1	      0
137-  2:	AT3G46570.1	OhGene006830-mRNA-1	 3e-142
137-  3:	AT3G46600.1	OhGene006824-mRNA-1	 3e-120
137-  4:	AT3G46620.1	OhGene006818-mRNA-1	  3e-73
137-  5:	AT3G46840.1	OhGene006789-mRNA-1	      0
137-  6:	AT3G46890.1	OhGene006793-mRNA-1	  6e-39
137-  7:	AT3G46980.4	OhGene006779-mRNA-1	      0
## Alignment 138: score=303.0 e_value=2.2e-12 N=7 3&group03 minus
138-  0:	AT3G22690.1	OhGene005650-mRNA-1	      0
138-  1:	AT3G22820.1	OhGene005634-mRNA-1	  5e-24
138-  2:	AT3G22830.1	OhGene005627-mRNA-1	 2e-104
138-  3:	AT3G22845.1	OhGene005626-mRNA-1	 7e-118
138-  4:	AT3G22890.1	OhGene005622-mRNA-1	      0
138-  5:	AT3G22950.2	OhGene005621-mRNA-1	  8e-73
138-  6:	AT3G23100.2	OhGene005605-mRNA-1	  8e-96
## Alignment 139: score=263.0 e_value=6.2e-09 N=6 3&group03 minus
139-  0:	AT3G53850.2	OhGene006810-mRNA-1	  4e-43
139-  1:	AT3G53880.1	OhGene006808-mRNA-2	 3e-131
139-  2:	AT3G54000.1	OhGene006792-mRNA-1	  2e-16
139-  3:	AT3G54050.1	OhGene006791-mRNA-2	 3e-106
139-  4:	AT3G54120.1	OhGene006783-mRNA-1	  1e-44
139-  5:	AT3G54140.2	OhGene006776-mRNA-1	      0
## Alignment 140: score=413.0 e_value=6.5e-24 N=10 3&group04 plus
140-  0:	AT3G22400.1	OhGene009566-mRNA-2	      0
140-  1:	AT3G22600.1	OhGene009578-mRNA-1	  8e-13
140-  2:	AT3G22680.1	OhGene009596-mRNA-1	  3e-55
140-  3:	AT3G22670.1	OhGene009592-mRNA-1	 1e-155
140-  4:	AT3G22810.1	OhGene009609-mRNA-1	 2e-163
140-  5:	AT3G22820.1	OhGene009614-mRNA-1	  1e-26
140-  6:	AT3G22890.1	OhGene009624-mRNA-1	      0
140-  7:	AT3G22930.1	OhGene009628-mRNA-1	  2e-83
140-  8:	AT3G23020.1	OhGene009630-mRNA-1	      0
140-  9:	AT3G23090.3	OhGene009636-mRNA-1	  6e-60
## Alignment 141: score=348.0 e_value=5.6e-19 N=9 3&group04 plus
141-  0:	AT3G22400.1	OhGene007686-mRNA-1	      0
141-  1:	AT3G22600.1	OhGene007704-mRNA-1	  1e-12
141-  2:	AT3G22690.1	OhGene007723-mRNA-1	 2e-151
141-  3:	AT3G22810.1	OhGene007749-mRNA-1	 2e-164
141-  4:	AT3G22820.1	OhGene007750-mRNA-1	  5e-28
141-  5:	AT3G22890.1	OhGene007762-mRNA-1	      0
141-  6:	AT3G22930.1	OhGene007761-mRNA-1	  4e-84
141-  7:	AT3G23020.1	OhGene007763-mRNA-1	      0
141-  8:	AT3G23090.3	OhGene007778-mRNA-1	  4e-60
## Alignment 142: score=316.0 e_value=1.6e-12 N=7 3&group05 plus
142-  0:	AT3G60480.3	OhGene011619-mRNA-1	  3e-13
142-  1:	AT3G60490.1	OhGene011626-mRNA-1	  9e-42
142-  2:	AT3G60590.3	OhGene011636-mRNA-1	  1e-96
142-  3:	AT3G60640.1	OhGene011637-mRNA-1	  2e-69
142-  4:	AT3G60660.1	OhGene011638-mRNA-1	  2e-32
142-  5:	AT3G60690.1	OhGene011655-mRNA-1	  1e-18
142-  6:	AT3G60740.1	OhGene011653-mRNA-1	      0
## Alignment 143: score=266.0 e_value=8.2e-09 N=6 3&group05 plus
143-  0:	AT3G23670.1	OhGene012741-mRNA-1	      0
143-  1:	AT3G23690.1	OhGene012745-mRNA-2	  1e-49
143-  2:	AT3G23770.1	OhGene012750-mRNA-1	 6e-160
143-  3:	AT3G23800.1	OhGene012748-mRNA-1	      0
143-  4:	AT3G23830.1	OhGene012765-mRNA-2	  2e-23
143-  5:	AT3G23870.4	OhGene012773-mRNA-1	 2e-145
## Alignment 144: score=297.0 e_value=1.1e-10 N=7 3&group07 plus
144-  0:	AT3G60240.4	OhGene015804-mRNA-3	      0
144-  1:	AT3G60260.1	OhGene015827-mRNA-2	 5e-126
144-  2:	AT3G60270.1	OhGene015833-mRNA-1	  6e-32
144-  3:	AT3G60300.2	OhGene015838-mRNA-1	  3e-85
144-  4:	AT3G60340.2	OhGene015850-mRNA-3	 3e-109
144-  5:	AT3G60350.2	OhGene015858-mRNA-1	      0
144-  6:	AT3G60390.1	OhGene015862-mRNA-1	  5e-85
## Alignment 145: score=298.0 e_value=1.4e-12 N=7 3&group09 plus
145-  0:	AT3G28857.1	OhGene018032-mRNA-1	  4e-26
145-  1:	AT3G28920.1	OhGene018056-mRNA-1	  3e-41
145-  2:	AT3G28960.1	OhGene018064-mRNA-1	 2e-151
145-  3:	AT3G29000.1	OhGene018082-mRNA-1	  2e-27
145-  4:	AT3G29020.2	OhGene018084-mRNA-1	  2e-63
145-  5:	AT3G29030.1	OhGene018086-mRNA-1	 5e-124
145-  6:	AT3G29035.1	OhGene018089-mRNA-1	  4e-82
## Alignment 146: score=300.0 e_value=2.2e-12 N=7 3&group11 minus
146-  0:	AT3G62100.1	OhGene020046-mRNA-1	  2e-38
146-  1:	AT3G62120.1	OhGene020043-mRNA-1	  8e-12
146-  2:	AT3G62130.2	OhGene020041-mRNA-1	      0
146-  3:	AT3G62250.1	OhGene020019-mRNA-1	  5e-87
146-  4:	AT3G62260.2	OhGene020017-mRNA-1	 4e-145
146-  5:	AT3G62300.2	OhGene020006-mRNA-1	  1e-26
146-  6:	AT3G62340.1	OhGene019990-mRNA-1	  6e-37
## Alignment 147: score=264.0 e_value=2e-08 N=6 3&group11 minus
147-  0:	AT3G06430.1	OhGene020027-mRNA-1	      0
147-  1:	AT3G06490.1	OhGene020010-mRNA-1	  3e-80
147-  2:	AT3G06520.1	OhGene020006-mRNA-1	  5e-42
147-  3:	AT3G06560.1	OhGene019997-mRNA-1	  6e-96
147-  4:	AT3G06580.1	OhGene019992-mRNA-1	 3e-175
147-  5:	AT3G06650.2	OhGene019987-mRNA-1	      0
## Alignment 148: score=294.0 e_value=1.4e-10 N=7 3&group12 plus
148-  0:	AT3G56760.1	OhGene021040-mRNA-1	  1e-81
148-  1:	AT3G56960.1	OhGene021057-mRNA-1	      0
148-  2:	AT3G57040.1	OhGene021061-mRNA-1	  4e-66
148-  3:	AT3G57140.1	OhGene021068-mRNA-1	      0
148-  4:	AT3G57190.1	OhGene021074-mRNA-2	 9e-117
148-  5:	AT3G57240.1	OhGene021084-mRNA-1	 1e-109
148-  6:	AT3G57290.1	OhGene021088-mRNA-1	      0
## Alignment 149: score=319.0 e_value=2e-13 N=7 3&group15 plus
149-  0:	AT3G14067.1	OhGene023592-mRNA-1	      0
149-  1:	AT3G14200.1	OhGene023610-mRNA-1	  5e-56
149-  2:	AT3G14240.1	OhGene023615-mRNA-1	      0
149-  3:	AT3G14290.1	OhGene023616-mRNA-1	  3e-90
149-  4:	AT3G14300.1	OhGene023618-mRNA-1	 3e-159
149-  5:	AT3G14320.1	OhGene023622-mRNA-1	  1e-21
149-  6:	AT3G14350.1	OhGene023626-mRNA-1	  8e-22
## Alignment 150: score=280.0 e_value=9.8e-09 N=6 3&group16 plus
150-  0:	AT3G14090.1	OhGene024775-mRNA-1	  3e-66
150-  1:	AT3G14170.2	OhGene024781-mRNA-1	  7e-47
150-  2:	AT3G14205.1	OhGene024787-mRNA-3	      0
150-  3:	AT3G14230.1	OhGene024788-mRNA-1	  4e-52
150-  4:	AT3G14280.1	OhGene024789-mRNA-1	  5e-13
150-  5:	AT3G14300.1	OhGene024791-mRNA-1	  3e-53
## Alignment 151: score=374.0 e_value=4.3e-19 N=9 3&group20 plus
151-  0:	AT3G53600.1	OhGene028563-mRNA-1	  3e-24
151-  1:	AT3G53650.1	OhGene028571-mRNA-1	  4e-67
151-  2:	AT3G53710.2	OhGene028572-mRNA-1	 7e-175
151-  3:	AT3G53790.1	OhGene028595-mRNA-1	  1e-68
151-  4:	AT3G53800.1	OhGene028610-mRNA-1	 1e-151
151-  5:	AT3G53810.1	OhGene028616-mRNA-1	      0
151-  6:	AT3G53850.2	OhGene028625-mRNA-1	  6e-46
151-  7:	AT3G54040.2	OhGene028630-mRNA-1	  1e-59
151-  8:	AT3G54060.1	OhGene028631-mRNA-2	  1e-45
## Alignment 152: score=252.0 e_value=1.2e-08 N=6 3&group20 plus
152-  0:	AT3G05490.1	OhGene028139-mRNA-1	  1e-24
152-  1:	AT3G05510.1	OhGene028151-mRNA-1	 3e-147
152-  2:	AT3G05600.1	OhGene028173-mRNA-1	 2e-132
152-  3:	AT3G05620.1	OhGene028175-mRNA-1	 7e-122
152-  4:	AT3G05630.1	OhGene028186-mRNA-1	 8e-105
152-  5:	AT3G05640.3	OhGene028190-mRNA-1	 8e-160
## Alignment 153: score=301.0 e_value=7.4e-12 N=7 3&group21 plus
153-  0:	AT3G59400.1	OhGene029304-mRNA-1	  7e-73
153-  1:	AT3G59420.1	OhGene029302-mRNA-1	      0
153-  2:	AT3G59440.1	OhGene029306-mRNA-1	  2e-63
153-  3:	AT3G59630.2	OhGene029312-mRNA-2	 5e-128
153-  4:	AT3G59710.2	OhGene029323-mRNA-1	 4e-102
153-  5:	AT3G59820.2	OhGene029340-mRNA-1	      0
153-  6:	AT3G59850.2	OhGene029339-mRNA-1	 3e-122
## Alignment 154: score=314.0 e_value=6e-12 N=7 3&group21 minus
154-  0:	AT3G14050.1	OhGene028983-mRNA-1	      0
154-  1:	AT3G14070.1	OhGene028981-mRNA-1	      0
154-  2:	AT3G14205.1	OhGene028958-mRNA-1	      0
154-  3:	AT3G14230.1	OhGene028955-mRNA-1	  2e-36
154-  4:	AT3G14270.1	OhGene028951-mRNA-1	      0
154-  5:	AT3G14310.1	OhGene028948-mRNA-1	      0
154-  6:	AT3G14320.1	OhGene028946-mRNA-1	  1e-23
## Alignment 155: score=343.0 e_value=1.7e-15 N=8 3&group22 plus
155-  0:	AT3G53500.2	OhGene029732-mRNA-1	  2e-84
155-  1:	AT3G53530.2	OhGene029751-mRNA-1	  5e-11
155-  2:	AT3G53540.2	OhGene029754-mRNA-1	  5e-19
155-  3:	AT3G53570.2	OhGene029758-mRNA-1	      0
155-  4:	AT3G53600.1	OhGene029763-mRNA-1	  2e-17
155-  5:	AT3G53610.1	OhGene029768-mRNA-1	  3e-63
155-  6:	AT3G53700.1	OhGene029771-mRNA-1	      0
155-  7:	AT3G53790.1	OhGene029792-mRNA-1	  7e-65
## Alignment 156: score=258.0 e_value=8.2e-10 N=6 3&group22 plus
156-  0:	AT3G55180.1	OhGene029747-mRNA-1	 2e-147
156-  1:	AT3G55240.1	OhGene029755-mRNA-1	  2e-30
156-  2:	AT3G55370.3	OhGene029776-mRNA-1	  6e-55
156-  3:	AT3G55440.1	OhGene029789-mRNA-1	  4e-35
156-  4:	AT3G55450.2	OhGene029788-mRNA-1	 4e-158
156-  5:	AT3G55500.1	OhGene029790-mRNA-1	 1e-125
## Alignment 157: score=489.0 e_value=2.9e-25 N=11 3&group24 minus
157-  0:	AT3G22550.1	OhGene031018-mRNA-2	  6e-44
157-  1:	AT3G22620.1	OhGene031011-mRNA-1	  7e-18
157-  2:	AT3G22630.1	OhGene031015-mRNA-1	  8e-60
157-  3:	AT3G22740.1	OhGene031007-mRNA-1	 1e-128
157-  4:	AT3G22750.1	OhGene031009-mRNA-2	      0
157-  5:	AT3G22760.1	OhGene031005-mRNA-1	  7e-92
157-  6:	AT3G22790.2	OhGene031001-mRNA-1	 2e-101
157-  7:	AT3G22800.1	OhGene030987-mRNA-1	 3e-135
157-  8:	AT3G22810.1	OhGene030981-mRNA-1	 4e-153
157-  9:	AT3G22845.1	OhGene030973-mRNA-1	 8e-106
157- 10:	AT3G22970.1	OhGene030962-mRNA-1	 1e-100
## Alignment 158: score=357.0 e_value=7.4e-16 N=8 3&group24 minus
158-  0:	AT3G63210.1	OhGene031018-mRNA-2	  5e-39
158-  1:	AT3G63240.1	OhGene031008-mRNA-1	      0
158-  2:	AT3G63250.1	OhGene031007-mRNA-1	 1e-144
158-  3:	AT3G63260.1	OhGene031009-mRNA-2	      0
158-  4:	AT3G63280.4	OhGene030985-mRNA-1	      0
158-  5:	AT3G63300.1	OhGene030981-mRNA-1	 2e-125
158-  6:	AT3G63400.1	OhGene030972-mRNA-1	  4e-45
158-  7:	AT3G63410.1	OhGene030971-mRNA-1	 2e-162
## Alignment 159: score=406.0 e_value=7.2e-17 N=9 3&group25 minus
159-  0:	AT3G62020.1	OhGene032624-mRNA-1	  4e-92
159-  1:	AT3G62060.2	OhGene032615-mRNA-1	 8e-128
159-  2:	AT3G62080.2	OhGene032610-mRNA-1	 4e-111
159-  3:	AT3G62100.1	OhGene032609-mRNA-1	  7e-32
159-  4:	AT3G62160.1	OhGene032603-mRNA-1	 6e-107
159-  5:	AT3G62200.1	OhGene032598-mRNA-1	  7e-23
159-  6:	AT3G62240.1	OhGene032597-mRNA-3	      0
159-  7:	AT3G62360.1	OhGene032583-mRNA-1	      0
159-  8:	AT3G62390.1	OhGene032578-mRNA-1	  7e-41
## Alignment 160: score=391.0 e_value=2e-16 N=9 3&group25 minus
160-  0:	AT3G55030.1	OhGene032067-mRNA-1	  1e-82
160-  1:	AT3G55180.1	OhGene032063-mRNA-1	 6e-137
160-  2:	AT3G55240.1	OhGene032059-mRNA-1	  6e-32
160-  3:	AT3G55350.1	OhGene032057-mRNA-1	 3e-137
160-  4:	AT3G55380.2	OhGene032052-mRNA-1	  9e-63
160-  5:	AT3G55430.1	OhGene032041-mRNA-1	  2e-97
160-  6:	AT3G55450.2	OhGene032039-mRNA-1	 3e-158
160-  7:	AT3G55515.1	OhGene032030-mRNA-1	  7e-17
160-  8:	AT3G55560.1	OhGene032023-mRNA-1	  2e-66
## Alignment 161: score=374.0 e_value=1.3e-16 N=9 3&group25 minus
161-  0:	AT3G46460.1	OhGene032052-mRNA-1	  1e-63
161-  1:	AT3G46510.1	OhGene032051-mRNA-1	 1e-176
161-  2:	AT3G46570.1	OhGene032041-mRNA-1	  3e-77
161-  3:	AT3G46600.1	OhGene032034-mRNA-1	 3e-134
161-  4:	AT3G46620.1	OhGene032029-mRNA-1	  4e-87
161-  5:	AT3G46830.2	OhGene032007-mRNA-1	  2e-80
161-  6:	AT3G46840.1	OhGene032000-mRNA-1	      0
161-  7:	AT3G46980.4	OhGene031981-mRNA-1	 2e-154
161-  8:	AT3G47080.1	OhGene031973-mRNA-1	  5e-46
## Alignment 162: score=367.0 e_value=6.3e-19 N=10 3&group28 minus
162-  0:	AT3G53510.1	OhGene035038-mRNA-1	      0
162-  1:	AT3G53600.1	OhGene035020-mRNA-1	  4e-26
162-  2:	AT3G53720.1	OhGene035015-mRNA-1	      0
162-  3:	AT3G53740.3	OhGene034994-mRNA-1	  9e-56
162-  4:	AT3G53810.1	OhGene034974-mRNA-1	      0
162-  5:	AT3G53900.2	OhGene034959-mRNA-1	  1e-67
162-  6:	AT3G53990.1	OhGene034933-mRNA-1	  1e-45
162-  7:	AT3G54040.2	OhGene034927-mRNA-1	  8e-60
162-  8:	AT3G54100.1	OhGene034924-mRNA-1	      0
162-  9:	AT3G54140.2	OhGene034905-mRNA-1	      0
## Alignment 163: score=366.0 e_value=9e-15 N=8 3&group29 minus
163-  0:	AT3G60490.1	OhGene035777-mRNA-1	  2e-42
163-  1:	AT3G60520.1	OhGene035769-mRNA-1	  5e-27
163-  2:	AT3G60580.1	OhGene035763-mRNA-1	  1e-39
163-  3:	AT3G60600.1	OhGene035757-mRNA-1	  1e-70
163-  4:	AT3G60640.1	OhGene035755-mRNA-1	  2e-69
163-  5:	AT3G60660.1	OhGene035752-mRNA-1	  3e-44
163-  6:	AT3G60690.1	OhGene035743-mRNA-1	  1e-20
163-  7:	AT3G60740.1	OhGene035742-mRNA-1	  5e-49
## Alignment 164: score=331.0 e_value=3.7e-15 N=8 3&group31 plus
164-  0:	AT3G06500.1	OhGene037739-mRNA-1	      0
164-  1:	AT3G06590.1	OhGene037746-mRNA-1	  8e-16
164-  2:	AT3G06660.1	OhGene037748-mRNA-1	  1e-51
164-  3:	AT3G06770.5	OhGene037771-mRNA-1	  9e-38
164-  4:	AT3G06778.1	OhGene037775-mRNA-1	  3e-39
164-  5:	AT3G06860.1	OhGene037778-mRNA-1	      0
164-  6:	AT3G06920.3	OhGene037796-mRNA-1	      0
164-  7:	AT3G06930.2	OhGene037794-mRNA-1	 3e-118
## Alignment 165: score=335.0 e_value=8.4e-14 N=8 3&group31 minus
165-  0:	AT3G16565.3	OhGene037800-mRNA-2	  5e-19
165-  1:	AT3G16630.1	OhGene037793-mRNA-1	      0
165-  2:	AT3G16640.1	OhGene037791-mRNA-1	  4e-91
165-  3:	AT3G16700.1	OhGene037776-mRNA-1	  1e-64
165-  4:	AT3G16850.1	OhGene037771-mRNA-1	  2e-43
165-  5:	AT3G16890.1	OhGene037761-mRNA-1	      0
165-  6:	AT3G16980.1	OhGene037757-mRNA-1	  6e-71
165-  7:	AT3G17100.2	OhGene037746-mRNA-1	  2e-17
## Alignment 166: score=282.0 e_value=7.7e-12 N=7 3&group31 minus
166-  0:	AT3G17100.2	OhGene037548-mRNA-1	  1e-33
166-  1:	AT3G17240.3	OhGene037525-mRNA-1	      0
166-  2:	AT3G17390.1	OhGene037516-mRNA-1	      0
166-  3:	AT3G17410.1	OhGene037514-mRNA-1	      0
166-  4:	AT3G17450.1	OhGene037513-mRNA-1	      0
166-  5:	AT3G17580.1	OhGene037505-mRNA-1	  6e-14
166-  6:	AT3G17626.1	OhGene037493-mRNA-1	  3e-12
## Alignment 167: score=285.0 e_value=9.4e-13 N=7 3&group32 minus
167-  0:	AT3G53500.2	OhGene038823-mRNA-1	  3e-82
167-  1:	AT3G53530.2	OhGene038808-mRNA-1	  2e-34
167-  2:	AT3G53540.2	OhGene038807-mRNA-1	  2e-24
167-  3:	AT3G53640.1	OhGene038796-mRNA-1	  7e-46
167-  4:	AT3G53650.1	OhGene038794-mRNA-1	  4e-41
167-  5:	AT3G53700.1	OhGene038778-mRNA-1	      0
167-  6:	AT3G53790.1	OhGene038754-mRNA-1	  7e-41
## Alignment 168: score=272.0 e_value=5.4e-09 N=6 3&group33 plus
168-  0:	AT3G49840.2	OhGene039162-mRNA-3	  3e-88
168-  1:	AT3G49900.2	OhGene039169-mRNA-1	  3e-61
168-  2:	AT3G49950.1	OhGene039182-mRNA-1	 1e-151
168-  3:	AT3G49960.1	OhGene039183-mRNA-1	 2e-138
168-  4:	AT3G49970.2	OhGene039192-mRNA-1	  8e-80
168-  5:	AT3G50000.1	OhGene039190-mRNA-1	 7e-108
## Alignment 169: score=259.0 e_value=2e-09 N=6 3&group33 minus
169-  0:	AT3G22790.2	OhGene039058-mRNA-1	  1e-71
169-  1:	AT3G22830.1	OhGene039043-mRNA-1	 1e-104
169-  2:	AT3G22845.1	OhGene039042-mRNA-1	 1e-118
169-  3:	AT3G22890.1	OhGene039036-mRNA-1	      0
169-  4:	AT3G22950.2	OhGene039037-mRNA-1	  2e-73
169-  5:	AT3G23090.3	OhGene039023-mRNA-1	  2e-46
## Alignment 170: score=551.0 e_value=3.3e-28 N=12 3&group35 minus
170-  0:	AT3G22550.1	OhGene041054-mRNA-1	  2e-44
170-  1:	AT3G22580.1	OhGene041051-mRNA-1	  2e-13
170-  2:	AT3G22600.1	OhGene041048-mRNA-1	  6e-36
170-  3:	AT3G22630.1	OhGene041046-mRNA-1	  2e-58
170-  4:	AT3G22740.1	OhGene041039-mRNA-1	 7e-130
170-  5:	AT3G22750.1	OhGene041040-mRNA-1	      0
170-  6:	AT3G22760.1	OhGene041035-mRNA-1	  1e-86
170-  7:	AT3G22790.2	OhGene041033-mRNA-1	  7e-95
170-  8:	AT3G22810.1	OhGene041026-mRNA-1	 2e-154
170-  9:	AT3G22840.1	OhGene041025-mRNA-1	  9e-37
170- 10:	AT3G22845.1	OhGene041024-mRNA-1	  6e-54
170- 11:	AT3G22970.1	OhGene041013-mRNA-1	  2e-98
## Alignment 171: score=366.0 e_value=3.5e-14 N=8 3&group35 minus
171-  0:	AT3G63210.1	OhGene041054-mRNA-1	  2e-36
171-  1:	AT3G63240.1	OhGene041041-mRNA-1	      0
171-  2:	AT3G63250.1	OhGene041039-mRNA-1	 5e-145
171-  3:	AT3G63260.1	OhGene041040-mRNA-1	      0
171-  4:	AT3G63280.4	OhGene041029-mRNA-1	      0
171-  5:	AT3G63300.1	OhGene041026-mRNA-1	 6e-123
171-  6:	AT3G63400.1	OhGene041021-mRNA-1	  8e-56
171-  7:	AT3G63410.1	OhGene041019-mRNA-1	 9e-162
## Alignment 172: score=285.0 e_value=1.5e-12 N=7 3&group38 minus
172-  0:	AT3G14067.1	OhGene044138-mRNA-1	      0
172-  1:	AT3G14225.1	OhGene044120-mRNA-1	  7e-89
172-  2:	AT3G14240.1	OhGene044096-mRNA-1	      0
172-  3:	AT3G14300.1	OhGene044092-mRNA-1	 5e-158
172-  4:	AT3G14320.1	OhGene044089-mRNA-1	  1e-21
172-  5:	AT3G14350.1	OhGene044086-mRNA-1	  1e-20
172-  6:	AT3G14380.1	OhGene044070-mRNA-1	  5e-50
## Alignment 173: score=285.0 e_value=6.2e-12 N=7 3&group39 plus
173-  0:	AT3G53540.2	OhGene045139-mRNA-1	  7e-39
173-  1:	AT3G53620.1	OhGene045141-mRNA-1	 5e-106
173-  2:	AT3G53630.2	OhGene045146-mRNA-1	  4e-44
173-  3:	AT3G53740.3	OhGene045154-mRNA-1	  3e-54
173-  4:	AT3G53790.1	OhGene045170-mRNA-1	  6e-69
173-  5:	AT3G54040.2	OhGene045195-mRNA-1	  5e-40
173-  6:	AT3G54110.1	OhGene045194-mRNA-1	 2e-163
## Alignment 174: score=271.0 e_value=2.2e-12 N=7 3&group39 minus
174-  0:	AT3G10760.1	OhGene044563-mRNA-1	  2e-49
174-  1:	AT3G10800.1	OhGene044561-mRNA-1	  3e-76
174-  2:	AT3G10980.1	OhGene044545-mRNA-1	  9e-82
174-  3:	AT3G10985.1	OhGene044549-mRNA-1	  4e-21
174-  4:	AT3G11030.1	OhGene044516-mRNA-1	 1e-123
174-  5:	AT3G11170.1	OhGene044503-mRNA-1	      0
174-  6:	AT3G11180.2	OhGene044488-mRNA-1	 3e-127
## Alignment 175: score=334.0 e_value=7.7e-16 N=8 3&group42 minus
175-  0:	AT3G53650.1	OhGene046642-mRNA-1	  4e-67
175-  1:	AT3G53710.2	OhGene046636-mRNA-1	 2e-121
175-  2:	AT3G53790.1	OhGene046614-mRNA-1	  4e-68
175-  3:	AT3G53800.1	OhGene046594-mRNA-1	 2e-112
175-  4:	AT3G53810.1	OhGene046597-mRNA-1	 4e-131
175-  5:	AT3G53850.2	OhGene046589-mRNA-1	  7e-46
175-  6:	AT3G54040.2	OhGene046585-mRNA-1	  7e-59
175-  7:	AT3G54060.1	OhGene046584-mRNA-1	  5e-43
## Alignment 176: score=280.0 e_value=7.5e-11 N=7 3&group42 minus
176-  0:	AT3G55320.1	OhGene046648-mRNA-1	      0
176-  1:	AT3G55390.1	OhGene046633-mRNA-1	  5e-66
176-  2:	AT3G55450.2	OhGene046619-mRNA-1	 4e-161
176-  3:	AT3G55515.1	OhGene046603-mRNA-1	  4e-12
176-  4:	AT3G55550.1	OhGene046597-mRNA-1	 4e-155
176-  5:	AT3G55610.1	OhGene046591-mRNA-1	      0
176-  6:	AT3G55720.1	OhGene046586-mRNA-1	 1e-139
## Alignment 177: score=272.0 e_value=2e-08 N=6 3&group42 minus
177-  0:	AT3G05510.1	OhGene047001-mRNA-1	 6e-149
177-  1:	AT3G05520.2	OhGene046997-mRNA-1	 6e-155
177-  2:	AT3G05600.1	OhGene046984-mRNA-1	 6e-129
177-  3:	AT3G05620.1	OhGene046982-mRNA-1	 5e-125
177-  4:	AT3G05630.1	OhGene046972-mRNA-1	 8e-105
177-  5:	AT3G05640.3	OhGene046968-mRNA-1	 2e-129
## Alignment 178: score=305.0 e_value=1.3e-13 N=7 3&scaffolds plus
178-  0:	AT3G59390.2	OhGene050924-mRNA-1	 7e-119
178-  1:	AT3G59400.1	OhGene050929-mRNA-1	  6e-73
178-  2:	AT3G59420.1	OhGene050928-mRNA-1	      0
178-  3:	AT3G59440.1	OhGene050930-mRNA-1	  3e-63
178-  4:	AT3G59630.2	OhGene050931-mRNA-2	 4e-178
178-  5:	AT3G59640.1	OhGene050937-mRNA-1	  5e-25
178-  6:	AT3G59820.2	OhGene050955-mRNA-2	      0
## Alignment 179: score=301.0 e_value=1.7e-10 N=7 3&scaffolds plus
179-  0:	AT3G53780.2	OhGene051589-mRNA-1	 4e-157
179-  1:	AT3G53840.1	OhGene051608-mRNA-1	      0
179-  2:	AT3G53950.1	OhGene051620-mRNA-1	      0
179-  3:	AT3G54000.1	OhGene051625-mRNA-1	  4e-29
179-  4:	AT3G54030.1	OhGene051630-mRNA-1	      0
179-  5:	AT3G54110.1	OhGene051635-mRNA-1	      0
179-  6:	AT3G54140.2	OhGene051641-mRNA-1	      0
## Alignment 180: score=298.0 e_value=1.8e-10 N=7 3&scaffolds plus
180-  0:	AT3G56760.1	OhGene048644-mRNA-1	  1e-70
180-  1:	AT3G56960.1	OhGene048661-mRNA-1	      0
180-  2:	AT3G57040.1	OhGene048670-mRNA-1	  6e-67
180-  3:	AT3G57140.1	OhGene048673-mRNA-1	      0
180-  4:	AT3G57190.1	OhGene048678-mRNA-1	 1e-118
180-  5:	AT3G57240.1	OhGene048688-mRNA-1	 5e-112
180-  6:	AT3G57290.1	OhGene048691-mRNA-1	      0
## Alignment 181: score=299.0 e_value=5.7e-12 N=7 3&scaffolds minus
181-  0:	AT3G14020.1	OhGene050576-mRNA-1	  3e-31
181-  1:	AT3G14050.1	OhGene050553-mRNA-1	      0
181-  2:	AT3G14070.1	OhGene050552-mRNA-1	      0
181-  3:	AT3G14205.1	OhGene050533-mRNA-1	      0
181-  4:	AT3G14230.1	OhGene050530-mRNA-1	  3e-31
181-  5:	AT3G14270.1	OhGene050524-mRNA-1	      0
181-  6:	AT3G14310.1	OhGene050520-mRNA-1	      0
## Alignment 182: score=306.0 e_value=6.8e-11 N=7 4&group01 minus
182-  0:	AT4G08840.1	OhGene001661-mRNA-1	  5e-99
182-  1:	AT4G08920.1	OhGene001649-mRNA-1	      0
182-  2:	AT4G08940.1	OhGene001642-mRNA-1	 2e-105
182-  3:	AT4G08950.1	OhGene001637-mRNA-1	  1e-79
182-  4:	AT4G08980.3	OhGene001636-mRNA-2	 3e-110
182-  5:	AT4G09000.2	OhGene001626-mRNA-1	 2e-102
182-  6:	AT4G09110.1	OhGene001612-mRNA-1	  1e-34
## Alignment 183: score=266.0 e_value=1.2e-08 N=6 4&group02 plus
183-  0:	AT4G26430.1	OhGene005373-mRNA-1	  5e-83
183-  1:	AT4G26440.1	OhGene005374-mRNA-1	 5e-103
183-  2:	AT4G26455.1	OhGene005382-mRNA-1	  6e-41
183-  3:	AT4G26470.3	OhGene005391-mRNA-1	  4e-52
183-  4:	AT4G26590.1	OhGene005401-mRNA-1	      0
183-  5:	AT4G26610.1	OhGene005404-mRNA-1	      0
## Alignment 184: score=288.0 e_value=1e-10 N=7 4&group02 minus
184-  0:	AT4G30360.1	OhGene003495-mRNA-1	      0
184-  1:	AT4G30400.1	OhGene003484-mRNA-1	  2e-46
184-  2:	AT4G30410.1	OhGene003482-mRNA-1	  5e-21
184-  3:	AT4G30510.1	OhGene003477-mRNA-1	  6e-78
184-  4:	AT4G30610.1	OhGene003473-mRNA-1	 4e-167
184-  5:	AT4G30780.1	OhGene003468-mRNA-1	  2e-14
184-  6:	AT4G30825.1	OhGene003452-mRNA-1	 9e-150
## Alignment 185: score=286.0 e_value=6.3e-09 N=6 4&group03 plus
185-  0:	AT4G14680.2	OhGene005622-mRNA-1	      0
185-  1:	AT4G14710.5	OhGene005631-mRNA-1	 3e-115
185-  2:	AT4G14713.1	OhGene005632-mRNA-1	  8e-47
185-  3:	AT4G14723.1	OhGene005634-mRNA-1	  9e-29
185-  4:	AT4G14730.1	OhGene005638-mRNA-1	  3e-90
185-  5:	AT4G14750.3	OhGene005639-mRNA-1	  7e-77
## Alignment 186: score=275.0 e_value=5.3e-08 N=6 4&group03 plus
186-  0:	AT4G01023.2	OhGene006246-mRNA-1	  2e-11
186-  1:	AT4G01050.2	OhGene006257-mRNA-1	 5e-119
186-  2:	AT4G01070.1	OhGene006262-mRNA-1	 3e-151
186-  3:	AT4G01080.1	OhGene006263-mRNA-1	 4e-104
186-  4:	AT4G01110.1	OhGene006269-mRNA-1	  3e-24
186-  5:	AT4G01130.1	OhGene006275-mRNA-1	 7e-134
## Alignment 187: score=417.0 e_value=2.9e-21 N=10 4&group04 plus
187-  0:	AT4G14550.2	OhGene009120-mRNA-1	  8e-50
187-  1:	AT4G14570.1	OhGene009126-mRNA-1	      0
187-  2:	AT4G14723.1	OhGene009130-mRNA-1	  8e-28
187-  3:	AT4G14730.1	OhGene009137-mRNA-1	  1e-86
187-  4:	AT4G14740.2	OhGene009134-mRNA-1	 5e-121
187-  5:	AT4G14746.1	OhGene009135-mRNA-1	  3e-50
187-  6:	AT4G14760.1	OhGene009146-mRNA-1	  3e-92
187-  7:	AT4G14815.1	OhGene009167-mRNA-1	  7e-13
187-  8:	AT4G14950.1	OhGene009189-mRNA-1	      0
187-  9:	AT4G15030.3	OhGene009196-mRNA-1	  1e-93
## Alignment 188: score=321.0 e_value=1.4e-10 N=7 4&group04 plus
188-  0:	AT4G37680.4	OhGene007477-mRNA-1	 9e-149
188-  1:	AT4G37750.1	OhGene007491-mRNA-1	 1e-161
188-  2:	AT4G37770.1	OhGene007496-mRNA-1	  2e-40
188-  3:	AT4G37780.1	OhGene007498-mRNA-1	  2e-72
188-  4:	AT4G37790.1	OhGene007502-mRNA-1	  3e-73
188-  5:	AT4G37800.1	OhGene007503-mRNA-2	 3e-145
188-  6:	AT4G37850.1	OhGene007513-mRNA-1	  2e-53
## Alignment 189: score=274.0 e_value=2.8e-08 N=6 4&group04 plus
189-  0:	AT4G37680.4	OhGene009390-mRNA-1	 4e-151
189-  1:	AT4G37750.1	OhGene009398-mRNA-1	 2e-165
189-  2:	AT4G37780.1	OhGene009404-mRNA-1	  1e-72
189-  3:	AT4G37790.1	OhGene009408-mRNA-1	  2e-71
189-  4:	AT4G37800.1	OhGene009409-mRNA-1	 2e-143
189-  5:	AT4G37850.1	OhGene009417-mRNA-1	  8e-53
## Alignment 190: score=309.0 e_value=9.9e-12 N=7 4&group04 minus
190-  0:	AT4G14640.1	OhGene009628-mRNA-1	  7e-81
190-  1:	AT4G14680.2	OhGene009624-mRNA-1	      0
190-  2:	AT4G14723.1	OhGene009614-mRNA-1	  2e-30
190-  3:	AT4G14740.2	OhGene009609-mRNA-1	 1e-162
190-  4:	AT4G14790.2	OhGene009597-mRNA-1	  2e-38
190-  5:	AT4G14820.1	OhGene009599-mRNA-1	      0
190-  6:	AT4G14850.1	OhGene009587-mRNA-1	      0
## Alignment 191: score=284.0 e_value=1.8e-09 N=6 4&group04 minus
191-  0:	AT4G36650.1	OhGene009528-mRNA-1	      0
191-  1:	AT4G36670.1	OhGene009527-mRNA-1	  6e-38
191-  2:	AT4G36740.2	OhGene009515-mRNA-1	  4e-42
191-  3:	AT4G36760.2	OhGene009516-mRNA-1	  1e-12
191-  4:	AT4G36780.1	OhGene009514-mRNA-1	  7e-43
191-  5:	AT4G36810.1	OhGene009513-mRNA-1	 1e-154
## Alignment 192: score=253.0 e_value=3.6e-11 N=6 4&group04 minus
192-  0:	AT4G14640.1	OhGene007761-mRNA-1	  1e-81
192-  1:	AT4G14680.2	OhGene007762-mRNA-1	 4e-164
192-  2:	AT4G14723.1	OhGene007750-mRNA-1	  8e-31
192-  3:	AT4G14740.2	OhGene007749-mRNA-1	 6e-166
192-  4:	AT4G14820.1	OhGene007723-mRNA-1	      0
192-  5:	AT4G14850.1	OhGene007714-mRNA-1	      0
## Alignment 193: score=407.0 e_value=1.8e-16 N=9 4&group05 plus
193-  0:	AT4G17470.3	OhGene012498-mRNA-1	 6e-123
193-  1:	AT4G17490.1	OhGene012504-mRNA-1	  2e-37
193-  2:	AT4G17510.1	OhGene012506-mRNA-1	 3e-105
193-  3:	AT4G17570.2	OhGene012510-mRNA-1	  4e-77
193-  4:	AT4G17610.1	OhGene012517-mRNA-1	      0
193-  5:	AT4G17640.1	OhGene012525-mRNA-1	 3e-145
193-  6:	AT4G17670.1	OhGene012529-mRNA-1	  1e-22
193-  7:	AT4G17680.1	OhGene012530-mRNA-1	  2e-50
193-  8:	AT4G17790.1	OhGene012549-mRNA-1	 2e-135
## Alignment 194: score=350.0 e_value=6.8e-16 N=8 4&group05 minus
194-  0:	AT4G17460.1	OhGene011404-mRNA-2	  8e-73
194-  1:	AT4G17486.1	OhGene011399-mRNA-1	  1e-94
194-  2:	AT4G17490.1	OhGene011401-mRNA-1	  1e-37
194-  3:	AT4G17530.1	OhGene011395-mRNA-1	 7e-103
194-  4:	AT4G17640.1	OhGene011381-mRNA-1	 3e-151
194-  5:	AT4G17660.1	OhGene011380-mRNA-1	 6e-129
194-  6:	AT4G17680.1	OhGene011377-mRNA-1	  3e-33
194-  7:	AT4G17695.1	OhGene011352-mRNA-1	  1e-50
## Alignment 195: score=321.0 e_value=6.1e-12 N=7 4&group05 minus
195-  0:	AT4G16510.1	OhGene011641-mRNA-1	  5e-52
195-  1:	AT4G16520.3	OhGene011637-mRNA-1	  6e-52
195-  2:	AT4G16535.1	OhGene011640-mRNA-1	  4e-33
195-  3:	AT4G16566.1	OhGene011635-mRNA-1	  5e-72
195-  4:	AT4G16600.1	OhGene011639-mRNA-1	      0
195-  5:	AT4G16640.1	OhGene011631-mRNA-1	  5e-79
195-  6:	AT4G16750.1	OhGene011626-mRNA-1	  2e-43
## Alignment 196: score=253.0 e_value=1.3e-08 N=6 4&group05 minus
196-  0:	AT4G21230.1	OhGene010724-mRNA-1	 7e-146
196-  1:	AT4G21280.2	OhGene010723-mRNA-1	  1e-93
196-  2:	AT4G21340.1	OhGene010709-mRNA-1	  2e-35
196-  3:	AT4G21380.1	OhGene010703-mRNA-1	  7e-54
196-  4:	AT4G21534.2	OhGene010699-mRNA-1	 4e-165
196-  5:	AT4G21570.2	OhGene010691-mRNA-1	 2e-152
## Alignment 197: score=331.0 e_value=9.6e-16 N=8 4&group06 plus
197-  0:	AT4G14550.2	OhGene014054-mRNA-1	  5e-49
197-  1:	AT4G14723.1	OhGene014060-mRNA-1	  8e-27
197-  2:	AT4G14730.1	OhGene014068-mRNA-1	  1e-87
197-  3:	AT4G14740.2	OhGene014067-mRNA-2	 1e-125
197-  4:	AT4G14746.1	OhGene014069-mRNA-1	  3e-47
197-  5:	AT4G14760.1	OhGene014083-mRNA-1	  1e-72
197-  6:	AT4G14815.1	OhGene014084-mRNA-1	  2e-26
197-  7:	AT4G14960.2	OhGene014106-mRNA-1	      0
## Alignment 198: score=253.0 e_value=1.9e-08 N=6 4&group07 minus
198-  0:	AT4G17460.1	OhGene015862-mRNA-1	  3e-82
198-  1:	AT4G17470.3	OhGene015850-mRNA-3	  4e-92
198-  2:	AT4G17490.1	OhGene015849-mRNA-1	  2e-29
198-  3:	AT4G17570.2	OhGene015826-mRNA-1	  3e-91
198-  4:	AT4G17600.1	OhGene015820-mRNA-1	  3e-22
198-  5:	AT4G17616.1	OhGene015812-mRNA-1	 3e-146
## Alignment 199: score=395.0 e_value=2e-20 N=10 4&group08 minus
199-  0:	AT4G30190.2	OhGene016681-mRNA-1	      0
199-  1:	AT4G30200.2	OhGene016671-mRNA-1	 7e-151
199-  2:	AT4G30340.1	OhGene016646-mRNA-5	      0
199-  3:	AT4G30350.1	OhGene016642-mRNA-1	  2e-91
199-  4:	AT4G30530.1	OhGene016628-mRNA-1	  2e-85
199-  5:	AT4G30780.1	OhGene016622-mRNA-1	  8e-21
199-  6:	AT4G30940.1	OhGene016605-mRNA-1	      0
199-  7:	AT4G30980.2	OhGene016604-mRNA-2	  1e-71
199-  8:	AT4G30996.1	OhGene016599-mRNA-1	  8e-75
199-  9:	AT4G31020.1	OhGene016598-mRNA-1	 6e-101
## Alignment 200: score=263.0 e_value=3.1e-10 N=6 4&group08 minus
200-  0:	AT4G27000.1	OhGene016350-mRNA-3	 4e-138
200-  1:	AT4G27260.1	OhGene016344-mRNA-1	      0
200-  2:	AT4G27290.2	OhGene016339-mRNA-1	 4e-162
200-  3:	AT4G27300.1	OhGene016337-mRNA-1	 1e-136
200-  4:	AT4G27310.1	OhGene016332-mRNA-1	  2e-29
200-  5:	AT4G27340.1	OhGene016327-mRNA-1	 3e-106
## Alignment 201: score=333.0 e_value=1.8e-13 N=8 4&group09 minus
201-  0:	AT4G39640.2	OhGene018011-mRNA-1	      0
201-  1:	AT4G39700.1	OhGene018004-mRNA-1	  1e-41
201-  2:	AT4G39780.1	OhGene017983-mRNA-1	  1e-67
201-  3:	AT4G39860.1	OhGene017974-mRNA-1	  2e-17
201-  4:	AT4G39952.1	OhGene017958-mRNA-1	      0
201-  5:	AT4G40000.1	OhGene017948-mRNA-1	  6e-78
201-  6:	AT4G40020.1	OhGene017947-mRNA-1	  2e-26
201-  7:	AT4G40070.1	OhGene017940-mRNA-1	  4e-35
## Alignment 202: score=394.0 e_value=2.3e-16 N=9 4&group10 plus
202-  0:	AT4G17470.3	OhGene018899-mRNA-1	 2e-125
202-  1:	AT4G17490.1	OhGene018903-mRNA-1	  5e-38
202-  2:	AT4G17510.1	OhGene018908-mRNA-1	  5e-23
202-  3:	AT4G17570.2	OhGene018913-mRNA-1	  6e-80
202-  4:	AT4G17610.1	OhGene018930-mRNA-1	  2e-13
202-  5:	AT4G17640.1	OhGene018931-mRNA-1	 1e-145
202-  6:	AT4G17670.1	OhGene018935-mRNA-1	  9e-23
202-  7:	AT4G17680.1	OhGene018936-mRNA-2	  2e-49
202-  8:	AT4G17790.1	OhGene018958-mRNA-1	 7e-111
## Alignment 203: score=295.0 e_value=5.2e-11 N=7 4&group16 minus
203-  0:	AT4G08840.1	OhGene025015-mRNA-1	  9e-98
203-  1:	AT4G08920.1	OhGene025009-mRNA-1	      0
203-  2:	AT4G08940.1	OhGene024989-mRNA-1	 6e-123
203-  3:	AT4G08950.1	OhGene024979-mRNA-1	  4e-84
203-  4:	AT4G08980.3	OhGene024977-mRNA-2	 7e-111
203-  5:	AT4G09000.2	OhGene024972-mRNA-1	 7e-106
203-  6:	AT4G09110.1	OhGene024964-mRNA-1	  6e-37
## Alignment 204: score=283.0 e_value=1e-09 N=6 4&group18 minus
204-  0:	AT4G09960.4	OhGene026253-mRNA-1	  2e-52
204-  1:	AT4G09990.1	OhGene026240-mRNA-1	  4e-94
204-  2:	AT4G10010.2	OhGene026237-mRNA-2	      0
204-  3:	AT4G10020.1	OhGene026236-mRNA-1	  3e-85
204-  4:	AT4G10030.1	OhGene026233-mRNA-1	 1e-173
204-  5:	AT4G10060.2	OhGene026232-mRNA-1	      0
## Alignment 205: score=278.0 e_value=1.6e-08 N=6 4&group19 plus
205-  0:	AT4G31120.1	OhGene027437-mRNA-1	      0
205-  1:	AT4G31170.8	OhGene027438-mRNA-1	 1e-153
205-  2:	AT4G31230.1	OhGene027442-mRNA-1	      0
205-  3:	AT4G31290.1	OhGene027443-mRNA-1	 9e-110
205-  4:	AT4G31310.2	OhGene027445-mRNA-1	  7e-53
205-  5:	AT4G31330.1	OhGene027454-mRNA-1	 5e-102
## Alignment 206: score=258.0 e_value=3.5e-10 N=6 4&group19 minus
206-  0:	AT4G31410.3	OhGene027521-mRNA-1	  3e-84
206-  1:	AT4G31420.2	OhGene027520-mRNA-1	 1e-161
206-  2:	AT4G31440.1	OhGene027508-mRNA-1	  2e-59
206-  3:	AT4G31450.2	OhGene027507-mRNA-2	  9e-68
206-  4:	AT4G31550.1	OhGene027488-mRNA-1	  2e-88
206-  5:	AT4G31570.7	OhGene027475-mRNA-2	      0
## Alignment 207: score=264.0 e_value=1.6e-10 N=6 4&group20 plus
207-  0:	AT4G00340.1	OhGene028430-mRNA-1	 5e-166
207-  1:	AT4G00350.1	OhGene028432-mRNA-1	  1e-35
207-  2:	AT4G00355.1	OhGene028434-mRNA-1	  4e-39
207-  3:	AT4G00430.1	OhGene028455-mRNA-1	      0
207-  4:	AT4G00440.2	OhGene028454-mRNA-1	  3e-24
207-  5:	AT4G00560.4	OhGene028471-mRNA-1	 5e-143
## Alignment 208: score=390.0 e_value=7.7e-17 N=9 4&group20 minus
208-  0:	AT4G02220.1	OhGene028196-mRNA-1	 3e-166
208-  1:	AT4G02230.1	OhGene028183-mRNA-1	  4e-71
208-  2:	AT4G02320.1	OhGene028178-mRNA-1	 4e-129
208-  3:	AT4G02330.1	OhGene028175-mRNA-1	  8e-98
208-  4:	AT4G02340.1	OhGene028173-mRNA-1	 2e-149
208-  5:	AT4G02400.1	OhGene028168-mRNA-1	  8e-77
208-  6:	AT4G02480.1	OhGene028145-mRNA-1	  2e-29
208-  7:	AT4G02482.1	OhGene028143-mRNA-1	  4e-12
208-  8:	AT4G02520.1	OhGene028130-mRNA-2	  2e-44
## Alignment 209: score=284.0 e_value=2.1e-08 N=6 4&group21 minus
209-  0:	AT4G09990.1	OhGene029576-mRNA-1	 2e-114
209-  1:	AT4G10010.2	OhGene029570-mRNA-1	      0
209-  2:	AT4G10040.1	OhGene029569-mRNA-1	  9e-27
209-  3:	AT4G10050.1	OhGene029566-mRNA-1	 3e-104
209-  4:	AT4G10070.1	OhGene029560-mRNA-2	  3e-75
209-  5:	AT4G10140.1	OhGene029557-mRNA-2	  2e-73
## Alignment 210: score=342.0 e_value=9.3e-17 N=8 4&group24 plus
210-  0:	AT4G14620.1	OhGene030962-mRNA-1	  1e-84
210-  1:	AT4G14740.2	OhGene030981-mRNA-1	 7e-152
210-  2:	AT4G14760.1	OhGene031001-mRNA-1	  6e-91
210-  3:	AT4G14770.1	OhGene031005-mRNA-1	 2e-120
210-  4:	AT4G14780.1	OhGene031009-mRNA-2	      0
210-  5:	AT4G14800.2	OhGene031015-mRNA-1	  2e-59
210-  6:	AT4G14815.1	OhGene031017-mRNA-1	  5e-30
210-  7:	AT4G14920.3	OhGene031023-mRNA-1	      0
## Alignment 211: score=252.0 e_value=2.1e-09 N=6 4&group25 minus
211-  0:	AT4G01680.2	OhGene032613-mRNA-1	  1e-69
211-  1:	AT4G01840.1	OhGene032601-mRNA-1	  1e-44
211-  2:	AT4G01940.1	OhGene032589-mRNA-1	  6e-45
211-  3:	AT4G01995.1	OhGene032576-mRNA-1	  4e-80
211-  4:	AT4G02010.1	OhGene032574-mRNA-1	      0
211-  5:	AT4G02020.1	OhGene032568-mRNA-1	  1e-22
## Alignment 212: score=296.0 e_value=9.2e-11 N=7 4&group27 plus
212-  0:	AT4G17460.1	OhGene033593-mRNA-1	  3e-83
212-  1:	AT4G17470.3	OhGene033600-mRNA-1	  5e-52
212-  2:	AT4G17490.1	OhGene033622-mRNA-1	  6e-29
212-  3:	AT4G17540.1	OhGene033631-mRNA-1	  1e-26
212-  4:	AT4G17570.2	OhGene033641-mRNA-1	  5e-94
212-  5:	AT4G17600.1	OhGene033649-mRNA-1	  6e-95
212-  6:	AT4G17616.1	OhGene033653-mRNA-1	 3e-147
## Alignment 213: score=253.0 e_value=4.4e-08 N=6 4&group28 plus
213-  0:	AT4G39640.2	OhGene034311-mRNA-1	      0
213-  1:	AT4G39780.1	OhGene034332-mRNA-1	  2e-62
213-  2:	AT4G39860.1	OhGene034336-mRNA-1	  3e-17
213-  3:	AT4G39952.1	OhGene034349-mRNA-1	      0
213-  4:	AT4G40000.1	OhGene034358-mRNA-1	      0
213-  5:	AT4G40020.1	OhGene034362-mRNA-1	  1e-26
## Alignment 214: score=404.0 e_value=1.3e-18 N=9 4&group29 plus
214-  0:	AT4G17460.1	OhGene036035-mRNA-1	  6e-63
214-  1:	AT4G17486.1	OhGene036032-mRNA-1	  1e-60
214-  2:	AT4G17490.1	OhGene036037-mRNA-1	  2e-37
214-  3:	AT4G17530.1	OhGene036046-mRNA-1	 5e-133
214-  4:	AT4G17615.3	OhGene036056-mRNA-1	  3e-64
214-  5:	AT4G17640.1	OhGene036058-mRNA-1	  9e-49
214-  6:	AT4G17660.1	OhGene036060-mRNA-1	 2e-129
214-  7:	AT4G17680.1	OhGene036067-mRNA-1	  7e-36
214-  8:	AT4G17695.1	OhGene036082-mRNA-1	  7e-54
## Alignment 215: score=333.0 e_value=5.9e-14 N=8 4&group29 plus
215-  0:	AT4G17486.1	OhGene035518-mRNA-1	  1e-66
215-  1:	AT4G17490.1	OhGene035527-mRNA-1	  9e-40
215-  2:	AT4G17530.1	OhGene035536-mRNA-1	 1e-112
215-  3:	AT4G17560.1	OhGene035539-mRNA-1	  1e-74
215-  4:	AT4G17615.3	OhGene035557-mRNA-1	  1e-60
215-  5:	AT4G17670.1	OhGene035564-mRNA-1	  2e-24
215-  6:	AT4G17680.1	OhGene035565-mRNA-1	  1e-32
215-  7:	AT4G17785.1	OhGene035589-mRNA-1	  3e-74
## Alignment 216: score=267.0 e_value=3.4e-09 N=6 4&group29 plus
216-  0:	AT4G16520.3	OhGene035755-mRNA-1	  1e-52
216-  1:	AT4G16535.1	OhGene035756-mRNA-1	  4e-31
216-  2:	AT4G16566.1	OhGene035758-mRNA-2	  1e-16
216-  3:	AT4G16600.1	OhGene035759-mRNA-1	      0
216-  4:	AT4G16640.1	OhGene035774-mRNA-1	  4e-79
216-  5:	AT4G16750.1	OhGene035777-mRNA-1	  3e-45
## Alignment 217: score=260.0 e_value=6.8e-09 N=6 4&group30 plus
217-  0:	AT4G28530.1	OhGene036591-mRNA-1	  1e-71
217-  1:	AT4G28540.1	OhGene036592-mRNA-1	      0
217-  2:	AT4G28600.3	OhGene036610-mRNA-1	 3e-180
217-  3:	AT4G28610.1	OhGene036629-mRNA-1	  7e-76
217-  4:	AT4G28700.1	OhGene036631-mRNA-1	      0
217-  5:	AT4G28703.1	OhGene036633-mRNA-1	  9e-35
## Alignment 218: score=331.0 e_value=2.5e-14 N=8 4&group31 minus
218-  0:	AT4G30340.1	OhGene037277-mRNA-1	      0
218-  1:	AT4G30350.1	OhGene037276-mRNA-1	      0
218-  2:	AT4G30530.1	OhGene037261-mRNA-1	  3e-75
218-  3:	AT4G30780.1	OhGene037255-mRNA-1	  3e-23
218-  4:	AT4G30940.1	OhGene037242-mRNA-1	      0
218-  5:	AT4G30980.2	OhGene037234-mRNA-1	  4e-44
218-  6:	AT4G30996.1	OhGene037236-mRNA-1	  1e-73
218-  7:	AT4G31020.1	OhGene037233-mRNA-1	 6e-101
## Alignment 219: score=259.0 e_value=8.8e-08 N=6 4&group31 minus
219-  0:	AT4G21340.1	OhGene037009-mRNA-1	  1e-33
219-  1:	AT4G21380.1	OhGene037000-mRNA-1	      0
219-  2:	AT4G21440.1	OhGene036982-mRNA-1	 1e-104
219-  3:	AT4G21490.1	OhGene036974-mRNA-1	      0
219-  4:	AT4G21534.2	OhGene036969-mRNA-1	  1e-19
219-  5:	AT4G21550.1	OhGene036963-mRNA-1	  1e-16
## Alignment 220: score=281.0 e_value=3.1e-09 N=6 4&group33 plus
220-  0:	AT4G14680.2	OhGene039036-mRNA-1	      0
220-  1:	AT4G14710.5	OhGene039045-mRNA-1	 6e-109
220-  2:	AT4G14713.1	OhGene039048-mRNA-1	  1e-44
220-  3:	AT4G14730.1	OhGene039047-mRNA-1	  9e-90
220-  4:	AT4G14750.3	OhGene039052-mRNA-1	  1e-13
220-  5:	AT4G14760.1	OhGene039058-mRNA-1	  3e-74
## Alignment 221: score=266.0 e_value=3e-09 N=6 4&group33 plus
221-  0:	AT4G36450.1	OhGene039386-mRNA-1	 2e-121
221-  1:	AT4G36490.1	OhGene039399-mRNA-1	      0
221-  2:	AT4G36540.1	OhGene039415-mRNA-1	  9e-43
221-  3:	AT4G36550.1	OhGene039416-mRNA-1	  2e-85
221-  4:	AT4G36570.1	OhGene039419-mRNA-1	  7e-19
221-  5:	AT4G36580.1	OhGene039421-mRNA-1	      0
## Alignment 222: score=282.0 e_value=2.5e-08 N=6 4&group33 minus
222-  0:	AT4G01026.1	OhGene039671-mRNA-1	  2e-94
222-  1:	AT4G01050.2	OhGene039669-mRNA-1	 5e-107
222-  2:	AT4G01070.1	OhGene039660-mRNA-1	 6e-150
222-  3:	AT4G01080.1	OhGene039661-mRNA-1	 9e-104
222-  4:	AT4G01110.1	OhGene039653-mRNA-1	  5e-25
222-  5:	AT4G01130.1	OhGene039648-mRNA-1	 9e-132
## Alignment 223: score=401.0 e_value=7.4e-18 N=9 4&group35 plus
223-  0:	AT4G14620.1	OhGene041013-mRNA-1	  8e-84
223-  1:	AT4G14690.1	OhGene041025-mRNA-1	  7e-35
223-  2:	AT4G14740.2	OhGene041026-mRNA-1	 9e-150
223-  3:	AT4G14760.1	OhGene041033-mRNA-1	  2e-82
223-  4:	AT4G14770.1	OhGene041035-mRNA-1	 1e-111
223-  5:	AT4G14780.1	OhGene041040-mRNA-1	      0
223-  6:	AT4G14800.2	OhGene041046-mRNA-1	  2e-57
223-  7:	AT4G14815.1	OhGene041048-mRNA-1	  1e-30
223-  8:	AT4G14920.3	OhGene041059-mRNA-2	      0
## Alignment 224: score=257.0 e_value=4.6e-10 N=6 4&group38 minus
224-  0:	AT4G39690.1	OhGene043954-mRNA-1	 6e-100
224-  1:	AT4G39700.1	OhGene043953-mRNA-1	  3e-45
224-  2:	AT4G39770.1	OhGene043944-mRNA-1	 2e-159
224-  3:	AT4G39980.1	OhGene043920-mRNA-1	      0
224-  4:	AT4G40020.1	OhGene043919-mRNA-1	  7e-35
224-  5:	AT4G40050.1	OhGene043917-mRNA-1	  1e-44
## Alignment 225: score=304.0 e_value=1.3e-12 N=7 4&group39 minus
225-  0:	AT4G21230.1	OhGene044844-mRNA-1	  4e-69
225-  1:	AT4G21280.2	OhGene044846-mRNA-1	  1e-82
225-  2:	AT4G21340.1	OhGene044832-mRNA-2	  2e-32
225-  3:	AT4G21380.1	OhGene044826-mRNA-1	  7e-81
225-  4:	AT4G21390.1	OhGene044825-mRNA-1	  6e-93
225-  5:	AT4G21534.2	OhGene044821-mRNA-1	  1e-44
225-  6:	AT4G21570.2	OhGene044811-mRNA-1	 5e-153
## Alignment 226: score=381.0 e_value=2e-17 N=9 4&group42 plus
226-  0:	AT4G02220.1	OhGene046963-mRNA-1	 8e-168
226-  1:	AT4G02230.1	OhGene046970-mRNA-1	 2e-107
226-  2:	AT4G02320.1	OhGene046979-mRNA-1	 1e-118
226-  3:	AT4G02340.1	OhGene046984-mRNA-1	 2e-148
226-  4:	AT4G02400.1	OhGene046991-mRNA-1	  2e-77
226-  5:	AT4G02480.1	OhGene047009-mRNA-1	  1e-31
226-  6:	AT4G02482.1	OhGene047011-mRNA-1	  8e-12
226-  7:	AT4G02520.1	OhGene047014-mRNA-1	  1e-54
226-  8:	AT4G02710.1	OhGene047039-mRNA-1	  2e-25
## Alignment 227: score=312.0 e_value=1.3e-12 N=7 4&group42 minus
227-  0:	AT4G00340.1	OhGene046778-mRNA-1	 1e-148
227-  1:	AT4G00350.1	OhGene046776-mRNA-1	 5e-178
227-  2:	AT4G00355.1	OhGene046777-mRNA-2	  3e-40
227-  3:	AT4G00400.1	OhGene046756-mRNA-1	      0
227-  4:	AT4G00430.1	OhGene046754-mRNA-1	      0
227-  5:	AT4G00440.2	OhGene046751-mRNA-1	  1e-23
227-  6:	AT4G00560.4	OhGene046733-mRNA-1	 3e-142
## Alignment 228: score=397.0 e_value=1.6e-18 N=9 4&scaffolds plus
228-  0:	AT4G31120.1	OhGene051770-mRNA-1	      0
228-  1:	AT4G31170.8	OhGene051781-mRNA-1	 4e-152
228-  2:	AT4G31230.1	OhGene051779-mRNA-1	      0
228-  3:	AT4G31290.1	OhGene051777-mRNA-1	 5e-110
228-  4:	AT4G31310.2	OhGene051782-mRNA-1	  1e-52
228-  5:	AT4G31330.1	OhGene051788-mRNA-1	 5e-101
228-  6:	AT4G31350.2	OhGene051797-mRNA-1	 1e-169
228-  7:	AT4G31510.1	OhGene051823-mRNA-1	  3e-18
228-  8:	AT4G31550.1	OhGene051822-mRNA-1	  4e-87
## Alignment 229: score=271.0 e_value=2.5e-08 N=6 4&scaffolds plus
229-  0:	AT4G08920.1	OhGene050316-mRNA-1	      0
229-  1:	AT4G08930.1	OhGene050324-mRNA-1	  6e-51
229-  2:	AT4G08980.3	OhGene050320-mRNA-1	  2e-98
229-  3:	AT4G09000.2	OhGene050331-mRNA-1	  6e-35
229-  4:	AT4G09020.1	OhGene050339-mRNA-1	      0
229-  5:	AT4G09120.1	OhGene050345-mRNA-1	  1e-41
## Alignment 230: score=464.0 e_value=2e-20 N=10 5&group01 minus
230-  0:	AT5G60910.1	OhGene000477-mRNA-2	  4e-15
230-  1:	AT5G60920.1	OhGene000474-mRNA-1	      0
230-  2:	AT5G60960.1	OhGene000472-mRNA-1	 1e-168
230-  3:	AT5G60970.1	OhGene000468-mRNA-2	  3e-31
230-  4:	AT5G61010.2	OhGene000466-mRNA-1	 6e-132
230-  5:	AT5G61030.1	OhGene000465-mRNA-3	  6e-50
230-  6:	AT5G61130.1	OhGene000457-mRNA-1	  7e-33
230-  7:	AT5G61180.1	OhGene000448-mRNA-3	  1e-28
230-  8:	AT5G61240.2	OhGene000446-mRNA-1	  2e-54
230-  9:	AT5G61260.3	OhGene000444-mRNA-1	  4e-18
## Alignment 231: score=274.0 e_value=1.4e-09 N=6 5&group01 minus
231-  0:	AT5G61760.2	OhGene000734-mRNA-1	 5e-117
231-  1:	AT5G61840.1	OhGene000719-mRNA-1	      0
231-  2:	AT5G61850.2	OhGene000718-mRNA-1	 1e-140
231-  3:	AT5G61890.1	OhGene000717-mRNA-1	  3e-44
231-  4:	AT5G61910.4	OhGene000714-mRNA-2	      0
231-  5:	AT5G62000.1	OhGene000702-mRNA-3	      0
## Alignment 232: score=258.0 e_value=2.7e-09 N=6 5&group01 minus
232-  0:	AT5G54530.1	OhGene001410-mRNA-2	  1e-39
232-  1:	AT5G54590.2	OhGene001408-mRNA-1	      0
232-  2:	AT5G54800.1	OhGene001385-mRNA-1	      0
232-  3:	AT5G54810.1	OhGene001387-mRNA-1	      0
232-  4:	AT5G54890.1	OhGene001380-mRNA-1	 2e-161
232-  5:	AT5G54950.1	OhGene001374-mRNA-1	  4e-23
## Alignment 233: score=288.0 e_value=6.7e-12 N=7 5&group02 minus
233-  0:	AT5G55910.1	OhGene005404-mRNA-1	      0
233-  1:	AT5G55950.1	OhGene005402-mRNA-1	  3e-65
233-  2:	AT5G56190.7	OhGene005387-mRNA-1	  4e-15
233-  3:	AT5G56210.1	OhGene005382-mRNA-1	  7e-35
233-  4:	AT5G56270.1	OhGene005374-mRNA-1	 1e-123
233-  5:	AT5G56280.1	OhGene005373-mRNA-1	  5e-85
233-  6:	AT5G56310.1	OhGene005347-mRNA-1	  9e-95
## Alignment 234: score=257.0 e_value=4.1e-09 N=6 5&group02 minus
234-  0:	AT5G58390.1	OhGene004306-mRNA-1	 1e-133
234-  1:	AT5G58440.1	OhGene004296-mRNA-1	  5e-21
234-  2:	AT5G58575.1	OhGene004275-mRNA-1	  1e-65
234-  3:	AT5G58580.1	OhGene004277-mRNA-1	  4e-21
234-  4:	AT5G58600.1	OhGene004261-mRNA-1	 4e-145
234-  5:	AT5G58620.1	OhGene004260-mRNA-1	 4e-164
## Alignment 235: score=378.0 e_value=1.2e-19 N=9 5&group03 plus
235-  0:	AT5G02060.1	OhGene006810-mRNA-1	  5e-34
235-  1:	AT5G02290.1	OhGene006828-mRNA-1	      0
235-  2:	AT5G02440.1	OhGene006834-mRNA-1	  7e-11
235-  3:	AT5G02560.2	OhGene006844-mRNA-1	  2e-72
235-  4:	AT5G02570.1	OhGene006851-mRNA-1	  3e-58
235-  5:	AT5G02580.1	OhGene006852-mRNA-1	  2e-29
235-  6:	AT5G02620.2	OhGene006854-mRNA-1	 1e-112
235-  7:	AT5G02630.1	OhGene006861-mRNA-1	 1e-147
235-  8:	AT5G02800.1	OhGene006866-mRNA-1	 7e-178
## Alignment 236: score=458.0 e_value=1.9e-20 N=10 5&group03 minus
236-  0:	AT5G67320.1	OhGene005819-mRNA-4	      0
236-  1:	AT5G67330.1	OhGene005814-mRNA-1	      0
236-  2:	AT5G67380.1	OhGene005807-mRNA-1	  3e-28
236-  3:	AT5G67385.1	OhGene005802-mRNA-1	      0
236-  4:	AT5G67390.2	OhGene005801-mRNA-1	  9e-17
236-  5:	AT5G67400.1	OhGene005800-mRNA-1	 8e-142
236-  6:	AT5G67411.1	OhGene005793-mRNA-1	  2e-66
236-  7:	AT5G67430.1	OhGene005790-mRNA-1	 6e-127
236-  8:	AT5G67520.1	OhGene005778-mRNA-1	  3e-95
236-  9:	AT5G67610.2	OhGene005767-mRNA-2	 7e-106
## Alignment 237: score=280.0 e_value=9.7e-09 N=6 5&group04 plus
237-  0:	AT5G67390.2	OhGene009488-mRNA-1	  5e-12
237-  1:	AT5G67411.1	OhGene009489-mRNA-1	  2e-59
237-  2:	AT5G67420.1	OhGene009492-mRNA-1	  2e-68
237-  3:	AT5G67440.1	OhGene009490-mRNA-1	 2e-151
237-  4:	AT5G67470.1	OhGene009494-mRNA-1	      0
237-  5:	AT5G67560.1	OhGene009510-mRNA-2	 4e-120
## Alignment 238: score=265.0 e_value=2e-08 N=6 5&group04 plus
238-  0:	AT5G60970.1	OhGene009449-mRNA-1	  2e-40
238-  1:	AT5G61030.1	OhGene009454-mRNA-1	  7e-40
238-  2:	AT5G61130.1	OhGene009461-mRNA-1	  6e-32
238-  3:	AT5G61250.2	OhGene009467-mRNA-1	      0
238-  4:	AT5G61280.1	OhGene009465-mRNA-1	  1e-15
238-  5:	AT5G61340.2	OhGene009479-mRNA-1	  5e-14
## Alignment 239: score=277.0 e_value=3e-08 N=6 5&group04 minus
239-  0:	AT5G67380.1	OhGene009281-mRNA-1	      0
239-  1:	AT5G67430.1	OhGene009276-mRNA-1	  2e-82
239-  2:	AT5G67460.1	OhGene009272-mRNA-2	  3e-70
239-  3:	AT5G67500.1	OhGene009267-mRNA-1	  2e-99
239-  4:	AT5G67520.1	OhGene009266-mRNA-1	 7e-102
239-  5:	AT5G67570.1	OhGene009257-mRNA-2	      0
## Alignment 240: score=393.0 e_value=4.2e-18 N=9 5&group05 plus
240-  0:	AT5G46910.1	OhGene011353-mRNA-1	      0
240-  1:	AT5G47020.1	OhGene011376-mRNA-1	      0
240-  2:	AT5G47050.1	OhGene011377-mRNA-1	  4e-36
240-  3:	AT5G47070.1	OhGene011380-mRNA-1	 1e-145
240-  4:	AT5G47080.1	OhGene011381-mRNA-1	 2e-151
240-  5:	AT5G47200.1	OhGene011395-mRNA-1	 2e-101
240-  6:	AT5G47220.1	OhGene011401-mRNA-1	  7e-28
240-  7:	AT5G47310.1	OhGene011399-mRNA-1	  7e-96
240-  8:	AT5G47370.1	OhGene011404-mRNA-2	  7e-74
## Alignment 241: score=304.0 e_value=2.4e-12 N=7 5&group05 plus
241-  0:	AT5G54630.1	OhGene010722-mRNA-1	 1e-161
241-  1:	AT5G54640.1	OhGene010725-mRNA-1	  1e-80
241-  2:	AT5G54690.1	OhGene010729-mRNA-1	      0
241-  3:	AT5G54870.1	OhGene010749-mRNA-1	      0
241-  4:	AT5G54910.1	OhGene010755-mRNA-1	      0
241-  5:	AT5G55040.1	OhGene010772-mRNA-1	  1e-48
241-  6:	AT5G55050.1	OhGene010774-mRNA-1	  9e-91
## Alignment 242: score=281.0 e_value=3.6e-09 N=6 5&group05 plus
242-  0:	AT5G43880.1	OhGene011209-mRNA-3	  2e-42
242-  1:	AT5G43910.2	OhGene011219-mRNA-1	  8e-17
242-  2:	AT5G43930.4	OhGene011220-mRNA-1	 7e-122
242-  3:	AT5G43990.2	OhGene011225-mRNA-2	 2e-157
242-  4:	AT5G44000.1	OhGene011226-mRNA-1	 2e-147
242-  5:	AT5G44020.1	OhGene011228-mRNA-1	  9e-72
## Alignment 243: score=466.0 e_value=1.1e-22 N=11 5&group05 minus
243-  0:	AT5G02130.1	OhGene011113-mRNA-1	  1e-86
243-  1:	AT5G02230.3	OhGene011104-mRNA-1	 8e-121
243-  2:	AT5G02290.1	OhGene011100-mRNA-1	 1e-131
243-  3:	AT5G02400.1	OhGene011098-mRNA-1	      0
243-  4:	AT5G02410.1	OhGene011097-mRNA-1	      0
243-  5:	AT5G02450.1	OhGene011074-mRNA-1	  1e-41
243-  6:	AT5G02460.1	OhGene011069-mRNA-1	  2e-42
243-  7:	AT5G02530.1	OhGene011067-mRNA-1	  1e-65
243-  8:	AT5G02610.2	OhGene011055-mRNA-1	  8e-65
243-  9:	AT5G02740.1	OhGene011052-mRNA-1	  2e-44
243- 10:	AT5G02760.1	OhGene011044-mRNA-1	 7e-142
## Alignment 244: score=382.0 e_value=2.5e-17 N=9 5&group05 minus
244-  0:	AT5G46880.2	OhGene012555-mRNA-1	      0
244-  1:	AT5G46920.1	OhGene012537-mRNA-1	      0
244-  2:	AT5G47030.1	OhGene012532-mRNA-1	  8e-62
244-  3:	AT5G47050.1	OhGene012530-mRNA-1	  3e-44
244-  4:	AT5G47060.1	OhGene012529-mRNA-1	  2e-25
244-  5:	AT5G47080.1	OhGene012525-mRNA-1	 2e-145
244-  6:	AT5G47140.1	OhGene012510-mRNA-1	  2e-69
244-  7:	AT5G47220.1	OhGene012504-mRNA-1	  5e-27
244-  8:	AT5G47330.1	OhGene012498-mRNA-1	 4e-132
## Alignment 245: score=298.0 e_value=2.5e-13 N=7 5&group05 minus
245-  0:	AT5G58360.1	OhGene010448-mRNA-1	  1e-26
245-  1:	AT5G58380.1	OhGene010446-mRNA-1	      0
245-  2:	AT5G58510.1	OhGene010429-mRNA-1	  4e-30
245-  3:	AT5G58540.1	OhGene010428-mRNA-1	 4e-115
245-  4:	AT5G58600.1	OhGene010415-mRNA-1	  9e-80
245-  5:	AT5G58610.3	OhGene010414-mRNA-2	  6e-21
245-  6:	AT5G58670.1	OhGene010393-mRNA-3	      0
## Alignment 246: score=315.0 e_value=2.6e-11 N=7 5&group06 minus
246-  0:	AT5G67380.1	OhGene014233-mRNA-1	      0
246-  1:	AT5G67420.1	OhGene014226-mRNA-1	  8e-63
246-  2:	AT5G67430.1	OhGene014224-mRNA-1	  3e-17
246-  3:	AT5G67460.1	OhGene014223-mRNA-1	  5e-43
246-  4:	AT5G67500.1	OhGene014214-mRNA-2	  4e-99
246-  5:	AT5G67520.1	OhGene014212-mRNA-1	  6e-99
246-  6:	AT5G67620.1	OhGene014193-mRNA-1	  2e-41
## Alignment 247: score=253.0 e_value=4.6e-08 N=6 5&group07 plus
247-  0:	AT5G47110.1	OhGene015820-mRNA-1	  3e-18
247-  1:	AT5G47140.1	OhGene015826-mRNA-1	  5e-84
247-  2:	AT5G47180.2	OhGene015831-mRNA-1	  1e-82
247-  3:	AT5G47220.1	OhGene015849-mRNA-1	  2e-38
247-  4:	AT5G47330.1	OhGene015850-mRNA-3	 4e-105
247-  5:	AT5G47370.1	OhGene015862-mRNA-1	  2e-85
## Alignment 248: score=544.0 e_value=4.3e-29 N=13 5&group08 minus
248-  0:	AT5G57340.2	OhGene016684-mRNA-1	  1e-16
248-  1:	AT5G57350.1	OhGene016681-mRNA-1	      0
248-  2:	AT5G57380.1	OhGene016671-mRNA-1	  3e-98
248-  3:	AT5G57580.1	OhGene016663-mRNA-1	      0
248-  4:	AT5G57620.1	OhGene016656-mRNA-2	  2e-93
248-  5:	AT5G57660.1	OhGene016650-mRNA-1	  4e-84
248-  6:	AT5G57685.1	OhGene016651-mRNA-1	  3e-32
248-  7:	AT5G57690.1	OhGene016646-mRNA-5	      0
248-  8:	AT5G57710.1	OhGene016642-mRNA-1	  3e-86
248-  9:	AT5G57800.1	OhGene016635-mRNA-1	  4e-19
248- 10:	AT5G57840.1	OhGene016611-mRNA-1	  2e-68
248- 11:	AT5G58010.1	OhGene016604-mRNA-2	  5e-70
248- 12:	AT5G58080.1	OhGene016597-mRNA-1	  1e-90
## Alignment 249: score=401.0 e_value=2e-19 N=10 5&group09 minus
249-  0:	AT5G64830.1	OhGene018025-mRNA-1	  8e-67
249-  1:	AT5G64940.2	OhGene018019-mRNA-1	 1e-125
249-  2:	AT5G65040.1	OhGene017994-mRNA-1	  8e-16
249-  3:	AT5G65130.2	OhGene017983-mRNA-1	  2e-60
249-  4:	AT5G65160.1	OhGene017978-mRNA-1	  5e-51
249-  5:	AT5G65220.1	OhGene017963-mRNA-1	  8e-24
249-  6:	AT5G65230.1	OhGene017960-mRNA-1	  2e-85
249-  7:	AT5G65320.1	OhGene017943-mRNA-1	  3e-52
249-  8:	AT5G65430.3	OhGene017931-mRNA-1	  5e-76
249-  9:	AT5G65440.3	OhGene017923-mRNA-1	 9e-166
## Alignment 250: score=372.0 e_value=3.3e-17 N=9 5&group10 minus
250-  0:	AT5G46880.2	OhGene018965-mRNA-1	      0
250-  1:	AT5G46920.1	OhGene018939-mRNA-1	      0
250-  2:	AT5G47030.1	OhGene018941-mRNA-1	  7e-62
250-  3:	AT5G47050.1	OhGene018936-mRNA-2	  9e-44
250-  4:	AT5G47060.1	OhGene018935-mRNA-1	  4e-26
250-  5:	AT5G47080.1	OhGene018931-mRNA-1	 3e-146
250-  6:	AT5G47140.1	OhGene018913-mRNA-1	  4e-78
250-  7:	AT5G47220.1	OhGene018903-mRNA-1	  9e-28
250-  8:	AT5G47330.1	OhGene018899-mRNA-1	 2e-132
## Alignment 251: score=340.0 e_value=4.8e-14 N=8 5&group12 minus
251-  0:	AT5G02020.1	OhGene021352-mRNA-1	  1e-12
251-  1:	AT5G02030.1	OhGene021350-mRNA-1	  8e-81
251-  2:	AT5G02060.1	OhGene021344-mRNA-1	  2e-60
251-  3:	AT5G02230.3	OhGene021334-mRNA-1	 4e-135
251-  4:	AT5G02260.1	OhGene021327-mRNA-1	 2e-149
251-  5:	AT5G02480.1	OhGene021324-mRNA-1	      0
251-  6:	AT5G02490.1	OhGene021317-mRNA-1	      0
251-  7:	AT5G02510.2	OhGene021316-mRNA-1	  1e-44
## Alignment 252: score=403.0 e_value=1.2e-20 N=10 5&group13 plus
252-  0:	AT5G58770.1	OhGene021990-mRNA-1	  7e-58
252-  1:	AT5G58860.1	OhGene021996-mRNA-1	      0
252-  2:	AT5G58870.1	OhGene022000-mRNA-1	      0
252-  3:	AT5G58940.2	OhGene022007-mRNA-1	 2e-111
252-  4:	AT5G58960.1	OhGene022010-mRNA-1	 3e-156
252-  5:	AT5G58980.1	OhGene022018-mRNA-1	      0
252-  6:	AT5G59000.1	OhGene022039-mRNA-1	  2e-32
252-  7:	AT5G59160.1	OhGene022047-mRNA-1	 2e-170
252-  8:	AT5G59220.1	OhGene022072-mRNA-2	 2e-104
252-  9:	AT5G59260.1	OhGene022082-mRNA-1	      0
## Alignment 253: score=343.0 e_value=3.1e-15 N=8 5&group13 plus
253-  0:	AT5G02390.3	OhGene022119-mRNA-2	  5e-13
253-  1:	AT5G02450.1	OhGene022123-mRNA-1	  4e-34
253-  2:	AT5G02490.1	OhGene022127-mRNA-1	      0
253-  3:	AT5G02540.1	OhGene022138-mRNA-1	  1e-62
253-  4:	AT5G02610.2	OhGene022153-mRNA-1	  3e-65
253-  5:	AT5G02620.2	OhGene022156-mRNA-1	 4e-105
253-  6:	AT5G02640.1	OhGene022164-mRNA-1	  8e-24
253-  7:	AT5G02780.3	OhGene022170-mRNA-2	  9e-93
## Alignment 254: score=256.0 e_value=2.8e-08 N=6 5&group13 plus
254-  0:	AT5G05340.1	OhGene021721-mRNA-1	 3e-143
254-  1:	AT5G05350.1	OhGene021735-mRNA-1	 2e-126
254-  2:	AT5G05360.1	OhGene021739-mRNA-1	  3e-38
254-  3:	AT5G05390.1	OhGene021748-mRNA-1	      0
254-  4:	AT5G05410.1	OhGene021751-mRNA-1	  2e-32
254-  5:	AT5G05490.1	OhGene021769-mRNA-1	  1e-50
## Alignment 255: score=285.0 e_value=2.2e-11 N=7 5&group13 minus
255-  0:	AT5G58390.1	OhGene021721-mRNA-1	 5e-134
255-  1:	AT5G58440.1	OhGene021704-mRNA-1	  3e-28
255-  2:	AT5G58575.1	OhGene021683-mRNA-1	  3e-64
255-  3:	AT5G58580.1	OhGene021682-mRNA-1	  9e-22
255-  4:	AT5G58600.1	OhGene021665-mRNA-1	 1e-146
255-  5:	AT5G58620.1	OhGene021654-mRNA-1	 1e-160
255-  6:	AT5G58670.1	OhGene021648-mRNA-1	      0
## Alignment 256: score=280.0 e_value=1.4e-12 N=7 5&group15 minus
256-  0:	AT5G64816.3	OhGene024289-mRNA-1	  1e-74
256-  1:	AT5G64840.1	OhGene024281-mRNA-2	      0
256-  2:	AT5G65040.1	OhGene024262-mRNA-1	  8e-19
256-  3:	AT5G65270.1	OhGene024244-mRNA-1	  2e-77
256-  4:	AT5G65290.1	OhGene024238-mRNA-1	      0
256-  5:	AT5G65320.1	OhGene024234-mRNA-1	  4e-30
256-  6:	AT5G65420.3	OhGene024219-mRNA-1	  2e-76
## Alignment 257: score=352.0 e_value=5.7e-15 N=8 5&group19 minus
257-  0:	AT5G01620.3	OhGene027188-mRNA-1	 1e-146
257-  1:	AT5G01730.4	OhGene027174-mRNA-3	  2e-42
257-  2:	AT5G01760.1	OhGene027170-mRNA-1	  9e-52
257-  3:	AT5G01800.1	OhGene027164-mRNA-1	  8e-39
257-  4:	AT5G01810.2	OhGene027165-mRNA-1	 2e-121
257-  5:	AT5G01890.1	OhGene027148-mRNA-1	      0
257-  6:	AT5G01900.1	OhGene027141-mRNA-1	  4e-16
257-  7:	AT5G01950.7	OhGene027134-mRNA-3	 6e-110
## Alignment 258: score=292.0 e_value=3.1e-11 N=7 5&group19 minus
258-  0:	AT5G58900.1	OhGene027300-mRNA-1	  3e-83
258-  1:	AT5G58910.2	OhGene027299-mRNA-1	      0
258-  2:	AT5G58970.1	OhGene027297-mRNA-1	 2e-169
258-  3:	AT5G59010.1	OhGene027282-mRNA-1	      0
258-  4:	AT5G59050.1	OhGene027274-mRNA-2	  8e-20
258-  5:	AT5G59190.1	OhGene027270-mRNA-1	 2e-102
258-  6:	AT5G59370.1	OhGene027247-mRNA-1	      0
## Alignment 259: score=279.0 e_value=4e-11 N=6 5&group20 plus
259-  0:	AT5G13130.1	OhGene027776-mRNA-1	  5e-34
259-  1:	AT5G13140.1	OhGene027778-mRNA-1	  3e-40
259-  2:	AT5G13160.1	OhGene027780-mRNA-1	 7e-117
259-  3:	AT5G13170.1	OhGene027779-mRNA-1	  3e-95
259-  4:	AT5G13180.1	OhGene027782-mRNA-1	  3e-50
259-  5:	AT5G13290.2	OhGene027800-mRNA-1	 2e-131
## Alignment 260: score=491.0 e_value=2.6e-24 N=11 5&group20 minus
260-  0:	AT5G02040.2	OhGene028626-mRNA-1	 1e-102
260-  1:	AT5G02060.1	OhGene028625-mRNA-1	  2e-39
260-  2:	AT5G02150.3	OhGene028610-mRNA-1	 3e-144
260-  3:	AT5G02190.1	OhGene028614-mRNA-1	 6e-134
260-  4:	AT5G02230.3	OhGene028601-mRNA-1	 1e-129
260-  5:	AT5G02290.1	OhGene028585-mRNA-1	      0
260-  6:	AT5G02390.3	OhGene028581-mRNA-1	  1e-17
260-  7:	AT5G02460.1	OhGene028578-mRNA-1	  6e-45
260-  8:	AT5G02490.1	OhGene028576-mRNA-1	      0
260-  9:	AT5G02540.1	OhGene028570-mRNA-1	 4e-150
260- 10:	AT5G02570.1	OhGene028571-mRNA-1	  7e-67
## Alignment 261: score=283.0 e_value=9.3e-10 N=6 5&group20 minus
261-  0:	AT5G16750.1	OhGene028524-mRNA-1	      0
261-  1:	AT5G16760.1	OhGene028526-mRNA-1	 2e-133
261-  2:	AT5G16800.3	OhGene028520-mRNA-1	  9e-83
261-  3:	AT5G16810.1	OhGene028518-mRNA-1	 2e-176
261-  4:	AT5G16840.2	OhGene028516-mRNA-1	  2e-67
261-  5:	AT5G16880.2	OhGene028504-mRNA-1	 1e-177
## Alignment 262: score=365.0 e_value=2.8e-15 N=8 5&group21 plus
262-  0:	AT5G10100.1	OhGene029208-mRNA-1	 7e-116
262-  1:	AT5G10200.2	OhGene029211-mRNA-1	      0
262-  2:	AT5G10220.1	OhGene029212-mRNA-1	 3e-125
262-  3:	AT5G10260.1	OhGene029214-mRNA-1	  7e-90
262-  4:	AT5G10290.2	OhGene029219-mRNA-1	  2e-17
262-  5:	AT5G10350.1	OhGene029227-mRNA-1	  1e-72
262-  6:	AT5G10360.1	OhGene029229-mRNA-1	 9e-143
262-  7:	AT5G10450.4	OhGene029230-mRNA-1	 3e-141
## Alignment 263: score=264.0 e_value=1.7e-09 N=6 5&group21 plus
263-  0:	AT5G65110.1	OhGene029205-mRNA-1	      0
263-  1:	AT5G65130.2	OhGene029206-mRNA-1	  3e-51
263-  2:	AT5G65140.1	OhGene029208-mRNA-1	 2e-111
263-  3:	AT5G65240.2	OhGene029219-mRNA-1	  6e-17
263-  4:	AT5G65260.1	OhGene029227-mRNA-1	  9e-75
263-  5:	AT5G65430.3	OhGene029230-mRNA-1	 6e-143
## Alignment 264: score=344.0 e_value=5.4e-15 N=8 5&group22 minus
264-  0:	AT5G02260.1	OhGene029790-mRNA-1	 6e-116
264-  1:	AT5G02290.1	OhGene029788-mRNA-1	      0
264-  2:	AT5G02400.1	OhGene029783-mRNA-2	 6e-134
264-  3:	AT5G02460.1	OhGene029776-mRNA-1	  5e-46
264-  4:	AT5G02560.2	OhGene029769-mRNA-1	  8e-64
264-  5:	AT5G02570.1	OhGene029759-mRNA-1	  3e-62
264-  6:	AT5G02580.1	OhGene029755-mRNA-1	  1e-30
264-  7:	AT5G02630.1	OhGene029738-mRNA-1	 3e-117
## Alignment 265: score=482.0 e_value=5.6e-25 N=11 5&group24 minus
265-  0:	AT5G01640.1	OhGene031711-mRNA-1	  1e-70
265-  1:	AT5G01700.2	OhGene031705-mRNA-1	 7e-107
265-  2:	AT5G01720.1	OhGene031702-mRNA-1	      0
265-  3:	AT5G01760.1	OhGene031696-mRNA-1	  5e-85
265-  4:	AT5G01770.1	OhGene031697-mRNA-1	      0
265-  5:	AT5G01820.1	OhGene031684-mRNA-1	 9e-145
265-  6:	AT5G01830.1	OhGene031682-mRNA-1	 9e-121
265-  7:	AT5G01870.1	OhGene031662-mRNA-1	  4e-15
265-  8:	AT5G01920.2	OhGene031641-mRNA-1	      0
265-  9:	AT5G01930.1	OhGene031636-mRNA-1	  1e-73
265- 10:	AT5G01940.3	OhGene031633-mRNA-1	  3e-31
## Alignment 266: score=339.0 e_value=2.1e-15 N=8 5&group24 minus
266-  0:	AT5G55910.1	OhGene031510-mRNA-1	      0
266-  1:	AT5G55990.2	OhGene031503-mRNA-1	  3e-50
266-  2:	AT5G56020.2	OhGene031500-mRNA-1	 1e-111
266-  3:	AT5G56040.2	OhGene031499-mRNA-1	      0
266-  4:	AT5G56060.1	OhGene031498-mRNA-1	  1e-30
266-  5:	AT5G56110.1	OhGene031484-mRNA-1	 4e-116
266-  6:	AT5G56240.3	OhGene031477-mRNA-1	  2e-39
266-  7:	AT5G56450.1	OhGene031454-mRNA-1	  7e-67
## Alignment 267: score=474.0 e_value=3.8e-26 N=11 5&group25 plus
267-  0:	AT5G02060.1	OhGene032013-mRNA-1	  9e-59
267-  1:	AT5G02240.1	OhGene032026-mRNA-1	 3e-138
267-  2:	AT5G02290.1	OhGene032039-mRNA-1	 1e-175
267-  3:	AT5G02320.2	OhGene032043-mRNA-1	 2e-124
267-  4:	AT5G02440.1	OhGene032044-mRNA-1	  1e-12
267-  5:	AT5G02560.2	OhGene032054-mRNA-1	  7e-73
267-  6:	AT5G02570.1	OhGene032060-mRNA-1	  3e-57
267-  7:	AT5G02580.1	OhGene032059-mRNA-1	  8e-29
267-  8:	AT5G02620.2	OhGene032061-mRNA-1	 9e-152
267-  9:	AT5G02630.1	OhGene032064-mRNA-1	 1e-147
267- 10:	AT5G02800.1	OhGene032068-mRNA-1	      0
## Alignment 268: score=293.0 e_value=1.4e-12 N=7 5&group25 plus
268-  0:	AT5G58900.1	OhGene031979-mRNA-1	  2e-85
268-  1:	AT5G59050.1	OhGene031996-mRNA-1	  3e-11
268-  2:	AT5G59090.1	OhGene032000-mRNA-1	      0
268-  3:	AT5G59110.1	OhGene032004-mRNA-1	  2e-18
268-  4:	AT5G59150.1	OhGene032007-mRNA-1	  1e-78
268-  5:	AT5G59210.1	OhGene032005-mRNA-1	 5e-154
268-  6:	AT5G59450.1	OhGene032034-mRNA-1	 1e-135
## Alignment 269: score=291.0 e_value=3.5e-12 N=7 5&group27 minus
269-  0:	AT5G51690.1	OhGene033318-mRNA-1	  3e-50
269-  1:	AT5G51750.1	OhGene033300-mRNA-1	      0
269-  2:	AT5G51890.1	OhGene033291-mRNA-1	  1e-85
269-  3:	AT5G52060.1	OhGene033273-mRNA-1	  1e-82
269-  4:	AT5G52120.1	OhGene033269-mRNA-1	 5e-106
269-  5:	AT5G52140.1	OhGene033270-mRNA-1	  3e-22
269-  6:	AT5G52170.2	OhGene033265-mRNA-1	      0
## Alignment 270: score=533.0 e_value=4.4e-31 N=13 5&group28 plus
270-  0:	AT5G02010.1	OhGene034931-mRNA-1	      0
270-  1:	AT5G02020.1	OhGene034940-mRNA-1	  3e-12
270-  2:	AT5G02030.1	OhGene034936-mRNA-1	  1e-74
270-  3:	AT5G02040.2	OhGene034947-mRNA-1	 1e-106
270-  4:	AT5G02110.1	OhGene034977-mRNA-1	  2e-26
270-  5:	AT5G02310.3	OhGene034993-mRNA-1	  3e-19
270-  6:	AT5G02390.3	OhGene034998-mRNA-2	  2e-13
270-  7:	AT5G02450.1	OhGene034994-mRNA-1	  1e-54
270-  8:	AT5G02480.1	OhGene035008-mRNA-1	      0
270-  9:	AT5G02540.1	OhGene035012-mRNA-1	 5e-150
270- 10:	AT5G02610.2	OhGene035030-mRNA-1	  2e-65
270- 11:	AT5G02620.2	OhGene035028-mRNA-1	 5e-107
270- 12:	AT5G02780.3	OhGene035045-mRNA-1	  6e-87
## Alignment 271: score=369.0 e_value=1.8e-17 N=9 5&group28 plus
271-  0:	AT5G64830.1	OhGene034303-mRNA-1	  9e-98
271-  1:	AT5G64940.2	OhGene034302-mRNA-1	  1e-58
271-  2:	AT5G65130.2	OhGene034332-mRNA-1	  2e-58
271-  3:	AT5G65160.1	OhGene034334-mRNA-1	  6e-49
271-  4:	AT5G65220.1	OhGene034346-mRNA-1	  3e-50
271-  5:	AT5G65230.1	OhGene034348-mRNA-1	  1e-83
271-  6:	AT5G65320.1	OhGene034370-mRNA-1	  3e-40
271-  7:	AT5G65420.3	OhGene034380-mRNA-1	  3e-74
271-  8:	AT5G65440.3	OhGene034382-mRNA-1	      0
## Alignment 272: score=294.0 e_value=7.7e-11 N=7 5&group28 plus
272-  0:	AT5G58770.1	OhGene034891-mRNA-1	  3e-89
272-  1:	AT5G58860.1	OhGene034901-mRNA-1	      0
272-  2:	AT5G58870.1	OhGene034908-mRNA-1	      0
272-  3:	AT5G58940.2	OhGene034910-mRNA-1	 4e-126
272-  4:	AT5G58980.1	OhGene034920-mRNA-1	      0
272-  5:	AT5G59000.1	OhGene034932-mRNA-1	  2e-30
272-  6:	AT5G59160.1	OhGene034941-mRNA-1	 8e-170
## Alignment 273: score=262.0 e_value=7.9e-09 N=6 5&group28 plus
273-  0:	AT5G39610.1	OhGene034254-mRNA-1	  7e-82
273-  1:	AT5G39700.1	OhGene034259-mRNA-1	  4e-47
273-  2:	AT5G39785.4	OhGene034276-mRNA-1	 2e-108
273-  3:	AT5G39830.1	OhGene034280-mRNA-1	      0
273-  4:	AT5G39840.1	OhGene034282-mRNA-1	      0
273-  5:	AT5G39860.1	OhGene034293-mRNA-1	  4e-25
## Alignment 274: score=437.0 e_value=7.7e-22 N=10 5&group29 minus
274-  0:	AT5G46840.1	OhGene036092-mRNA-1	  1e-65
274-  1:	AT5G46910.1	OhGene036081-mRNA-1	      0
274-  2:	AT5G47050.1	OhGene036067-mRNA-1	  3e-37
274-  3:	AT5G47070.1	OhGene036060-mRNA-1	 4e-147
274-  4:	AT5G47080.1	OhGene036058-mRNA-1	  3e-52
274-  5:	AT5G47100.1	OhGene036056-mRNA-1	  3e-63
274-  6:	AT5G47200.1	OhGene036046-mRNA-1	 8e-132
274-  7:	AT5G47220.1	OhGene036037-mRNA-1	  6e-30
274-  8:	AT5G47310.1	OhGene036032-mRNA-1	  2e-58
274-  9:	AT5G47370.1	OhGene036035-mRNA-1	  7e-67
## Alignment 275: score=358.0 e_value=6.1e-15 N=8 5&group29 minus
275-  0:	AT5G47050.1	OhGene035565-mRNA-1	  2e-24
275-  1:	AT5G47060.1	OhGene035564-mRNA-1	  1e-26
275-  2:	AT5G47100.1	OhGene035557-mRNA-1	  5e-62
275-  3:	AT5G47180.2	OhGene035540-mRNA-3	  2e-81
275-  4:	AT5G47190.1	OhGene035539-mRNA-1	  1e-71
275-  5:	AT5G47200.1	OhGene035536-mRNA-1	 1e-110
275-  6:	AT5G47220.1	OhGene035527-mRNA-1	  5e-29
275-  7:	AT5G47310.1	OhGene035518-mRNA-1	  1e-63
## Alignment 276: score=577.0 e_value=9.7e-33 N=14 5&group31 minus
276-  0:	AT5G57170.2	OhGene037341-mRNA-1	  4e-32
276-  1:	AT5G57340.2	OhGene037314-mRNA-1	  7e-15
276-  2:	AT5G57350.1	OhGene037311-mRNA-1	      0
276-  3:	AT5G57380.1	OhGene037304-mRNA-1	  5e-54
276-  4:	AT5G57580.1	OhGene037298-mRNA-1	      0
276-  5:	AT5G57620.1	OhGene037294-mRNA-1	  4e-92
276-  6:	AT5G57660.1	OhGene037281-mRNA-1	  1e-79
276-  7:	AT5G57685.1	OhGene037284-mRNA-1	  9e-14
276-  8:	AT5G57690.1	OhGene037277-mRNA-1	      0
276-  9:	AT5G57710.1	OhGene037276-mRNA-1	      0
276- 10:	AT5G57800.1	OhGene037267-mRNA-1	  3e-14
276- 11:	AT5G57840.1	OhGene037246-mRNA-1	  3e-78
276- 12:	AT5G58010.1	OhGene037234-mRNA-1	  4e-40
276- 13:	AT5G58080.1	OhGene037229-mRNA-1	  9e-91
## Alignment 277: score=415.0 e_value=1.4e-21 N=10 5&group32 plus
277-  0:	AT5G02020.1	OhGene038723-mRNA-1	  4e-12
277-  1:	AT5G02260.1	OhGene038749-mRNA-1	 6e-132
277-  2:	AT5G02400.1	OhGene038762-mRNA-1	  3e-23
277-  3:	AT5G02460.1	OhGene038771-mRNA-1	  3e-44
277-  4:	AT5G02530.1	OhGene038779-mRNA-1	  2e-54
277-  5:	AT5G02560.2	OhGene038775-mRNA-1	  5e-62
277-  6:	AT5G02570.1	OhGene038794-mRNA-1	  9e-42
277-  7:	AT5G02580.1	OhGene038801-mRNA-1	  3e-29
277-  8:	AT5G02600.1	OhGene038808-mRNA-1	  5e-30
277-  9:	AT5G02630.1	OhGene038814-mRNA-1	 5e-114
## Alignment 278: score=468.0 e_value=3.6e-20 N=10 5&group33 minus
278-  0:	AT5G67320.1	OhGene039202-mRNA-1	      0
278-  1:	AT5G67330.1	OhGene039200-mRNA-1	      0
278-  2:	AT5G67380.1	OhGene039190-mRNA-1	 1e-107
278-  3:	AT5G67385.1	OhGene039192-mRNA-1	 8e-109
278-  4:	AT5G67390.2	OhGene039191-mRNA-1	  3e-16
278-  5:	AT5G67400.1	OhGene039183-mRNA-1	 2e-138
278-  6:	AT5G67411.1	OhGene039182-mRNA-1	  4e-67
278-  7:	AT5G67430.1	OhGene039180-mRNA-1	 4e-108
278-  8:	AT5G67520.1	OhGene039167-mRNA-1	  3e-95
278-  9:	AT5G67610.2	OhGene039162-mRNA-3	 2e-109
## Alignment 279: score=361.0 e_value=6.5e-15 N=8 5&group34 plus
279-  0:	AT5G60910.1	OhGene040465-mRNA-2	  8e-23
279-  1:	AT5G60920.1	OhGene040471-mRNA-1	      0
279-  2:	AT5G60960.1	OhGene040478-mRNA-1	 7e-166
279-  3:	AT5G60970.1	OhGene040483-mRNA-1	  5e-32
279-  4:	AT5G61010.2	OhGene040481-mRNA-3	 5e-135
279-  5:	AT5G61030.1	OhGene040482-mRNA-1	  2e-49
279-  6:	AT5G61180.1	OhGene040500-mRNA-3	  1e-28
279-  7:	AT5G61240.2	OhGene040501-mRNA-1	  4e-54
## Alignment 280: score=481.0 e_value=3.3e-24 N=11 5&group35 minus
280-  0:	AT5G01620.3	OhGene041690-mRNA-1	 2e-128
280-  1:	AT5G01640.1	OhGene041689-mRNA-1	  5e-68
280-  2:	AT5G01700.2	OhGene041673-mRNA-1	 4e-122
280-  3:	AT5G01720.1	OhGene041670-mRNA-1	      0
280-  4:	AT5G01760.1	OhGene041666-mRNA-2	  2e-76
280-  5:	AT5G01770.1	OhGene041664-mRNA-1	      0
280-  6:	AT5G01820.1	OhGene041649-mRNA-1	 6e-145
280-  7:	AT5G01830.1	OhGene041645-mRNA-1	 4e-120
280-  8:	AT5G01870.1	OhGene041631-mRNA-1	  1e-17
280-  9:	AT5G01920.2	OhGene041616-mRNA-1	      0
280- 10:	AT5G01930.1	OhGene041612-mRNA-1	  2e-39
## Alignment 281: score=330.0 e_value=2.7e-15 N=8 5&group35 minus
281-  0:	AT5G55910.1	OhGene041521-mRNA-1	      0
281-  1:	AT5G55990.2	OhGene041515-mRNA-1	  3e-50
281-  2:	AT5G56020.2	OhGene041512-mRNA-1	 2e-112
281-  3:	AT5G56040.2	OhGene041513-mRNA-1	      0
281-  4:	AT5G56060.1	OhGene041511-mRNA-1	  2e-30
281-  5:	AT5G56110.1	OhGene041487-mRNA-1	 5e-119
281-  6:	AT5G56240.3	OhGene041482-mRNA-1	  2e-41
281-  7:	AT5G56450.1	OhGene041456-mRNA-1	  1e-67
## Alignment 282: score=250.0 e_value=8.6e-09 N=6 5&group38 minus
282-  0:	AT5G54490.1	OhGene043643-mRNA-1	  1e-25
282-  1:	AT5G54500.2	OhGene043635-mRNA-1	  3e-90
282-  2:	AT5G54650.1	OhGene043624-mRNA-1	      0
282-  3:	AT5G54790.1	OhGene043620-mRNA-1	  2e-12
282-  4:	AT5G54900.1	OhGene043602-mRNA-1	 3e-105
282-  5:	AT5G54940.2	OhGene043595-mRNA-1	  3e-57
## Alignment 283: score=255.0 e_value=7.9e-10 N=6 5&group39 plus
283-  0:	AT5G01360.1	OhGene044516-mRNA-1	 6e-172
283-  1:	AT5G01610.1	OhGene044534-mRNA-1	  4e-62
283-  2:	AT5G01740.1	OhGene044549-mRNA-1	  1e-16
283-  3:	AT5G01750.2	OhGene044546-mRNA-1	  1e-16
283-  4:	AT5G01760.1	OhGene044544-mRNA-1	  3e-11
283-  5:	AT5G01810.2	OhGene044553-mRNA-1	      0
## Alignment 284: score=437.0 e_value=1.4e-19 N=10 5&group39 minus
284-  0:	AT5G02130.1	OhGene045185-mRNA-2	 2e-115
284-  1:	AT5G02160.1	OhGene045178-mRNA-1	  2e-40
284-  2:	AT5G02230.3	OhGene045173-mRNA-1	 9e-121
284-  3:	AT5G02290.1	OhGene045169-mRNA-1	      0
284-  4:	AT5G02400.1	OhGene045165-mRNA-1	 7e-169
284-  5:	AT5G02410.1	OhGene045166-mRNA-1	 2e-103
284-  6:	AT5G02450.1	OhGene045154-mRNA-1	  6e-51
284-  7:	AT5G02460.1	OhGene045150-mRNA-1	  4e-43
284-  8:	AT5G02530.1	OhGene045148-mRNA-1	  2e-65
284-  9:	AT5G02570.1	OhGene045135-mRNA-1	  3e-36
## Alignment 285: score=396.0 e_value=1.5e-16 N=9 5&group42 plus
285-  0:	AT5G02060.1	OhGene046589-mRNA-1	  4e-39
285-  1:	AT5G02150.3	OhGene046594-mRNA-1	  1e-92
285-  2:	AT5G02190.1	OhGene046601-mRNA-1	 3e-133
285-  3:	AT5G02230.3	OhGene046606-mRNA-1	 8e-133
285-  4:	AT5G02290.1	OhGene046619-mRNA-1	      0
285-  5:	AT5G02390.3	OhGene046629-mRNA-1	  3e-19
285-  6:	AT5G02490.1	OhGene046635-mRNA-1	      0
285-  7:	AT5G02540.1	OhGene046637-mRNA-1	 1e-149
285-  8:	AT5G02570.1	OhGene046642-mRNA-1	  5e-66
## Alignment 286: score=331.0 e_value=6e-15 N=7 5&group42 minus
286-  0:	AT5G13130.1	OhGene047361-mRNA-1	  3e-34
286-  1:	AT5G13140.1	OhGene047359-mRNA-1	  2e-38
286-  2:	AT5G13160.1	OhGene047358-mRNA-1	      0
286-  3:	AT5G13170.1	OhGene047356-mRNA-1	  5e-98
286-  4:	AT5G13180.1	OhGene047352-mRNA-1	  3e-53
286-  5:	AT5G13280.1	OhGene047338-mRNA-1	      0
286-  6:	AT5G13290.2	OhGene047336-mRNA-1	 5e-139
## Alignment 287: score=281.0 e_value=1.1e-09 N=6 5&group42 minus
287-  0:	AT5G59390.5	OhGene046615-mRNA-1	  5e-28
287-  1:	AT5G59430.5	OhGene046614-mRNA-1	  3e-90
287-  2:	AT5G59450.1	OhGene046609-mRNA-1	 6e-157
287-  3:	AT5G59460.1	OhGene046607-mRNA-1	  4e-28
287-  4:	AT5G59480.1	OhGene046606-mRNA-1	 7e-119
287-  5:	AT5G59570.1	OhGene046598-mRNA-1	  6e-43
## Alignment 288: score=363.0 e_value=7.8e-15 N=8 5&scaffolds plus
288-  0:	AT5G10100.1	OhGene050828-mRNA-1	 3e-147
288-  1:	AT5G10200.2	OhGene050835-mRNA-1	      0
288-  2:	AT5G10220.1	OhGene050836-mRNA-1	 4e-129
288-  3:	AT5G10260.1	OhGene050838-mRNA-1	  7e-90
288-  4:	AT5G10290.2	OhGene050841-mRNA-1	      0
288-  5:	AT5G10350.1	OhGene050851-mRNA-1	  7e-35
288-  6:	AT5G10360.1	OhGene050854-mRNA-1	 8e-144
288-  7:	AT5G10450.4	OhGene050859-mRNA-1	 2e-142
## Alignment 289: score=268.0 e_value=3.3e-10 N=7 5&scaffolds plus
289-  0:	AT5G64860.1	OhGene050273-mRNA-1	      0
289-  1:	AT5G65040.1	OhGene050301-mRNA-1	  6e-21
289-  2:	AT5G65140.1	OhGene050310-mRNA-1	 1e-161
289-  3:	AT5G65230.1	OhGene050317-mRNA-1	  5e-77
289-  4:	AT5G65310.1	OhGene050337-mRNA-1	  3e-42
289-  5:	AT5G65420.3	OhGene050346-mRNA-1	  2e-70
289-  6:	AT5G65450.2	OhGene050354-mRNA-3	  6e-24
## Alignment 290: score=252.0 e_value=1.9e-09 N=6 5&scaffolds plus
290-  0:	AT5G54570.1	OhGene050649-mRNA-1	      0
290-  1:	AT5G54580.1	OhGene050646-mRNA-1	  2e-42
290-  2:	AT5G54640.1	OhGene050651-mRNA-1	  8e-26
290-  3:	AT5G54670.2	OhGene050658-mRNA-1	      0
290-  4:	AT5G54800.1	OhGene050677-mRNA-1	      0
290-  5:	AT5G54900.1	OhGene050696-mRNA-1	  5e-84
## Alignment 291: score=251.0 e_value=1.4e-09 N=6 5&scaffolds plus
291-  0:	AT5G65110.1	OhGene050817-mRNA-1	      0
291-  1:	AT5G65130.2	OhGene050822-mRNA-1	  3e-52
291-  2:	AT5G65140.1	OhGene050828-mRNA-1	 5e-141
291-  3:	AT5G65240.2	OhGene050841-mRNA-1	      0
291-  4:	AT5G65260.1	OhGene050851-mRNA-1	  3e-38
291-  5:	AT5G65430.3	OhGene050859-mRNA-1	 2e-143
## Alignment 292: score=361.0 e_value=1.1e-17 N=9 5&scaffolds minus
292-  0:	AT5G02070.1	OhGene051608-mRNA-1	      0
292-  1:	AT5G02120.1	OhGene051597-mRNA-1	  3e-35
292-  2:	AT5G02250.1	OhGene051587-mRNA-1	      0
292-  3:	AT5G02320.2	OhGene051579-mRNA-2	  6e-66
292-  4:	AT5G02560.2	OhGene051557-mRNA-1	  2e-72
292-  5:	AT5G02570.1	OhGene051556-mRNA-1	  6e-59
292-  6:	AT5G02800.1	OhGene051541-mRNA-1	 1e-158
292-  7:	AT5G02880.1	OhGene051538-mRNA-1	      0
292-  8:	AT5G02960.1	OhGene051537-mRNA-1	  2e-97
## Alignment 293: score=306.0 e_value=1e-10 N=7 5&scaffolds minus
293-  0:	AT5G01620.3	OhGene051501-mRNA-1	 3e-146
293-  1:	AT5G01730.4	OhGene051485-mRNA-1	  2e-43
293-  2:	AT5G01760.1	OhGene051482-mRNA-1	  1e-35
293-  3:	AT5G01800.1	OhGene051478-mRNA-1	  2e-16
293-  4:	AT5G01810.2	OhGene051468-mRNA-1	      0
293-  5:	AT5G01890.1	OhGene051458-mRNA-1	      0
293-  6:	AT5G01900.1	OhGene051452-mRNA-1	  7e-16
## Alignment 294: score=281.0 e_value=3.3e-08 N=6 5&scaffolds minus
294-  0:	AT5G58900.1	OhGene051640-mRNA-1	  9e-84
294-  1:	AT5G58910.2	OhGene051639-mRNA-1	      0
294-  2:	AT5G58970.1	OhGene051635-mRNA-1	 2e-165
294-  3:	AT5G59010.1	OhGene051630-mRNA-1	      0
294-  4:	AT5G59050.1	OhGene051625-mRNA-1	  4e-21
294-  5:	AT5G59090.1	OhGene051619-mRNA-1	  5e-88
## Alignment 295: score=259.0 e_value=2.3e-08 N=6 5&scaffolds minus
295-  0:	AT5G05780.1	OhGene051643-mRNA-1	  7e-32
295-  1:	AT5G05790.1	OhGene051640-mRNA-1	  5e-72
295-  2:	AT5G05860.1	OhGene051628-mRNA-1	  7e-50
295-  3:	AT5G05930.1	OhGene051621-mRNA-1	  3e-80
295-  4:	AT5G06000.1	OhGene051614-mRNA-1	  1e-70
295-  5:	AT5G06060.1	OhGene051601-mRNA-1	 1e-139
## Alignment 296: score=295.0 e_value=8.2e-14 N=7 Mt&group02 plus
296-  0:	ATMG00240.1	OhGene003977-mRNA-1	  4e-12
296-  1:	ATMG00300.1	OhGene003980-mRNA-1	  4e-23
296-  2:	ATMG00370.1	OhGene003991-mRNA-1	  5e-99
296-  3:	ATMG00480.1	OhGene004000-mRNA-1	  4e-87
296-  4:	ATMG00650.1	OhGene004001-mRNA-1	  8e-52
296-  5:	ATMG00810.1	OhGene004008-mRNA-1	  1e-13
296-  6:	ATMG00860.1	OhGene004014-mRNA-1	  2e-27
## Alignment 297: score=262.0 e_value=9.1e-17 N=7 Mt&group02 minus
297-  0:	ATMG00240.1	OhGene004013-mRNA-1	  1e-15
297-  1:	ATMG00370.1	OhGene004002-mRNA-1	  3e-96
297-  2:	ATMG00640.1	OhGene003999-mRNA-1	 1e-101
297-  3:	ATMG00650.1	OhGene004001-mRNA-1	  8e-52
297-  4:	ATMG00810.1	OhGene003977-mRNA-1	  4e-46
297-  5:	ATMG00820.1	OhGene003961-mRNA-1	  1e-22
297-  6:	ATMG00860.1	OhGene003942-mRNA-1	  7e-29
## Alignment 298: score=770.0 e_value=3e-57 N=19 Mt&scaffolds plus
298-  0:	ATMG00030.1	OhGene047753-mRNA-1	  9e-20
298-  1:	ATMG00070.1	OhGene047765-mRNA-1	  5e-34
298-  2:	ATMG00080.1	OhGene047762-mRNA-1	  5e-20
298-  3:	ATMG00090.1	OhGene047778-mRNA-1	      0
298-  4:	ATMG00160.1	OhGene047793-mRNA-1	 2e-134
298-  5:	ATMG00270.1	OhGene047806-mRNA-1	 1e-126
298-  6:	ATMG00290.1	OhGene047816-mRNA-1	 3e-164
298-  7:	ATMG00480.1	OhGene047845-mRNA-1	  4e-87
298-  8:	ATMG00510.1	OhGene047854-mRNA-1	      0
298-  9:	ATMG00513.1	OhGene047862-mRNA-1	      0
298- 10:	ATMG00560.1	OhGene047873-mRNA-1	  2e-19
298- 11:	ATMG00590.1	OhGene047872-mRNA-1	  6e-22
298- 12:	ATMG00650.1	OhGene047887-mRNA-1	  8e-52
298- 13:	ATMG00830.1	OhGene047896-mRNA-1	      0
298- 14:	ATMG00960.1	OhGene047903-mRNA-1	 6e-128
298- 15:	ATMG00980.1	OhGene047909-mRNA-1	  6e-80
298- 16:	ATMG00990.1	OhGene047910-mRNA-1	  3e-59
298- 17:	ATMG01170.1	OhGene047926-mRNA-1	 4e-134
298- 18:	ATMG01360.1	OhGene047935-mRNA-1	      0
## Alignment 299: score=749.0 e_value=3.5e-57 N=18 Mt&scaffolds plus
299-  0:	ATMG00030.1	OhGene047705-mRNA-1	  9e-20
299-  1:	ATMG00080.1	OhGene047712-mRNA-1	  2e-53
299-  2:	ATMG00090.1	OhGene047714-mRNA-1	      0
299-  3:	ATMG00160.1	OhGene047747-mRNA-1	 2e-134
299-  4:	ATMG00410.1	OhGene047758-mRNA-1	 3e-134
299-  5:	ATMG00513.1	OhGene047774-mRNA-1	      0
299-  6:	ATMG00560.1	OhGene047780-mRNA-1	  2e-19
299-  7:	ATMG00640.1	OhGene047782-mRNA-1	 1e-101
299-  8:	ATMG00650.1	OhGene047785-mRNA-1	  8e-52
299-  9:	ATMG00660.1	OhGene047784-mRNA-1	  8e-28
299- 10:	ATMG00730.1	OhGene047799-mRNA-1	 2e-106
299- 11:	ATMG00830.1	OhGene047804-mRNA-1	      0
299- 12:	ATMG00900.1	OhGene047812-mRNA-1	 5e-147
299- 13:	ATMG00980.1	OhGene047818-mRNA-1	  6e-80
299- 14:	ATMG00990.1	OhGene047819-mRNA-1	  3e-59
299- 15:	ATMG01190.1	OhGene047814-mRNA-1	      0
299- 16:	ATMG01275.1	OhGene047849-mRNA-1	  1e-62
299- 17:	ATMG01280.1	OhGene047843-mRNA-1	  2e-31
## Alignment 300: score=674.0 e_value=6.2e-50 N=17 Mt&scaffolds plus
300-  0:	ATMG00030.1	OhGene047514-mRNA-1	  9e-20
300-  1:	ATMG00070.1	OhGene047538-mRNA-1	  5e-34
300-  2:	ATMG00080.1	OhGene047542-mRNA-1	  5e-20
300-  3:	ATMG00270.1	OhGene047561-mRNA-1	 1e-126
300-  4:	ATMG00290.1	OhGene047567-mRNA-1	 3e-164
300-  5:	ATMG00480.1	OhGene047590-mRNA-1	  4e-87
300-  6:	ATMG00513.1	OhGene047597-mRNA-1	  5e-13
300-  7:	ATMG00580.1	OhGene047614-mRNA-1	      0
300-  8:	ATMG00640.1	OhGene047633-mRNA-1	 1e-101
300-  9:	ATMG00650.1	OhGene047637-mRNA-1	  8e-52
300- 10:	ATMG00830.1	OhGene047653-mRNA-1	      0
300- 11:	ATMG00900.1	OhGene047662-mRNA-1	 5e-147
300- 12:	ATMG00960.1	OhGene047657-mRNA-1	 6e-128
300- 13:	ATMG00990.1	OhGene047671-mRNA-1	  3e-59
300- 14:	ATMG01170.1	OhGene047683-mRNA-1	 4e-134
300- 15:	ATMG01275.1	OhGene047694-mRNA-1	  1e-62
300- 16:	ATMG01280.1	OhGene047692-mRNA-1	  1e-49
## Alignment 301: score=673.0 e_value=1.6e-42 N=16 Mt&scaffolds plus
301-  0:	ATMG00030.1	OhGene047835-mRNA-1	  9e-20
301-  1:	ATMG00070.1	OhGene047851-mRNA-1	  5e-34
301-  2:	ATMG00080.1	OhGene047859-mRNA-1	  5e-20
301-  3:	ATMG00160.1	OhGene047856-mRNA-1	 2e-134
301-  4:	ATMG00220.1	OhGene047872-mRNA-1	      0
301-  5:	ATMG00270.1	OhGene047880-mRNA-1	 1e-126
301-  6:	ATMG00290.1	OhGene047897-mRNA-1	 3e-164
301-  7:	ATMG00410.1	OhGene047906-mRNA-1	 3e-134
301-  8:	ATMG00510.1	OhGene047923-mRNA-1	      0
301-  9:	ATMG00513.1	OhGene047930-mRNA-1	      0
301- 10:	ATMG00570.1	OhGene047932-mRNA-1	 1e-155
301- 11:	ATMG00590.1	OhGene047931-mRNA-1	  6e-22
301- 12:	ATMG00650.1	OhGene047943-mRNA-1	  1e-59
301- 13:	ATMG00900.1	OhGene047950-mRNA-1	 5e-147
301- 14:	ATMG00980.1	OhGene047957-mRNA-1	  6e-80
301- 15:	ATMG00990.1	OhGene047958-mRNA-1	  3e-59
## Alignment 302: score=657.0 e_value=2.8e-41 N=16 Mt&scaffolds plus
302-  0:	ATMG00070.1	OhGene047647-mRNA-1	  5e-34
302-  1:	ATMG00080.1	OhGene047643-mRNA-1	  5e-20
302-  2:	ATMG00160.1	OhGene047640-mRNA-1	 2e-134
302-  3:	ATMG00180.1	OhGene047659-mRNA-1	      0
302-  4:	ATMG00290.1	OhGene047660-mRNA-1	 3e-164
302-  5:	ATMG00410.1	OhGene047675-mRNA-1	 3e-134
302-  6:	ATMG00480.1	OhGene047679-mRNA-1	  4e-87
302-  7:	ATMG00513.1	OhGene047698-mRNA-1	  5e-13
302-  8:	ATMG00560.1	OhGene047711-mRNA-1	  2e-19
302-  9:	ATMG00590.1	OhGene047716-mRNA-1	  6e-22
302- 10:	ATMG00730.1	OhGene047730-mRNA-1	 2e-106
302- 11:	ATMG00900.1	OhGene047746-mRNA-1	 5e-147
302- 12:	ATMG00980.1	OhGene047760-mRNA-1	  6e-80
302- 13:	ATMG01080.1	OhGene047769-mRNA-1	  7e-33
302- 14:	ATMG01275.1	OhGene047789-mRNA-1	  1e-62
302- 15:	ATMG01280.1	OhGene047793-mRNA-1	  2e-31
## Alignment 303: score=497.0 e_value=5e-35 N=13 Mt&scaffolds plus
303-  0:	ATMG00040.1	OhGene047769-mRNA-1	  9e-11
303-  1:	ATMG00080.1	OhGene047795-mRNA-1	  2e-53
303-  2:	ATMG00090.1	OhGene047790-mRNA-1	      0
303-  3:	ATMG00410.1	OhGene047798-mRNA-1	 3e-134
303-  4:	ATMG00510.1	OhGene047809-mRNA-1	      0
303-  5:	ATMG00660.1	OhGene047829-mRNA-1	  8e-28
303-  6:	ATMG00730.1	OhGene047833-mRNA-1	 2e-106
303-  7:	ATMG00980.1	OhGene047846-mRNA-1	  6e-80
303-  8:	ATMG00990.1	OhGene047858-mRNA-1	  3e-59
303-  9:	ATMG01170.1	OhGene047863-mRNA-1	 4e-134
303- 10:	ATMG01275.1	OhGene047877-mRNA-1	  1e-62
303- 11:	ATMG01280.1	OhGene047892-mRNA-1	  6e-32
303- 12:	ATMG01360.1	OhGene047900-mRNA-1	      0
## Alignment 304: score=474.0 e_value=4.7e-34 N=12 Mt&scaffolds plus
304-  0:	ATMG00070.1	OhGene047545-mRNA-1	  5e-34
304-  1:	ATMG00180.1	OhGene047565-mRNA-1	      0
304-  2:	ATMG00220.1	OhGene047566-mRNA-1	      0
304-  3:	ATMG00480.1	OhGene047579-mRNA-1	  4e-87
304-  4:	ATMG00640.1	OhGene047593-mRNA-1	 1e-101
304-  5:	ATMG00650.1	OhGene047595-mRNA-1	  8e-52
304-  6:	ATMG00810.1	OhGene047601-mRNA-1	  4e-21
304-  7:	ATMG00900.1	OhGene047617-mRNA-1	 5e-147
304-  8:	ATMG00980.1	OhGene047626-mRNA-1	  6e-80
304-  9:	ATMG00990.1	OhGene047627-mRNA-1	  3e-59
304- 10:	ATMG01170.1	OhGene047629-mRNA-1	  3e-83
304- 11:	ATMG01280.1	OhGene047640-mRNA-1	  2e-31
## Alignment 305: score=431.0 e_value=4.1e-28 N=12 Mt&scaffolds plus
305-  0:	ATMG00030.1	OhGene047827-mRNA-1	  9e-20
305-  1:	ATMG00080.1	OhGene047848-mRNA-1	  5e-20
305-  2:	ATMG00090.1	OhGene047871-mRNA-1	      0
305-  3:	ATMG00160.1	OhGene047892-mRNA-1	  2e-57
305-  4:	ATMG00180.1	OhGene047905-mRNA-1	      0
305-  5:	ATMG00410.1	OhGene047926-mRNA-1	 3e-134
305-  6:	ATMG00480.1	OhGene047942-mRNA-1	  4e-87
305-  7:	ATMG00513.1	OhGene047944-mRNA-1	  5e-13
305-  8:	ATMG00580.1	OhGene047956-mRNA-1	      0
305-  9:	ATMG00590.1	OhGene047964-mRNA-1	  6e-22
305- 10:	ATMG00810.1	OhGene047980-mRNA-1	  4e-54
305- 11:	ATMG00860.1	OhGene048004-mRNA-1	  7e-24
## Alignment 306: score=397.0 e_value=1.4e-19 N=10 Mt&scaffolds plus
306-  0:	ATMG00030.1	OhGene047672-mRNA-1	  9e-20
306-  1:	ATMG00070.1	OhGene047673-mRNA-1	  5e-34
306-  2:	ATMG00160.1	OhGene047692-mRNA-1	  2e-74
306-  3:	ATMG00220.1	OhGene047716-mRNA-1	      0
306-  4:	ATMG00270.1	OhGene047725-mRNA-1	 1e-126
306-  5:	ATMG00510.1	OhGene047743-mRNA-1	  4e-24
306-  6:	ATMG00560.1	OhGene047745-mRNA-1	  2e-19
306-  7:	ATMG00570.1	OhGene047751-mRNA-1	 1e-155
306-  8:	ATMG00660.1	OhGene047761-mRNA-1	  8e-28
306-  9:	ATMG00730.1	OhGene047776-mRNA-1	 2e-106
## Alignment 307: score=373.0 e_value=6e-23 N=9 Mt&scaffolds plus
307-  0:	ATMG00080.1	OhGene047663-mRNA-1	  2e-53
307-  1:	ATMG00090.1	OhGene047658-mRNA-1	      0
307-  2:	ATMG00270.1	OhGene047677-mRNA-1	 1e-126
307-  3:	ATMG00410.1	OhGene047683-mRNA-1	 3e-134
307-  4:	ATMG00570.1	OhGene047690-mRNA-1	 1e-155
307-  5:	ATMG00590.1	OhGene047689-mRNA-1	  6e-22
307-  6:	ATMG00730.1	OhGene047696-mRNA-1	 2e-106
307-  7:	ATMG00980.1	OhGene047718-mRNA-1	  6e-80
307-  8:	ATMG00990.1	OhGene047719-mRNA-1	  3e-59
## Alignment 308: score=353.0 e_value=8.3e-22 N=8 Mt&scaffolds plus
308-  0:	ATMG00410.1	OhGene047487-mRNA-1	 3e-134
308-  1:	ATMG00480.1	OhGene047491-mRNA-1	  4e-87
308-  2:	ATMG00640.1	OhGene047506-mRNA-1	  1e-82
308-  3:	ATMG00650.1	OhGene047507-mRNA-1	  8e-52
308-  4:	ATMG00730.1	OhGene047509-mRNA-1	 2e-106
308-  5:	ATMG00960.1	OhGene047526-mRNA-1	 6e-128
308-  6:	ATMG00980.1	OhGene047529-mRNA-1	  6e-80
308-  7:	ATMG00990.1	OhGene047531-mRNA-1	  3e-59
## Alignment 309: score=347.0 e_value=1.4e-17 N=9 Mt&scaffolds plus
309-  0:	ATMG00070.1	OhGene047860-mRNA-1	  5e-34
309-  1:	ATMG00080.1	OhGene047875-mRNA-1	  2e-53
309-  2:	ATMG00160.1	OhGene047881-mRNA-1	 2e-134
309-  3:	ATMG00290.1	OhGene047882-mRNA-1	 3e-164
309-  4:	ATMG00410.1	OhGene047884-mRNA-1	 3e-134
309-  5:	ATMG00640.1	OhGene047886-mRNA-1	 1e-101
309-  6:	ATMG00830.1	OhGene047903-mRNA-1	      0
309-  7:	ATMG00900.1	OhGene047907-mRNA-1	 5e-147
309-  8:	ATMG00980.1	OhGene047928-mRNA-1	  2e-64
## Alignment 310: score=347.0 e_value=1.7e-20 N=8 Mt&scaffolds plus
310-  0:	ATMG00410.1	OhGene047493-mRNA-1	 3e-134
310-  1:	ATMG00480.1	OhGene047505-mRNA-1	  4e-87
310-  2:	ATMG00513.1	OhGene047508-mRNA-1	      0
310-  3:	ATMG00640.1	OhGene047519-mRNA-1	 1e-101
310-  4:	ATMG00650.1	OhGene047521-mRNA-1	  8e-52
310-  5:	ATMG00830.1	OhGene047526-mRNA-1	      0
310-  6:	ATMG00980.1	OhGene047530-mRNA-1	  6e-80
310-  7:	ATMG00990.1	OhGene047532-mRNA-1	  3e-59
## Alignment 311: score=322.0 e_value=3.4e-16 N=8 Mt&scaffolds plus
311-  0:	ATMG00030.1	OhGene047938-mRNA-1	  9e-20
311-  1:	ATMG00070.1	OhGene047963-mRNA-1	  5e-34
311-  2:	ATMG00080.1	OhGene047959-mRNA-1	  5e-20
311-  3:	ATMG00220.1	OhGene047964-mRNA-1	      0
311-  4:	ATMG00290.1	OhGene047966-mRNA-1	 3e-164
311-  5:	ATMG00510.1	OhGene047970-mRNA-1	      0
311-  6:	ATMG00590.1	OhGene047969-mRNA-1	  6e-22
311-  7:	ATMG00810.1	OhGene047973-mRNA-1	  2e-13
## Alignment 312: score=313.0 e_value=4.1e-13 N=8 Mt&scaffolds plus
312-  0:	ATMG00030.1	OhGene047575-mRNA-1	  9e-20
312-  1:	ATMG00070.1	OhGene047581-mRNA-1	  1e-71
312-  2:	ATMG00180.1	OhGene047586-mRNA-1	      0
312-  3:	ATMG00240.1	OhGene047601-mRNA-1	  6e-13
312-  4:	ATMG00410.1	OhGene047629-mRNA-1	  8e-83
312-  5:	ATMG00480.1	OhGene047635-mRNA-1	  4e-87
312-  6:	ATMG00580.1	OhGene047638-mRNA-1	      0
312-  7:	ATMG00830.1	OhGene047657-mRNA-1	      0
## Alignment 313: score=292.0 e_value=1.4e-14 N=7 Mt&scaffolds plus
313-  0:	ATMG00560.1	OhGene047661-mRNA-1	  2e-19
313-  1:	ATMG00570.1	OhGene047664-mRNA-1	 1e-155
313-  2:	ATMG00580.1	OhGene047669-mRNA-1	      0
313-  3:	ATMG00640.1	OhGene047678-mRNA-1	 1e-101
313-  4:	ATMG00650.1	OhGene047681-mRNA-1	  8e-52
313-  5:	ATMG00660.1	OhGene047704-mRNA-1	  8e-28
313-  6:	ATMG00830.1	OhGene047724-mRNA-1	      0
## Alignment 314: score=339.0 e_value=2.1e-19 N=9 Mt&scaffolds minus
314-  0:	ATMG00180.1	OhGene047615-mRNA-1	      0
314-  1:	ATMG00410.1	OhGene047600-mRNA-1	 3e-134
314-  2:	ATMG00480.1	OhGene047594-mRNA-1	  4e-87
314-  3:	ATMG00640.1	OhGene047589-mRNA-1	 1e-101
314-  4:	ATMG00650.1	OhGene047580-mRNA-1	  8e-52
314-  5:	ATMG00660.1	OhGene047572-mRNA-1	  8e-28
314-  6:	ATMG00900.1	OhGene047569-mRNA-1	 5e-147
314-  7:	ATMG00990.1	OhGene047541-mRNA-1	  3e-59
314-  8:	ATMG01190.1	OhGene047528-mRNA-1	      0
## Alignment 315: score=277.0 e_value=1.7e-14 N=7 Mt&scaffolds minus
315-  0:	ATMG00030.1	OhGene047465-mRNA-1	  9e-20
315-  1:	ATMG00280.1	OhGene047450-mRNA-1	  4e-58
315-  2:	ATMG00370.1	OhGene047445-mRNA-1	  2e-96
315-  3:	ATMG00640.1	OhGene047435-mRNA-1	 1e-101
315-  4:	ATMG00650.1	OhGene047437-mRNA-1	  8e-52
315-  5:	ATMG00810.1	OhGene047430-mRNA-1	  5e-36
315-  6:	ATMG00860.1	OhGene047418-mRNA-1	  3e-26
## Alignment 316: score=275.0 e_value=3.3e-14 N=7 Mt&scaffolds minus
316-  0:	ATMG00570.1	OhGene047867-mRNA-1	 1e-155
316-  1:	ATMG00580.1	OhGene047853-mRNA-1	      0
316-  2:	ATMG00640.1	OhGene047844-mRNA-1	 1e-101
316-  3:	ATMG00650.1	OhGene047850-mRNA-1	  8e-52
316-  4:	ATMG00830.1	OhGene047813-mRNA-1	      0
316-  5:	ATMG00960.1	OhGene047804-mRNA-1	 6e-128
316-  6:	ATMG01170.1	OhGene047798-mRNA-1	 4e-134
## Alignment 317: score=267.0 e_value=3.7e-15 N=7 Mt&scaffolds minus
317-  0:	ATMG00240.1	OhGene050788-mRNA-1	  6e-13
317-  1:	ATMG00410.1	OhGene050760-mRNA-1	 3e-134
317-  2:	ATMG00480.1	OhGene050757-mRNA-1	  4e-87
317-  3:	ATMG00640.1	OhGene050756-mRNA-1	 1e-101
317-  4:	ATMG00810.1	OhGene050752-mRNA-1	  5e-11
317-  5:	ATMG00820.1	OhGene050732-mRNA-1	  7e-24
317-  6:	ATMG00860.1	OhGene050727-mRNA-1	  1e-29
## Alignment 318: score=264.0 e_value=2.3e-11 N=7 Mt&scaffolds minus
318-  0:	ATMG00240.1	OhGene049450-mRNA-1	  5e-14
318-  1:	ATMG00280.1	OhGene049428-mRNA-1	  8e-58
318-  2:	ATMG00480.1	OhGene049426-mRNA-1	  4e-87
318-  3:	ATMG00640.1	OhGene049417-mRNA-1	  1e-82
318-  4:	ATMG00710.1	OhGene049404-mRNA-1	  6e-19
318-  5:	ATMG00810.1	OhGene049383-mRNA-1	  1e-37
318-  6:	ATMG00860.1	OhGene049378-mRNA-1	  4e-31
## Alignment 319: score=668.0 e_value=3.4e-48 N=16 Pt&group02 plus
319-  0:	ATCG00040.1	OhGene004569-mRNA-1	 3e-145
319-  1:	ATCG00070.1	OhGene004582-mRNA-1	  1e-28
319-  2:	ATCG00120.1	OhGene004583-mRNA-1	      0
319-  3:	ATCG00130.1	OhGene004588-mRNA-1	  2e-99
319-  4:	ATCG00190.1	OhGene004602-mRNA-1	      0
319-  5:	ATCG00270.1	OhGene004610-mRNA-1	  6e-31
319-  6:	ATCG00300.1	OhGene004623-mRNA-1	  1e-31
319-  7:	ATCG00340.1	OhGene004625-mRNA-1	      0
319-  8:	ATCG00550.1	OhGene004641-mRNA-1	  1e-18
319-  9:	ATCG00570.1	OhGene004642-mRNA-1	  8e-13
319- 10:	ATCG00580.1	OhGene004640-mRNA-1	  1e-32
319- 11:	ATCG00065.1	OhGene004644-mRNA-1	  2e-21
319- 12:	ATCG00720.1	OhGene004647-mRNA-1	  4e-32
319- 13:	ATCG00840.1	OhGene004671-mRNA-1	  9e-59
319- 14:	ATCG01000.1	OhGene004683-mRNA-1	 6e-167
319- 15:	ATCG01130.1	OhGene004707-mRNA-1	 4e-122
## Alignment 320: score=604.0 e_value=9.6e-32 N=14 Pt&group02 plus
320-  0:	ATCG00070.1	OhGene004551-mRNA-1	  1e-28
320-  1:	ATCG00120.1	OhGene004556-mRNA-1	  5e-20
320-  2:	ATCG00380.1	OhGene004564-mRNA-1	 1e-106
320-  3:	ATCG00490.1	OhGene004568-mRNA-1	      0
320-  4:	ATCG00520.1	OhGene004572-mRNA-1	  6e-72
320-  5:	ATCG00630.1	OhGene004575-mRNA-1	  1e-23
320-  6:	ATCG00680.1	OhGene004578-mRNA-1	      0
320-  7:	ATCG00740.1	OhGene004585-mRNA-1	 2e-142
320-  8:	ATCG00840.1	OhGene004592-mRNA-1	  9e-59
320-  9:	ATCG00900.1	OhGene004600-mRNA-1	  7e-73
320- 10:	ATCG01000.1	OhGene004612-mRNA-1	 2e-163
320- 11:	ATCG01060.1	OhGene004632-mRNA-1	  7e-34
320- 12:	ATCG01130.1	OhGene004634-mRNA-1	      0
320- 13:	ATCG01230.1	OhGene004638-mRNA-1	  6e-51
## Alignment 321: score=522.0 e_value=2.3e-34 N=13 Pt&group02 plus
321-  0:	ATCG00020.1	OhGene004610-mRNA-1	      0
321-  1:	ATCG00050.1	OhGene004627-mRNA-1	  9e-40
321-  2:	ATCG00080.1	OhGene004636-mRNA-1	  7e-14
321-  3:	ATCG00280.1	OhGene004643-mRNA-1	      0
321-  4:	ATCG00340.1	OhGene004645-mRNA-1	 3e-152
321-  5:	ATCG00490.1	OhGene004670-mRNA-1	      0
321-  6:	ATCG00560.1	OhGene004675-mRNA-1	  4e-21
321-  7:	ATCG00580.1	OhGene004674-mRNA-1	  4e-55
321-  8:	ATCG00660.1	OhGene004701-mRNA-1	  1e-58
321-  9:	ATCG00065.1	OhGene004702-mRNA-1	  2e-21
321- 10:	ATCG00820.1	OhGene004710-mRNA-1	  8e-41
321- 11:	ATCG01000.1	OhGene004721-mRNA-1	 5e-164
321- 12:	ATCG01130.1	OhGene004731-mRNA-1	 3e-176
## Alignment 322: score=494.0 e_value=4.4e-35 N=12 Pt&group02 plus
322-  0:	ATCG00280.1	OhGene004524-mRNA-1	  6e-77
322-  1:	ATCG00550.1	OhGene004527-mRNA-1	  1e-18
322-  2:	ATCG00560.1	OhGene004528-mRNA-1	  4e-21
322-  3:	ATCG00580.1	OhGene004526-mRNA-1	  4e-55
322-  4:	ATCG00660.1	OhGene004543-mRNA-1	  6e-57
322-  5:	ATCG00680.1	OhGene004554-mRNA-1	      0
322-  6:	ATCG00830.1	OhGene004579-mRNA-1	 8e-151
322-  7:	ATCG00905.1	OhGene004589-mRNA-1	  3e-48
322-  8:	ATCG01060.1	OhGene004593-mRNA-1	  7e-34
322-  9:	ATCG01080.1	OhGene004597-mRNA-1	  7e-39
322- 10:	ATCG01130.1	OhGene004612-mRNA-1	      0
322- 11:	ATCG01300.1	OhGene004624-mRNA-1	  9e-59
## Alignment 323: score=469.0 e_value=2.2e-28 N=12 Pt&group02 plus
323-  0:	ATCG00070.1	OhGene004542-mRNA-1	  4e-19
323-  1:	ATCG00080.1	OhGene004567-mRNA-1	  6e-19
323-  2:	ATCG00280.1	OhGene004581-mRNA-1	 8e-142
323-  3:	ATCG00300.1	OhGene004601-mRNA-1	  1e-31
323-  4:	ATCG00490.1	OhGene004616-mRNA-1	      0
323-  5:	ATCG00630.1	OhGene004619-mRNA-1	  1e-23
323-  6:	ATCG00680.1	OhGene004622-mRNA-1	      0
323-  7:	ATCG00710.1	OhGene004626-mRNA-1	  1e-41
323-  8:	ATCG00800.1	OhGene004639-mRNA-1	 2e-127
323-  9:	ATCG00820.1	OhGene004646-mRNA-1	  4e-48
323- 10:	ATCG01130.1	OhGene004665-mRNA-1	 1e-175
323- 11:	ATCG01300.1	OhGene004671-mRNA-1	  9e-59
## Alignment 324: score=340.0 e_value=2e-15 N=8 Pt&group02 plus
324-  0:	ATCG00680.1	OhGene004523-mRNA-1	  5e-12
324-  1:	ATCG00730.1	OhGene004530-mRNA-1	  2e-61
324-  2:	ATCG00770.1	OhGene004533-mRNA-1	  1e-67
324-  3:	ATCG00900.1	OhGene004537-mRNA-1	 7e-112
324-  4:	ATCG01060.1	OhGene004541-mRNA-1	  5e-36
324-  5:	ATCG01120.1	OhGene004545-mRNA-1	  8e-41
324-  6:	ATCG01130.1	OhGene004557-mRNA-1	 9e-143
324-  7:	ATCG01310.1	OhGene004579-mRNA-1	 8e-151
## Alignment 325: score=270.0 e_value=1.4e-11 N=7 Pt&group02 plus
325-  0:	ATCG00040.1	OhGene004688-mRNA-1	 4e-164
325-  1:	ATCG00340.1	OhGene004698-mRNA-1	      0
325-  2:	ATCG00550.1	OhGene004720-mRNA-1	  5e-18
325-  3:	ATCG00640.1	OhGene004728-mRNA-1	  6e-30
325-  4:	ATCG00670.1	OhGene004738-mRNA-1	  6e-33
325-  5:	ATCG00700.1	OhGene004754-mRNA-1	  5e-25
325-  6:	ATCG00820.1	OhGene004757-mRNA-1	  4e-48
## Alignment 326: score=594.0 e_value=7.9e-44 N=15 Pt&scaffolds plus
326-  0:	ATCG00080.1	OhGene047500-mRNA-1	  3e-20
326-  1:	ATCG00120.1	OhGene047528-mRNA-1	      0
326-  2:	ATCG00440.1	OhGene047531-mRNA-1	  3e-15
326-  3:	ATCG00580.1	OhGene047535-mRNA-1	  2e-37
326-  4:	ATCG00780.1	OhGene047537-mRNA-1	  1e-34
326-  5:	ATCG00790.1	OhGene047542-mRNA-1	  1e-57
326-  6:	ATCG00820.1	OhGene047547-mRNA-1	  4e-48
326-  7:	ATCG00830.1	OhGene047571-mRNA-1	 3e-142
326-  8:	ATCG00890.1	OhGene047587-mRNA-1	  9e-31
326-  9:	ATCG01010.1	OhGene047597-mRNA-1	  3e-26
326- 10:	ATCG01060.1	OhGene047606-mRNA-1	  7e-34
326- 11:	ATCG01110.1	OhGene047616-mRNA-1	  3e-79
326- 12:	ATCG01230.1	OhGene047626-mRNA-1	  9e-36
326- 13:	ATCG01250.1	OhGene047623-mRNA-1	  9e-31
326- 14:	ATCG01300.1	OhGene047630-mRNA-1	  4e-12
## Alignment 327: score=536.0 e_value=8.5e-33 N=14 Pt&scaffolds plus
327-  0:	ATCG00080.1	OhGene047584-mRNA-1	  3e-20
327-  1:	ATCG00380.1	OhGene047596-mRNA-1	  9e-38
327-  2:	ATCG00440.1	OhGene047611-mRNA-1	  3e-15
327-  3:	ATCG00580.1	OhGene047619-mRNA-1	  2e-37
327-  4:	ATCG00065.1	OhGene047631-mRNA-1	  1e-20
327-  5:	ATCG00780.1	OhGene047646-mRNA-1	  1e-34
327-  6:	ATCG00790.1	OhGene047663-mRNA-1	  1e-21
327-  7:	ATCG00820.1	OhGene047666-mRNA-1	  4e-48
327-  8:	ATCG00840.1	OhGene047682-mRNA-1	  4e-12
327-  9:	ATCG00890.1	OhGene047684-mRNA-1	  5e-25
327- 10:	ATCG01010.1	OhGene047698-mRNA-1	  3e-26
327- 11:	ATCG01110.1	OhGene047702-mRNA-1	  3e-79
327- 12:	ATCG01230.1	OhGene047718-mRNA-1	  9e-36
327- 13:	ATCG01310.1	OhGene047745-mRNA-1	  2e-36
## Alignment 328: score=484.0 e_value=3.3e-30 N=13 Pt&scaffolds plus
328-  0:	ATCG00080.1	OhGene047668-mRNA-1	  3e-20
328-  1:	ATCG00440.1	OhGene047671-mRNA-1	  3e-15
328-  2:	ATCG00065.1	OhGene047688-mRNA-1	  1e-20
328-  3:	ATCG00720.1	OhGene047689-mRNA-1	  4e-32
328-  4:	ATCG00790.1	OhGene047712-mRNA-1	  1e-21
328-  5:	ATCG00820.1	OhGene047736-mRNA-1	  4e-48
328-  6:	ATCG00830.1	OhGene047745-mRNA-1	  2e-36
328-  7:	ATCG00905.1	OhGene047760-mRNA-1	  9e-36
328-  8:	ATCG01010.1	OhGene047774-mRNA-1	  9e-84
328-  9:	ATCG01100.1	OhGene047789-mRNA-1	  2e-18
328- 10:	ATCG01110.1	OhGene047809-mRNA-1	  3e-79
328- 11:	ATCG01230.1	OhGene047822-mRNA-1	  9e-36
328- 12:	ATCG01250.1	OhGene047820-mRNA-1	  9e-31
## Alignment 329: score=383.0 e_value=1.1e-21 N=10 Pt&scaffolds plus
329-  0:	ATCG00580.1	OhGene047763-mRNA-1	  2e-37
329-  1:	ATCG00780.1	OhGene047764-mRNA-1	  1e-34
329-  2:	ATCG00790.1	OhGene047786-mRNA-1	  1e-21
329-  3:	ATCG00830.1	OhGene047791-mRNA-1	  2e-36
329-  4:	ATCG00905.1	OhGene047822-mRNA-1	  9e-36
329-  5:	ATCG01010.1	OhGene047832-mRNA-1	  9e-84
329-  6:	ATCG01100.1	OhGene047849-mRNA-1	  2e-18
329-  7:	ATCG01230.1	OhGene047857-mRNA-1	  9e-36
329-  8:	ATCG01300.1	OhGene047866-mRNA-1	  4e-12
329-  9:	ATCG01310.1	OhGene047873-mRNA-1	  2e-36
## Alignment 330: score=382.0 e_value=3.4e-20 N=10 Pt&scaffolds plus
330-  0:	ATCG00380.1	OhGene047452-mRNA-1	  4e-50
330-  1:	ATCG00490.1	OhGene047456-mRNA-1	      0
330-  2:	ATCG00670.1	OhGene047470-mRNA-1	  4e-57
330-  3:	ATCG00830.1	OhGene047483-mRNA-1	 6e-167
330-  4:	ATCG00840.1	OhGene047494-mRNA-1	  4e-12
330-  5:	ATCG01010.1	OhGene047508-mRNA-1	  9e-84
330-  6:	ATCG01110.1	OhGene047522-mRNA-1	  3e-79
330-  7:	ATCG01230.1	OhGene047540-mRNA-1	  9e-36
330-  8:	ATCG01250.1	OhGene047552-mRNA-1	  9e-31
330-  9:	ATCG01310.1	OhGene047571-mRNA-1	 3e-142
## Alignment 331: score=356.0 e_value=1.1e-18 N=9 Pt&scaffolds plus
331-  0:	ATCG00440.1	OhGene047642-mRNA-1	  3e-15
331-  1:	ATCG00580.1	OhGene047645-mRNA-1	  2e-37
331-  2:	ATCG00790.1	OhGene047643-mRNA-1	  1e-57
331-  3:	ATCG00890.1	OhGene047639-mRNA-1	  9e-31
331-  4:	ATCG00905.1	OhGene047655-mRNA-1	  9e-36
331-  5:	ATCG01050.1	OhGene047669-mRNA-1	  4e-53
331-  6:	ATCG01110.1	OhGene047670-mRNA-1	  3e-79
331-  7:	ATCG01250.1	OhGene047684-mRNA-1	  5e-25
331-  8:	ATCG01310.1	OhGene047703-mRNA-1	  2e-36
## Alignment 332: score=321.0 e_value=4e-17 N=8 Pt&scaffolds plus
332-  0:	ATCG00080.1	OhGene047894-mRNA-1	  3e-20
332-  1:	ATCG00130.1	OhGene047891-mRNA-1	  9e-44
332-  2:	ATCG00440.1	OhGene047910-mRNA-1	  3e-15
332-  3:	ATCG00065.1	OhGene047928-mRNA-1	  7e-20
332-  4:	ATCG00720.1	OhGene047931-mRNA-1	  4e-32
332-  5:	ATCG00905.1	OhGene047957-mRNA-1	  9e-36
332-  6:	ATCG01050.1	OhGene047956-mRNA-1	  4e-53
332-  7:	ATCG01110.1	OhGene047970-mRNA-1	  3e-79
## Alignment 333: score=306.0 e_value=1.1e-15 N=8 Pt&scaffolds plus
333-  0:	ATCG00440.1	OhGene047532-mRNA-1	  3e-15
333-  1:	ATCG00580.1	OhGene047543-mRNA-1	  2e-37
333-  2:	ATCG00780.1	OhGene047544-mRNA-1	  1e-34
333-  3:	ATCG00800.1	OhGene047548-mRNA-1	 2e-127
333-  4:	ATCG00890.1	OhGene047552-mRNA-1	  9e-31
333-  5:	ATCG01110.1	OhGene047570-mRNA-1	  5e-47
333-  6:	ATCG01250.1	OhGene047587-mRNA-1	  9e-31
333-  7:	ATCG01300.1	OhGene047607-mRNA-1	  4e-12
## Alignment 334: score=296.0 e_value=2.3e-11 N=7 Pt&scaffolds plus
334-  0:	ATCG00065.1	OhGene047613-mRNA-1	  1e-20
334-  1:	ATCG00790.1	OhGene047618-mRNA-1	  1e-57
334-  2:	ATCG00890.1	OhGene047623-mRNA-1	  9e-31
334-  3:	ATCG00905.1	OhGene047641-mRNA-1	  9e-36
334-  4:	ATCG01050.1	OhGene047638-mRNA-1	  4e-53
334-  5:	ATCG01230.1	OhGene047655-mRNA-1	  9e-36
334-  6:	ATCG01310.1	OhGene047661-mRNA-1	  2e-36
## Alignment 335: score=277.0 e_value=5.2e-11 N=7 Pt&scaffolds plus
335-  0:	ATCG00790.1	OhGene047859-mRNA-1	  1e-57
335-  1:	ATCG00840.1	OhGene047866-mRNA-1	  4e-12
335-  2:	ATCG00890.1	OhGene047889-mRNA-1	  9e-31
335-  3:	ATCG00905.1	OhGene047909-mRNA-1	  9e-36
335-  4:	ATCG01010.1	OhGene047915-mRNA-1	  3e-26
335-  5:	ATCG01110.1	OhGene047923-mRNA-1	  2e-58
335-  6:	ATCG01230.1	OhGene047928-mRNA-1	  2e-35
## Alignment 336: score=262.0 e_value=2.6e-11 N=6 Pt&scaffolds plus
336-  0:	ATCG00720.1	OhGene047434-mRNA-1	  4e-32
336-  1:	ATCG00900.1	OhGene047438-mRNA-1	  5e-68
336-  2:	ATCG00905.1	OhGene047439-mRNA-1	  2e-50
336-  3:	ATCG01000.1	OhGene047445-mRNA-1	 2e-161
336-  4:	ATCG01250.1	OhGene047458-mRNA-1	  9e-31
336-  5:	ATCG01310.1	OhGene047459-mRNA-1	  4e-21
## Alignment 337: score=258.0 e_value=3.3e-11 N=6 Pt&scaffolds plus
337-  0:	ATCG00080.1	OhGene047953-mRNA-1	  3e-20
337-  1:	ATCG00130.1	OhGene047951-mRNA-1	  9e-44
337-  2:	ATCG00440.1	OhGene047958-mRNA-1	  3e-15
337-  3:	ATCG00580.1	OhGene047961-mRNA-1	  2e-37
337-  4:	ATCG00065.1	OhGene047967-mRNA-1	  1e-20
337-  5:	ATCG00720.1	OhGene047969-mRNA-1	  4e-32
## Alignment 338: score=255.0 e_value=4.3e-09 N=6 Pt&scaffolds plus
338-  0:	ATCG00790.1	OhGene047603-mRNA-1	  1e-57
338-  1:	ATCG00840.1	OhGene047607-mRNA-1	  4e-12
338-  2:	ATCG00905.1	OhGene047610-mRNA-1	  9e-36
338-  3:	ATCG01050.1	OhGene047614-mRNA-1	  4e-53
338-  4:	ATCG01230.1	OhGene047641-mRNA-1	  9e-36
338-  5:	ATCG01250.1	OhGene047639-mRNA-1	  9e-31
## Alignment 339: score=474.0 e_value=6.4e-33 N=12 Pt&scaffolds minus
339-  0:	ATCG00080.1	OhGene047556-mRNA-1	  3e-20
339-  1:	ATCG00130.1	OhGene047553-mRNA-1	  9e-44
339-  2:	ATCG00440.1	OhGene047541-mRNA-1	  3e-15
339-  3:	ATCG00480.1	OhGene047528-mRNA-1	  8e-18
339-  4:	ATCG00580.1	OhGene047524-mRNA-1	  2e-37
339-  5:	ATCG00800.1	OhGene047504-mRNA-1	 9e-104
339-  6:	ATCG00820.1	OhGene047502-mRNA-1	  4e-48
339-  7:	ATCG00840.1	OhGene047488-mRNA-1	  4e-12
339-  8:	ATCG01060.1	OhGene047464-mRNA-1	  4e-21
339-  9:	ATCG01130.1	OhGene047445-mRNA-1	      0
339- 10:	ATCG01230.1	OhGene047439-mRNA-1	  2e-50
339- 11:	ATCG01240.1	OhGene047438-mRNA-1	  5e-68
## Alignment 340: score=374.0 e_value=2.6e-19 N=9 Pt&scaffolds minus
340-  0:	ATCG00130.1	OhGene047924-mRNA-1	  9e-44
340-  1:	ATCG00480.1	OhGene047904-mRNA-1	  8e-18
340-  2:	ATCG00065.1	OhGene047888-mRNA-1	  1e-20
340-  3:	ATCG00720.1	OhGene047872-mRNA-1	  4e-32
340-  4:	ATCG00790.1	OhGene047875-mRNA-1	  1e-21
340-  5:	ATCG00830.1	OhGene047873-mRNA-1	  2e-36
340-  6:	ATCG01010.1	OhGene047862-mRNA-1	  9e-84
340-  7:	ATCG01050.1	OhGene047853-mRNA-1	  4e-53
340-  8:	ATCG01230.1	OhGene047846-mRNA-1	  9e-36
## Alignment 341: score=305.0 e_value=3.1e-18 N=7 Pt&scaffolds minus
341-  0:	ATCG00040.1	OhGene049566-mRNA-1	 8e-164
341-  1:	ATCG00340.1	OhGene049550-mRNA-1	      0
341-  2:	ATCG00470.1	OhGene049548-mRNA-1	  9e-35
341-  3:	ATCG00480.1	OhGene049547-mRNA-1	  1e-39
341-  4:	ATCG00560.1	OhGene049539-mRNA-1	  4e-21
341-  5:	ATCG00580.1	OhGene049538-mRNA-1	  4e-55
341-  6:	ATCG00730.1	OhGene049536-mRNA-1	  1e-80
## Alignment 342: score=292.0 e_value=3.6e-14 N=7 Pt&scaffolds minus
342-  0:	ATCG00065.1	OhGene047967-mRNA-1	  1e-20
342-  1:	ATCG00720.1	OhGene047964-mRNA-1	  4e-32
342-  2:	ATCG00780.1	OhGene047962-mRNA-1	  1e-34
342-  3:	ATCG00790.1	OhGene047959-mRNA-1	  1e-57
342-  4:	ATCG01010.1	OhGene047944-mRNA-1	  3e-26
342-  5:	ATCG01250.1	OhGene047922-mRNA-1	  9e-31
342-  6:	ATCG01300.1	OhGene047911-mRNA-1	  4e-12
## Alignment 343: score=279.0 e_value=9.7e-13 N=6 Pt&scaffolds minus
343-  0:	ATCG00630.1	OhGene047455-mRNA-1	  1e-23
343-  1:	ATCG00640.1	OhGene047453-mRNA-1	  1e-34
343-  2:	ATCG00650.1	OhGene047451-mRNA-1	  1e-52
343-  3:	ATCG00680.1	OhGene047448-mRNA-1	      0
343-  4:	ATCG00820.1	OhGene047441-mRNA-1	  4e-48
343-  5:	ATCG00900.1	OhGene047438-mRNA-1	  5e-68
