# Supplementary material for: Integrative Analysis of Transcriptome and Metabolome Reveals the Pivotal Role of the NAM Family Genes in Oncidium hybridum Lodd. Pseudobulb Growth
Source: Int J Mol Sci. 2024 Sep 26;25(19):10355. doi: 10.3390/ijms251910355 (PMC11476975; doi:10.3390/ijms251910355)
Supplement: Supplementary file 1 [file ijms-25-10355-s001.zip › Supplementary file/S4-Kegg analysis/Early.vs.Later/Early.vs.Later_neg_kegg_enrichment.xlsx]

## Sheet: Sheet1
MapID	MapTitle	Pvalue	x	y	n	N	EnrichDirect	MetaIDs	kegg_cpd_id
map01040	Biosynthesis of unsaturated fatty acids	0.0348331	3	3	18	53	Over	Oleic Acid; Linoleic acid; Erucic acid	cpd:C00712,cpd:C01595,cpd:C08316
map00630	Glyoxylate and dicarboxylate metabolism	0.107983	3	4	18	53	Over	alpha-Ketoglutaric acid; Isocitric acid; L-Glutamine	cpd:C00026,cpd:C00311,cpd:C00064
map00970	Aminoacyl-tRNA biosynthesis	0.11103	2	2	18	53	Over	L-Tryptophan; L-Glutamine	cpd:C00078,cpd:C00064
map01230	Biosynthesis of amino acids	0.163881	4	6	18	53	Over	2-Isopropylmalic acid; L-Tryptophan; Isocitric acid; L-Glutamine	cpd:C02504,cpd:C00078,cpd:C00311,cpd:C00064
map00053	Ascorbate and aldarate metabolism	0.263425	2	3	18	53	Over	Ascorbic acid; alpha-Ketoglutaric acid	cpd:C00072,cpd:C00026
map00220	Arginine biosynthesis	0.263425	2	3	18	53	Over	alpha-Ketoglutaric acid; L-Glutamine	cpd:C00026,cpd:C00064
map00240	Pyrimidine metabolism	0.263425	2	3	18	53	Over	Malonic acid; L-Glutamine	cpd:C00383,cpd:C00064
map00480	Glutathione metabolism	0.263425	2	3	18	53	Over	Ascorbic acid; Glutathione	cpd:C00072,cpd:C00051
map01210	2-Oxocarboxylic acid metabolism	0.322621	3	5	18	53	Over	2-Isopropylmalic acid; L-Tryptophan; Isocitric acid	cpd:C02504,cpd:C00078,cpd:C00311
map01100	Metabolic pathways	0.336054	12	29	18	53	Over	Luteolin; 2-Isopropylmalic acid; L-Tryptophan; Naringenin; Caffeic acid; Taxifolin; 4-Methylcatechol; Linoleic acid; Ascorbic acid; Glutathione; Isocitric acid; L-Glutamine	cpd:C01514,cpd:C02504,cpd:C00078,cpd:C00509,cpd:C01197;cpd:C01481,cpd:C01617,cpd:C06730,cpd:C01595,cpd:C00072,cpd:C00051,cpd:C00311,cpd:C00064
map00040	Pentose and glucuronate interconversions	0.339623	1	1	18	53	Over	alpha-Ketoglutaric acid	cpd:C00026
map00061	Fatty acid biosynthesis	0.339623	1	1	18	53	Over	Oleic Acid	cpd:C00712
map00073	Cutin, suberine and wax biosynthesis	0.339623	1	1	18	53	Over	Oleic Acid	cpd:C00712
map00230	Purine metabolism	0.339623	1	1	18	53	Over	L-Glutamine	cpd:C00064
map00260	Glycine, serine and threonine metabolism	0.339623	1	1	18	53	Over	L-Tryptophan	cpd:C00078
map00290	Valine, leucine and isoleucine biosynthesis	0.339623	1	1	18	53	Over	2-Isopropylmalic acid	cpd:C02504
map00340	Histidine metabolism	0.339623	1	1	18	53	Over	alpha-Ketoglutaric acid	cpd:C00026
map00400	Phenylalanine, tyrosine and tryptophan biosynthesis	0.339623	1	1	18	53	Over	L-Tryptophan	cpd:C00078
map00430	Taurine and hypotaurine metabolism	0.339623	1	1	18	53	Over	alpha-Ketoglutaric acid	cpd:C00026
map00591	Linoleic acid metabolism	0.339623	1	1	18	53	Over	Linoleic acid	cpd:C01595
map00901	Indole alkaloid biosynthesis	0.339623	1	1	18	53	Over	L-Tryptophan	cpd:C00078
map00910	Nitrogen metabolism	0.339623	1	1	18	53	Over	L-Glutamine	cpd:C00064
map00960	Tropane, piperidine and pyridine alkaloid biosynthesis	0.339623	1	1	18	53	Over	Swainsonine	cpd:C10173
map00966	Glucosinolate biosynthesis	0.339623	1	1	18	53	Over	L-Tryptophan	cpd:C00078
map00020	Citrate cycle (TCA cycle)	0.597678	2	4	18	53	Over	alpha-Ketoglutaric acid; Isocitric acid	cpd:C00026,cpd:C00311
map00250	Alanine, aspartate and glutamate metabolism	0.597678	2	4	18	53	Over	alpha-Ketoglutaric acid; L-Glutamine	cpd:C00026,cpd:C00064
map00941	Flavonoid biosynthesis	0.677775	3	7	18	53	Over	Luteolin; Naringenin; Taxifolin	cpd:C01514,cpd:C00509,cpd:C01617
map01110	Biosynthesis of secondary metabolites	0.827288	8	21	18	53	Over	Luteolin; 2-Isopropylmalic acid; L-Tryptophan; Naringenin; Caffeic acid; Taxifolin; Ascorbic acid; Isocitric acid	cpd:C01514,cpd:C02504,cpd:C00078,cpd:C00509,cpd:C01197;cpd:C01481,cpd:C01617,cpd:C00072,cpd:C00311
map00270	Cysteine and methionine metabolism	1	1	2	18	53	Over	Glutathione	cpd:C00051
map00300	Lysine biosynthesis	1	1	2	18	53	Over	alpha-Ketoglutaric acid	cpd:C00026
map00380	Tryptophan metabolism	1	1	2	18	53	Over	L-Tryptophan	cpd:C00078
map00410	beta-Alanine metabolism	1	1	2	18	53	Over	Malonic acid	cpd:C00383
map00620	Pyruvate metabolism	1	1	2	18	53	Over	2-Isopropylmalic acid	cpd:C02504
map00650	Butanoate metabolism	1	1	2	18	53	Over	alpha-Ketoglutaric acid	cpd:C00026
map00940	Phenylpropanoid biosynthesis	1	2	5	18	53	Over	Caffeic acid; Eugenol	cpd:C01197;cpd:C01481,cpd:C10453
