# Supplementary material for: Integrative Analysis of Transcriptome and Metabolome Reveals the Pivotal Role of the NAM Family Genes in Oncidium hybridum Lodd. Pseudobulb Growth
Source: Int J Mol Sci. 2024 Sep 26;25(19):10355. doi: 10.3390/ijms251910355 (PMC11476975; doi:10.3390/ijms251910355)
Supplement: Supplementary file 1 [file ijms-25-10355-s001.zip › Supplementary file/S4-Kegg analysis/Early.vs.Later/Early.vs.Later_pos_kegg_enrichment.xlsx]

## Sheet: Sheet1
MapID	MapTitle	Pvalue	x	y	n	N	EnrichDirect	MetaIDs	kegg_cpd_id
map00600	Sphingolipid metabolism	0.0658327	3	3	43	105	Over	4-D-Hydroxysphinganine; Phytosphingosine; Dihydrosphingosine	cpd:C12144,cpd:C12144,cpd:C00836
map01210	2-Oxocarboxylic acid metabolism	0.0658327	3	3	43	105	Over	cis-Aconitic acid; L-Phenylalanine; L-Lysine	cpd:C00417,cpd:C00079,cpd:C00047
map00360	Phenylalanine metabolism	0.156223	4	5	43	105	Over	4-Hydroxybenzoic acid; Benzoic Acid; L-Phenylalanine; Salicylic acid	cpd:C00156,cpd:C00180,cpd:C00079,cpd:C00805
map00480	Glutathione metabolism	0.224079	4	6	43	105	Over	Spermidine; Vitamin C; Oxidized glutathione; L-Pyroglutamic acid	cpd:C00315,cpd:C00072,cpd:C00127,cpd:C01879
map01100	Metabolic pathways	0.240222	28	60	43	105	Over	Thymidine; 4-Hydroxybenzoic acid; Shikimic Acid; Spermidine; Trehalose 6-phosphate; Biotin; Benzoic Acid; Cytidine; cis-Aconitic acid; D-Proline; L-Phenylalanine; Salicylic acid; β-Nicotinamide mononucleotide; Adenosine; Vitamin C; Guanine; 4-D-Hydroxysphinganine; beta-Tocopherol; Phytosphingosine; Indole; Uric acid; Apigenin; L-Threonine; Pipecolic acid; Adenine; Dihydrosphingosine; L-Lysine; D-…	cpd:C00214,cpd:C00156,cpd:C00493,cpd:C00315,cpd:C00689,cpd:C00120,cpd:C00180,cpd:C00475,cpd:C00417,cpd:C00763,cpd:C00079,cpd:C00805,cpd:C00455,cpd:C00212,cpd:C00072,cpd:C00242,cpd:C12144,cpd:C14152,cpd:C12144,cpd:C00463,cpd:C00366,cpd:C01477,cpd:C00188,cpd:C00408,cpd:C00147,cpd:C00836,cpd:C00047,cpd:C00257
map00310	Lysine degradation	0.302579	3	4	43	105	Over	N6-Acetyl-L-lysine; Pipecolic acid; L-Lysine	cpd:C02727,cpd:C00408,cpd:C00047
map00380	Tryptophan metabolism	0.302579	3	4	43	105	Over	5-Methoxyindoleacetic acid; Indole; Indole-3-acetamide	cpd:C05660,cpd:C00463,cpd:C02693
map00400	Phenylalanine, tyrosine and tryptophan biosynthesis	0.302579	3	4	43	105	Over	Shikimic Acid; L-Phenylalanine; Indole	cpd:C00493,cpd:C00079,cpd:C00463
map02010	ABC transporters	0.310715	6	10	43	105	Over	Spermidine; Biotin; L-Phenylalanine; Raffinose; L-Threonine; L-Lysine	cpd:C00315,cpd:C00120,cpd:C00079,cpd:C00492,cpd:C00188,cpd:C00047
map00240	Pyrimidine metabolism	0.397904	3	5	43	105	Over	Thymidine; Cytidine; 5-Methylcytosine	cpd:C00214,cpd:C00475,cpd:C02376
map00960	Tropane, piperidine and pyridine alkaloid biosynthesis	0.397904	3	5	43	105	Over	L-Phenylalanine; Pipecolic acid; L-Lysine	cpd:C00079,cpd:C00408,cpd:C00047
map00020	Citrate cycle (TCA cycle)	0.409524	1	1	43	105	Over	cis-Aconitic acid	cpd:C00417
map00100	Steroid biosynthesis	0.409524	1	1	43	105	Over	Stigmasterol	cpd:C05442
map00290	Valine, leucine and isoleucine biosynthesis	0.409524	1	1	43	105	Over	L-Threonine	cpd:C00188
map00790	Folate biosynthesis	0.409524	1	1	43	105	Over	4-Hydroxybenzoic acid	cpd:C00156
map00909	Sesquiterpenoid and triterpenoid biosynthesis	0.409524	1	1	43	105	Over	Gossypol	cpd:C07667
map00966	Glucosinolate biosynthesis	0.409524	1	1	43	105	Over	L-Phenylalanine	cpd:C00079
map00230	Purine metabolism	0.440805	4	7	43	105	Over	Adenosine; Guanine; Uric acid; Adenine	cpd:C00212,cpd:C00242,cpd:C00366,cpd:C00147
map00130	Ubiquinone and other terpenoid-quinone biosynthesis	0.566238	2	3	43	105	Over	4-Hydroxybenzoic acid; beta-Tocopherol	cpd:C00156,cpd:C14152
map00780	Biotin metabolism	0.566238	2	3	43	105	Over	Biotin; L-Lysine	cpd:C00120,cpd:C00047
map00860	Porphyrin and chlorophyll metabolism	0.566238	2	3	43	105	Over	Pheophorbide A; L-Threonine	cpd:C18021,cpd:C00188
map01230	Biosynthesis of amino acids	0.713582	4	8	43	105	Over	Shikimic Acid; L-Phenylalanine; L-Threonine; L-Lysine	cpd:C00493,cpd:C00079,cpd:C00188,cpd:C00047
map00970	Aminoacyl-tRNA biosynthesis	1	3	7	43	105	Over	L-Phenylalanine; L-Threonine; L-Lysine	cpd:C00079,cpd:C00188,cpd:C00047
map00030	Pentose phosphate pathway	1	1	2	43	105	Over	D-Gluconic acid	cpd:C00257
map00261	Monobactam biosynthesis	1	1	2	43	105	Over	L-Threonine	cpd:C00188
map00300	Lysine biosynthesis	1	1	2	43	105	Over	L-Lysine	cpd:C00047
map00500	Starch and sucrose metabolism	1	1	2	43	105	Over	Trehalose 6-phosphate	cpd:C00689
map00630	Glyoxylate and dicarboxylate metabolism	1	1	2	43	105	Over	cis-Aconitic acid	cpd:C00417
map00660	C5-Branched dibasic acid metabolism	1	1	2	43	105	Over	cis-Aconitic acid	cpd:C00417
map00904	Diterpenoid biosynthesis	1	1	2	43	105	Over	Geranylgeraniol	cpd:C09094
map00906	Carotenoid biosynthesis	1	1	2	43	105	Over	Canthaxanthin	cpd:C08583
map00908	Zeatin biosynthesis	1	1	2	43	105	Over	Adenine	cpd:C00147
map01200	Carbon metabolism	1	1	2	43	105	Over	D-Gluconic acid	cpd:C00257
map04075	Plant hormone signal transduction	1	1	2	43	105	Over	Salicylic acid	cpd:C00805
