# Supplementary material for: Integrative Analysis of Transcriptome and Metabolome Reveals the Pivotal Role of the NAM Family Genes in Oncidium hybridum Lodd. Pseudobulb Growth
Source: Int J Mol Sci. 2024 Sep 26;25(19):10355. doi: 10.3390/ijms251910355 (PMC11476975; doi:10.3390/ijms251910355)
Supplement: Supplementary file 1 [file ijms-25-10355-s001.zip › Supplementary file/S4-Kegg analysis/Early.vs.Middle/Early.vs.Middle_neg_kegg_enrichment.xls]

MapID	MapTitle	Pvalue	x	y	n	N	EnrichDirect	MetaIDs	kegg_cpd_id
map00052	Galactose metabolism	0.167634252539913	2	2	22	53	Over	Sucrose; Lactose	cpd:C00089,cpd:C00243
map00380	Tryptophan metabolism	0.167634252539913	2	2	22	53	Over	2-Oxoadipic acid; L-Tryptophan	cpd:C00322,cpd:C00078
map04075	Plant hormone signal transduction	0.167634252539913	2	2	22	53	Over	Jasmonic acid; Brassinolide	cpd:C08491,cpd:C08814
map01200	Carbon metabolism	0.295466575599761	3	4	22	53	Over	Citric acid; D-Glucono-1,5-lactone; Gluconolactone	cpd:C00158,cpd:C00198,cpd:C00198
map00061	Fatty acid biosynthesis	0.415094339622641	1	1	22	53	Over	Oleic Acid	cpd:C00712
map00073	Cutin, suberine and wax biosynthesis	0.415094339622641	1	1	22	53	Over	Oleic Acid	cpd:C00712
map00260	Glycine, serine and threonine metabolism	0.415094339622641	1	1	22	53	Over	L-Tryptophan	cpd:C00078
map00310	Lysine degradation	0.415094339622641	1	1	22	53	Over	2-Oxoadipic acid	cpd:C00322
map00400	Phenylalanine, tyrosine and tryptophan biosynthesis	0.415094339622641	1	1	22	53	Over	L-Tryptophan	cpd:C00078
map00591	Linoleic acid metabolism	0.415094339622641	1	1	22	53	Over	Linoleic acid	cpd:C01595
map00592	alpha-Linolenic acid metabolism	0.415094339622641	1	1	22	53	Over	Jasmonic acid	cpd:C08491
map00901	Indole alkaloid biosynthesis	0.415094339622641	1	1	22	53	Over	L-Tryptophan	cpd:C00078
map00902	Monoterpenoid biosynthesis	0.415094339622641	1	1	22	53	Over	Geniposidic acid	cpd:C11673
map00905	Brassinosteroid biosynthesis	0.415094339622641	1	1	22	53	Over	Brassinolide	cpd:C08814
map00960	Tropane, piperidine and pyridine alkaloid biosynthesis	0.415094339622641	1	1	22	53	Over	Swainsonine	cpd:C10173
map00966	Glucosinolate biosynthesis	0.415094339622641	1	1	22	53	Over	L-Tryptophan	cpd:C00078
map00030	Pentose phosphate pathway	0.563305728677538	2	3	22	53	Over	D-Glucono-1,5-lactone; Gluconolactone	cpd:C00198,cpd:C00198
map01040	Biosynthesis of unsaturated fatty acids	0.563305728677538	2	3	22	53	Over	Oleic Acid; Linoleic acid	cpd:C00712,cpd:C01595
map01210	2-Oxocarboxylic acid metabolism	0.638167603761388	3	5	22	53	Over	2-Oxoadipic acid; Citric acid; L-Tryptophan	cpd:C00322,cpd:C00158,cpd:C00078
map01110	Biosynthesis of secondary metabolites	0.655393677825604	10	21	22	53	Over	Citric acid; (+)-Catechin; L-Tryptophan; D-Glucono-1,5-lactone; Jasmonic acid; Medicarpin; Umbelliferone; Geniposidic acid; Brassinolide; Gluconolactone	cpd:C00158,cpd:C06562,cpd:C00078,cpd:C00198,cpd:C08491,cpd:C10503,cpd:C09315,cpd:C11673,cpd:C08814,cpd:C00198
map01230	Biosynthesis of amino acids	0.683396653291215	3	6	22	53	Over	2-Oxoadipic acid; Citric acid; L-Tryptophan	cpd:C00322,cpd:C00158,cpd:C00078
map02010	ABC transporters	0.683396653291215	3	6	22	53	Over	Sucrose; Reduced glutathione; Lactose	cpd:C00089,cpd:C00051,cpd:C00243
map00270	Cysteine and methionine metabolism	1	1	2	22	53	Over	Reduced glutathione	cpd:C00051
map00300	Lysine biosynthesis	1	1	2	22	53	Over	2-Oxoadipic acid	cpd:C00322
map00350	Tyrosine metabolism	1	1	2	22	53	Over	Salidroside	cpd:C06046
map00500	Starch and sucrose metabolism	1	1	2	22	53	Over	Sucrose	cpd:C00089
map00944	Flavone and flavonol biosynthesis	1	2	4	22	53	Over	Quercetin 3-O-sophoroside; Laricitrin	cpd:C12667,cpd:C12633
map00970	Aminoacyl-tRNA biosynthesis	1	1	2	22	53	Over	L-Tryptophan	cpd:C00078
