# Supplementary material for: Integrative Analysis of Transcriptome and Metabolome Reveals the Pivotal Role of the NAM Family Genes in Oncidium hybridum Lodd. Pseudobulb Growth
Source: Int J Mol Sci. 2024 Sep 26;25(19):10355. doi: 10.3390/ijms251910355 (PMC11476975; doi:10.3390/ijms251910355)
Supplement: Supplementary file 1 [file ijms-25-10355-s001.zip › Supplementary file/S4-Kegg analysis/Early.vs.Middle/Early.vs.Middle_pos_kegg_enrichment.xlsx]

## Sheet: Sheet1
MapID	MapTitle	Pvalue	x	y	n	N	EnrichDirect	MetaIDs	kegg_cpd_id
map00945	Stilbenoid, diarylheptanoid and gingerol biosynthesis	0.00880968	5	5	42	105	Over	Demethoxycurcumin; Resveratrol; 5-O-Caffeoylshikimic acid; Curcumin; Bisdemethoxycurcumin	cpd:C17742,cpd:C03582,cpd:C10434,cpd:C10443,cpd:C17743
map01110	Biosynthesis of secondary metabolites	0.140433	25	52	42	105	Over	Shikimic Acid; D-Glucose 1-phosphate; Rutin; Sinapyl alcohol; lupinine; cis-Aconitic acid; Gibberellic acid; Isopimpinellin; Tropine; Glycitein; Shikonin; Isoliquiritigenin; Ferulaldehyde; Rotenone; Geranylgeraniol; L-Histidine; L-Threonine; Demethoxycurcumin; Resveratrol; 5-O-Caffeoylshikimic acid; Curcumin; L-Lysine; Bisdemethoxycurcumin; L-Aspartic acid; Formononetin	cpd:C00493,cpd:C00103,cpd:C05625,cpd:C02325,cpd:C10773,cpd:C00417,cpd:C01699,cpd:C02162,cpd:C00729,cpd:C14536,cpd:C17412,cpd:C08650,cpd:C02666,cpd:C07593,cpd:C09094,cpd:C00135,cpd:C00188,cpd:C17742,cpd:C03582,cpd:C10434,cpd:C10443,cpd:C00047,cpd:C17743,cpd:C00049,cpd:C00858
map00261	Monobactam biosynthesis	0.157692	2	2	42	105	Over	L-Threonine; L-Aspartic acid	cpd:C00188,cpd:C00049
map00300	Lysine biosynthesis	0.157692	2	2	42	105	Over	L-Lysine; L-Aspartic acid	cpd:C00047,cpd:C00049
map00904	Diterpenoid biosynthesis	0.157692	2	2	42	105	Over	Gibberellic acid; Geranylgeraniol	cpd:C01699,cpd:C09094
map00960	Tropane, piperidine and pyridine alkaloid biosynthesis	0.38682	3	5	42	105	Over	lupinine; Tropine; L-Lysine	cpd:C10773,cpd:C00729,cpd:C00047
map00020	Citrate cycle (TCA cycle)	0.4	1	1	42	105	Over	cis-Aconitic acid	cpd:C00417
map00040	Pentose and glucuronate interconversions	0.4	1	1	42	105	Over	D-Glucose 1-phosphate	cpd:C00103
map00290	Valine, leucine and isoleucine biosynthesis	0.4	1	1	42	105	Over	L-Threonine	cpd:C00188
map00520	Amino sugar and nucleotide sugar metabolism	0.4	1	1	42	105	Over	D-Glucose 1-phosphate	cpd:C00103
map00565	Ether lipid metabolism	0.4	1	1	42	105	Over	Glycerophosphocholine	cpd:C00670
map00730	Thiamine metabolism	0.4	1	1	42	105	Over	Pyridoxal 5'-Phosphate	cpd:C00018
map01212	Fatty acid metabolism	0.4	1	1	42	105	Over	L-Palmitoylcarnitine	cpd:C02990
map00970	Aminoacyl-tRNA biosynthesis	0.43367	4	7	42	105	Over	L-Histidine; L-Threonine; L-Lysine; L-Aspartic acid	cpd:C00135,cpd:C00188,cpd:C00047,cpd:C00049
map00340	Histidine metabolism	0.562435	2	3	42	105	Over	L-Histidine; L-Aspartic acid	cpd:C00135,cpd:C00049
map00350	Tyrosine metabolism	0.562435	2	3	42	105	Over	Homovanillic acid; Rosmarinic acid	cpd:C05582,cpd:C01850
map00600	Sphingolipid metabolism	0.562435	2	3	42	105	Over	4-D-Hydroxysphinganine; Phytosphingosine	cpd:C12144,cpd:C12144
map00750	Vitamin B6 metabolism	0.562435	2	3	42	105	Over	Pyridoxal 5'-Phosphate; Pyridoxine	cpd:C00018,cpd:C00314
map00760	Nicotinate and nicotinamide metabolism	0.562435	2	3	42	105	Over	Trigonelline; L-Aspartic acid	cpd:C01004,cpd:C00049
map00770	Pantothenate and CoA biosynthesis	0.562435	2	3	42	105	Over	L-Aspartic acid; Pantetheine	cpd:C00049,cpd:C00831
map00780	Biotin metabolism	0.562435	2	3	42	105	Over	Desthiobiotin; L-Lysine	cpd:C01909,cpd:C00047
map01210	2-Oxocarboxylic acid metabolism	0.562435	2	3	42	105	Over	cis-Aconitic acid; L-Lysine	cpd:C00417,cpd:C00047
map01230	Biosynthesis of amino acids	0.710596	4	8	42	105	Over	Shikimic Acid; L-Histidine; L-Threonine; L-Lysine	cpd:C00493,cpd:C00135,cpd:C00188,cpd:C00047
map00010	Glycolysis / Gluconeogenesis	1	1	2	42	105	Over	D-Glucose 1-phosphate	cpd:C00103
map00052	Galactose metabolism	1	2	4	42	105	Over	Dulcitol; D-Glucose 1-phosphate	cpd:C01697,cpd:C00103
map00071	Fatty acid degradation	1	1	2	42	105	Over	L-Palmitoylcarnitine	cpd:C02990
map00220	Arginine biosynthesis	1	1	2	42	105	Over	L-Aspartic acid	cpd:C00049
map00260	Glycine, serine and threonine metabolism	1	2	4	42	105	Over	L-Threonine; L-Aspartic acid	cpd:C00188,cpd:C00049
map00270	Cysteine and methionine metabolism	1	1	2	42	105	Over	L-Aspartic acid	cpd:C00049
map00410	beta-Alanine metabolism	1	2	4	42	105	Over	L-Histidine; L-Aspartic acid	cpd:C00135,cpd:C00049
map00500	Starch and sucrose metabolism	1	1	2	42	105	Over	D-Glucose 1-phosphate	cpd:C00103
map00630	Glyoxylate and dicarboxylate metabolism	1	1	2	42	105	Over	cis-Aconitic acid	cpd:C00417
map00660	C5-Branched dibasic acid metabolism	1	1	2	42	105	Over	cis-Aconitic acid	cpd:C00417
map00710	Carbon fixation in photosynthetic organisms	1	1	2	42	105	Over	L-Aspartic acid	cpd:C00049
map00940	Phenylpropanoid biosynthesis	1	4	9	42	105	Over	Sinapyl alcohol; Isoeugenol; Ferulaldehyde; 5-O-Caffeoylshikimic acid	cpd:C02325,cpd:C10469,cpd:C02666,cpd:C10434
map00944	Flavone and flavonol biosynthesis	1	2	4	42	105	Over	Rutin; Syringetin	cpd:C05625,cpd:C11620
