# Supplementary material for: Integrative Analysis of Transcriptome and Metabolome Reveals the Pivotal Role of the NAM Family Genes in Oncidium hybridum Lodd. Pseudobulb Growth
Source: Int J Mol Sci. 2024 Sep 26;25(19):10355. doi: 10.3390/ijms251910355 (PMC11476975; doi:10.3390/ijms251910355)
Supplement: Supplementary file 1 [file ijms-25-10355-s001.zip › Supplementary file/S4-Kegg analysis/Early.vs.Senescence/Early.vs.Senescence_neg_kegg_enrichment.xlsx]

## Sheet: Sheet1
MapID	MapTitle	Pvalue	x	y	n	N	EnrichDirect	MetaIDs	kegg_cpd_id
map00940	Phenylpropanoid biosynthesis	0.154954	3	5	16	53	Over	Eleutheroside B; trans-Cinnamic acid; Eugenol	cpd:C01533,cpd:C00423,cpd:C10453
map00130	Ubiquinone and other terpenoid-quinone biosynthesis	0.301887	1	1	16	53	Over	trans-Cinnamic acid	cpd:C00423
map00290	Valine, leucine and isoleucine biosynthesis	0.301887	1	1	16	53	Over	2-Isopropylmalic acid	cpd:C02504
map00520	Amino sugar and nucleotide sugar metabolism	0.301887	1	1	16	53	Over	N-Acetylneuraminic acid	cpd:C00270
map00906	Carotenoid biosynthesis	0.301887	1	1	16	53	Over	Abscisic acid glucose ester	cpd:C15970
map00941	Flavonoid biosynthesis	0.419343	3	7	16	53	Over	Naringenin; Pinocembrin; Hesperetin	cpd:C00509,cpd:C09827,cpd:C01709
map01110	Biosynthesis of secondary metabolites	0.477796	8	21	16	53	Over	2-Isopropylmalic acid; Naringenin; Medicarpin; Umbelliferone; trans-Cinnamic acid; Ascorbic acid; Abscisic acid glucose ester; Stevioside	cpd:C02504,cpd:C00509,cpd:C10503,cpd:C09315,cpd:C00423,cpd:C00072,cpd:C15970,cpd:C09189
map00410	beta-Alanine metabolism	0.516691	1	2	16	53	Over	Malonic acid	cpd:C00383
map00620	Pyruvate metabolism	0.516691	1	2	16	53	Over	2-Isopropylmalic acid	cpd:C02504
map00944	Flavone and flavonol biosynthesis	0.575446	2	4	16	53	Over	Acacetin; Laricitrin	cpd:C01470,cpd:C12633
map00053	Ascorbate and aldarate metabolism	1	1	3	16	53	Over	Ascorbic acid	cpd:C00072
map00240	Pyrimidine metabolism	1	1	3	16	53	Over	Malonic acid	cpd:C00383
map00360	Phenylalanine metabolism	1	1	3	16	53	Over	trans-Cinnamic acid	cpd:C00423
map00480	Glutathione metabolism	1	1	3	16	53	Over	Ascorbic acid	cpd:C00072
