# Supplementary material for: Integrative Analysis of Transcriptome and Metabolome Reveals the Pivotal Role of the NAM Family Genes in Oncidium hybridum Lodd. Pseudobulb Growth
Source: Int J Mol Sci. 2024 Sep 26;25(19):10355. doi: 10.3390/ijms251910355 (PMC11476975; doi:10.3390/ijms251910355)
Supplement: Supplementary file 1 [file ijms-25-10355-s001.zip › Supplementary file/S4-Kegg analysis/Early.vs.Senescence/Early.vs.Senescence_pos_kegg_enrichment.xlsx]

## Sheet: Sheet1
MapID	MapTitle	Pvalue	x	y	n	N	EnrichDirect	MetaIDs	kegg_cpd_id
map00053	Ascorbate and aldarate metabolism	0.172741	2	3	28	105	Over	Vitamin C; Inositol	cpd:C00072,cpd:C00137
map00100	Steroid biosynthesis	0.266667	1	1	28	105	Over	Stigmasterol	cpd:C05442
map00562	Inositol phosphate metabolism	0.266667	1	1	28	105	Over	Inositol	cpd:C00137
map00790	Folate biosynthesis	0.266667	1	1	28	105	Over	4-Hydroxybenzoic acid	cpd:C00156
map00909	Sesquiterpenoid and triterpenoid biosynthesis	0.266667	1	1	28	105	Over	Gossypol	cpd:C07667
map04070	Phosphatidylinositol signaling system	0.266667	1	1	28	105	Over	Inositol	cpd:C00137
map00310	Lysine degradation	0.288429	2	4	28	105	Over	Glutaric Acid; Pipecolic acid	cpd:C00489,cpd:C00408
map00410	beta-Alanine metabolism	0.288429	2	4	28	105	Over	Spermidine; L-Histidine	cpd:C00315,cpd:C00135
map00944	Flavone and flavonol biosynthesis	0.288429	2	4	28	105	Over	Myricetin; Syringetin	cpd:C10107,cpd:C11620
map00230	Purine metabolism	0.380201	3	7	28	105	Over	Adenosine; Guanosine; Adenine	cpd:C00212,cpd:C00387,cpd:C00147
map01230	Biosynthesis of amino acids	0.437068	3	8	28	105	Over	Shikimic Acid; L-Histidine; L-Cystathionine	cpd:C00493,cpd:C00135,cpd:C02291
map00071	Fatty acid degradation	0.464103	1	2	28	105	Over	Glutaric Acid	cpd:C00489
map00270	Cysteine and methionine metabolism	0.464103	1	2	28	105	Over	L-Cystathionine	cpd:C02291
map00500	Starch and sucrose metabolism	0.464103	1	2	28	105	Over	Trehalose 6-phosphate	cpd:C00689
map00906	Carotenoid biosynthesis	0.464103	1	2	28	105	Over	Abscisic Acid	cpd:C06082
map00908	Zeatin biosynthesis	0.464103	1	2	28	105	Over	Adenine	cpd:C00147
map04075	Plant hormone signal transduction	0.464103	1	2	28	105	Over	Abscisic Acid	cpd:C06082
map00480	Glutathione metabolism	0.656246	2	6	28	105	Over	Spermidine; Vitamin C	cpd:C00315,cpd:C00072
map00941	Flavonoid biosynthesis	0.656246	2	6	28	105	Over	Prunin; Myricetin	cpd:C09099,cpd:C10107
map00940	Phenylpropanoid biosynthesis	0.697503	3	9	28	105	Over	Spermidine; Coumarin; Cinnamaldehyde	cpd:C00315,cpd:C05851,cpd:C00903
map02010	ABC transporters	0.724287	3	10	28	105	Over	Spermidine; L-Histidine; Inositol	cpd:C00315,cpd:C00135,cpd:C00137
map01100	Metabolic pathways	0.823558	17	60	28	105	Over	4-Hydroxybenzoic acid; Desthiobiotin; Shikimic Acid; Spermidine; Trehalose 6-phosphate; β-Nicotinamide mononucleotide; Adenosine; Vitamin C; Guanosine; 4-D-Hydroxysphinganine; Cinnamaldehyde; L-Histidine; Abscisic Acid; Pipecolic acid; Adenine; L-Cystathionine; Inositol	cpd:C00156,cpd:C01909,cpd:C00493,cpd:C00315,cpd:C00689,cpd:C00455,cpd:C00212,cpd:C00072,cpd:C00387,cpd:C12144,cpd:C00903,cpd:C00135,cpd:C06082,cpd:C00408,cpd:C00147,cpd:C02291,cpd:C00137
map00130	Ubiquinone and other terpenoid-quinone biosynthesis	1	1	3	28	105	Over	4-Hydroxybenzoic acid	cpd:C00156
map00340	Histidine metabolism	1	1	3	28	105	Over	L-Histidine	cpd:C00135
map00600	Sphingolipid metabolism	1	1	3	28	105	Over	4-D-Hydroxysphinganine	cpd:C12144
map00760	Nicotinate and nicotinamide metabolism	1	1	3	28	105	Over	β-Nicotinamide mononucleotide	cpd:C00455
map00780	Biotin metabolism	1	1	3	28	105	Over	Desthiobiotin	cpd:C01909
map00860	Porphyrin and chlorophyll metabolism	1	1	3	28	105	Over	Pheophorbide A	cpd:C18021
map01110	Biosynthesis of secondary metabolites	1	14	52	28	105	Over	Gentiopicrin; Pheophorbide A; 4-Hydroxybenzoic acid; Shikimic Acid; Isopimpinellin; Coumarin; Vitamin C; Stigmasterol; Cinnamaldehyde; L-Histidine; Abscisic Acid; Gossypol; Pipecolic acid; L-Cystathionine	cpd:C09782,cpd:C18021,cpd:C00156,cpd:C00493,cpd:C02162,cpd:C05851,cpd:C00072,cpd:C05442,cpd:C00903,cpd:C00135,cpd:C06082,cpd:C07667,cpd:C00408,cpd:C02291
