# Supplementary material for: Integrative Analysis of Transcriptome and Metabolome Reveals the Pivotal Role of the NAM Family Genes in Oncidium hybridum Lodd. Pseudobulb Growth
Source: Int J Mol Sci. 2024 Sep 26;25(19):10355. doi: 10.3390/ijms251910355 (PMC11476975; doi:10.3390/ijms251910355)
Supplement: Supplementary file 1 [file ijms-25-10355-s001.zip › Supplementary file/S4-Kegg analysis/Later.vs.Senescence/Later.vs.Senescence_neg_kegg_enrichment.xlsx]

## Sheet: Sheet1
MapID	MapTitle	Pvalue	x	y	n	N	EnrichDirect	MetaIDs	kegg_cpd_id
map01040	Biosynthesis of unsaturated fatty acids	0.0486639	3	3	20	53	Over	Oleic Acid; Linoleic acid; Erucic acid	cpd:C00712,cpd:C01595,cpd:C08316
map00970	Aminoacyl-tRNA biosynthesis	0.137881	2	2	20	53	Over	L-Tryptophan; L-Glutamine	cpd:C00078,cpd:C00064
map04075	Plant hormone signal transduction	0.137881	2	2	20	53	Over	Jasmonic acid; Brassinolide	cpd:C08491,cpd:C08814
map00944	Flavone and flavonol biosynthesis	0.145018	3	4	20	53	Over	Luteolin; Acacetin; Laricitrin	cpd:C01514,cpd:C01470,cpd:C12633
map00061	Fatty acid biosynthesis	0.377358	1	1	20	53	Over	Oleic Acid	cpd:C00712
map00073	Cutin, suberine and wax biosynthesis	0.377358	1	1	20	53	Over	Oleic Acid	cpd:C00712
map00130	Ubiquinone and other terpenoid-quinone biosynthesis	0.377358	1	1	20	53	Over	trans-Cinnamic acid	cpd:C00423
map00230	Purine metabolism	0.377358	1	1	20	53	Over	L-Glutamine	cpd:C00064
map00260	Glycine, serine and threonine metabolism	0.377358	1	1	20	53	Over	L-Tryptophan	cpd:C00078
map00400	Phenylalanine, tyrosine and tryptophan biosynthesis	0.377358	1	1	20	53	Over	L-Tryptophan	cpd:C00078
map00520	Amino sugar and nucleotide sugar metabolism	0.377358	1	1	20	53	Over	N-Acetylneuraminic acid	cpd:C00270
map00591	Linoleic acid metabolism	0.377358	1	1	20	53	Over	Linoleic acid	cpd:C01595
map00592	alpha-Linolenic acid metabolism	0.377358	1	1	20	53	Over	Jasmonic acid	cpd:C08491
map00901	Indole alkaloid biosynthesis	0.377358	1	1	20	53	Over	L-Tryptophan	cpd:C00078
map00905	Brassinosteroid biosynthesis	0.377358	1	1	20	53	Over	Brassinolide	cpd:C08814
map00910	Nitrogen metabolism	0.377358	1	1	20	53	Over	L-Glutamine	cpd:C00064
map00960	Tropane, piperidine and pyridine alkaloid biosynthesis	0.377358	1	1	20	53	Over	Swainsonine	cpd:C10173
map00966	Glucosinolate biosynthesis	0.377358	1	1	20	53	Over	L-Tryptophan	cpd:C00078
map00360	Phenylalanine metabolism	0.549219	2	3	20	53	Over	trans-Cinnamic acid; N-Acetyl-L-phenylalanine	cpd:C00423,cpd:C03519
map01100	Metabolic pathways	0.751341	12	29	20	53	Over	Luteolin; L-Tryptophan; Jasmonic acid; N-Acetylneuraminic acid; Caffeic acid; Taxifolin; trans-Cinnamic acid; 4-Methylcatechol; Linoleic acid; Glutathione; Brassinolide; L-Glutamine	cpd:C01514,cpd:C00078,cpd:C08491,cpd:C00270,cpd:C01481;cpd:C01197,cpd:C01617,cpd:C00423,cpd:C06730,cpd:C01595,cpd:C00051,cpd:C08814,cpd:C00064
map01110	Biosynthesis of secondary metabolites	1	8	21	20	53	Over	Luteolin; L-Tryptophan; Jasmonic acid; Medicarpin; Caffeic acid; Taxifolin; trans-Cinnamic acid; Brassinolide	cpd:C01514,cpd:C00078,cpd:C08491,cpd:C10503,cpd:C01481;cpd:C01197,cpd:C01617,cpd:C00423,cpd:C08814
map00941	Flavonoid biosynthesis	1	3	7	20	53	Over	Luteolin; Taxifolin; Pinocembrin	cpd:C01514,cpd:C01617,cpd:C09827
map00270	Cysteine and methionine metabolism	1	1	2	20	53	Over	Glutathione	cpd:C00051
map00380	Tryptophan metabolism	1	1	2	20	53	Over	L-Tryptophan	cpd:C00078
map00940	Phenylpropanoid biosynthesis	1	2	5	20	53	Over	Caffeic acid; trans-Cinnamic acid	cpd:C01481;cpd:C01197,cpd:C00423
