# Supplementary material for: Integrative Analysis of Transcriptome and Metabolome Reveals the Pivotal Role of the NAM Family Genes in Oncidium hybridum Lodd. Pseudobulb Growth
Source: Int J Mol Sci. 2024 Sep 26;25(19):10355. doi: 10.3390/ijms251910355 (PMC11476975; doi:10.3390/ijms251910355)
Supplement: Supplementary file 1 [file ijms-25-10355-s001.zip › Supplementary file/S4-Kegg analysis/Later.vs.Senescence/Later.vs.Senescence_pos_kegg_enrichment.xlsx]

## Sheet: Sheet1
MapID	MapTitle	Pvalue	x	y	n	N	EnrichDirect	MetaIDs	kegg_cpd_id
map01210	2-Oxocarboxylic acid metabolism	0.0450016	3	3	38	105	Over	cis-Aconitic acid; L-Phenylalanine; L-Lysine	cpd:C00417,cpd:C00079,cpd:C00047
map00071	Fatty acid degradation	0.128755	2	2	38	105	Over	L-Palmitoylcarnitine; Glutaric Acid	cpd:C02990,cpd:C00489
map00630	Glyoxylate and dicarboxylate metabolism	0.128755	2	2	38	105	Over	cis-Aconitic acid; L-Glutamic acid	cpd:C00417,cpd:C00025
map00660	C5-Branched dibasic acid metabolism	0.128755	2	2	38	105	Over	cis-Aconitic acid; L-Glutamic acid	cpd:C00417,cpd:C00025
map00310	Lysine degradation	0.133681	3	4	38	105	Over	Glutaric Acid; N6-Acetyl-L-lysine; L-Lysine	cpd:C00489,cpd:C02727,cpd:C00047
map00380	Tryptophan metabolism	0.133681	3	4	38	105	Over	5-Methoxyindoleacetic acid; Indole; Indole-3-acetamide	cpd:C05660,cpd:C00463,cpd:C02693
map00230	Purine metabolism	0.251009	4	7	38	105	Over	Adenosine 5'-monophosphate; Guanine; Guanosine; Uric acid	cpd:C00020,cpd:C00242,cpd:C00387,cpd:C00366
map00970	Aminoacyl-tRNA biosynthesis	0.251009	4	7	38	105	Over	L-Phenylalanine; L-Glutamic acid; L-Threonine; L-Lysine	cpd:C00079,cpd:C00025,cpd:C00188,cpd:C00047
map00600	Sphingolipid metabolism	0.296261	2	3	38	105	Over	Phytosphingosine; Dihydrosphingosine	cpd:C12144,cpd:C00836
map00780	Biotin metabolism	0.296261	2	3	38	105	Over	Biotin; L-Lysine	cpd:C00120,cpd:C00047
map00860	Porphyrin and chlorophyll metabolism	0.296261	2	3	38	105	Over	L-Glutamic acid; L-Threonine	cpd:C00025,cpd:C00188
map00360	Phenylalanine metabolism	0.349596	3	5	38	105	Over	Benzoic Acid; L-Phenylalanine; Salicylic acid	cpd:C00180,cpd:C00079,cpd:C00805
map00020	Citrate cycle (TCA cycle)	0.361905	1	1	38	105	Over	cis-Aconitic acid	cpd:C00417
map00100	Steroid biosynthesis	0.361905	1	1	38	105	Over	Stigmasterol	cpd:C05442
map00290	Valine, leucine and isoleucine biosynthesis	0.361905	1	1	38	105	Over	L-Threonine	cpd:C00188
map00430	Taurine and hypotaurine metabolism	0.361905	1	1	38	105	Over	L-Glutamic acid	cpd:C00025
map00562	Inositol phosphate metabolism	0.361905	1	1	38	105	Over	Inositol	cpd:C00137
map00650	Butanoate metabolism	0.361905	1	1	38	105	Over	L-Glutamic acid	cpd:C00025
map00910	Nitrogen metabolism	0.361905	1	1	38	105	Over	L-Glutamic acid	cpd:C00025
map00966	Glucosinolate biosynthesis	0.361905	1	1	38	105	Over	L-Phenylalanine	cpd:C00079
map01212	Fatty acid metabolism	0.361905	1	1	38	105	Over	L-Palmitoylcarnitine	cpd:C02990
map04070	Phosphatidylinositol signaling system	0.361905	1	1	38	105	Over	Inositol	cpd:C00137
map02010	ABC transporters	0.490345	5	10	38	105	Over	Biotin; L-Phenylalanine; L-Threonine; L-Lysine; Inositol	cpd:C00120,cpd:C00079,cpd:C00188,cpd:C00047,cpd:C00137
map00400	Phenylalanine, tyrosine and tryptophan biosynthesis	0.619184	2	4	38	105	Over	L-Phenylalanine; Indole	cpd:C00079,cpd:C00463
map00944	Flavone and flavonol biosynthesis	0.619184	2	4	38	105	Over	Apigenin; Syringetin	cpd:C01477,cpd:C11620
map01100	Metabolic pathways	0.747126	23	60	38	105	Over	Thymidine; Biotin; Benzoic Acid; Cytidine; cis-Aconitic acid; D-Proline; L-Phenylalanine; Salicylic acid; Adenosine 5'-monophosphate; β-Nicotinamide mononucleotide; Guanine; Guanosine; beta-Tocopherol; L-Glutamic acid; Phytosphingosine; Indole; Uric acid; Apigenin; L-Threonine; Dihydrosphingosine; L-Lysine; D-Gluconic acid; Inositol	cpd:C00214,cpd:C00120,cpd:C00180,cpd:C00475,cpd:C00417,cpd:C00763,cpd:C00079,cpd:C00805,cpd:C00020,cpd:C00455,cpd:C00242,cpd:C00387,cpd:C14152,cpd:C00025,cpd:C12144,cpd:C00463,cpd:C00366,cpd:C01477,cpd:C00188,cpd:C00836,cpd:C00047,cpd:C00257,cpd:C00137
map00030	Pentose phosphate pathway	1	1	2	38	105	Over	D-Gluconic acid	cpd:C00257
map00220	Arginine biosynthesis	1	1	2	38	105	Over	L-Glutamic acid	cpd:C00025
map00240	Pyrimidine metabolism	1	2	5	38	105	Over	Thymidine; Cytidine	cpd:C00214,cpd:C00475
map00261	Monobactam biosynthesis	1	1	2	38	105	Over	L-Threonine	cpd:C00188
map00300	Lysine biosynthesis	1	1	2	38	105	Over	L-Lysine	cpd:C00047
map00330	Arginine and proline metabolism	1	2	5	38	105	Over	D-Proline; L-Glutamic acid	cpd:C00763,cpd:C00025
map00904	Diterpenoid biosynthesis	1	1	2	38	105	Over	Geranylgeraniol	cpd:C09094
map00906	Carotenoid biosynthesis	1	1	2	38	105	Over	Canthaxanthin	cpd:C08583
map00908	Zeatin biosynthesis	1	1	2	38	105	Over	Adenosine 5'-monophosphate	cpd:C00020
map00960	Tropane, piperidine and pyridine alkaloid biosynthesis	1	2	5	38	105	Over	L-Phenylalanine; L-Lysine	cpd:C00079,cpd:C00047
map01200	Carbon metabolism	1	1	2	38	105	Over	D-Gluconic acid	cpd:C00257
map01230	Biosynthesis of amino acids	1	3	8	38	105	Over	L-Phenylalanine; L-Threonine; L-Lysine	cpd:C00079,cpd:C00188,cpd:C00047
map04075	Plant hormone signal transduction	1	1	2	38	105	Over	Salicylic acid	cpd:C00805
