# Supplementary material for: Integrative Analysis of Transcriptome and Metabolome Reveals the Pivotal Role of the NAM Family Genes in Oncidium hybridum Lodd. Pseudobulb Growth
Source: Int J Mol Sci. 2024 Sep 26;25(19):10355. doi: 10.3390/ijms251910355 (PMC11476975; doi:10.3390/ijms251910355)
Supplement: Supplementary file 1 [file ijms-25-10355-s001.zip › Supplementary file/S4-Kegg analysis/Middle.vs.Later/Middle.vs.Later_neg_kegg_enrichment.xlsx]

## Sheet: Sheet1
MapID	MapTitle	Pvalue	x	y	n	N	EnrichDirect	MetaIDs	kegg_cpd_id
map01200	Carbon metabolism	0.0510544	4	4	26	53	Over	Citric acid; D-Glucono-1,5-lactone; Isocitric acid; Gluconolactone	cpd:C00158,cpd:C00198,cpd:C00311,cpd:C00198
map00030	Pentose phosphate pathway	0.110988	3	3	26	53	Over	D-Ribose; D-Glucono-1,5-lactone; Gluconolactone	cpd:C21057;cpd:C00121,cpd:C00198,cpd:C00198
map01210	2-Oxocarboxylic acid metabolism	0.191714	4	5	26	53	Over	2-Oxoadipic acid; 2-Isopropylmalic acid; Citric acid; Isocitric acid	cpd:C00322,cpd:C02504,cpd:C00158,cpd:C00311
map01110	Biosynthesis of secondary metabolites	0.21689	13	21	26	53	Over	Luteolin; 2-Isopropylmalic acid; Citric acid; (+)-Catechin; Naringenin; D-Glucono-1,5-lactone; Jasmonic acid; Medicarpin; Caffeic acid; Ascorbic acid; Brassinolide; Isocitric acid; Gluconolactone	cpd:C01514,cpd:C02504,cpd:C00158,cpd:C06562,cpd:C00509,cpd:C00198,cpd:C08491,cpd:C10503,cpd:C01197;cpd:C01481,cpd:C00072,cpd:C08814,cpd:C00311,cpd:C00198
map00300	Lysine biosynthesis	0.235849	2	2	26	53	Over	2-Oxoadipic acid; alpha-Ketoglutaric acid	cpd:C00322,cpd:C00026
map04075	Plant hormone signal transduction	0.235849	2	2	26	53	Over	Jasmonic acid; Brassinolide	cpd:C08491,cpd:C08814
map00020	Citrate cycle (TCA cycle)	0.350721	3	4	26	53	Over	Citric acid; alpha-Ketoglutaric acid; Isocitric acid	cpd:C00158,cpd:C00026,cpd:C00311
map00630	Glyoxylate and dicarboxylate metabolism	0.350721	3	4	26	53	Over	Citric acid; alpha-Ketoglutaric acid; Isocitric acid	cpd:C00158,cpd:C00026,cpd:C00311
map01230	Biosynthesis of amino acids	0.420287	4	6	26	53	Over	2-Oxoadipic acid; 2-Isopropylmalic acid; Citric acid; Isocitric acid	cpd:C00322,cpd:C02504,cpd:C00158,cpd:C00311
map01100	Metabolic pathways	0.482042	16	29	26	53	Over	Sucrose; 2-Oxoadipic acid; Luteolin; 2-Isopropylmalic acid; Citric acid; Naringenin; D-Glucono-1,5-lactone; Jasmonic acid; N-Acetylneuraminic acid; Caffeic acid; 4-Methylcatechol; Ascorbic acid; Glutathione; Brassinolide; Isocitric acid; Gluconolactone	cpd:C00089,cpd:C00322,cpd:C01514,cpd:C02504,cpd:C00158,cpd:C00509,cpd:C00198,cpd:C08491,cpd:C00270,cpd:C01197;cpd:C01481,cpd:C06730,cpd:C00072,cpd:C00051,cpd:C08814,cpd:C00311,cpd:C00198
map00040	Pentose and glucuronate interconversions	0.490566	1	1	26	53	Over	alpha-Ketoglutaric acid	cpd:C00026
map00290	Valine, leucine and isoleucine biosynthesis	0.490566	1	1	26	53	Over	2-Isopropylmalic acid	cpd:C02504
map00310	Lysine degradation	0.490566	1	1	26	53	Over	2-Oxoadipic acid	cpd:C00322
map00340	Histidine metabolism	0.490566	1	1	26	53	Over	alpha-Ketoglutaric acid	cpd:C00026
map00430	Taurine and hypotaurine metabolism	0.490566	1	1	26	53	Over	alpha-Ketoglutaric acid	cpd:C00026
map00520	Amino sugar and nucleotide sugar metabolism	0.490566	1	1	26	53	Over	N-Acetylneuraminic acid	cpd:C00270
map00592	alpha-Linolenic acid metabolism	0.490566	1	1	26	53	Over	Jasmonic acid	cpd:C08491
map00905	Brassinosteroid biosynthesis	0.490566	1	1	26	53	Over	Brassinolide	cpd:C08814
map00053	Ascorbate and aldarate metabolism	0.610433	2	3	26	53	Over	Ascorbic acid; alpha-Ketoglutaric acid	cpd:C00072,cpd:C00026
map00480	Glutathione metabolism	0.610433	2	3	26	53	Over	Ascorbic acid; Glutathione	cpd:C00072,cpd:C00051
map00940	Phenylpropanoid biosynthesis	0.668735	3	5	26	53	Over	Coniferin; Caffeic acid; Eugenol	cpd:C00761,cpd:C01197;cpd:C01481,cpd:C10453
map00941	Flavonoid biosynthesis	0.703976	4	7	26	53	Over	Luteolin; Galangin; (+)-Catechin; Naringenin	cpd:C01514,cpd:C10044,cpd:C06562,cpd:C00509
map00052	Galactose metabolism	1	1	2	26	53	Over	Sucrose	cpd:C00089
map00250	Alanine, aspartate and glutamate metabolism	1	2	4	26	53	Over	Citric acid; alpha-Ketoglutaric acid	cpd:C00158,cpd:C00026
map00270	Cysteine and methionine metabolism	1	1	2	26	53	Over	Glutathione	cpd:C00051
map00350	Tyrosine metabolism	1	1	2	26	53	Over	Salidroside	cpd:C06046
map00380	Tryptophan metabolism	1	1	2	26	53	Over	2-Oxoadipic acid	cpd:C00322
map00410	beta-Alanine metabolism	1	1	2	26	53	Over	Malonic acid	cpd:C00383
map00500	Starch and sucrose metabolism	1	1	2	26	53	Over	Sucrose	cpd:C00089
map00620	Pyruvate metabolism	1	1	2	26	53	Over	2-Isopropylmalic acid	cpd:C02504
map00650	Butanoate metabolism	1	1	2	26	53	Over	alpha-Ketoglutaric acid	cpd:C00026
map02010	ABC transporters	1	3	6	26	53	Over	Sucrose; D-Ribose; Glutathione	cpd:C00089,cpd:C21057;cpd:C00121,cpd:C00051
