# Supplementary material for: Integrative Analysis of Transcriptome and Metabolome Reveals the Pivotal Role of the NAM Family Genes in Oncidium hybridum Lodd. Pseudobulb Growth
Source: Int J Mol Sci. 2024 Sep 26;25(19):10355. doi: 10.3390/ijms251910355 (PMC11476975; doi:10.3390/ijms251910355)
Supplement: Supplementary file 1 [file ijms-25-10355-s001.zip › Supplementary file/S4-Kegg analysis/Middle.vs.Later/Middle.vs.Later_pos_kegg_enrichment.xlsx]

## Sheet: Sheet1
MapID	MapTitle	Pvalue	x	y	n	N	EnrichDirect	MetaIDs	kegg_cpd_id
map00230	Purine metabolism	0.115387	6	7	55	105	Over	Adenosine 5'-monophosphate; Adenosine; Guanine; Guanosine; Hypoxanthine; Uric acid	cpd:C00020,cpd:C00212,cpd:C00242,cpd:C00387,cpd:C00262,cpd:C00366
map00130	Ubiquinone and other terpenoid-quinone biosynthesis	0.244505	3	3	55	105	Over	4-Hydroxybenzoic acid; Shikonin; beta-Tocopherol	cpd:C00156,cpd:C17412,cpd:C14152
map00750	Vitamin B6 metabolism	0.244505	3	3	55	105	Over	Pyridoxal 5'-Phosphate; D-Erythrose 4-phosphate; Pyridoxine	cpd:C00018,cpd:C00279,cpd:C00314
map00360	Phenylalanine metabolism	0.365747	4	5	55	105	Over	4-Hydroxybenzoic acid; Phenylglyoxylic acid; L-Phenylalanine; Salicylic acid	cpd:C00156,cpd:C02137,cpd:C00079,cpd:C00805
map00945	Stilbenoid, diarylheptanoid and gingerol biosynthesis	0.365747	4	5	55	105	Over	Demethoxycurcumin; Resveratrol; 5-O-Caffeoylshikimic acid; Curcumin	cpd:C17742,cpd:C03582,cpd:C10434,cpd:C10443
map00010	Glycolysis / Gluconeogenesis	0.496337	2	2	55	105	Over	D-Glucose 1-phosphate; Arbutin	cpd:C00103,cpd:C06186
map00030	Pentose phosphate pathway	0.496337	2	2	55	105	Over	D-Erythrose 4-phosphate; D-Gluconic acid	cpd:C00279,cpd:C00257
map00071	Fatty acid degradation	0.496337	2	2	55	105	Over	L-Palmitoylcarnitine; Glutaric Acid	cpd:C02990,cpd:C00489
map00500	Starch and sucrose metabolism	0.496337	2	2	55	105	Over	Trehalose 6-phosphate; D-Glucose 1-phosphate	cpd:C00689,cpd:C00103
map00906	Carotenoid biosynthesis	0.496337	2	2	55	105	Over	Abscisic Acid; Canthaxanthin	cpd:C06082,cpd:C08583
map01200	Carbon metabolism	0.496337	2	2	55	105	Over	D-Erythrose 4-phosphate; D-Gluconic acid	cpd:C00279,cpd:C00257
map04075	Plant hormone signal transduction	0.496337	2	2	55	105	Over	Salicylic acid; Abscisic Acid	cpd:C00805,cpd:C06082
map00052	Galactose metabolism	0.619448	3	4	55	105	Over	Dulcitol; D-Glucose 1-phosphate; Inositol	cpd:C01697,cpd:C00103,cpd:C00137
map01100	Metabolic pathways	0.672254	33	60	55	105	Over	Thymidine; Dulcitol; 4-Hydroxybenzoic acid; Pyridoxal 5'-Phosphate; Trehalose 6-phosphate; D-Glucose 1-phosphate; Rutin; Vitamin B2; Cytidine; Homovanillic acid; D-Erythrose 4-phosphate; L-Phenylalanine; Salicylic acid; Adenosine 5'-monophosphate; Adenosine; Pyridoxine; Vitamin C; Guanine; dUMP; Guanosine; beta-Tocopherol; L-Glutamic acid; Ferulaldehyde; Hypoxanthine; Uric acid; Phosphocholine; A…	cpd:C00214,cpd:C01697,cpd:C00156,cpd:C00018,cpd:C00689,cpd:C00103,cpd:C05625,cpd:C00255,cpd:C00475,cpd:C05582,cpd:C00279,cpd:C00079,cpd:C00805,cpd:C00020,cpd:C00212,cpd:C00314,cpd:C00072,cpd:C00242,cpd:C00365,cpd:C00387,cpd:C14152,cpd:C00025,cpd:C02666,cpd:C00262,cpd:C00366,cpd:C00588,cpd:C06082,cpd:C01477,cpd:C10434,cpd:C00836,cpd:C00257,cpd:C02714,cpd:C00137
map00940	Phenylpropanoid biosynthesis	1	5	9	55	105	Over	trans-Anethole; L-Phenylalanine; Isoeugenol; Ferulaldehyde; 5-O-Caffeoylshikimic acid	cpd:C10428,cpd:C00079,cpd:C10469,cpd:C02666,cpd:C10434
map00040	Pentose and glucuronate interconversions	1	1	1	55	105	Over	D-Glucose 1-phosphate	cpd:C00103
map00053	Ascorbate and aldarate metabolism	1	2	3	55	105	Over	Vitamin C; Inositol	cpd:C00072,cpd:C00137
map00240	Pyrimidine metabolism	1	3	5	55	105	Over	Thymidine; Cytidine; dUMP	cpd:C00214,cpd:C00475,cpd:C00365
map00350	Tyrosine metabolism	1	2	3	55	105	Over	Homovanillic acid; Rosmarinic acid	cpd:C05582,cpd:C01850
map00430	Taurine and hypotaurine metabolism	1	1	1	55	105	Over	L-Glutamic acid	cpd:C00025
map00520	Amino sugar and nucleotide sugar metabolism	1	1	1	55	105	Over	D-Glucose 1-phosphate	cpd:C00103
map00562	Inositol phosphate metabolism	1	1	1	55	105	Over	Inositol	cpd:C00137
map00564	Glycerophospholipid metabolism	1	2	3	55	105	Over	Glycerophosphocholine; Phosphocholine	cpd:C00670,cpd:C00588
map00565	Ether lipid metabolism	1	1	1	55	105	Over	Glycerophosphocholine	cpd:C00670
map00592	alpha-Linolenic acid metabolism	1	1	1	55	105	Over	Methyl jasmonate	cpd:C11512
map00650	Butanoate metabolism	1	1	1	55	105	Over	L-Glutamic acid	cpd:C00025
map00730	Thiamine metabolism	1	1	1	55	105	Over	Pyridoxal 5'-Phosphate	cpd:C00018
map00740	Riboflavin metabolism	1	1	1	55	105	Over	Vitamin B2	cpd:C00255
map00790	Folate biosynthesis	1	1	1	55	105	Over	4-Hydroxybenzoic acid	cpd:C00156
map00910	Nitrogen metabolism	1	1	1	55	105	Over	L-Glutamic acid	cpd:C00025
map00966	Glucosinolate biosynthesis	1	1	1	55	105	Over	L-Phenylalanine	cpd:C00079
map01212	Fatty acid metabolism	1	1	1	55	105	Over	L-Palmitoylcarnitine	cpd:C02990
map04070	Phosphatidylinositol signaling system	1	1	1	55	105	Over	Inositol	cpd:C00137
