# Supplementary material for: Integrative Analysis of Transcriptome and Metabolome Reveals the Pivotal Role of the NAM Family Genes in Oncidium hybridum Lodd. Pseudobulb Growth
Source: Int J Mol Sci. 2024 Sep 26;25(19):10355. doi: 10.3390/ijms251910355 (PMC11476975; doi:10.3390/ijms251910355)
Supplement: Supplementary file 1 [file ijms-25-10355-s001.zip › Supplementary file/S4-Kegg analysis/Middle.vs.Senescence/Middle.vs.Senescence_neg_kegg_enrichment.xlsx]

## Sheet: Sheet1
MapID	MapTitle	Pvalue	x	y	n	N	EnrichDirect	MetaIDs	kegg_cpd_id
map00940	Phenylpropanoid biosynthesis	0.350721	4	5	27	53	Over	Coniferin; Eleutheroside B; trans-Cinnamic acid; Eugenol	cpd:C00761,cpd:C01533,cpd:C00423,cpd:C10453
map00052	Galactose metabolism	0.490566	2	2	27	53	Over	Sucrose; Lactose	cpd:C00089,cpd:C00243
map00410	beta-Alanine metabolism	0.490566	2	2	27	53	Over	Pantothenate; Malonic acid	cpd:C00864,cpd:C00383
map01200	Carbon metabolism	0.610433	3	4	27	53	Over	Citric acid; D-Glucono-1,5-lactone; Gluconolactone	cpd:C00158,cpd:C00198,cpd:C00198
map01230	Biosynthesis of amino acids	0.668735	4	6	27	53	Over	2-Oxoadipic acid; 2-Isopropylmalic acid; Citric acid; L-Glutamine	cpd:C00322,cpd:C02504,cpd:C00158,cpd:C00064
map02010	ABC transporters	0.668735	4	6	27	53	Over	Sucrose; Reduced glutathione; Lactose; L-Glutamine	cpd:C00089,cpd:C00051,cpd:C00243,cpd:C00064
map00030	Pentose phosphate pathway	1	2	3	27	53	Over	D-Glucono-1,5-lactone; Gluconolactone	cpd:C00198,cpd:C00198
map00061	Fatty acid biosynthesis	1	1	1	27	53	Over	Oleic Acid	cpd:C00712
map00073	Cutin, suberine and wax biosynthesis	1	1	1	27	53	Over	Oleic Acid	cpd:C00712
map00130	Ubiquinone and other terpenoid-quinone biosynthesis	1	1	1	27	53	Over	trans-Cinnamic acid	cpd:C00423
map00230	Purine metabolism	1	1	1	27	53	Over	L-Glutamine	cpd:C00064
map00240	Pyrimidine metabolism	1	2	3	27	53	Over	Malonic acid; L-Glutamine	cpd:C00383,cpd:C00064
map00290	Valine, leucine and isoleucine biosynthesis	1	1	1	27	53	Over	2-Isopropylmalic acid	cpd:C02504
map00310	Lysine degradation	1	1	1	27	53	Over	2-Oxoadipic acid	cpd:C00322
map00480	Glutathione metabolism	1	2	3	27	53	Over	Reduced glutathione; Ascorbic acid	cpd:C00051,cpd:C00072
map00591	Linoleic acid metabolism	1	1	1	27	53	Over	Linoleic acid	cpd:C01595
map00770	Pantothenate and CoA biosynthesis	1	1	1	27	53	Over	Pantothenate	cpd:C00864
map00902	Monoterpenoid biosynthesis	1	1	1	27	53	Over	Geniposidic acid	cpd:C11673
map00906	Carotenoid biosynthesis	1	1	1	27	53	Over	Abscisic acid glucose ester	cpd:C15970
map00910	Nitrogen metabolism	1	1	1	27	53	Over	L-Glutamine	cpd:C00064
map00960	Tropane, piperidine and pyridine alkaloid biosynthesis	1	1	1	27	53	Over	Swainsonine	cpd:C10173
map01040	Biosynthesis of unsaturated fatty acids	1	2	3	27	53	Over	Oleic Acid; Linoleic acid	cpd:C00712,cpd:C01595
map01110	Biosynthesis of secondary metabolites	1	11	21	27	53	Over	2-Isopropylmalic acid; Citric acid; (+)-Catechin; D-Glucono-1,5-lactone; trans-Cinnamic acid; Geniposidic acid; Ascorbic acid; Abscisic acid glucose ester; Pantothenate; Stevioside; Gluconolactone	cpd:C02504,cpd:C00158,cpd:C06562,cpd:C00198,cpd:C00423,cpd:C11673,cpd:C00072,cpd:C15970,cpd:C00864,cpd:C09189,cpd:C00198
map01210	2-Oxocarboxylic acid metabolism	1	3	5	27	53	Over	2-Oxoadipic acid; 2-Isopropylmalic acid; Citric acid	cpd:C00322,cpd:C02504,cpd:C00158
