# Supplementary material for: Integrative Analysis of Transcriptome and Metabolome Reveals the Pivotal Role of the NAM Family Genes in Oncidium hybridum Lodd. Pseudobulb Growth
Source: Int J Mol Sci. 2024 Sep 26;25(19):10355. doi: 10.3390/ijms251910355 (PMC11476975; doi:10.3390/ijms251910355)
Supplement: Supplementary file 1 [file ijms-25-10355-s001.zip › Supplementary file/S4-Kegg analysis/Middle.vs.Senescence/Middle.vs.Senescence_pos_kegg_enrichment.xlsx]

## Sheet: Sheet1
MapID	MapTitle	Pvalue	x	y	n	N	EnrichDirect	MetaIDs	kegg_cpd_id
map00940	Phenylpropanoid biosynthesis	0.0159715	8	9	52	105	Over	Spermidine; trans-Anethole; Sinapyl alcohol; Coumarin; Isoeugenol; Cinnamaldehyde; Ferulaldehyde; 5-O-Caffeoylshikimic acid	cpd:C00315,cpd:C10428,cpd:C02325,cpd:C05851,cpd:C10469,cpd:C00903,cpd:C02666,cpd:C10434
map00945	Stilbenoid, diarylheptanoid and gingerol biosynthesis	0.0269153	5	5	52	105	Over	Demethoxycurcumin; Resveratrol; 5-O-Caffeoylshikimic acid; Curcumin; Bisdemethoxycurcumin	cpd:C17742,cpd:C03582,cpd:C10434,cpd:C10443,cpd:C17743
map00750	Vitamin B6 metabolism	0.117892	3	3	52	105	Over	Pyridoxal 5'-Phosphate; D-Erythrose 4-phosphate; Pyridoxine	cpd:C00018,cpd:C00279,cpd:C00314
map00010	Glycolysis / Gluconeogenesis	0.242857	2	2	52	105	Over	D-Glucose 1-phosphate; Arbutin	cpd:C00103,cpd:C06186
map00270	Cysteine and methionine metabolism	0.242857	2	2	52	105	Over	L-Cystathionine; L-Aspartic acid	cpd:C02291,cpd:C00049
map00500	Starch and sucrose metabolism	0.242857	2	2	52	105	Over	Trehalose 6-phosphate; D-Glucose 1-phosphate	cpd:C00689,cpd:C00103
map00710	Carbon fixation in photosynthetic organisms	0.242857	2	2	52	105	Over	D-Erythrose 4-phosphate; L-Aspartic acid	cpd:C00279,cpd:C00049
map00904	Diterpenoid biosynthesis	0.242857	2	2	52	105	Over	Gibberellic acid; Geranylgeraniol	cpd:C01699,cpd:C09094
map00941	Flavonoid biosynthesis	0.437037	4	6	52	105	Over	Isoliquiritigenin; 5-O-Caffeoylshikimic acid; Prunin; Myricetin	cpd:C08650,cpd:C10434,cpd:C09099,cpd:C10107
map00020	Citrate cycle (TCA cycle)	0.495238	1	1	52	105	Over	cis-Aconitic acid	cpd:C00417
map00040	Pentose and glucuronate interconversions	0.495238	1	1	52	105	Over	D-Glucose 1-phosphate	cpd:C00103
map00520	Amino sugar and nucleotide sugar metabolism	0.495238	1	1	52	105	Over	D-Glucose 1-phosphate	cpd:C00103
map00565	Ether lipid metabolism	0.495238	1	1	52	105	Over	Glycerophosphocholine	cpd:C00670
map00592	alpha-Linolenic acid metabolism	0.495238	1	1	52	105	Over	Methyl jasmonate	cpd:C11512
map00730	Thiamine metabolism	0.495238	1	1	52	105	Over	Pyridoxal 5'-Phosphate	cpd:C00018
map00740	Riboflavin metabolism	0.495238	1	1	52	105	Over	Vitamin B2	cpd:C00255
map00350	Tyrosine metabolism	0.617753	2	3	52	105	Over	Homovanillic acid; Rosmarinic acid	cpd:C05582,cpd:C01850
map00564	Glycerophospholipid metabolism	0.617753	2	3	52	105	Over	Glycerophosphocholine; Phosphocholine	cpd:C00670,cpd:C00588
map00760	Nicotinate and nicotinamide metabolism	0.617753	2	3	52	105	Over	Trigonelline; L-Aspartic acid	cpd:C01004,cpd:C00049
map01110	Biosynthesis of secondary metabolites	0.770388	27	52	52	105	Over	Gentiopicrin; Pheophorbide A; D-Glucose 1-phosphate; Rutin; Vitamin B2; Sinapyl alcohol; lupinine; cis-Aconitic acid; Gibberellic acid; D-Erythrose 4-phosphate; Tropine; Coumarin; Shikonin; Cinnamaldehyde; Isoliquiritigenin; Ferulaldehyde; Methyl jasmonate; Geranylgeraniol; Abscisic Acid; Demethoxycurcumin; Resveratrol; 5-O-Caffeoylshikimic acid; Curcumin; L-Cystathionine; Bisdemethoxycurcumin; L…	cpd:C09782,cpd:C18021,cpd:C00103,cpd:C05625,cpd:C00255,cpd:C02325,cpd:C10773,cpd:C00417,cpd:C01699,cpd:C00279,cpd:C00729,cpd:C05851,cpd:C17412,cpd:C00903,cpd:C08650,cpd:C02666,cpd:C11512,cpd:C09094,cpd:C06082,cpd:C17742,cpd:C03582,cpd:C10434,cpd:C10443,cpd:C02291,cpd:C17743,cpd:C00049,cpd:C00858
map00052	Galactose metabolism	1	2	4	52	105	Over	Dulcitol; D-Glucose 1-phosphate	cpd:C01697,cpd:C00103
map00260	Glycine, serine and threonine metabolism	1	2	4	52	105	Over	L-Cystathionine; L-Aspartic acid	cpd:C02291,cpd:C00049
map00410	beta-Alanine metabolism	1	2	4	52	105	Over	Spermidine; L-Aspartic acid	cpd:C00315,cpd:C00049
map00944	Flavone and flavonol biosynthesis	1	2	4	52	105	Over	Rutin; Myricetin	cpd:C05625,cpd:C10107
map00030	Pentose phosphate pathway	1	1	2	52	105	Over	D-Erythrose 4-phosphate	cpd:C00279
map00220	Arginine biosynthesis	1	1	2	52	105	Over	L-Aspartic acid	cpd:C00049
map00261	Monobactam biosynthesis	1	1	2	52	105	Over	L-Aspartic acid	cpd:C00049
map00300	Lysine biosynthesis	1	1	2	52	105	Over	L-Aspartic acid	cpd:C00049
map00480	Glutathione metabolism	1	3	6	52	105	Over	Spermidine; Oxidized glutathione; L-Pyroglutamic acid	cpd:C00315,cpd:C00127,cpd:C01879
map00630	Glyoxylate and dicarboxylate metabolism	1	1	2	52	105	Over	cis-Aconitic acid	cpd:C00417
map00660	C5-Branched dibasic acid metabolism	1	1	2	52	105	Over	cis-Aconitic acid	cpd:C00417
map00906	Carotenoid biosynthesis	1	1	2	52	105	Over	Abscisic Acid	cpd:C06082
map00908	Zeatin biosynthesis	1	1	2	52	105	Over	Adenine	cpd:C00147
map01200	Carbon metabolism	1	1	2	52	105	Over	D-Erythrose 4-phosphate	cpd:C00279
map04075	Plant hormone signal transduction	1	1	2	52	105	Over	Abscisic Acid	cpd:C06082
