# Supplementary material for: Integrative Analysis of Transcriptome and Metabolome Reveals the Pivotal Role of the NAM Family Genes in Oncidium hybridum Lodd. Pseudobulb Growth
Source: Int J Mol Sci. 2024 Sep 26;25(19):10355. doi: 10.3390/ijms251910355 (PMC11476975; doi:10.3390/ijms251910355)
Supplement: Supplementary file 1 [file ijms-25-10355-s001.zip › Supplementary file/S7-FPKM.xls]

gene_id	Early_1	Early_2	Early_3	Middle_1	Middle_2	Middle_3	Later_1	Later_2	Later_3	Senescence_1	Senescence_2	Senescence_3	gene_name	gene_chr	gene_start	gene_end	gene_strand	gene_length	gene_biotype	gene_description	tf_family
OhGene044996	5088.33004364811	844.028693372542	2158.43816966097	8792.03439083971	9065.23092447492	7242.16825674854	2918.3696444495	2502.81338107844	2238.30524341787	2507.1564134142	3093.34414372513	3047.93632957158	OhGene044996	group39	25482957	25483034	+	78	protein_coding	- && sp|Q948Z4|SNAK1_SOLTU Snakin-1 OS=Solanum tuberosum OX=4113 GN=SN1 PE=1 SV=1 && -	-
OhGene048778	3052.85570191372	762.667803879823	2186.9430306942	3782.5976277489	4697.26613714979	3554.73218191621	3476.93145359184	3464.85971755965	3318.18935208439	4183.49598744347	4616.9425780435	4277.57734683224	OhGene048778	scaffolds	124721482	124721823	-	342	protein_coding	- && sp|Q41420|CALM3_SOLTU Putative calmodulin-3 (Fragment) OS=Solanum tuberosum OX=4113 GN=PCM3 PE=5 SV=1 && PF13833:EF-hand domain pair|PF13499:EF-hand domain pair	-
novel.5872	592.822636579727	351.965122134477	693.876414019657	331.46415352505	354.898139622816	429.052949273559	6558.9869524337	6303.87837117291	7416.67820952563	3956.46298684958	6232.28893819667	4528.08724129023	-	group33	14045941	14047687	+	491	-	- && sp|Q40256|MT3_MUSAC Metallothionein-like protein type 3 OS=Musa acuminata OX=4641 PE=3 SV=1 && -	-
OhGene001288	1304.17356005061	1369.3380170255	1662.79681218326	681.368800227283	422.063812231503	287.638416168621	2729.98811184483	3627.22546672591	3233.10757382581	3665.08005816373	4221.62109141961	2997.63081801188	OhGene001288	group01	97963744	97963824	-	81	protein_coding	- && - && -	-
OhGene035003	2008.32546242412	3952.48832720433	2095.70578400964	2988.78996536973	3341.67863848009	2901.91225704119	680.24753215382	756.041022992219	662.182827107035	1774.85790226007	1554.80774215837	1626.97861354873	OhGene035003	group28	33588754	33595031	-	1517	protein_coding	- && sp|Q9LHA8|HS704_ARATH Heat shock 70 kDa protein 4 OS=Arabidopsis thaliana OX=3702 GN=HSP70-4 PE=1 SV=1 && PF00012:Hsp70 protein	HSP70
OhGene001301	2052.80569536244	863.302982441381	1145.6577544897	2701.64837215785	3088.73117277568	2515.07820191609	1498.32590919924	1340.26804636283	1366.64426679451	1813.92641803942	2084.75268634919	1988.8707200925	OhGene001301	group01	98342103	98342429	+	327	protein_coding	- && sp|Q6NMJ2|OLE96_ARATH Pollen-specific protein-like At4g18596 OS=Arabidopsis thaliana OX=3702 GN=At4g18596 PE=2 SV=1 && PF01190:Pollen protein Ole e 1 like	-
OhGene005892	2226.42607755728	1464.9333125537	2953.12565622371	1483.7037332198	1535.71231037816	2210.27585570856	824.904842896508	939.263361314155	712.904317179839	2948.85821391341	1985.46822590871	3012.74472452724	OhGene005892	group03	19526682	19526840	-	159	protein_coding	- && sp|Q3BAH8|CCSA_PHAAO Cytochrome c biogenesis protein CcsA OS=Phalaenopsis aphrodite subsp. formosana OX=308872 GN=ccsA PE=3 SV=1 && -	-
OhGene004170	1083.11167220616	232.511893243084	732.150709344798	1650.50579760624	1795.75426656884	1338.17519598131	1826.49906187783	1546.23351451213	1677.42634495769	3277.49664113479	3667.55849797546	3374.72451881634	OhGene004170	group02	53557952	53558688	+	654	protein_coding	- && - && -	-
OhGene042096	820.262239100049	576.447132973639	684.921718404228	527.664675524849	454.845467550455	282.901855423329	4516.52444974328	4012.84412099577	3727.72477728424	2257.95110726159	1960.52083485527	1520.71876571375	OhGene042096	group36	5818107	5818142	-	36	protein_coding	- && - && -	-
OhGene031655	2178.82157260951	3674.85047270695	3474.3206522279	4462.86660532588	3856.19831357387	2267.09021126915	158.078355741015	101.676793606312	27.14362701906	122.714734090304	159.577277255661	63.3632819047396	OhGene031655	group24	60057316	60057363	+	48	protein_coding	- && - && -	-
OhGene006538	1210.55794080644	766.911568128317	1457.58959761452	480.246887882833	401.937413550383	577.685362206364	2421.42205441573	2759.08377635923	2620.84543356297	2418.5897829681	2791.77323821927	2531.08527853331	OhGene006538	group03	97981385	97984825	-	1471	protein_coding	- && sp|Q2HIV9|BH035_ARATH Transcription factor bHLH35 OS=Arabidopsis thaliana OX=3702 GN=BHLH35 PE=2 SV=1 && PF00010:Helix-loop-helix DNA-binding domain	HLH
novel.911	164.669186345649	167.975229891556	209.313937712667	66.7424508501701	80.5911115762229	88.1136276444689	3696.89411802145	3476.96103980219	4095.20186672403	1889.8585743524	3022.41762780527	2191.96936475512	-	group03	32355379	32357139	+	475	-	- && sp|Q40256|MT3_MUSAC Metallothionein-like protein type 3 OS=Musa acuminata OX=4641 PE=3 SV=1 && -	-
OhGene042069	1242.38460899961	3791.45047456826	2172.3340345042	1653.48724887544	2726.30207601573	2436.18074462992	983.806672887085	1161.53883183003	1028.36373452522	556.476348579449	803.201691590302	537.985999730052	OhGene042069	group36	5159957	5161144	-	1158	protein_coding	- && sp|Q944U4|METK_DENCR S-adenosylmethionine synthase OS=Dendrobium crumenatum OX=51096 GN=SAMS PE=2 SV=1 && PF00438:S-adenosylmethionine synthetase, N-terminal domain|PF02773:S-adenosylmethionine synthetase, C-terminal domain|PF02772:S-adenosylmethionine synthetase, central domain	-
OhGene021544	861.770479167184	102.803004967421	525.780888421528	1195.4708219723	1523.22154578421	987.007075294035	1735.87210119147	1468.27018237576	1420.33807184805	2599.20177062482	3029.20697090707	2639.482289598	OhGene021544	group13	6572046	6572837	+	710	protein_coding	- && - && -	-
OhGene035032	1447.52159841185	2891.58977655945	1385.00615669723	1646.95973644541	2102.48520970262	1865.41972838768	497.703282501122	510.37763065129	508.809949612183	1738.2181158203	1626.16844441483	1619.2838708989	OhGene035032	group28	34213108	34214474	+	612	protein_coding	- && sp|P86700|ACT_CHIOP Actin, muscle (Fragments) OS=Chionoecetes opilio OX=41210 PE=1 SV=1 && PF00022:Actin	Actin
OhGene051832	3243.2371624623	1384.33379384647	1193.63610679266	716.647727606109	830.698129326545	984.647079229093	2462.9492504497	2343.63961048181	2245.81332993987	598.746694332566	535.277182146531	484.435153201597	OhGene051832	scaffolds	227101483	227102660	-	970	protein_coding	- && sp|Q38910|XTH23_ARATH Probable xyloglucan endotransglucosylase/hydrolase protein 23 OS=Arabidopsis thaliana OX=3702 GN=XTH23 PE=2 SV=1 && PF00722:Glycosyl hydrolases family 16|PF06955:Xyloglucan endo-transglycosylase (XET) C-terminus	-
OhGene012726	1143.98518160202	2593.2604286919	1315.62897712452	1403.77019685676	1887.82046258251	1311.30725342187	519.210541785614	545.466092758566	503.639734941886	2039.33326165533	1845.96235730559	1897.70366981926	OhGene012726	group05	94008572	94011093	-	238	protein_coding	- && sp|Q9SAR5|AKR2A_ARATH Ankyrin repeat domain-containing protein 2A OS=Arabidopsis thaliana OX=3702 GN=AKR2A PE=1 SV=2 && -	-
OhGene040659	754.097098064463	719.051059327503	1033.00815815158	430.771247622368	419.587889056028	287.370287520051	3333.88622707171	3972.20917375328	2863.6168409765	1018.49991439171	1300.6781166138	827.010645089125	OhGene040659	group34	28120999	28122174	-	1137	protein_coding	- && sp|Q9FLD5|ASD_ARATH AAA-ATPase ASD, mitochondrial OS=Arabidopsis thaliana OX=3702 GN=AATP1 PE=1 SV=1 && PF00004:ATPase family associated with various cellular activities (AAA)	AAA
OhGene001613	1102.05300831469	648.249485215957	558.518566072001	1761.25911965727	1779.24106777045	1596.96792415652	2124.91721730779	1875.83309020624	1582.08568911092	1285.58292856509	1486.90664171747	1123.58472674618	OhGene001613	group01	105793295	105794233	+	882	protein_coding	- && sp|Q9SJY5|PUMP5_ARATH Mitochondrial uncoupling protein 5 OS=Arabidopsis thaliana OX=3702 GN=PUMP5 PE=2 SV=1 && PF00153:Mitochondrial carrier protein	Mito_carr
OhGene015976	763.658186280796	429.892777132883	410.428760727739	1444.73282895649	1232.2290861628	917.73966193981	2861.99651007461	2485.2795472223	2279.45125430117	1269.02287728187	1377.59367032006	1129.32222212139	OhGene015976	group07	95932519	95933049	-	531	protein_coding	- && sp|Q9CAN9|ERF26_ARATH Ethylene-responsive transcription factor ERF026 OS=Arabidopsis thaliana OX=3702 GN=ERF026 PE=2 SV=1 && PF00847:AP2 domain	AP2
OhGene037805	2027.21953377584	1610.0764748574	1135.64439761217	2256.83607842723	1843.96811169103	1613.70318627773	1246.56074812914	1366.53610606883	825.166261379424	598.847902360681	702.14001992491	709.668757333083	OhGene037805	group31	26764296	26764355	+	60	protein_coding	- && - && -	-
OhGene046635	1022.44128156167	666.583412061471	1090.35350316058	1338.84933053874	1301.9110705562	989.754333163657	1637.68987175597	1662.98044653879	1383.01616576779	1498.30316843171	1560.31115538869	1489.54633352581	OhGene046635	group42	1292602	1297196	+	1431	protein_coding	- && sp|P22954|HS702_ARATH Heat shock 70 kDa protein 2 OS=Arabidopsis thaliana OX=3702 GN=HSP70-2 PE=1 SV=2 && PF00012:Hsp70 protein	HSP70
OhGene019941	1327.71260735686	1622.20511120285	1721.85350531582	901.719226772996	1222.95715610966	850.479039707748	1025.78690892474	1202.19883423327	1310.25508051327	1467.58502329014	1468.26550501577	1387.54847832074	OhGene019941	group11	79079496	79079849	-	354	protein_coding	- && sp|Q9LZP8|BZP53_ARATH bZIP transcription factor 53 OS=Arabidopsis thaliana OX=3702 GN=BZIP53 PE=1 SV=1 && PF00170:bZIP transcription factor	bZIP_1
novel.1967	90.928884575562	91.3848119447685	204.87394509452	48.3399369294439	50.0505630316138	63.1131340866136	2461.21254430166	1973.32208266587	2521.18468104308	2069.25728237468	3534.97716221261	2228.41256361084	-	group05	71731845	71732517	-	462	-	- && - && -	-
OhGene010872	1597.21870781283	487.43055921609	776.180572890065	3299.91939264776	2900.64201221659	2420.25148975623	785.482512998831	438.536431554179	679.77083317298	426.833857705404	697.778901788731	653.83560458224	OhGene010872	group05	38790818	38790886	+	69	protein_coding	- && - && -	-
novel.4781	793.77499427288	1327.72724568468	966.923394692478	770.720302119038	752.197599043806	897.252906421193	1523.78588464182	1434.51987401109	1529.75584861412	1465.04925989983	2160.52047125146	1334.47525340589	-	group25	12387382	12388585	-	626	-	- && sp|O22319|MT2_MUSAC Metallothionein-like protein type 2 OS=Musa acuminata OX=4641 PE=3 SV=2 && PF01439:Metallothionein	-
OhGene044576	1330.64763231786	1740.38444744531	787.537230337191	917.787928120098	843.581263541024	835.701554042006	1322.17071299151	1807.58744188999	1415.48988306802	1307.50276678143	1241.49433056468	1191.54260490493	OhGene044576	group39	3087605	3088009	+	405	protein_coding	- && sp|Q9SJM6|SAP4_ARATH Zinc finger A20 and AN1 domain-containing stress-associated protein 4 OS=Arabidopsis thaliana OX=3702 GN=SAP4 PE=1 SV=1 && PF01428:AN1-like Zinc finger	zf-AN1
OhGene046378	874.239000615632	519.31892131592	655.520709917991	779.537811767079	776.789716342286	753.225045763075	1681.42736995167	1890.70799827296	1928.69362377951	1522.82221201826	1741.88739987507	1584.58097109805	OhGene046378	group41	25548636	25549149	-	381	protein_coding	- && sp|Q94JV4|SUI12_ARATH Protein translation factor SUI1 homolog 2 OS=Arabidopsis thaliana OX=3702 GN=At1g54290 PE=3 SV=1 && -	-
novel.101	853.228027883158	544.020484945126	984.498438921957	558.712870532124	627.971116205527	664.116657996248	1739.5693205951	1925.14596009869	1977.88742423223	1602.44743851126	1755.40498174937	1332.61379389052	-	group01	102714152	102716194	+	830	-	- && sp|Q8H395|TI10B_ORYSJ Protein TIFY 10b OS=Oryza sativa subsp. japonica OX=39947 GN=TIFY10B PE=1 SV=1 && -	-
novel.6966	1099.85792879329	360.4256161037	733.399099991472	981.317878874532	869.810605155906	795.635822561245	1114.25314954255	1224.42783453436	1136.200293339	1956.79471277644	1666.30861107466	2360.84133873306	-	group40	705258	706020	-	680	-	- && sp|A2Y075|LTI6B_ORYSI Hydrophobic protein LTI6B OS=Oryza sativa subsp. indica OX=39946 GN=LTI6B PE=3 SV=2 && PF01679:Proteolipid membrane potential modulator	-
OhGene039189	766.998457340306	493.323094989979	494.107749933842	783.718172861846	596.775134329098	784.233536951845	2414.28761495368	2425.4536947542	2842.67802963246	713.976634707221	1119.11337296178	645.153415757349	OhGene039189	group33	6410525	6410590	-	66	protein_coding	- && - && -	-
OhGene042944	637.361111024857	745.587212908199	645.169996607162	553.062931383125	545.036578571232	498.908415349353	2102.7032286107	2317.81841230258	1878.14078067784	1266.87405806493	1292.89500784361	1383.28170800557	OhGene042944	group37	4283978	4285456	+	1479	protein_coding	- && sp|Q9ZUX1|C94C1_ARATH Cytochrome P450 94C1 OS=Arabidopsis thaliana OX=3702 GN=CYP94C1 PE=1 SV=1 && PF00067:Cytochrome P450	p450
novel.7394	1005.1116931323	708.541715644551	511.634913364546	1531.36152633775	1533.82308773123	1263.68036625922	1219.19470241527	1332.43999836652	902.530054002099	1172.26009411228	1458.15402318146	1034.44822145728	-	scaffolds	172164407	172165929	+	1523	-	- && sp|Q9SJY5|PUMP5_ARATH Mitochondrial uncoupling protein 5 OS=Arabidopsis thaliana OX=3702 GN=PUMP5 PE=2 SV=1 && -	-
OhGene031052	1401.05029137556	2398.34112280819	912.485513111647	1125.78061559671	1156.05748428226	898.498542249385	1106.38226688979	678.444018410317	1069.5331142568	947.032572487441	549.231572252022	1420.51016846377	OhGene031052	group24	3947067	3951867	-	2853	protein_coding	- && - && -	-
OhGene034353	678.000515146543	792.376550284973	384.682061021553	1469.29508501384	2366.08894550821	1454.05926441077	1133.46202629174	779.986361911432	780.844064931863	1231.85420741609	1184.18206527097	1200.14106548338	OhGene034353	group28	7466623	7467534	-	876	protein_coding	- && sp|Q6Z7W3|PHI1_ORYSJ Protein PHOSPHATE-INDUCED 1 homolog OS=Oryza sativa subsp. japonica OX=39947 GN=PHI-1 PE=2 SV=1 && PF04674:Phosphate-induced protein 1 conserved region	-
OhGene004030	1047.71202169917	854.27483256323	628.30930298908	1763.91987164007	1637.08254996095	1345.55762778864	1034.51193553615	775.157323837793	795.461306944322	949.091047278835	728.549078441489	1110.83166021722	OhGene004030	group02	50865724	50873778	+	2696	protein_coding	- && sp|A9LIW2|CSC1L_BRAJU CSC1-like protein ERD4 OS=Brassica juncea OX=3707 GN=ERD4 PE=3 SV=2 && PF02714:Calcium-dependent channel, 7TM region, putative phosphate|PF14703:Cytosolic domain of 10TM putative phosphate transporter|PF13967:Late exocytosis, associated with Golgi transport	-
OhGene006788	1037.882833147	1175.61139434033	1448.75146888268	1269.75679158634	1143.26022924844	988.218810040398	387.130667120852	604.250659146081	465.319320326743	1255.19642298082	1986.5742678766	887.085946666354	OhGene006788	group03	102298098	102298181	-	84	protein_coding	- && sp|P31673|HS174_ORYSJ 17.4 kDa class I heat shock protein OS=Oryza sativa subsp. japonica OX=39947 GN=HSP17.4 PE=2 SV=2 && -	-
OhGene029320	495.762891763766	568.80194553367	421.490288248756	694.411101054531	513.474197255503	676.102642887367	2390.28370878721	2352.64457821374	2739.4183576159	437.997204753084	547.122093447982	506.906255237917	OhGene029320	group21	53888571	53888609	-	39	protein_coding	- && - && -	-
OhGene024679	1227.68919742227	1071.77882720921	806.610043559917	1307.61559586015	1358.86265461539	1075.50401896342	1325.77363847849	1077.46116055427	1220.2104330722	593.184145402667	669.172406601762	548.498563360002	OhGene024679	group16	56088630	56091038	+	1560	protein_coding	- && sp|P69309|UBIQP_AVEFA Polyubiquitin OS=Avena fatua OX=4499 PE=2 SV=2 && PF00240:Ubiquitin family	ubiquitin
OhGene037516	780.999222831438	1468.04279256359	1316.47291329644	399.721271575195	325.687874272702	306.9291362949	1449.98031685265	1934.44721508445	1868.0455623299	714.486618017726	985.767165770779	712.302036581073	OhGene037516	group31	12409061	12410245	-	1155	protein_coding	- && sp|A7Q0V4|METK5_VITVI S-adenosylmethionine synthase 5 OS=Vitis vinifera OX=29760 GN=METK5 PE=3 SV=1 && PF02773:S-adenosylmethionine synthetase, C-terminal domain|PF02772:S-adenosylmethionine synthetase, central domain|PF00438:S-adenosylmethionine synthetase, N-terminal domain	-
OhGene003889	624.485363217285	1274.09845706873	666.060774152341	694.972987276631	754.67768083355	774.695491830808	2088.61716017396	1999.80893571048	1874.89638336531	344.798472370804	435.918415917904	407.997717630518	OhGene003889	group02	37967874	37967996	-	123	protein_coding	- && sp|P59271|R27AA_ARATH Ubiquitin-40S ribosomal protein S27a-1 OS=Arabidopsis thaliana OX=3702 GN=RPS27AA PE=2 SV=2 && -	-
OhGene025817	630.275029308494	545.023164010826	786.295331374873	673.842051852679	920.357025158731	841.01182120912	1657.83015096459	717.718543103377	1221.4632158577	1399.66982000646	1386.57903094415	1033.69118715183	OhGene025817	group17	54381745	54385203	+	816	protein_coding	- && - && -	-
OhGene037322	2092.26084430022	1323.33314678981	1429.77996329887	987.77825939431	1333.83629525991	975.108522948497	455.496295569854	445.64722304043	420.437456805865	653.782328004511	751.322803857202	730.250589327673	OhGene037322	group31	7535471	7537520	+	1128	protein_coding	- && sp|Q38907|XTH25_ARATH Probable xyloglucan endotransglucosylase/hydrolase protein 25 OS=Arabidopsis thaliana OX=3702 GN=XTH25 PE=2 SV=2 && PF06955:Xyloglucan endo-transglycosylase (XET) C-terminus|PF00722:Glycosyl hydrolases family 16	-
OhGene040439	874.647363633682	729.285038053433	716.318809061128	997.124518743646	1161.08231339014	1393.57487357906	712.271032839897	672.526313307968	644.174114902093	1229.73080898915	1418.85251028137	1041.30024999432	OhGene040439	group34	23322070	23322858	-	627	protein_coding	- && sp|Q03250|RBG7_ARATH Glycine-rich RNA-binding protein 7 OS=Arabidopsis thaliana OX=3702 GN=RBG7 PE=1 SV=1 && PF00076:RNA recognition motif. (a.k.a. RRM, RBD, or RNP domain)	RRM_1
OhGene025910	894.361559018751	1791.60470486584	940.955074240343	1175.6058579708	1348.53726756463	1150.98426110588	175.347419813563	260.771070660894	153.281658460574	1378.73613007341	1206.88697084114	1037.41843902858	OhGene025910	group17	57947029	57947533	+	408	protein_coding	- && sp|Q8LD26|DRMH3_ARATH Dormancy-associated protein homolog 3 OS=Arabidopsis thaliana OX=3702 GN=At1g56220 PE=1 SV=1 && PF05564:Dormancy/auxin associated protein	-
OhGene001459	771.546825220913	647.246722726697	722.903966652088	347.076127296333	275.559279612256	352.179499255639	1587.38072795472	1721.87936318464	1654.23632529642	1061.13774557188	1264.32333954084	1023.30513697842	OhGene001459	group01	102591101	102591367	-	267	protein_coding	- && - && -	-
OhGene050374	725.139391204413	493.897097298306	304.640703593835	410.219437729175	459.473465948425	366.564209122251	2529.25369185624	2442.15696266642	1910.91134214182	612.129967697514	725.204970923207	397.573533519935	OhGene050374	scaffolds	172647735	172647989	-	255	protein_coding	- && sp|Q9SZ06|EF109_ARATH Ethylene-responsive transcription factor ERF109 OS=Arabidopsis thaliana OX=3702 GN=ERF109 PE=1 SV=1 && -	-
OhGene034065	709.591936999249	324.665626617337	962.327288940707	2255.64764447334	2100.07479387034	1472.63979535432	863.158005950938	542.276232566996	675.574716918826	392.687149088971	577.517765306203	497.51910236314	OhGene034065	group28	1042214	1042267	+	54	protein_coding	- && - && -	-
OhGene007008	886.695176349997	1294.07138078361	961.012845431789	717.888970127763	805.538195563926	735.64857410696	364.167010750954	471.396032089735	362.484971845084	1697.52161299091	1625.57010441763	1420.93406980077	OhGene007008	group03	106444373	106444798	-	381	protein_coding	- && sp|A2YEZ6|SAP8_ORYSI Zinc finger A20 and AN1 domain-containing stress-associated protein 8 OS=Oryza sativa subsp. indica OX=39946 GN=SAP8 PE=2 SV=2 && PF01428:AN1-like Zinc finger	zf-AN1
OhGene024959	700.092625354342	392.276127787128	310.22129181179	1619.52018034088	1612.78217768787	1303.54721305209	1106.08762034529	831.12132787309	654.401456840467	914.266508678235	883.335443389939	903.465570560096	OhGene024959	group16	69322849	69323778	+	882	protein_coding	- && sp|Q9SJY5|PUMP5_ARATH Mitochondrial uncoupling protein 5 OS=Arabidopsis thaliana OX=3702 GN=PUMP5 PE=2 SV=1 && PF00153:Mitochondrial carrier protein	Mito_carr
OhGene034928	1153.82863637419	579.789365358899	894.458622455003	297.087454241926	218.230090386561	188.349738148251	1387.73211411581	1984.82698928946	1611.64284554466	872.831170615162	948.990533768181	897.677645706478	OhGene034928	group28	32279292	32281009	-	1017	protein_coding	- && - && PF06521:PAR1 protein	-
OhGene007082	853.942499328819	1214.72751267167	797.506496425872	1096.15505739821	1114.12259318771	1193.33870247196	578.947226188527	583.583368085828	601.246965892517	991.282882996961	983.269023565948	960.383064618161	OhGene007082	group03	108333668	108344958	-	1129	protein_coding	- && sp|Q5J907|TCTP_ELAGV Translationally-controlled tumor protein homolog OS=Elaeis guineensis var. tenera OX=51953 GN=TCTP PE=2 SV=1 && PF00838:Translationally controlled tumour protein	-
OhGene050368	860.438348770256	941.949502297529	758.238552777189	1349.51768751992	1637.44368318164	1629.5526500258	290.532348277364	401.063074861794	274.759979621505	961.68281409544	946.856194375283	872.430493708795	OhGene050368	scaffolds	172488392	172491347	-	735	protein_coding	- && sp|Q9LEB3|RBP47_NICPL Polyadenylate-binding protein RBP47 OS=Nicotiana plumbaginifolia OX=4092 GN=RBP47 PE=1 SV=1 && PF00076:RNA recognition motif. (a.k.a. RRM, RBD, or RNP domain)	RRM_1
OhGene029009	1264.84960655272	1457.59197827248	936.01764974909	1121.55726602822	1544.67790279349	1278.38097005751	660.331564711846	567.371646307379	554.457413451369	485.621483690363	581.062669964606	455.649605359641	OhGene029009	group21	21869591	21871742	-	1612	protein_coding	- && sp|Q58G87|UBQ3_ORYSJ Polyubiquitin 3 OS=Oryza sativa subsp. japonica OX=39947 GN=UBQ3 PE=2 SV=2 && PF00240:Ubiquitin family	ubiquitin
OhGene035083	751.991965783648	1150.12870249073	765.421634255945	1002.99692024559	1204.03100440765	1216.39373119244	598.537674905109	557.36565816886	630.676272999376	1023.54759077756	1016.53699101495	901.411558227426	OhGene035083	group28	35295448	35306525	+	690	protein_coding	- && sp|P51823|ARF2_ORYSJ ADP-ribosylation factor 2 OS=Oryza sativa subsp. japonica OX=39947 GN=ARF PE=2 SV=2 && PF00025:ADP-ribosylation factor family	Arf
OhGene041093	997.868441933909	2107.84404957156	768.799102263383	896.529130532826	893.457917303038	719.634567028957	745.28549666782	474.0315474241	745.847338769157	763.586825806819	416.531811352152	1132.81856996272	OhGene041093	group35	3031051	3039562	-	4596	protein_coding	- && - && -	-
OhGene035168	846.386855867923	652.084844555043	419.695084535365	399.684229477931	271.406561893918	224.469360467541	1496.90524620063	1874.72640401733	1423.21909287816	1002.96717732681	1101.34966862905	852.889889765384	OhGene035168	group28	37587033	37587725	-	693	protein_coding	- && sp|Q42430|ZFP1_WHEAT Zinc finger protein 1 OS=Triticum aestivum OX=4565 PE=2 SV=1 && PF13912:C2H2-type zinc finger	-
OhGene034435	351.540959614307	420.408857323878	483.864052679116	32.0877167548895	35.0353941221297	18.6017658360545	523.91683617022	488.048609310296	575.444892804072	2694.81556062307	2785.76332580597	2086.76408406276	OhGene034435	group28	11526353	11526472	+	120	protein_coding	- && - && -	-
OhGene051892	733.146082441452	750.885130500103	413.410291191712	808.80446910256	919.079476003712	666.933239312958	1310.7622269422	1393.86993430705	1213.75416665658	723.519043190181	659.854489790884	800.484420562661	OhGene051892	scaffolds	228379920	228381216	+	1257	protein_coding	- && sp|Q9M0B6|GAE1_ARATH UDP-glucuronate 4-epimerase 1 OS=Arabidopsis thaliana OX=3702 GN=GAE1 PE=1 SV=1 && PF16363:GDP-mannose 4,6 dehydratase	-
OhGene032323	754.592434838765	1179.23193667797	769.248102014211	883.481801317957	950.565561576728	850.061945028868	594.675719216198	592.436784079443	541.062965246596	1169.06236676696	1048.65067910863	1021.55691159752	OhGene032323	group25	24186897	24187944	-	720	protein_coding	- && sp|Q5J907|TCTP_ELAGV Translationally-controlled tumor protein homolog OS=Elaeis guineensis var. tenera OX=51953 GN=TCTP PE=2 SV=1 && PF00838:Translationally controlled tumour protein	-
OhGene028966	1379.99767405871	2198.05189047433	1364.39018000412	1870.42799182403	2370.11640078229	1114.87063643869	0	0	0	0.977914870448462	9.08337731236273	0	OhGene028966	group21	17948363	17954542	-	1807	protein_coding	- && sp|Q570B4|KCS10_ARATH 3-ketoacyl-CoA synthase 10 OS=Arabidopsis thaliana OX=3702 GN=FDH PE=1 SV=2 && PF08541:3-Oxoacyl-[acyl-carrier-protein (ACP)] synthase III C terminal|PF08392:FAE1/Type III polyketide synthase-like protein	-
OhGene042946	800.979401652851	715.589544381068	906.143882249775	557.270220097574	522.379827084118	376.450292789775	715.78336849096	949.326619797665	687.180430862278	1298.60148986701	1457.83798317469	1132.51840568978	OhGene042946	group37	4223770	4224243	-	474	protein_coding	- && sp|Q6H754|SAP5_ORYSJ Zinc finger A20 and AN1 domain-containing stress-associated protein 5 OS=Oryza sativa subsp. japonica OX=39947 GN=SAP5 PE=2 SV=1 && PF01754:A20-like zinc finger|PF01428:AN1-like Zinc finger	zf-A20
OhGene006836	376.770174390897	836.976620118308	751.990737552294	414.590048510387	454.757972029141	578.078007698741	1108.39688987294	1013.14954483158	1049.42478268707	1060.67454148943	1399.28260198559	1028.24400528688	OhGene006836	group03	103221412	103223147	-	843	protein_coding	- && sp|O22319|MT2_MUSAC Metallothionein-like protein type 2 OS=Musa acuminata OX=4641 PE=3 SV=2 && PF01439:Metallothionein	-
OhGene022127	845.215540115017	1513.63505010572	803.813247121658	1391.84390933709	1665.15726255409	1432.45336651401	270.55011280384	282.57537558601	265.777663906496	519.718883596784	471.157665978209	493.077786548609	OhGene022127	group13	75590225	75596493	-	2456	protein_coding	- && sp|Q9LHA8|HS704_ARATH Heat shock 70 kDa protein 4 OS=Arabidopsis thaliana OX=3702 GN=HSP70-4 PE=1 SV=1 && PF00012:Hsp70 protein	HSP70
OhGene035330	560.940111100541	476.353986644202	367.104444603755	646.817485670553	526.349240875595	487.883592120188	1620.60380255877	1655.70731363651	1266.9167451263	759.814779598187	820.143572032478	687.872788172952	OhGene035330	group28	42364984	42365565	+	507	protein_coding	- && sp|Q40477|ERF4_TOBAC Ethylene-responsive transcription factor 4 OS=Nicotiana tabacum OX=4097 GN=ERF4 PE=1 SV=1 && PF00847:AP2 domain	AP2
OhGene023792	1032.40580477334	1151.82701830465	628.425685775518	374.284910872469	492.797383943201	445.849370751744	1682.93582181038	1523.10472033079	1329.12686396686	397.2992464776	417.991487499968	344.17460506646	OhGene023792	group15	58122385	58123314	+	894	protein_coding	- && sp|Q6Z7W3|PHI1_ORYSJ Protein PHOSPHATE-INDUCED 1 homolog OS=Oryza sativa subsp. japonica OX=39947 GN=PHI-1 PE=2 SV=1 && PF04674:Phosphate-induced protein 1 conserved region	-
OhGene004703	670.124954264772	715.883783502936	367.389567756088	775.066132010373	1027.04171273528	563.674808095411	1352.28307702511	1108.54462081829	932.169296312455	735.804004275676	822.032947968308	646.97245734313	OhGene004703	group02	96089533	96090802	-	1216	protein_coding	- && sp|Q6Z7W3|PHI1_ORYSJ Protein PHOSPHATE-INDUCED 1 homolog OS=Oryza sativa subsp. japonica OX=39947 GN=PHI-1 PE=2 SV=1 && PF04674:Phosphate-induced protein 1 conserved region	-
novel.2866	97.4420570359486	122.825071050482	131.152215698285	53.6391683066809	81.8580300328514	73.4749919217293	1208.77217256242	1223.76367707656	1466.79761870161	1404.12867595353	2236.31781053258	1576.92159145441	-	group10	16208903	16209607	-	469	-	- && - && -	-
OhGene003031	782.681443524843	510.888264562149	651.611210875588	780.137461666821	913.098536661059	1027.40655505058	1068.24355881438	854.969924770817	892.393217064986	591.403933640038	866.313387288706	682.138151690025	OhGene003031	group01	142983546	142985524	+	1241	protein_coding	- && sp|P50156|TIP11_ORYSJ Probable aquaporin TIP1-1 OS=Oryza sativa subsp. japonica OX=39947 GN=TIP1-1 PE=2 SV=1 && PF00230:Major intrinsic protein	-
OhGene029011	984.470828209228	816.162567274728	1005.680866044	544.432453062021	536.90360856141	550.439942743911	952.596908054991	836.7432375358	939.968647330087	771.047197243542	969.267058950993	683.165536881558	OhGene029011	group21	22052365	22054524	-	1576	protein_coding	- && sp|P0CG85|UBI1P_NICSY Polyubiquitin OS=Nicotiana sylvestris OX=4096 GN=UBI11 PE=2 SV=1 && PF00240:Ubiquitin family	ubiquitin
OhGene004444	791.998991964136	728.73973508945	483.434348296182	721.949057523486	602.381742091779	575.501032623112	1674.91816347601	1486.81679446853	1285.60198536828	345.781180285082	339.612284651733	308.956645612084	OhGene004444	group02	62488556	62491525	+	1959	protein_coding	- && sp|Q2QS14|UGDH4_ORYSJ UDP-glucose 6-dehydrogenase 4 OS=Oryza sativa subsp. japonica OX=39947 GN=UGD4 PE=2 SV=1 && PF03721:UDP-glucose/GDP-mannose dehydrogenase family, NAD binding domain|PF00984:UDP-glucose/GDP-mannose dehydrogenase family, central domain|PF03720:UDP-glucose/GDP-mannose dehydrogenase family, UDP binding domain	-
OhGene040723	738.907749507779	372.228106949813	690.691554125324	1425.75740179687	1253.66341555351	803.311925913693	727.246739423631	882.839522574039	578.141966571571	566.519995341733	779.445700007635	463.856891735758	OhGene040723	group34	29737710	29738180	-	471	protein_coding	- && sp|Q0DJV6|CML18_ORYSJ Probable calcium-binding protein CML18 OS=Oryza sativa subsp. japonica OX=39947 GN=CML18 PE=2 SV=1 && PF13499:EF-hand domain pair	-
OhGene043922	1019.66408341461	939.012502126713	472.522338202315	511.121674886773	727.99861049562	657.572422304528	1630.76642798731	1544.4027103508	1269.59791443817	159.692773962848	193.924386455451	152.635105743862	OhGene043922	group38	10641188	10642123	-	900	protein_coding	- && sp|Q6Z7W3|PHI1_ORYSJ Protein PHOSPHATE-INDUCED 1 homolog OS=Oryza sativa subsp. japonica OX=39947 GN=PHI-1 PE=2 SV=1 && PF04674:Phosphate-induced protein 1 conserved region	-
OhGene043595	780.350150284778	1054.57407687031	869.831305511842	883.237733673736	971.239042990016	850.968364966488	343.134609201973	275.141497866207	323.537460307722	976.446904278281	1023.86494668733	897.575617496222	OhGene043595	group38	2956535	2960395	+	894	protein_coding	- && sp|P41568|SUI11_ARATH Protein translation factor SUI1 homolog 1 OS=Arabidopsis thaliana OX=3702 GN=At4g27130 PE=1 SV=2 && PF01253:Translation initiation factor SUI1	SUI1
OhGene001056	357.576396057764	282.380026229613	548.46959751975	550.627253600544	622.624161453077	821.89735579905	877.82338909115	1031.78580795552	936.046472162829	931.3095382118	1113.89780673456	1096.288541439	OhGene001056	group01	84453864	84459551	-	1893	protein_coding	- && sp|Q8RWE8|GGAP1_ARATH GDP-L-galactose phosphorylase 1 OS=Arabidopsis thaliana OX=3702 GN=VTC2 PE=1 SV=1 && -	-
OhGene038261	578.131578147065	265.888110277792	753.896954469678	248.57437925771	136.678353224984	166.682489570381	1631.77657539112	1808.75362733637	2004.93141795265	458.83874768102	619.025833327645	412.42910372404	OhGene038261	group32	4593608	4595122	-	837	protein_coding	- && sp|P31238|ACCO1_DORSP 1-aminocyclopropane-1-carboxylate oxidase 1 OS=Doritaenopsis sp. OX=4749 GN=ACO1 PE=2 SV=1 && PF03171:2OG-Fe(II) oxygenase superfamily	2OG-FeII_Oxy
OhGene031723	475.767274667651	372.35811166915	624.443566013726	141.530280746821	143.696460433721	180.425083062934	1041.85063532653	1169.33015551681	1067.86694714763	1164.4390901061	1375.65018500612	1203.25758643894	OhGene031723	group25	535842	537476	-	1081	protein_coding	- && sp|Q2HIV9|BH035_ARATH Transcription factor bHLH35 OS=Arabidopsis thaliana OX=3702 GN=BHLH35 PE=2 SV=1 && PF00010:Helix-loop-helix DNA-binding domain	HLH
OhGene028138	410.131119550025	659.095632982563	390.719350396979	535.921164046575	733.705206546538	702.461420387849	1369.22004371165	1095.96880687224	1280.03630574093	620.032340666797	662.30569206861	471.333886449291	OhGene028138	group20	50228594	50228650	-	57	protein_coding	- && - && -	-
OhGene043877	572.790514616318	348.620547262572	322.606936166936	515.497771269693	307.413984494505	335.28707302399	2013.8013910184	1779.27278545758	1785.78491605116	332.273741536822	332.864490419402	280.039120026541	OhGene043877	group38	8999714	9000142	+	429	protein_coding	- && sp|Q9SZ06|EF109_ARATH Ethylene-responsive transcription factor ERF109 OS=Arabidopsis thaliana OX=3702 GN=ERF109 PE=1 SV=1 && PF00847:AP2 domain	AP2
OhGene014910	439.426199517883	108.376402839283	318.292917910849	532.349457834531	501.081027484096	434.371865629883	597.476067140101	587.157456593445	595.862829305781	1524.84574701699	1882.71621405777	1317.86976084465	OhGene014910	group06	104019477	104021983	-	1172	protein_coding	- && - && PF00257:Dehydrin	-
OhGene044176	852.183032873531	564.219042717101	603.66165248317	121.990255071816	141.504386815177	186.757404325271	1056.77553414489	1366.65554286523	1201.65974371317	914.448125555153	952.484501013296	861.073856022071	OhGene044176	group38	22672532	22678607	-	3269	protein_coding	- && sp|Q7XV13|LOX5_ORYSJ Putative lipoxygenase 5 OS=Oryza sativa subsp. japonica OX=39947 GN=Os04g0447100 PE=3 SV=2 && PF00305:Lipoxygenase|PF01477:PLAT/LH2 domain	Lipoxygenase
OhGene020669	593.510711037141	359.122396577141	583.632499050775	1111.34229384096	1376.61285429194	1128.01246076334	396.180474923678	304.238094115509	402.470996542351	751.86110920189	958.224965148228	706.75334102281	OhGene020669	group12	19128684	19132179	+	1078	protein_coding	- && - && -	-
OhGene039104	674.020266192769	658.332877649383	854.897793232472	327.39698250706	382.200960202096	521.275579479477	557.817760725265	588.186072973564	624.195279498065	995.993849756042	1068.45025021947	1273.99746087352	OhGene039104	group33	4810396	4814835	-	3012	protein_coding	- && sp|Q43191|LOX15_SOLTU Probable linoleate 9S-lipoxygenase 5 OS=Solanum tuberosum OX=4113 GN=LOX1.5 PE=2 SV=1 && PF01477:PLAT/LH2 domain|PF00305:Lipoxygenase	Lipoxygenase
OhGene041064	629.727038989095	1335.76714951133	644.091546287744	667.937911969779	841.51328745132	763.230452253318	132.243835888483	219.296508450093	149.398523112906	1102.27282749274	891.444264257912	1061.12376096471	OhGene041064	group35	2549274	2551143	+	1500	protein_coding	- && sp|Q9LJE5|ECT2_ARATH YTH domain-containing protein ECT2 OS=Arabidopsis thaliana OX=3702 GN=ECT2 PE=1 SV=1 && PF04146:YT521-B-like domain	YTH
OhGene034717	668.730835611479	981.665352126821	554.487141933929	1065.73568897077	1265.94963038545	1020.1463332552	254.484372548987	272.51445189915	219.904714327004	700.782110921784	718.61848568358	634.597742122087	OhGene034717	group28	27732107	27737586	-	1576	protein_coding	- && sp|Q04960|DNJH_CUCSA DnaJ protein homolog OS=Cucumis sativus OX=3659 GN=DNAJ1 PE=2 SV=1 && PF01556:DnaJ C terminal domain|PF00684:DnaJ central domain	DnaJ_C
OhGene024523	473.89099948007	708.573960612627	458.347361209154	795.272038787849	827.616276011917	822.945767992119	754.525261015936	755.996865402224	826.017826148649	652.553644809614	695.524491344003	566.542285265907	OhGene024523	group16	14840061	14840510	+	306	protein_coding	- && sp|Q9LPV3|R27A1_ARATH Putative 60S ribosomal protein L27a-1 OS=Arabidopsis thaliana OX=3702 GN=RPL27AA PE=5 SV=1 && -	-
OhGene011217	829.636664689764	645.131496934317	305.104582848454	273.288615315489	154.21247161773	97.4446348796396	1110.64810468764	1414.59012298554	1122.49337580359	607.154745899102	971.352147444571	628.563756495017	OhGene011217	group05	49125315	49131738	-	325	protein_coding	- && - && -	-
OhGene037962	423.151155091295	361.107686747854	405.061231314328	667.899882083255	714.025429915917	670.438643674466	1063.89242593953	777.262600012694	711.766219610906	829.006203632273	916.93610105634	558.535596049186	OhGene037962	group31	31126383	31126490	-	108	protein_coding	- && sp|O64818|Y2309_ARATH Uncharacterized protein At2g23090 OS=Arabidopsis thaliana OX=3702 GN=At2g23090 PE=1 SV=1 && -	-
OhGene035123	673.28713640416	472.990956840365	507.366868919013	586.609986047809	782.487278440831	671.537628596372	424.110312935382	460.992609647039	369.477430468399	985.904302883292	1130.40790735841	988.413156535341	OhGene035123	group28	36734512	36736939	+	938	protein_coding	- && sp|Q39096|ERD15_ARATH Protein EARLY RESPONSIVE TO DEHYDRATION 15 OS=Arabidopsis thaliana OX=3702 GN=ERD15 PE=1 SV=1 && -	-
OhGene033719	448.163328631105	267.822987370692	416.302165006305	548.305896829164	631.478202459807	466.675879746632	690.949003539674	656.439649949521	674.304839631385	916.270014540933	1148.63644180015	1098.29688634882	OhGene033719	group27	41305466	41305807	-	342	protein_coding	- && sp|Q41420|CALM3_SOLTU Putative calmodulin-3 (Fragment) OS=Solanum tuberosum OX=4113 GN=PCM3 PE=5 SV=1 && PF13833:EF-hand domain pair|PF13499:EF-hand domain pair	-
OhGene046548	1348.45568092914	1800.25914408986	816.679465551985	925.322343810533	939.194424887967	808.576756905919	311.591622253257	282.683352202666	197.068569497519	117.806144726691	121.190485215359	131.54126480009	OhGene046548	group41	28707937	28709472	+	1395	protein_coding	- && sp|O48780|KCS11_ARATH 3-ketoacyl-CoA synthase 11 OS=Arabidopsis thaliana OX=3702 GN=KCS11 PE=1 SV=1 && PF08392:FAE1/Type III polyketide synthase-like protein|PF08541:3-Oxoacyl-[acyl-carrier-protein (ACP)] synthase III C terminal	-
OhGene031652	115.036777434763	362.158123070907	50.6551074193528	3704.4355928409	1185.08682300143	2377.96354117612	0	0	0	4.78886767181672	0	0	OhGene031652	group24	59771607	59771852	+	246	protein_coding	- && sp|Q39950|NLTP_HELAN Non-specific lipid-transfer protein OS=Helianthus annuus OX=4232 PE=3 SV=1 && -	-
novel.5728	1283.34825567825	1537.96083831264	1563.03529989076	1439.99869476539	1216.39299565837	623.172310929211	0	0	0	0.833141051815357	0	0	-	group32	4758000	4759607	+	707	-	- && - && -	-
OhGene036868	504.356339446645	215.945165678429	369.006934470068	555.428798604225	625.538659979069	464.740479015047	247.734736609053	139.312382881484	166.507920967666	1444.00442323575	1375.46085992753	1546.72608291346	OhGene036868	group30	32949573	32951525	+	1072	protein_coding	- && - && PF00257:Dehydrin	-
OhGene041450	332.923525616041	188.371702492836	355.159890158357	202.722397442105	179.226807117633	209.052555307062	1468.92570888847	1489.99263901586	1197.36373392489	585.360750277486	928.914457723209	435.844630671854	OhGene041450	group35	11705209	11705529	+	321	protein_coding	- && sp|Q9LHJ8|SAP5_ARATH Zinc finger A20 and AN1 domain-containing stress-associated protein 5 OS=Arabidopsis thaliana OX=3702 GN=SAP5 PE=2 SV=1 && PF01428:AN1-like Zinc finger	zf-AN1
OhGene039817	576.562196528072	516.641392720952	645.658339455815	455.621602041407	403.698124576941	387.440266012469	576.405262278569	638.170659745718	514.342999653819	971.570602057925	859.860625070178	982.880497391577	OhGene039817	group33	31878085	31884626	-	1606	protein_coding	- && sp|C6TAQ0|NRPB_SOYBN DCD domain-containing protein NRP-B OS=Glycine max OX=3847 GN=NRP-B PE=2 SV=1 && PF10539:Development and cell death domain	-
novel.1490	570.676711081911	228.779722948108	285.257719687638	859.85712226679	779.958132381548	681.476370300422	669.368703851004	520.110196783235	521.157638765952	686.199295561312	898.558182670043	708.188739069615	-	group04	93193545	93195616	-	685	-	- && - && PF12734:Cysteine-rich TM module stress tolerance	-
OhGene028576	548.649052553452	447.898061786515	500.016727256843	683.967018009086	611.009907142943	458.958333574458	643.940119567359	681.54528136143	514.315061072296	750.297852445717	743.313528593126	824.84100077457	OhGene028576	group20	66948414	66953918	-	2323	protein_coding	- && sp|Q9LHA8|HS704_ARATH Heat shock 70 kDa protein 4 OS=Arabidopsis thaliana OX=3702 GN=HSP70-4 PE=1 SV=1 && PF00012:Hsp70 protein	HSP70
OhGene025774	289.558737787574	267.027887876936	448.210911955391	73.5653127285782	22.0111561963961	31.7943339750459	1083.39535958684	1642.92573955192	1331.69491379405	690.716027502812	875.395349516771	637.901503302031	OhGene025774	group17	53083959	53086907	-	1900	protein_coding	- && sp|Q6Z8L2|LAC9_ORYSJ Putative laccase-9 OS=Oryza sativa subsp. japonica OX=39947 GN=LAC9 PE=3 SV=1 && PF00394:Multicopper oxidase|PF07731:Multicopper oxidase|PF07732:Multicopper oxidase	-
OhGene015898	385.994309476839	603.060513038752	227.842354938026	1070.44338817751	955.677825328244	699.497465305124	648.218791458171	617.222050755657	497.78345895419	541.412514524662	531.671801772541	487.53940495474	OhGene015898	group07	94277360	94279198	-	1806	protein_coding	- && sp|Q9SNN0|SPE1_ORYSJ Arginine decarboxylase 1 OS=Oryza sativa subsp. japonica OX=39947 GN=ADC1 PE=1 SV=1 && PF02784:Pyridoxal-dependent decarboxylase, pyridoxal binding domain	-
OhGene051616	539.770266534228	601.12263450402	1384.57293612898	126.629686810483	63.5851072996908	74.567423394529	2122.24735063799	684.390003860416	1325.357788241	108.327489403854	99.5720285010695	62.149425929553	OhGene051616	scaffolds	221989031	221995854	-	522	protein_coding	- && sp|P30617|LEC_GALNI Mannose-specific lectin OS=Galanthus nivalis OX=4670 PE=1 SV=1 && -	-
OhGene042239	498.016359453601	425.378229159857	639.260270510613	444.949672334467	488.036893560894	483.645911737418	698.555781560294	780.877774896474	680.400250611103	765.739940723494	674.783915252511	602.655214560634	OhGene042239	group36	11776794	11776883	-	90	protein_coding	- && - && -	-
OhGene004231	473.442088220059	818.347212518834	391.86438627308	636.171104105342	827.516010815532	794.25310356095	741.576253695861	642.689814731898	692.343625399652	407.924885719463	358.617842764223	384.627336525063	OhGene004231	group02	55431538	55435740	+	2023	protein_coding	- && sp|O49169|EF1A_MANES Elongation factor 1-alpha OS=Manihot esculenta OX=3983 GN=EF1 PE=3 SV=1 && PF03143:Elongation factor Tu C-terminal domain|PF00009:Elongation factor Tu GTP binding domain|PF03144:Elongation factor Tu domain 2	GTP_EFTU
OhGene027564	494.59044318051	678.016823673709	244.460473209793	592.537853074379	668.757504182743	522.536477065303	854.582478223501	851.07601559918	801.222861507718	463.914412408212	461.37583059257	514.165056028913	OhGene027564	group19	62349010	62350305	+	1257	protein_coding	- && sp|Q9M0B6|GAE1_ARATH UDP-glucuronate 4-epimerase 1 OS=Arabidopsis thaliana OX=3702 GN=GAE1 PE=1 SV=1 && PF16363:GDP-mannose 4,6 dehydratase	-
OhGene030883	135.363472954934	45.2384194723664	246.846092061146	126.875569697494	92.8342566575486	86.5944271678401	847.237689882877	1357.56049946082	973.426624131806	947.865532283724	1282.9069777401	984.679967071355	OhGene030883	group23	62757787	62757873	-	87	protein_coding	- && sp|Q6IM91|DVL10_ARATH Small polypeptide DEVIL 10 OS=Arabidopsis thaliana OX=3702 GN=DVL10 PE=3 SV=1 && -	-
OhGene003513	471.306633247949	387.730609863782	700.583945332152	157.47805517987	113.618023707175	94.8210355941004	680.817530808293	855.273723364405	819.068667229583	856.373034875691	959.736806902162	926.084321890246	OhGene003513	group02	28490353	28492312	-	1745	protein_coding	- && sp|Q6IEK5|WRK76_ORYSI WRKY transcription factor WRKY76 OS=Oryza sativa subsp. indica OX=39946 GN=WRKY76 PE=2 SV=1 && PF03106:WRKY DNA -binding domain	WRKY
OhGene050940	468.721279485742	417.42723422229	340.88269856063	492.011656908305	492.602909837462	455.078914203477	1238.81813478673	1045.81844852206	1023.70250471883	308.53990285562	377.774778809321	301.729913832093	OhGene050940	scaffolds	201190367	201190408	-	42	protein_coding	- && - && -	-
novel.3719	453.007443487657	342.258345301035	419.875382929795	189.985510696893	164.049576833202	220.405980260531	942.759586291241	1128.18388614513	1061.61741230101	643.194468335384	779.806202155744	580.061308675828	-	group16	59995921	60006778	-	783	-	- && - && -	-
novel.374	305.980924360147	211.266653552257	356.555466310544	198.667847246468	210.08805227581	188.540176005884	677.006191056443	693.214336199747	687.035593142639	1153.1856824951	1034.25365902081	1186.64377921251	-	group01	99699022	99701709	-	2581	-	- && sp|Q9FMF4|SAC51_ARATH Transcription factor SAC51 OS=Arabidopsis thaliana OX=3702 GN=SAC51 PE=2 SV=1 && -	-
OhGene022025	535.31649034291	287.067898617987	453.445923849761	182.203507929896	95.8434588285921	82.8697853016093	1030.39778725539	1268.35888582385	1060.49519516327	601.016813939952	708.819998972821	593.355384038182	OhGene022025	group13	69222328	69224131	-	1032	protein_coding	- && - && PF06521:PAR1 protein	-
OhGene004816	376.210500639872	138.096227863013	111.634100113423	1110.12241123933	2133.17995236679	2719.28445313903	76.0677802062026	17.1245126073788	160.004538217617	10.3338723444466	0	0	OhGene004816	group02	106311718	106311774	+	57	protein_coding	- && - && -	-
novel.1502	810.784971077135	754.669626801623	886.091199995418	588.144619981357	605.8516112262	811.42904560637	249.291317482307	321.718141563289	228.277729344151	588.087368855056	430.232139466623	567.306359961973	-	group04	97200106	97212313	-	3122	-	- && - && -	-
OhGene033475	364.829449496635	147.544235954859	197.709362013592	805.831732112482	707.171275823778	508.671998764275	1013.19146418983	821.800063787097	747.708983452869	518.185103952457	443.714137641662	531.293497757954	OhGene033475	group27	16408371	16408661	+	291	protein_coding	- && sp|Q9FJ90|ERF25_ARATH Ethylene-responsive transcription factor ERF025 OS=Arabidopsis thaliana OX=3702 GN=ERF025 PE=2 SV=1 && -	-
OhGene051650	500.47422330578	451.367705809525	273.147041821363	262.813680087666	275.633510028737	205.315408632643	855.37442640036	986.426289717107	806.553488566354	694.548699068929	867.207127710067	616.103747862865	OhGene051650	scaffolds	222932925	222934319	-	1323	protein_coding	- && sp|O04203|HSPR2_ARATH Nematode resistance protein-like HSPRO2 OS=Arabidopsis thaliana OX=3702 GN=HSPRO2 PE=1 SV=1 && PF07231:Hs1pro-1 N-terminus|PF07014:Hs1pro-1 protein C-terminus	-
OhGene004229	356.849127950363	609.984021876968	296.70499144106	473.837759213513	594.419669235376	496.76254149361	1053.0836494786	891.001563663926	1040.08810813547	319.519799942479	317.361989247889	331.005452138264	OhGene004229	group02	55346362	55351945	-	1755	protein_coding	- && sp|P25698|EF1A_SOYBN Elongation factor 1-alpha OS=Glycine max OX=3847 GN=TEFS1 PE=3 SV=2 && PF03143:Elongation factor Tu C-terminal domain|PF00009:Elongation factor Tu GTP binding domain|PF03144:Elongation factor Tu domain 2	GTP_EFTU
OhGene006572	483.932186392131	429.277274754241	182.135924290289	252.450797204066	201.418055277021	176.329238654267	1492.76923479977	1511.07357882611	1185.96770360201	255.498369439299	348.381162067305	243.163363890838	OhGene006572	group03	98597050	98597985	+	936	protein_coding	- && sp|O04536|GATL9_ARATH Probable galacturonosyltransferase-like 9 OS=Arabidopsis thaliana OX=3702 GN=GATL9 PE=2 SV=1 && PF01501:Glycosyl transferase family 8	Glyco_transf_8
OhGene028758	451.416168956205	657.215151168548	381.475387465646	779.853369232757	954.039535255505	949.710407663544	207.340869254037	280.061649224474	188.745558343506	637.081049893289	644.080439122308	609.570813260786	OhGene028758	group21	5055053	5058659	-	711	protein_coding	- && sp|Q9LEB3|RBP47_NICPL Polyadenylate-binding protein RBP47 OS=Nicotiana plumbaginifolia OX=4092 GN=RBP47 PE=1 SV=1 && PF00076:RNA recognition motif. (a.k.a. RRM, RBD, or RNP domain)	RRM_1
OhGene043352	668.492547700298	791.746664566202	576.047648125437	554.640694429897	607.398652694372	587.748565121121	217.663828903291	164.642904345642	136.045166746132	844.513929064836	845.951831234831	741.019585970288	OhGene043352	group37	26820371	26826496	-	249	protein_coding	- && sp|P35135|UBC4_SOLLC Ubiquitin-conjugating enzyme E2-17 kDa OS=Solanum lycopersicum OX=4081 PE=2 SV=1 && -	-
OhGene030895	520.041759311268	455.491846513081	601.929583754113	270.216628034212	160.552463018771	225.770640741774	782.724456654391	808.642684174815	837.162381326399	700.64701184254	615.238159101983	722.333391352954	OhGene030895	group23	63135710	63143097	-	4739	protein_coding	- && sp|Q0JLC5|AB36G_ORYSJ ABC transporter G family member 36 OS=Oryza sativa subsp. japonica OX=39947 GN=ABCG36 PE=2 SV=1 && PF08370:Plant PDR ABC transporter associated|PF00005:ABC transporter|PF14510:ABC-transporter N-terminal|PF19055:ABC-2 type transporter|PF01061:ABC-2 type transporter	ABC2_membrane
OhGene005310	739.700769188437	186.351443849237	497.120602067585	732.669532569976	806.736048864828	575.492130552937	519.400311720477	610.06076163787	244.29264317154	527.673356588305	740.894501544142	496.345708253793	OhGene005310	group02	134577656	134577703	+	48	protein_coding	- && - && -	-
OhGene045128	434.678775491472	319.611140375734	373.069690299995	514.58720466471	482.055537182787	414.863493003706	596.966709879112	661.019723808939	597.374368545953	704.663895993648	835.460482616879	631.796202180592	OhGene045128	group39	28380326	28389978	+	759	protein_coding	- && sp|Q9FPJ5|LRR1_ARATH Leucine-rich repeat protein 1 OS=Arabidopsis thaliana OX=3702 GN=LRR1 PE=1 SV=1 && PF13855:Leucine rich repeat|PF08263:Leucine rich repeat N-terminal domain	LRRNT_2
OhGene051834	911.731818199693	418.830350975978	356.523198847529	279.200886022544	295.989422540147	285.42768343146	984.496058880511	956.575274248181	912.025867840415	383.216459022708	355.951197266746	354.238018366262	OhGene051834	scaffolds	227130562	227132023	-	850	protein_coding	- && sp|Q38910|XTH23_ARATH Probable xyloglucan endotransglucosylase/hydrolase protein 23 OS=Arabidopsis thaliana OX=3702 GN=XTH23 PE=2 SV=1 && PF00722:Glycosyl hydrolases family 16|PF06955:Xyloglucan endo-transglycosylase (XET) C-terminus	-
OhGene001617	394.151985022101	477.059696254046	453.936388150603	344.213688825178	321.856252222435	314.961716996833	755.491362502512	680.310182674958	769.891966358792	705.051926773381	663.178295088463	583.710233304268	OhGene001617	group01	105846440	105846505	-	66	protein_coding	- && - && -	-
OhGene004260	585.380334589067	728.534669590809	360.269924661712	342.954125695794	322.727230366424	304.016404277866	601.131723916009	705.731025799823	579.579224606263	670.782318728492	614.619955510366	563.429609914505	OhGene004260	group02	55909923	55911608	+	1686	protein_coding	- && sp|Q9LUZ4|C3H66_ARATH Zinc finger CCCH domain-containing protein 66 OS=Arabidopsis thaliana OX=3702 GN=At5g58620 PE=2 SV=1 && PF12796:Ankyrin repeats (3 copies)	-
OhGene040018	580.972937510033	368.616542237885	617.218925213591	284.482781815561	329.509084306528	282.323114283975	752.014127662359	888.451438120634	886.657608486496	428.132917272333	486.100914783651	470.493329530845	OhGene040018	group34	2720297	2721626	+	1058	protein_coding	- && - && PF00903:Glyoxalase/Bleomycin resistance protein/Dioxygenase superfamily	Glyoxalase
OhGene024484	500.806367069588	190.729223799981	283.367510737643	930.034457054416	970.571152121821	856.087219379534	384.263032549587	304.707597347169	308.489475327729	505.662618568933	563.767342322722	575.968879959485	OhGene024484	group16	12052440	12058965	-	756	protein_coding	- && sp|Q6NMJ2|OLE96_ARATH Pollen-specific protein-like At4g18596 OS=Arabidopsis thaliana OX=3702 GN=At4g18596 PE=2 SV=1 && PF01190:Pollen protein Ole e 1 like	-
OhGene027492	1134.67553947088	496.644252205528	377.509315216891	339.206572067126	449.462374677027	575.773604641246	832.942193257918	668.540972192069	730.53500591929	280.254617981392	268.761730114798	215.568554859072	OhGene027492	group19	59632012	59633658	-	1425	protein_coding	- && sp|Q38910|XTH23_ARATH Probable xyloglucan endotransglucosylase/hydrolase protein 23 OS=Arabidopsis thaliana OX=3702 GN=XTH23 PE=2 SV=1 && PF00722:Glycosyl hydrolases family 16|PF06955:Xyloglucan endo-transglycosylase (XET) C-terminus	-
OhGene046104	554.43031344885	927.66426389764	517.177589129359	608.483123335317	812.514613869386	749.675321330448	126.697309239552	152.626110547947	108.969324469244	621.465662181585	578.386213073581	593.014486647163	OhGene046104	group41	13023376	13029789	-	1925	protein_coding	- && sp|Q04960|DNJH_CUCSA DnaJ protein homolog OS=Cucumis sativus OX=3659 GN=DNAJ1 PE=2 SV=1 && PF00684:DnaJ central domain|PF01556:DnaJ C terminal domain|PF00226:DnaJ domain	DnaJ_C
OhGene030197	236.739730889607	91.8495870798825	289.582159387477	167.041630787326	141.248211170827	137.016792058069	1039.95073634282	1122.54539044392	1198.87777534425	606.462465626739	722.592771732056	596.565517176075	OhGene030197	group22	64048715	64051532	+	1453	protein_coding	- && sp|Q39705|ACCO2_DORSP 1-aminocyclopropane-1-carboxylate oxidase 2 OS=Doritaenopsis sp. OX=4749 GN=ACO2 PE=2 SV=1 && PF14226:non-haem dioxygenase in morphine synthesis N-terminal|PF03171:2OG-Fe(II) oxygenase superfamily	2OG-FeII_Oxy
novel.787	360.885255448391	372.588927121276	382.4040063345	410.428432654966	437.401025187365	413.401300512178	417.315559998517	483.978711247945	429.167339775992	891.937419595068	860.415078160377	857.05553786925	-	group02	58306481	58328292	-	2878	-	- && - && -	-
OhGene028757	356.799050890589	559.118041443043	290.057832773337	770.836546088969	851.219809507972	791.568732104757	298.013408136907	293.385346337529	248.700582601986	599.93869999704	688.968562119681	556.730374342498	OhGene028757	group21	5023792	5028128	-	702	protein_coding	- && sp|Q9LEB3|RBP47_NICPL Polyadenylate-binding protein RBP47 OS=Nicotiana plumbaginifolia OX=4092 GN=RBP47 PE=1 SV=1 && PF00076:RNA recognition motif. (a.k.a. RRM, RBD, or RNP domain)	RRM_1
OhGene001184	298.045596194738	378.536498114623	288.185856271064	558.047247911121	617.32845478352	547.943319735955	895.450064818667	877.072863108359	755.300925747756	315.857054701999	364.748062298655	404.05571069689	OhGene001184	group01	92555217	92555285	+	69	protein_coding	- && sp|P48504|QCR6_SOLTU Cytochrome b-c1 complex subunit 6 OS=Solanum tuberosum OX=4113 PE=1 SV=2 && -	-
OhGene001456	477.091302333702	345.166721407339	379.649750553799	193.712737115232	199.148556062632	222.752237952754	637.626981140227	1015.46920727083	843.049121533157	645.45887698994	681.373901252024	650.884670591207	OhGene001456	group01	102597953	102598588	+	595	protein_coding	- && sp|P32292|ARG2_VIGRR Indole-3-acetic acid-induced protein ARG2 OS=Vigna radiata var. radiata OX=3916 GN=ARG2 PE=2 SV=1 && -	-
OhGene043470	106.634091083006	102.56783469462	98.9822354339013	186.536593401758	185.13439841378	209.269865655614	1871.64773197361	1275.43369899757	1832.73769632693	113.879273235802	127.661821804529	131.795626361858	OhGene043470	group38	392658	392807	+	150	protein_coding	- && sp|Q9FLF0|RS92_ARATH 40S ribosomal protein S9-2 OS=Arabidopsis thaliana OX=3702 GN=RPS9C PE=1 SV=1 && -	-
OhGene023862	501.498991337892	189.322641695224	205.182955569775	523.874984035538	316.69829946246	338.86433568477	1278.52384423502	1053.45690494484	996.152130042145	302.067037760747	313.73434729185	219.77753723602	OhGene023862	group15	62308161	62308589	-	429	protein_coding	- && sp|O22259|ERF71_ARATH Ethylene-responsive transcription factor ERF071 OS=Arabidopsis thaliana OX=3702 GN=ERF071 PE=1 SV=1 && PF00847:AP2 domain	AP2
OhGene045000	381.43389835702	270.171562674485	313.828516135183	488.95568388403	520.074271501431	606.455529042799	840.626591462422	730.412884682076	992.681216697051	348.610020109597	390.801495319987	303.454084768277	OhGene045000	group39	25539325	25539471	-	147	protein_coding	- && sp|Q0DF13|SDH8A_ORYSJ Succinate dehydrogenase subunit 8A, mitochondrial OS=Oryza sativa subsp. japonica OX=39947 GN=SDH8A PE=3 SV=2 && -	-
novel.3984	441.529835579405	189.840577265988	340.933065389613	345.113634459503	239.372562584147	256.021644153144	432.433191996697	517.902646581937	481.654998593532	884.329370986932	859.24360686445	1174.91702510597	-	group18	710136	710973	-	752	-	- && sp|A2Y075|LTI6B_ORYSI Hydrophobic protein LTI6B OS=Oryza sativa subsp. indica OX=39946 GN=LTI6B PE=3 SV=2 && PF01679:Proteolipid membrane potential modulator	-
OhGene010042	353.501887888017	598.01803708925	604.208244947052	310.853823978402	340.666563109167	340.364206784705	836.060895098522	962.237826064114	940.832248482144	247.619913738406	316.84251050588	269.390342540232	OhGene010042	group04	115727384	115731580	-	1972	protein_coding	- && sp|P50249|SAHH_PHASS Adenosylhomocysteinase OS=Phalaenopsis sp. OX=36900 GN=SAHH PE=2 SV=1 && PF05221:S-adenosyl-L-homocysteine hydrolase|PF00670:S-adenosyl-L-homocysteine hydrolase, NAD binding domain	-
OhGene040536	980.445600058673	499.608095131685	713.222049475492	289.027779547755	422.307295154196	380.953111281252	582.604207210639	777.055111920107	770.651741321698	193.29434955156	250.841256888035	184.14285301688	OhGene040536	group34	25598401	25604491	+	1481	protein_coding	- && sp|Q9SZE7|PER51_ARATH Peroxidase 51 OS=Arabidopsis thaliana OX=3702 GN=PER51 PE=2 SV=1 && PF00141:Peroxidase	-
OhGene015641	482.329316632103	427.04537325967	294.209870298923	242.900565542389	262.914163021754	317.430133137834	670.193950607067	956.155447487484	643.041280090247	610.565180196401	638.897412348934	478.563109783754	OhGene015641	group07	83878026	83879023	+	930	protein_coding	- && sp|Q9FMS6|CAF1K_ARATH Probable CCR4-associated factor 1 homolog 11 OS=Arabidopsis thaliana OX=3702 GN=CAF1-11 PE=2 SV=1 && PF04857:CAF1 family ribonuclease	CAF1
OhGene024778	435.799189617101	478.195552673698	453.668579072048	308.449543916842	287.424870742952	300.285648496309	584.997452538177	732.331140742857	676.953440830905	583.4209072179	598.649994312395	499.396532938096	OhGene024778	group16	60404345	60407213	+	945	protein_coding	- && sp|Q84R94|TI10A_ORYSJ Protein TIFY 10a OS=Oryza sativa subsp. japonica OX=39947 GN=TIFY10A PE=1 SV=1 && PF06200:tify domain|PF09425:Jas motif	Zim
OhGene017876	117.180319871436	415.21862451741	104.743106279261	26.9378362880554	56.0019945032092	31.0029430600909	66.9114733295301	84.3540806215327	64.3404492303644	1687.1003442341	1519.78359291106	1746.01043470838	OhGene017876	group09	58097370	58097489	-	81	protein_coding	- && - && -	-
OhGene022300	455.836306553821	381.053906758937	297.401426114752	185.691572479194	139.713102570449	107.674121748117	896.558214422068	1038.20022284818	830.752667604093	500.22802809259	559.229912943373	494.286182493404	OhGene022300	group13	85640681	85641403	-	723	protein_coding	- && sp|Q96289|ZAT10_ARATH Zinc finger protein ZAT10 OS=Arabidopsis thaliana OX=3702 GN=ZAT10 PE=2 SV=1 && PF13912:C2H2-type zinc finger	-
OhGene001103	604.650450536608	730.923606046377	502.61260109995	748.468913105479	774.466606910234	697.566218852045	308.156011028199	206.374840508354	230.798382882064	339.954874782738	394.709510273187	312.833574661114	OhGene001103	group01	86448390	86449944	-	700	protein_coding	- && sp|Q9LDD1|BRG3_ARATH Probable BOI-related E3 ubiquitin-protein ligase 3 OS=Arabidopsis thaliana OX=3702 GN=BRG3 PE=1 SV=1 && PF13920:Zinc finger, C3HC4 type (RING finger)	-
OhGene043912	152.334415832866	71.5589544381069	159.078592661627	1600.10747551049	1818.15255812736	2046.194241966	0	0	0	0	0	0	OhGene043912	group38	10230782	10230811	+	30	protein_coding	- && - && -	-
OhGene026154	240.484470018638	514.456324985825	208.210210734145	429.890804132361	525.166285369181	527.181400424342	890.036004559579	694.848867492625	763.088633033008	307.826790599406	353.414082961691	284.478463391524	OhGene026154	group17	74004541	74005602	-	1062	protein_coding	- && sp|P17784|ALFC1_ORYSJ Fructose-bisphosphate aldolase 1, cytoplasmic OS=Oryza sativa subsp. japonica OX=39947 GN=FBA1 PE=1 SV=2 && PF00274:Fructose-bisphosphate aldolase class-I	-
OhGene001391	621.870618406444	533.689084658303	403.948571293713	549.466881153671	546.999653276213	466.215120369461	665.889504005316	580.11853081088	553.026990776819	259.437193223049	284.057393840499	268.64815925079	OhGene001391	group01	101368221	101385907	+	2502	protein_coding	- && sp|P0CG71|UBIQ1_CAEEL Polyubiquitin-A OS=Caenorhabditis elegans OX=6239 GN=ubq-1 PE=3 SV=1 && PF00240:Ubiquitin family	ubiquitin
OhGene024155	531.334798043655	809.773003727361	618.638971461883	473.741397582918	557.938849245571	466.640863998879	145.769372798581	131.263431402483	184.530065228288	657.287502766948	587.823593961995	564.92127729662	OhGene024155	group15	74740736	74742296	-	699	protein_coding	- && sp|P41568|SUI11_ARATH Protein translation factor SUI1 homolog 1 OS=Arabidopsis thaliana OX=3702 GN=At4g27130 PE=1 SV=2 && PF01253:Translation initiation factor SUI1	SUI1
OhGene013004	907.272999004585	828.624211217382	911.470211684779	561.614863401498	590.345014862279	781.204755540276	62.0179476681167	63.1306658809338	45.3744212855928	394.152399645274	220.482037658142	325.327895152693	OhGene013004	group05	104510380	104510859	+	402	protein_coding	- && - && -	-
OhGene032603	393.83074431499	189.570900700173	286.623447867415	154.237455633749	93.0594023682207	94.9088149903756	883.621981840825	1015.34366969353	1003.78611357644	481.691142997269	568.765704148583	502.303993517209	OhGene032603	group25	55958386	55961361	-	1542	protein_coding	- && sp|Q0DJH7|AT5_ORYSJ Acyl transferase 5 OS=Oryza sativa subsp. japonica OX=39947 GN=AT5 PE=2 SV=1 && PF02458:Transferase family	-
OhGene005795	253.002963358781	108.422658239556	216.925353629491	266.4252845709	194.454819051054	177.562310253248	1313.8980217435	1050.043977607	1441.07983446646	240.967114213687	157.50484508351	230.411934199053	OhGene005795	group03	15582439	15582504	-	66	protein_coding	- && - && -	-
OhGene004338	356.867337790281	461.570745076966	288.086051645515	428.391854857485	460.273598788333	456.588797794066	750.798869567714	680.310182674958	648.62693136455	379.937566326343	350.537098832473	386.214289705079	OhGene004338	group02	58554701	58555255	+	231	protein_coding	- && sp|P81529|MIFH_TRISP Macrophage migration inhibitory factor homolog OS=Trichinella spiralis OX=6334 PE=1 SV=2 && -	-
OhGene051553	388.081059359163	879.739117285686	420.978593483278	657.855698343971	1062.36356370329	1009.5958393278	190.373933795631	248.397500079076	261.512793645997	179.453804691197	162.763920273056	159.884410254253	OhGene051553	scaffolds	220761235	220762425	+	279	protein_coding	- && sp|P86700|ACT_CHIOP Actin, muscle (Fragments) OS=Chionoecetes opilio OX=41210 PE=1 SV=1 && -	-
OhGene031037	589.744546275262	556.369065535432	500.297625760583	580.622539706032	667.28944925796	698.833241247539	166.259144224657	169.413442586016	239.280247869332	434.491885949604	531.663547921702	455.755270854676	OhGene031037	group24	3351154	3354056	+	991	protein_coding	- && sp|P42745|UBC2_ARATH Ubiquitin-conjugating enzyme E2 2 OS=Arabidopsis thaliana OX=3702 GN=UBC2 PE=2 SV=1 && PF00179:Ubiquitin-conjugating enzyme	UQ_con
OhGene028139	331.034403636806	457.182208910127	321.103085187358	483.454932440335	545.814561060546	408.463774816698	584.137162166797	585.658331172356	629.732146842192	402.504327816196	452.895510687496	366.098962116273	OhGene028139	group20	50482999	50483178	+	180	protein_coding	- && sp|Q945T0|RALF_TOBAC Rapid alkalinization factor OS=Nicotiana tabacum OX=4097 GN=RALF PE=1 SV=1 && -	-
OhGene021631	393.44534332893	765.555896607178	308.239567326893	451.692627276808	541.216136841865	561.114612351411	491.974533578021	500.462813337641	460.074324496626	393.078856968362	332.366438812789	362.039779302093	OhGene021631	group13	10568388	10572371	+	2005	protein_coding	- && sp|O49169|EF1A_MANES Elongation factor 1-alpha OS=Manihot esculenta OX=3983 GN=EF1 PE=3 SV=1 && PF03143:Elongation factor Tu C-terminal domain|PF03144:Elongation factor Tu domain 2|PF00009:Elongation factor Tu GTP binding domain	GTP_EFTU
OhGene010011	351.540959614307	1006.29779678588	419.790730634849	483.989727719583	663.828520208772	598.744337848006	383.904578228179	142.347511048836	407.1544052859	269.972414998668	353.349685351822	411.861332380807	OhGene010011	group04	114236247	114236294	+	48	protein_coding	- && - && -	-
OhGene010780	235.782731003447	199.160844067223	163.454541003452	359.714727634101	278.027424995745	214.462106119561	701.596031028082	680.740940494297	596.632733700503	691.015007498797	770.22042281512	597.952524382591	OhGene010780	group05	35384378	35384995	-	618	protein_coding	- && sp|Q9LW49|ERF4_NICSY Ethylene-responsive transcription factor 4 OS=Nicotiana sylvestris OX=4096 GN=ERF4 PE=2 SV=1 && PF00847:AP2 domain	AP2
OhGene048346	462.232261772432	310.217044418961	355.59862230574	187.143844815613	185.070950048646	268.975533419724	565.294027903352	644.43407766994	573.460197495151	611.409668689065	758.715189802954	546.87735780148	OhGene048346	scaffolds	114393459	114401091	+	2790	protein_coding	- && sp|Q2HXL0|RBOHC_SOLTU Respiratory burst oxidase homolog protein C OS=Solanum tuberosum OX=4113 GN=RBOHC PE=1 SV=2 && PF08022:FAD-binding domain|PF08414:Respiratory burst NADPH oxidase|PF01794:Ferric reductase like transmembrane component|PF08030:Ferric reductase NAD binding domain	FAD_binding_8
OhGene012619	831.966501366879	766.883272004153	695.6962346522	433.844029355768	657.848083089774	676.991704053941	129.286175788186	139.934031341613	116.357169642222	301.090910435433	388.321673845571	313.316909818031	OhGene012619	group05	92042291	92072787	+	1702	protein_coding	- && sp|B9FDB8|ALN_ORYSJ Probable allantoinase OS=Oryza sativa subsp. japonica OX=39947 GN=ALN PE=2 SV=1 && PF01979:Amidohydrolase family	Amidohydro_1
OhGene041634	506.140205158974	1026.27968269778	807.275584608724	1277.39672414703	1071.98078963685	649.889424062158	0	2.73416587848906	14.5982531867213	4.94983801372653	15.3255488360779	0	OhGene041634	group35	21952176	21952532	+	357	protein_coding	- && sp|Q9M5X7|NLTP_MALDO Non-specific lipid-transfer protein OS=Malus domestica OX=3750 GN=MALD3 PE=1 SV=1 && PF00234:Protease inhibitor/seed storage/LTP family	-
OhGene038633	289.288914682607	678.319255611221	441.884979615631	497.359609700787	518.616031413103	531.894241874685	632.313422964059	406.707174425247	380.01077826684	306.786835225759	376.146439245488	306.255862539575	OhGene038633	group32	19758996	19759043	-	48	protein_coding	- && - && -	-
OhGene040999	410.131119550025	729.350881773012	419.790730634849	475.96779853086	438.651645031117	458.783936244999	277.939966138048	350.393873350982	346.603237320304	500.298531291238	457.688674326677	477.661663589575	OhGene040999	group35	917278	919631	+	312	protein_coding	- && - && -	-
OhGene019945	275.465778127092	388.807815271622	351.657156552753	323.75180884049	248.629976106892	339.814980608902	649.496709701302	634.83228063864	585.885478135661	464.64552719428	588.180121403066	474.763857436327	OhGene019945	group11	79922022	79928531	+	1719	protein_coding	- && sp|Q7FAH2|G3PC2_ORYSJ Glyceraldehyde-3-phosphate dehydrogenase 2, cytosolic OS=Oryza sativa subsp. japonica OX=39947 GN=GAPC2 PE=1 SV=1 && PF00044:Glyceraldehyde 3-phosphate dehydrogenase, NAD binding domain|PF02800:Glyceraldehyde 3-phosphate dehydrogenase, C-terminal domain	-
OhGene051478	564.959413950414	1515.13638864859	909.330563782016	448.089861804978	635.452039581385	736.774579311396	69.5039506045078	85.2254051728758	76.4317137344336	102.85938966587	81.3592198988132	78.1451662235806	OhGene051478	scaffolds	218810559	218823470	-	733	protein_coding	- && - && PF05184:Saposin-like type B, region 1	-
OhGene037842	371.410666027289	556.915341061788	388.090286445032	536.097389493284	686.597517761827	592.830189470782	257.638264263617	251.804789731109	207.707754580633	575.372040186884	477.344203269109	401.117123710004	OhGene037842	group31	27730587	27730931	+	345	protein_coding	- && - && PF12481:Aluminium induced protein	-
OhGene051684	119.601400860515	182.347197948344	511.271877241226	38.8942021271388	6.7053385879674	17.2950302194722	659.935142739349	890.050080890954	861.41758473711	507.897015144	923.927942930063	557.177949972256	OhGene051684	scaffolds	223765063	223765425	-	363	protein_coding	- && sp|Q9ZV52|EGC2_ARATH EG45-like domain containing protein 2 OS=Arabidopsis thaliana OX=3702 GN=EGC2 PE=2 SV=2 && PF03330:Lytic transglycolase	-
OhGene044310	263.65571971073	340.756925895747	214.629847241878	403.388439204325	244.984334838952	455.078914203477	1006.53973451422	673.971889047552	992.681216697051	168.294492466702	221.454180681326	277.591520725526	OhGene044310	group38	28189919	28189960	+	42	protein_coding	- && - && -	-
OhGene044158	263.703046172714	697.478231195333	420.468906290156	213.296055800945	251.065642089371	258.441334717398	186.790025708284	298.032914893848	124.185382419997	886.242241158793	816.705677457084	840.476230413325	OhGene044158	group38	21682079	21688669	-	1857	protein_coding	- && sp|Q10717|CYSP2_MAIZE Cysteine proteinase 2 OS=Zea mays OX=4577 GN=CCP2 PE=2 SV=1 && PF00112:Papain family cysteine protease|PF08246:Cathepsin propeptide inhibitor domain (I29)	Peptidase_C1
OhGene051195	104.298030796333	204.077974938483	345.377625281913	149.014530063185	262.905407497587	91.5114469257605	234.344046886404	166.125101605161	139.039296450898	1205.15577678087	1212.52725217681	1100.55083933899	OhGene051195	scaffolds	207348840	207351612	+	1087	protein_coding	- && sp|Q08655|ASR1_SOLLC Abscisic stress-ripening protein 1 OS=Solanum lycopersicum OX=4081 GN=ASR1 PE=2 SV=1 && PF02496:ABA/WDS induced protein	-
OhGene000238	374.048155199369	172.352359774709	234.414592844877	811.584445727326	727.018159158185	487.445662685637	367.931503954696	416.62686160635	325.72352422872	334.023520109217	587.15541735881	357.513151560075	OhGene000238	group01	10021455	10021946	+	492	protein_coding	- && sp|Q9M7R0|ALL8_OLEEU Calcium-binding allergen Ole e 8 OS=Olea europaea OX=4146 PE=1 SV=1 && PF13499:EF-hand domain pair	-
OhGene016916	329.119212759636	496.144800845074	442.992208493939	129.374165503768	73.8427321264883	86.9971537178804	754.94889321677	1037.24226078931	918.555177665501	264.661298944646	341.483948985756	312.630680195139	OhGene016916	group08	27330951	27333558	-	1756	protein_coding	- && sp|A7Q0V4|METK5_VITVI S-adenosylmethionine synthase 5 OS=Vitis vinifera OX=29760 GN=METK5 PE=3 SV=1 && PF02773:S-adenosylmethionine synthetase, C-terminal domain|PF02772:S-adenosylmethionine synthetase, central domain|PF00438:S-adenosylmethionine synthetase, N-terminal domain	-
OhGene036346	200.090923554055	46.1307725151318	115.056843748976	161.85125054982	80.0212576771581	74.1438308088023	136.347907916778	101.293107592703	139.30314243744	1315.13148987344	1563.94334259187	1249.73114498908	OhGene036346	group30	1248138	1248455	+	318	protein_coding	- && sp|Q67ZW1|HIP27_ARATH Heavy metal-associated isoprenylated plant protein 27 OS=Arabidopsis thaliana OX=3702 GN=HIPP27 PE=1 SV=1 && -	-
OhGene038356	361.695766746023	237.15178702965	435.293838112961	147.091172183128	183.157168741076	176.003577487669	576.141522244563	597.75701518467	622.706737496082	591.505642640321	656.316628905037	589.438261080225	OhGene038356	group32	6869756	6872831	+	952	protein_coding	- && sp|Q8S8Q6|TET8_ARATH Tetraspanin-8 OS=Arabidopsis thaliana OX=3702 GN=TET8 PE=2 SV=1 && PF00335:Tetraspanin family	Tetraspannin
OhGene045093	171.331831327175	143.208261091413	229.311523512657	107.607292551751	187.749480463087	161.884685637634	740.436281003368	898.453121684864	807.728537355058	478.959325782761	646.598837711251	573.469702895421	OhGene045093	group39	27593102	27594425	-	792	protein_coding	- && sp|Q52QH4|NAC68_ORYSJ NAC domain-containing protein 68 OS=Oryza sativa subsp. japonica OX=39947 GN=NAC068 PE=2 SV=1 && PF02365:No apical meristem (NAM) protein	NAM
OhGene014952	362.477789468974	607.85356297703	261.301317946043	448.229750047189	450.051150460058	352.658477308534	376.979240738572	439.243748379267	340.200125305552	483.005193379435	476.604134736909	452.273025506719	OhGene014952	group07	171412	172339	+	900	protein_coding	- && sp|O04023|SRC2_ARATH Protein SRC2 homolog OS=Arabidopsis thaliana OX=3702 GN=SRC2 PE=1 SV=1 && PF00168:C2 domain	C2
OhGene050659	476.624937424285	485.1039579944	464.173606153428	435.740528992106	507.334569615404	426.313196506646	340.130052402954	329.182346455625	308.211506797068	385.201910176718	479.734621527703	404.831290840057	OhGene050659	scaffolds	180020672	180021715	-	1023	protein_coding	- && sp|Q58G87|UBQ3_ORYSJ Polyubiquitin 3 OS=Oryza sativa subsp. japonica OX=39947 GN=UBQ3 PE=2 SV=2 && PF00240:Ubiquitin family	ubiquitin
OhGene003515	190.149257589543	198.045424362345	224.185682318756	351.100460394479	511.405101068073	446.805029169911	378.725077712418	498.496133057	392.461983321454	547.150098787959	704.817069923432	596.041147214003	OhGene003515	group02	28586664	28587971	+	1308	protein_coding	- && sp|Q6Z9F4|CIPK6_ORYSJ CBL-interacting protein kinase 6 OS=Oryza sativa subsp. japonica OX=39947 GN=CIPK6 PE=2 SV=1 && PF03822:NAF domain|PF00069:Protein kinase domain	Pkinase
OhGene009776	237.788787398684	255.023933369849	221.882670615508	264.211625194515	460.992027922758	301.536603113703	603.484543497612	515.73931054776	644.516760707892	496.080839939525	557.792914419485	475.449306774571	OhGene009776	group04	104202249	104202812	-	564	protein_coding	- && sp|Q8RZX9|Y1934_ORYSJ AP2/ERF and B3 domain-containing protein Os01g0693400 OS=Oryza sativa subsp. japonica OX=39947 GN=Os01g0693400 PE=2 SV=1 && PF02362:B3 DNA binding domain	B3
OhGene040528	780.366215797517	324.033981429365	343.793391728192	737.393210717421	1213.57496658141	914.16460120377	114.934124129654	58.8696766094132	50.6962683624467	165.593267636254	121.878365174696	201.184583790924	OhGene040528	group34	25388990	25391136	+	1028	protein_coding	- && - && -	-
OhGene038995	328.10489564002	703.663051974717	243.036738788597	571.161358237033	584.537891406058	481.320691007911	505.850738371247	309.097452563188	347.438425843968	274.88100436228	455.935077873318	211.210939682465	OhGene038995	group33	2326056	2326115	-	60	protein_coding	- && - && -	-
OhGene009096	246.078671730015	137.154662673038	313.738335527098	382.913419941681	381.701399120044	467.36936663087	831.040498752763	650.731479080395	586.302343611696	225.795110726159	401.22286852852	371.731253841139	OhGene009096	group04	89895860	89895919	-	60	protein_coding	- && - && -	-
OhGene022214	339.80758988896	524.047578640324	319.614711695808	501.139576334216	580.849955182676	599.505208505567	239.777790159146	203.140651519207	272.857402495263	485.719052210835	481.954409542529	441.220758813108	OhGene022214	group13	80532495	80536985	+	764	protein_coding	- && sp|P51823|ARF2_ORYSJ ADP-ribosylation factor 2 OS=Oryza sativa subsp. japonica OX=39947 GN=ARF PE=2 SV=2 && PF00025:ADP-ribosylation factor family	Arf
OhGene037331	187.770874010855	168.599410724321	200.889075070239	298.454425720177	250.898151100772	235.323543709124	294.571715115787	334.5125675594	249.416139034575	868.958309831419	1138.92216239841	754.591373259121	OhGene037331	group31	7649240	7650442	+	747	protein_coding	- && sp|Q0JEE2|WRK51_ORYSJ WRKY transcription factor WRKY51 OS=Oryza sativa subsp. japonica OX=39947 GN=WRKY51 PE=1 SV=1 && PF03106:WRKY DNA -binding domain|PF10533:Plant zinc cluster domain	WRKY
OhGene037139	301.213514541318	430.424052870237	305.353851298494	506.547118344281	488.415143429959	442.090043828027	495.659606279519	379.593362796897	448.217841032683	409.049113634345	390.467476947919	382.345957476463	OhGene037139	group31	3509988	3511203	-	468	protein_coding	- && sp|P35687|RS21_ORYSJ 40S ribosomal protein S21 OS=Oryza sativa subsp. japonica OX=39947 GN=RPS21 PE=3 SV=1 && PF01249:Ribosomal protein S21e	Ribosomal_S21e
OhGene014632	281.379446812286	310.52008045465	196.543555606507	574.454923600747	622.384118699833	471.770792796182	416.600697506223	316.767757549566	324.968485924991	531.411121089804	407.107538240153	513.486401342071	OhGene014632	group06	83962539	83969435	+	2157	protein_coding	- && sp|O48832|ERD7_ARATH Protein EARLY-RESPONSIVE TO DEHYDRATION 7, chloroplastic OS=Arabidopsis thaliana OX=3702 GN=ERD7 PE=1 SV=1 && PF06911:Senescence-associated protein	-
OhGene008989	324.465203886437	202.388962047171	169.389242185992	705.281531905449	875.326074837577	817.702623209898	498.18633324441	522.557096837287	549.452813597941	92.221981983016	107.766472951875	81.9242432707744	OhGene008989	group04	87831696	87832091	+	396	protein_coding	- && sp|Q6ZA27|BURPC_ORYSJ BURP domain-containing protein 12 OS=Oryza sativa subsp. japonica OX=39947 GN=BURP12 PE=2 SV=1 && PF03181:BURP domain	-
OhGene016263	460.367739550047	529.575720319822	617.45550637272	154.132254250741	77.2592862235889	89.5654144725352	589.1582897814	840.773775944559	718.413444537547	253.104576401773	360.294659411196	243.770199939148	OhGene016263	group07	101896656	101899907	+	2539	protein_coding	- && sp|Q42609|PALY_BROFI Phenylalanine ammonia-lyase OS=Bromheadia finlaysoniana OX=41205 GN=PAL PE=2 SV=1 && PF00221:Aromatic amino acid lyase	-
OhGene030453	403.624480096862	658.587471177906	395.288701536806	476.037180378194	569.95551981599	487.825758445779	120.940665078751	168.676893513574	117.645860333777	502.525433136172	493.744328233545	530.318116533285	OhGene030453	group23	23580119	23593920	+	1927	protein_coding	- && sp|Q0JB88|DJA6_ORYSJ Chaperone protein dnaJ A6 OS=Oryza sativa subsp. japonica OX=39947 GN=DJA6 PE=1 SV=1 && PF00684:DnaJ central domain|PF01556:DnaJ C terminal domain|PF00226:DnaJ domain	DnaJ_C
OhGene051196	195.851451407124	393.624714116526	407.606173016393	140.660964279544	180.859721420303	127.903538012364	212.512349285523	238.173228238875	222.355692139211	829.960074625986	960.743309369164	1007.37787535998	OhGene051196	scaffolds	207367166	207369246	+	709	protein_coding	- && - && PF02496:ABA/WDS induced protein	-
OhGene037074	811.334929199473	536.00497242372	546.556837783226	348.486573002526	340.343154033627	295.818094345451	447.604343674942	351.819932191673	330.311179499547	257.182428628693	276.363208534224	340.100995831842	OhGene037074	group31	2363767	2367074	-	1562	protein_coding	- && sp|O23470|GDL64_ARATH GDSL esterase/lipase At4g16230 OS=Arabidopsis thaliana OX=3702 GN=At4g16230 PE=3 SV=2 && PF00657:GDSL-like Lipase/Acylhydrolase	Lipase_GDSL
novel.394	308.702761946151	252.336602474055	171.234636426834	409.29556756351	440.024439265068	322.272405449848	705.031874500672	657.917774927056	615.227981787681	357.097072362705	307.521785959338	333.948142254987	-	group01	107393754	107396779	-	1313	-	- && - && -	-
OhGene047431	289.548790391999	233.14369026609	369.472860375392	244.280682392062	260.534849329249	182.117288104599	305.375330537481	426.124162107485	291.399970062683	701.769937404162	900.104089220873	647.531861529726	OhGene047431	scaffolds	79814671	79815135	-	465	protein_coding	- && sp|Q6H754|SAP5_ORYSJ Zinc finger A20 and AN1 domain-containing stress-associated protein 5 OS=Oryza sativa subsp. japonica OX=39947 GN=SAP5 PE=2 SV=1 && PF01428:AN1-like Zinc finger|PF01754:A20-like zinc finger	zf-A20
OhGene032240	399.0589633417	855.514534030385	386.214431002638	330.815095572719	353.693411029871	346.036785729755	190.618669689953	169.087707162622	112.849095008375	555.01845087772	618.922893113071	516.219493523128	OhGene032240	group25	19952044	19952469	-	381	protein_coding	- && sp|Q6H7P8|SAP4_ORYSJ Zinc finger A20 and AN1 domain-containing stress-associated protein 4 OS=Oryza sativa subsp. japonica OX=39947 GN=SAP4 PE=2 SV=1 && PF01428:AN1-like Zinc finger	zf-AN1
OhGene029846	329.006282715954	458.711246398121	285.525679136254	404.798888292452	331.914260104386	400.653418007329	528.085935662291	325.365739540198	534.520655144566	483.307260417196	322.661747418041	415.923081220855	OhGene029846	group22	32454021	32454059	+	39	protein_coding	- && - && -	-
novel.6152	96.2221796572757	50.9115090864001	99.5551139845493	117.443579901295	122.008008654972	120.212992655926	1349.60177233436	1101.48520124972	1431.63857289461	100.111941170904	125.42719928847	88.1576096065942	-	group35	4800548	4802750	+	506	-	- && - && PF05162:Ribosomal protein L41	-
OhGene015583	353.26676319468	488.73424550037	521.821328204237	294.660901494468	195.962073827374	254.369877365387	465.386119439182	543.082951151594	508.210104449689	433.05412618217	325.245445614123	418.827334363491	OhGene015583	group07	80996280	81000506	+	3361	protein_coding	- && sp|Q7XTV7|HIP1_ORYSJ Probable E3 ubiquitin-protein ligase HIP1 OS=Oryza sativa subsp. japonica OX=39947 GN=HIP1 PE=1 SV=2 && PF13639:Ring finger domain	-
OhGene017983	491.236742895875	410.527010235668	322.613711061643	376.219685118838	320.729167295347	299.758053606579	590.834014497476	615.26225412443	552.2620532599	260.436239560225	275.893479521881	271.358464283879	OhGene017983	group09	79202896	79204562	-	1642	protein_coding	- && sp|Q8H1E4|RAP24_ARATH Ethylene-responsive transcription factor RAP2-4 OS=Arabidopsis thaliana OX=3702 GN=RAP2-4 PE=1 SV=1 && PF00847:AP2 domain	AP2
OhGene048384	355.589873105799	168.716234041065	346.322862072738	436.532081597683	475.68380637363	409.465699196079	252.631611497835	326.688364497678	225.976211931036	589.828868245427	544.15666204718	642.218629603594	OhGene048384	scaffolds	115449109	115451502	-	738	protein_coding	- && - && -	-
OhGene050655	418.981317392946	477.938490431356	465.514197472972	224.141145668891	240.201109286069	215.217535521615	553.393101000124	446.436043674366	585.616609876477	346.288062262406	448.640116627345	340.160776541233	OhGene050655	scaffolds	179948429	179950932	+	1900	protein_coding	- && sp|P0CG85|UBI1P_NICSY Polyubiquitin OS=Nicotiana sylvestris OX=4096 GN=UBI11 PE=2 SV=1 && PF00240:Ubiquitin family	ubiquitin
OhGene032992	241.182781653194	256.501275040703	210.046695789896	330.547438351738	447.09911749221	361.842568317773	556.831781475199	396.678778343528	416.45016796366	459.928099275439	594.589307034793	457.141485888076	OhGene032992	group26	51576621	51577058	-	438	protein_coding	- && sp|P56331|IF1A_ONOVI Eukaryotic translation initiation factor 1A OS=Onobrychis viciifolia OX=3882 PE=2 SV=2 && PF01176:Translation initiation factor 1A / IF-1	-
OhGene008881	403.391620633486	600.75003493958	456.969735877092	275.037572184767	221.89196980386	240.718583871021	512.82244216009	478.088433610086	531.793508944849	357.352591146828	310.611058617964	331.981276621493	OhGene008881	group04	85144457	85155366	-	539	protein_coding	- && sp|P0C8Z0|Y8359_ORYSI Uncharacterized protein OsI_027940 OS=Oryza sativa subsp. indica OX=39946 GN=OsI_027940 PE=1 SV=2 && PF04969:CS domain	-
OhGene037691	414.288718235419	535.325038523065	533.445862946468	464.501227259645	456.080147799913	373.9899236662	394.061827536553	307.960803691431	385.463209895123	282.618998948586	280.429937635183	285.273116348413	OhGene037691	group31	20412352	20415690	-	1832	protein_coding	- && sp|A2YWQ1|HSP81_ORYSI Heat shock protein 81-1 OS=Oryza sativa subsp. indica OX=39946 GN=HSP81-1 PE=2 SV=1 && PF00183:Hsp90 protein|PF02518:Histidine kinase-, DNA gyrase B-, and HSP90-like ATPase	HATPase_c
OhGene022942	171.263544427483	238.529848127023	172.221838209169	247.925606379659	330.023010759062	311.221851487836	898.672557179688	734.15859178301	879.731911592098	226.55027832056	252.517889283684	199.296476418326	OhGene022942	group14	22684233	22684349	-	117	protein_coding	- && sp|P51419|RL273_ARATH 60S ribosomal protein L27-3 OS=Arabidopsis thaliana OX=3702 GN=RPL27C PE=2 SV=2 && -	-
OhGene005697	226.270624218786	166.517147175588	207.913477125806	252.155360264727	318.379328540055	355.989844714261	488.833410434661	318.536153665953	408.516482994629	580.337256082291	621.052661667257	710.732778334567	OhGene005697	group03	11213967	11217849	-	3049	protein_coding	- && sp|Q43191|LOX15_SOLTU Probable linoleate 9S-lipoxygenase 5 OS=Solanum tuberosum OX=4113 GN=LOX1.5 PE=2 SV=1 && PF00305:Lipoxygenase|PF01477:PLAT/LH2 domain	Lipoxygenase
OhGene004790	335.265915187718	304.788139273418	196.393324273614	320.877167548895	413.868398401765	392.703945427818	622.276701964629	596.503855823696	699.702385380213	239.975479998816	293.824827962805	234.678821869406	OhGene004790	group02	104260217	104260270	-	54	protein_coding	- && - && -	-
OhGene029177	178.854172435349	216.559993694271	190.70825436043	252.198194845447	218.364644805517	243.53627640624	931.830307525982	702.105016902532	948.598333718728	180.842766027816	393.543961953812	191.201482238863	OhGene029177	group21	43675792	43675905	+	114	protein_coding	- && sp|C7J4U3|OST4A_ORYSJ Dolichyl-diphosphooligosaccharide--protein glycosyltransferase subunit 4A OS=Oryza sativa subsp. japonica OX=39947 GN=OST4A PE=3 SV=1 && -	-
OhGene046438	297.048013660108	375.309201598463	285.525679136254	365.007127654687	384.267480618132	341.465981256246	427.016857066637	398.174856080661	422.149835597129	414.655660926117	512.687835818389	414.741481558295	OhGene046438	group41	26537565	26541000	+	429	protein_coding	- && sp|Q9LXT3|MBF1B_ARATH Multiprotein-bridging factor 1b OS=Arabidopsis thaliana OX=3702 GN=MBF1B PE=1 SV=1 && PF08523:Multiprotein bridging factor 1|PF01381:Helix-turn-helix	HTH_3
OhGene029569	199.895839780684	21.0467513053255	190.617050030272	311.229880158536	271.171781131034	341.944224927473	630.542236905336	752.807005210653	757.892644610616	346.488660960857	429.115367410182	357.816180167941	OhGene029569	group21	63316936	63317629	-	153	protein_coding	- && sp|P00052|CYC_VIGRR Cytochrome c OS=Vigna radiata var. radiata OX=3916 PE=1 SV=1 && -	-
OhGene031749	396.938633206883	331.730252362085	208.359010255847	174.392844703174	179.756361616503	150.292412715143	876.983422956774	915.764498705854	864.281845745963	136.53030017994	216.1917322896	137.636797779832	OhGene031749	group25	1497419	1498354	+	906	protein_coding	- && sp|O48684|GATL8_ARATH Probable galacturonosyltransferase-like 8 OS=Arabidopsis thaliana OX=3702 GN=GATL8 PE=2 SV=1 && PF01501:Glycosyl transferase family 8	Glyco_transf_8
OhGene041578	217.841304588582	258.367016023996	394.738630877736	82.2695212539154	79.6683991460832	115.742224547865	358.390337675369	506.857784922661	436.059890448185	726.431399531728	863.409713392556	548.034551808944	OhGene041578	group35	17420084	17421152	+	493	protein_coding	- && sp|Q52QH4|NAC68_ORYSJ NAC domain-containing protein 68 OS=Oryza sativa subsp. japonica OX=39947 GN=NAC068 PE=2 SV=1 && PF02365:No apical meristem (NAM) protein	NAM
OhGene025302	139.603714414735	223.805783427824	140.748549062756	256.965830473312	268.627453308076	286.203094730654	1032.66707171908	823.456501305438	1008.00037127571	138.167700605379	153.104124915485	109.516783539056	OhGene025302	group17	36182710	36183231	-	486	protein_coding	- && sp|Q39613|CYPH_CATRO Peptidyl-prolyl cis-trans isomerase OS=Catharanthus roseus OX=4058 GN=PCKR1 PE=1 SV=1 && PF00160:Cyclophilin type peptidyl-prolyl cis-trans isomerase/CLD	Pro_isomerase
OhGene038994	415.250648088097	723.694927569851	478.780230340819	498.865343982165	523.830164544463	419.894228823561	192.938908532723	189.533440508853	244.556173530948	310.71847233739	297.464439156184	280.520937364672	OhGene038994	group33	2341194	2341963	-	309	protein_coding	- && sp|Q9SP07|1433_LILLO 14-3-3-like protein OS=Lilium longiflorum OX=4690 PE=2 SV=1 && PF00244:14-3-3 protein	-
OhGene012653	390.601066238119	559.319989790514	280.508955613445	550.087957673619	723.05198241235	894.308165692496	184.069675687651	150.063863100301	191.2003915808	241.210345247523	194.991102486702	204.0377379574	OhGene012653	group05	92746551	92751180	+	1431	protein_coding	- && sp|Q8LAA6|PIP15_ARATH Probable aquaporin PIP1-5 OS=Arabidopsis thaliana OX=3702 GN=PIP1-5 PE=1 SV=2 && PF00230:Major intrinsic protein	-
OhGene006595	228.102770547859	178.477439179551	141.278718834857	559.601745722204	502.632810163293	413.736458442762	364.290563599012	328.802701577594	292.590458383858	492.241637590401	435.599945292114	602.694878586866	OhGene006595	group03	99143442	99146920	+	2556	protein_coding	- && sp|Q9M069|E137_ARATH Glucan endo-1,3-beta-glucosidase 7 OS=Arabidopsis thaliana OX=3702 GN=At4g34480 PE=1 SV=2 && PF07983:X8 domain|PF00332:Glycosyl hydrolases family 17	Glyco_hydro_17
OhGene000912	367.814241718813	261.323848232285	224.794329640957	480.881429223249	377.319603753389	357.80954831642	457.765769892768	439.164476813055	407.022140725439	367.705698077627	380.941533391502	378.738837156646	OhGene000912	group01	77498712	77503692	+	1847	protein_coding	- && sp|Q0JPT4|BZR2_ORYSJ Protein BZR1 homolog 2 OS=Oryza sativa subsp. japonica OX=39947 GN=BZR2 PE=1 SV=1 && PF05687:BES1/BZR1 plant transcription factor, N-terminal	-
OhGene051839	283.776814109707	187.018385858802	364.467894042182	276.165467491753	179.4229498152	159.935412677591	345.870688125077	543.91733169187	352.724290052943	578.180157671788	707.299285279792	509.407437418367	OhGene051839	scaffolds	227198952	227213120	-	3040	protein_coding	- && sp|Q54NS9|AIFA_DICDI Apoptosis-inducing factor homolog A OS=Dictyostelium discoideum OX=44689 GN=aifA PE=3 SV=1 && PF07992:Pyridine nucleotide-disulphide oxidoreductase	Pyr_redox_2
OhGene027493	924.862122505773	328.747700396614	385.827947300203	357.006281102958	631.845886647879	605.474775695554	384.898350679184	335.487132044862	321.275099770361	61.6739300921222	79.2870408562705	61.5364194522509	OhGene027493	group19	59672386	59673893	-	1318	protein_coding	- && sp|Q38910|XTH23_ARATH Probable xyloglucan endotransglucosylase/hydrolase protein 23 OS=Arabidopsis thaliana OX=3702 GN=XTH23 PE=2 SV=1 && PF06955:Xyloglucan endo-transglycosylase (XET) C-terminus|PF00722:Glycosyl hydrolases family 16	-
OhGene051171	193.136538292255	119.264924063511	184.832775407092	264.286642154768	238.745344987365	162.572219425906	376.335333651739	405.580561753709	323.618201357435	761.987113398406	830.029177779348	615.027534055976	OhGene051171	scaffolds	206984218	206985965	+	1083	protein_coding	- && sp|Q7F2L3|NAC48_ORYSJ NAC domain-containing protein 48 OS=Oryza sativa subsp. japonica OX=39947 GN=NAC048 PE=1 SV=1 && PF02365:No apical meristem (NAM) protein	NAM
OhGene015833	264.589765738691	180.107320107506	245.406266940159	548.002397448721	719.521702016948	778.982643235936	426.255177054032	387.609620147887	521.157638765952	124.066374639704	146.956465679748	102.360780043212	OhGene015833	group07	92229731	92233565	-	1035	protein_coding	- && sp|O82081|UCC1_ARATH Uclacyanin 1 OS=Arabidopsis thaliana OX=3702 GN=UCC1 PE=1 SV=1 && PF02298:Plastocyanin-like domain	Cu_bind_like
OhGene043913	281.934372547818	149.206433360969	297.436864430353	280.632699265977	220.172116865462	207.438021593502	496.438149602034	496.251106945763	476.268010216784	521.589180696433	588.501075305392	420.91322979577	OhGene043913	group38	10357848	10364451	+	1904	protein_coding	- && sp|Q6Z234|RIBA1_ORYSJ Probable bifunctional riboflavin biosynthesis protein RIBA 1, chloroplastic OS=Oryza sativa subsp. japonica OX=39947 GN=RIBA1 PE=2 SV=1 && PF00925:GTP cyclohydrolase II|PF00926:3,4-dihydroxy-2-butanone 4-phosphate synthase	DHBP_synthase
OhGene004472	255.134036311656	117.395934068393	157.364719479181	188.314984128597	100.560376551378	126.258802393593	697.517703462801	769.596729666579	706.957227904841	444.224933592323	459.23960243381	411.582062284263	OhGene004472	group02	64580097	64581724	-	1021	protein_coding	- && - && -	-
OhGene040706	368.7733595954	182.405177979488	239.137753674341	349.819029719971	453.39921805109	382.97753191877	361.321955979462	421.061545287314	510.938861535247	254.091684704629	482.754788336455	417.452210195931	OhGene040706	group34	29145304	29145354	+	51	protein_coding	- && - && -	-
OhGene007686	373.045362577963	218.978221231365	428.523794439639	57.6293055014955	83.6335263772436	90.0017131184333	867.765025426086	1121.00053978194	1017.31743086371	39.6978811920545	64.943757904724	28.6231218804652	OhGene007686	group04	9430385	9434870	+	3294	protein_coding	- && sp|Q43191|LOX15_SOLTU Probable linoleate 9S-lipoxygenase 5 OS=Solanum tuberosum OX=4113 GN=LOX1.5 PE=2 SV=1 && PF00305:Lipoxygenase|PF01477:PLAT/LH2 domain	Lipoxygenase
OhGene001149	181.012757275086	200.867240528019	150.70603515312	222.24965920755	224.770007719812	260.302341666368	571.459198799097	547.984403436122	580.587895818209	436.089412935647	597.994849505426	417.086024046637	OhGene001149	group01	90447853	90448992	-	1140	protein_coding	- && sp|Q9FXA4|PUB26_ARATH U-box domain-containing protein 26 OS=Arabidopsis thaliana OX=3702 GN=PUB26 PE=2 SV=1 && PF04564:U-box domain	U-box
OhGene002007	548.310567540014	280.219799458958	285.465517804788	188.740139260323	169.547156464335	208.652550417691	645.902965556207	493.807294965875	532.303340479973	285.827593031574	520.492257041222	226.537751234644	OhGene002007	group01	113098816	113099493	-	678	protein_coding	- && sp|Q9SJ52|NHL10_ARATH NDR1/HIN1-like protein 10 OS=Arabidopsis thaliana OX=3702 GN=NHL10 PE=2 SV=1 && PF03168:Late embryogenesis abundant protein	-
OhGene011639	474.457379059869	554.385306361158	270.560743263157	334.596990497039	331.527413647388	333.173235997166	434.777518458804	402.72542586444	415.858805159145	274.508324250757	303.622700210144	254.972327185106	OhGene011639	group05	57786740	57791401	-	2002	protein_coding	- && sp|Q8VZP6|GUX8_ARATH Putative glucuronosyltransferase PGSIP8 OS=Arabidopsis thaliana OX=3702 GN=PGSIP8 PE=2 SV=1 && -	-
OhGene037377	294.943662261437	410.530963102971	206.212990487294	413.575015951909	461.870107975945	424.866862547981	491.594497931241	482.515178365735	570.200817924199	228.399668347667	200.983626164565	194.256592143329	OhGene037377	group31	8772781	8773221	+	441	protein_coding	- && sp|O22647|RS16_FRIAG 40S ribosomal protein S16 OS=Fritillaria agrestis OX=64177 GN=RPS16 PE=2 SV=1 && PF00380:Ribosomal protein S9/S16	-
OhGene040077	235.141841875347	321.220195477724	207.391350432936	378.777669782162	545.322836230762	508.448266185491	428.768721095629	281.983640934838	283.741381105907	405.776720725271	420.676098517782	342.443336871837	OhGene040077	group34	3924892	3925363	+	225	protein_coding	- && sp|P84989|PSBO_POPEU Oxygen-evolving enhancer protein 1, chloroplastic (Fragments) OS=Populus euphratica OX=75702 GN=PSBO PE=1 SV=1 && -	-
OhGene043353	471.064885883171	517.609770435639	296.946706301704	354.24839297398	404.197810082675	421.329996186635	57.811512956714	136.653610606883	104.23152775319	471.224578906766	521.589729087076	598.149381180742	OhGene043353	group37	26843100	26843249	-	150	protein_coding	- && sp|Q8S920|UBC5A_ORYSJ Ubiquitin-conjugating enzyme E2 5A OS=Oryza sativa subsp. japonica OX=39947 GN=UBC5A PE=2 SV=1 && -	-
OhGene016554	317.55866685159	217.062161795591	277.503767198616	337.990616484836	370.26879682756	324.600813839152	411.907029816587	449.004720565473	338.752465197869	396.614020579861	528.884690333049	381.869378945897	OhGene016554	group08	10863122	10863470	-	150	protein_coding	- && sp|Q9AXQ3|IF5A4_SOLLC Eukaryotic translation initiation factor 5A-4 OS=Solanum lycopersicum OX=4081 PE=2 SV=1 && -	-
OhGene019819	397.911987510799	224.798689106553	411.301887605391	211.018958343339	168.140776500248	185.130403082181	427.168128220456	457.224486617014	462.870271272391	430.534956550507	490.250191629047	455.215156841945	OhGene019819	group11	59032149	59045313	+	1520	protein_coding	- && sp|Q6GLM5|DESI1_XENLA Desumoylating isopeptidase 1 OS=Xenopus laevis OX=8355 GN=desi1 PE=2 SV=1 && PF05903:PPPDE putative peptidase domain	-
OhGene042994	507.490976394879	339.912422981507	261.845597586363	1186.59607832786	735.485075329752	745.396038071145	111.038221911904	72.9754632673801	75.881068841387	84.4253040482485	76.8366426155778	119.764716231346	OhGene042994	group37	5332625	5357231	+	2421	protein_coding	- && sp|Q8W1L6|MFP_ORYSJ Peroxisomal fatty acid beta-oxidation multifunctional protein OS=Oryza sativa subsp. japonica OX=39947 GN=MFP PE=1 SV=2 && PF02737:3-hydroxyacyl-CoA dehydrogenase, NAD binding domain|PF00725:3-hydroxyacyl-CoA dehydrogenase, C-terminal domain|PF00378:Enoyl-CoA hydratase/isomerase	3HCDH_N
OhGene006600	463.590792626222	767.723563726519	302.184320210703	368.238862261716	458.44082860886	470.386859731684	270.706712378308	253.682709708049	266.055081786821	236.850182392718	228.813933301888	219.629785544414	OhGene006600	group03	99210959	99217391	+	2855	protein_coding	- && sp|P21616|AVP_VIGRR Pyrophosphate-energized vacuolar membrane proton pump OS=Vigna radiata var. radiata OX=3916 PE=1 SV=4 && PF03030:Inorganic H+ pyrophosphatase	-
OhGene031025	338.885485068192	804.799707580575	385.500456216676	320.706033059535	413.41765064113	345.341782746353	64.3153081643443	119.083860671712	53.852956005815	528.949589822845	433.6854460731	489.333505056336	OhGene031025	group24	2983481	2985366	+	1500	protein_coding	- && sp|Q9LJE5|ECT2_ARATH YTH domain-containing protein ECT2 OS=Arabidopsis thaliana OX=3702 GN=ECT2 PE=1 SV=1 && PF04146:YT521-B-like domain	YTH
OhGene041229	282.281603887826	319.144102355137	345.870465526309	219.200040383196	135.224328190676	126.738882972501	436.039767864104	479.010672100846	463.787404868877	473.890973128975	579.206413742771	418.771319913629	OhGene041229	group35	5776278	5778382	+	972	protein_coding	- && sp|F4I2N7|RLK7_ARATH Receptor-like protein kinase 7 OS=Arabidopsis thaliana OX=3702 GN=RLK7 PE=1 SV=1 && PF00069:Protein kinase domain	Pkinase
OhGene015424	240.219655736443	141.925259635579	245.688048666291	263.547113613492	141.616750977871	169.276069108096	513.077177490836	452.258377960875	382.182268428365	528.164215524667	702.14001992491	486.6300050284	OhGene015424	group07	75338179	75338478	-	300	protein_coding	- && sp|P20144|WUN1_SOLTU Wound-induced protein 1 OS=Solanum tuberosum OX=4113 GN=WUN1 PE=2 SV=1 && PF07107:Wound-induced protein WI12	-
OhGene051864	401.317255701101	634.853604811937	414.298328011195	425.744508128056	496.893580815667	409.829991384229	101.914805184128	106.456635351625	97.508809810478	407.38153469798	372.635619117824	366.596738932875	OhGene051864	scaffolds	227679493	227697681	-	2659	protein_coding	- && sp|Q7X7K8|NCPR1_ORYSJ NADPH--cytochrome P450 reductase 1 OS=Oryza sativa subsp. japonica OX=39947 GN=CPR1 PE=1 SV=2 && PF00667:FAD binding domain|PF00258:Flavodoxin|PF00175:Oxidoreductase NAD-binding domain	NAD_binding_1
OhGene007059	353.910414611707	335.432598928626	381.45071034467	212.423830771952	172.804217525752	177.212594568663	597.111100046942	672.263035373496	669.010571822714	216.194487412035	234.001973790865	205.620061867341	OhGene007059	group03	107549745	107556727	-	1632	protein_coding	- && sp|A0A059TC02|CCR1_PETHY Cinnamoyl-CoA reductase 1 OS=Petunia hybrida OX=4102 GN=CCR1 PE=1 SV=1 && PF01370:NAD dependent epimerase/dehydratase family	Epimerase
OhGene010995	185.691673399279	99.9671188528586	222.480565465932	142.357170476067	197.545708898754	171.930714336064	809.660300228673	751.126552052347	807.7207994985	254.341582453205	230.58391144374	320.452496255767	OhGene010995	group05	42719444	42721076	-	1063	protein_coding	- && sp|Q52QH4|NAC68_ORYSJ NAC domain-containing protein 68 OS=Oryza sativa subsp. japonica OX=39947 GN=NAC068 PE=2 SV=1 && PF02365:No apical meristem (NAM) protein	NAM
OhGene045738	318.945314303673	199.303456027757	258.451690666721	135.805815908727	111.876861640037	122.135107037636	562.843018901528	488.390140877343	597.197784100242	441.87609218689	508.452162420518	439.153214824731	OhGene045738	group40	24142361	24146969	+	1429	protein_coding	- && sp|O64851|IQM4_ARATH IQ domain-containing protein IQM4 OS=Arabidopsis thaliana OX=3702 GN=IQM4 PE=2 SV=1 && -	-
OhGene027529	385.837638601068	676.319386457717	349.196910720645	414.792436099791	384.085065215645	333.470680231709	286.413745593476	357.108738519729	174.778476415411	328.037435519446	237.975869914366	255.513722152446	OhGene027529	group19	61082087	61082699	-	246	protein_coding	- && sp|Q7X7K8|NCPR1_ORYSJ NADPH--cytochrome P450 reductase 1 OS=Oryza sativa subsp. japonica OX=39947 GN=CPR1 PE=1 SV=2 && -	-
OhGene027307	280.566970419449	225.790185783875	121.317512585382	186.49769919963	190.263982433575	120.805786083013	733.319333385591	745.383330582998	594.198671471786	291.837949436577	368.892926642957	319.50454875602	OhGene027307	group19	51579022	51580416	-	1320	protein_coding	- && sp|O04203|HSPR2_ARATH Nematode resistance protein-like HSPRO2 OS=Arabidopsis thaliana OX=3702 GN=HSPRO2 PE=1 SV=1 && PF07014:Hs1pro-1 protein C-terminus|PF07231:Hs1pro-1 N-terminus	-
OhGene035106	532.594158759927	874.935303580678	420.87733304374	540.406246112401	628.158317392454	498.588313802446	91.811316683306	130.679682274342	99.6749582339252	112.656149328803	131.548481484761	110.799181472769	OhGene035106	group28	36099878	36100243	-	366	protein_coding	- && sp|P0C1U4|GUN9_ORYSJ Endoglucanase 9 OS=Oryza sativa subsp. japonica OX=39947 GN=GLU1 PE=2 SV=1 && PF00759:Glycosyl hydrolase family 9	-
novel.2455	292.526387074926	360.775315385168	317.369762614196	152.291720520127	225.363491346984	247.192607216531	430.288515487313	496.710102195557	411.961806087175	418.359018125755	397.510655362786	409.784412057599	-	group07	94827057	94829817	-	2761	-	- && sp|Q336P5|MYC2_ORYSJ Transcription factor MYC2 OS=Oryza sativa subsp. japonica OX=39947 GN=MYC2 PE=1 SV=1 && PF00010:Helix-loop-helix DNA-binding domain	HLH
OhGene003866	163.03348851678	129.635787025556	176.753991846252	578.508980334529	509.897269145869	616.688976086591	722.643911958924	297.073066536702	604.240740598205	145.123511619837	126.868891234315	80.811142139378	OhGene003866	group02	37484433	37484501	-	69	protein_coding	- && - && -	-
OhGene034332	497.620479994576	296.147699955003	292.002371664924	241.958729043626	225.636908802193	163.70810811798	465.079950095186	718.882411011112	473.913055521966	238.132916423886	288.348130330693	229.477831763111	OhGene034332	group28	6509229	6510116	+	888	protein_coding	- && sp|Q9LM15|RA213_ARATH Ethylene-responsive transcription factor RAP2-13 OS=Arabidopsis thaliana OX=3702 GN=RAP2-13 PE=1 SV=1 && PF00847:AP2 domain	AP2
OhGene022970	480.948791124501	1187.46380915409	499.265985664269	746.419196706009	774.894193718742	425.009910732464	3.14193005199532	0	1.25883487624626	3.9837826719171	5.81482418157275	1.46929349344324	OhGene022970	group14	24414149	24415273	+	1035	protein_coding	- && sp|Q942D4|BURP3_ORYSJ BURP domain-containing protein 3 OS=Oryza sativa subsp. japonica OX=39947 GN=BURP3 PE=2 SV=1 && PF03181:BURP domain	-
OhGene010871	287.525784869726	94.9702173098332	230.762156021496	452.397191778812	440.503493348414	505.520210452038	495.144902638522	355.492196905031	353.872470767004	269.063416968369	371.502656044926	272.227433368511	OhGene010871	group05	38838186	38838347	-	162	protein_coding	- && sp|Q0DF13|SDH8A_ORYSJ Succinate dehydrogenase subunit 8A, mitochondrial OS=Oryza sativa subsp. japonica OX=39947 GN=SDH8A PE=3 SV=2 && -	-
OhGene051732	201.939782011692	404.553725049181	222.36792522593	297.892913860115	367.283673264117	339.262974925561	448.738558232558	460.194718456359	486.025837641531	309.618713704766	288.494900391306	300.412185176152	OhGene051732	scaffolds	225047228	225059432	+	2418	protein_coding	- && sp|Q9FXA2|PABP8_ARATH Polyadenylate-binding protein 8 OS=Arabidopsis thaliana OX=3702 GN=PAB8 PE=1 SV=1 && PF00076:RNA recognition motif. (a.k.a. RRM, RBD, or RNP domain)|PF00658:Poly-adenylate binding protein, unique domain	RRM_1
OhGene051833	908.536195384381	355.205183972026	373.550052731766	426.855657868421	610.578102122061	625.201086377647	273.279694088206	257.859216981797	185.45416578523	41.2108347053565	32.9989199908312	31.1848239048658	OhGene051833	scaffolds	227116120	227117973	-	829	protein_coding	- && sp|Q38910|XTH23_ARATH Probable xyloglucan endotransglucosylase/hydrolase protein 23 OS=Arabidopsis thaliana OX=3702 GN=XTH23 PE=2 SV=1 && PF00722:Glycosyl hydrolases family 16|PF06955:Xyloglucan endo-transglycosylase (XET) C-terminus	-
OhGene002288	260.992530622743	607.166886141513	385.645073119096	408.389122334957	341.972267986337	329.758576184603	295.627054892287	591.574071891268	78.9632786009018	196.343574544486	348.168604921443	261.133525425593	OhGene002288	group01	119171825	119171857	-	33	protein_coding	- && - && -	-
OhGene030075	284.862595781739	210.420270064916	334.76134819366	179.921697988134	228.602376674963	258.671019875102	396.60255100776	487.500855540027	422.59976880853	405.908938620587	528.086420163035	364.676666226156	OhGene030075	group22	58265801	58269431	-	891	protein_coding	- && sp|Q8S8Q6|TET8_ARATH Tetraspanin-8 OS=Arabidopsis thaliana OX=3702 GN=TET8 PE=2 SV=1 && PF00335:Tetraspanin family	Tetraspannin
OhGene029212	374.847542572161	249.863310524218	256.928040081486	580.415384837061	742.314323150583	566.917076205171	257.516753156633	195.219443724119	216.669128823966	231.056250707047	204.641799593527	224.327022345619	OhGene029212	group21	47600174	47605309	-	1810	protein_coding	- && sp|Q9SYT0|ANXD1_ARATH Annexin D1 OS=Arabidopsis thaliana OX=3702 GN=ANN1 PE=1 SV=1 && PF00191:Annexin	-
OhGene015762	285.2415681081	384.99554434537	308.544248924598	299.860651311774	295.034897870565	287.593090228475	481.762607972616	371.031106493208	430.488400442636	285.90380152969	308.756035191405	357.205869919117	OhGene015762	group07	90126560	90126901	+	342	protein_coding	- && sp|Q41420|CALM3_SOLTU Putative calmodulin-3 (Fragment) OS=Solanum tuberosum OX=4113 GN=PCM3 PE=5 SV=1 && PF13833:EF-hand domain pair|PF13499:EF-hand domain pair	-
OhGene045066	224.697394480634	263.02632241352	387.211534559571	139.997665498341	152.831152261431	158.759399410104	491.805482694302	560.76216667535	444.150286869818	345.256512442419	453.866457654886	441.017765899818	OhGene045066	group39	26977121	26983493	+	1631	protein_coding	- && sp|Q9SK09|VCL22_ARATH Vicilin-like seed storage protein At2g28490 OS=Arabidopsis thaliana OX=3702 GN=At2g28490 PE=2 SV=1 && PF00190:Cupin	-
novel.2240	181.029754006108	58.5994587524655	88.0986431800612	489.14818612178	471.475059234892	374.818258066642	452.363708667201	355.084185041507	318.029267750876	450.817215253323	471.300449001647	344.05763150794	-	group06	69435344	69437445	-	635	-	- && - && PF12734:Cysteine-rich TM module stress tolerance	-
OhGene051368	301.394675669325	236.074393808068	330.633937688872	695.611365572663	410.771014057291	314.588686933275	170.033861637394	209.573814586186	173.719212921984	348.221104265661	468.272144686361	391.112963600236	OhGene051368	scaffolds	214966431	214967450	-	1020	protein_coding	- && sp|Q9M5J8|PGIP2_ARATH Polygalacturonase inhibitor 2 OS=Arabidopsis thaliana OX=3702 GN=PGIP2 PE=2 SV=2 && PF08263:Leucine rich repeat N-terminal domain	LRRNT_2
OhGene020776	307.473147013083	435.26600491555	238.693424886392	507.55271630526	590.385003965352	492.072352671699	114.264208301197	86.2080164593686	92.7987248514871	364.158595522679	439.568177641968	381.26282445245	OhGene020776	group12	31945244	31945681	+	351	protein_coding	- && sp|Q8LD26|DRMH3_ARATH Dormancy-associated protein homolog 3 OS=Arabidopsis thaliana OX=3702 GN=At1g56220 PE=1 SV=1 && PF05564:Dormancy/auxin associated protein	-
OhGene029629	103.533870749717	55.6641147382756	129.465940970119	282.55658494953	430.712479613875	182.922940123432	175.462100925278	139.567857698448	113.65173327405	811.506356660482	805.922652039383	800.474266364912	OhGene029629	group21	65675550	65678321	+	1112	protein_coding	- && - && PF02496:ABA/WDS induced protein	-
OhGene039769	349.485164528843	660.14181652698	300.016644054823	312.620679027169	376.881201775448	374.074984027676	177.491487147806	122.725673686215	148.575642630644	409.910269663049	382.345556532362	413.528787167774	OhGene039769	group33	30304300	30311671	-	342	protein_coding	- && sp|A2YXC7|GDT14_ORYSI GDT1-like protein 4 OS=Oryza sativa subsp. indica OX=39946 GN=OsI_29993 PE=3 SV=1 && PF01169:Uncharacterized protein family UPF0016	-
novel.7278	278.536149451726	232.042634684238	254.999064387397	351.291131714338	343.734172853803	314.323143635591	177.486182560623	259.203501290601	203.520416812366	550.912138449925	447.617601138893	613.660571194577	-	scaffolds	115451548	115455132	+	3585	-	- && sp|Q9LMP6|DRL3_ARATH Probable disease resistance protein At1g15890 OS=Arabidopsis thaliana OX=3702 GN=At1g15890 PE=3 SV=2 && PF00931:NB-ARC domain	NB-ARC
OhGene031183	224.357441705066	514.87540388394	351.352447206575	245.223201216228	357.999662660015	247.267375137798	220.318265841136	214.265243111837	338.964317896554	483.675634853489	400.333239108279	420.361284831443	OhGene031183	group24	8755973	8756095	+	123	protein_coding	- && sp|Q8SAG3|ADF_VITVI Actin-depolymerizing factor OS=Vitis vinifera OX=29760 PE=2 SV=1 && -	-
OhGene042132	126.017731671752	168.563134010175	152.475844057358	230.916226094879	191.09569403956	250.998473869356	717.309890785929	594.554724307408	616.324101043816	313.796855337464	335.718049638171	310.715965181136	OhGene042132	group36	6873142	6878721	-	1558	protein_coding	- && sp|Q7FAH2|G3PC2_ORYSJ Glyceraldehyde-3-phosphate dehydrogenase 2, cytosolic OS=Oryza sativa subsp. japonica OX=39947 GN=GAPC2 PE=1 SV=1 && PF00044:Glyceraldehyde 3-phosphate dehydrogenase, NAD binding domain|PF02800:Glyceraldehyde 3-phosphate dehydrogenase, C-terminal domain	-
OhGene051852	287.711165375766	167.754634618476	256.268037606802	377.05817562717	336.213340044786	232.150037633961	548.79643371052	559.443148729403	463.830298501697	261.193052308322	262.462284256903	248.818556142497	OhGene051852	scaffolds	227394164	227401159	-	3500	protein_coding	- && sp|Q7XPY2|PMA1_ORYSJ Plasma membrane ATPase OS=Oryza sativa subsp. japonica OX=39947 GN=Os04g0656100 PE=2 SV=1 && PF00122:E1-E2 ATPase|PF00702:haloacid dehalogenase-like hydrolase	E1-E2_ATPase
OhGene014656	55.689656968603	49.5953149571038	54.141847749935	34.1527678331744	42.1739241386761	24.5184166032155	91.2248502720425	76.1065900657145	59.6622296854586	1220.34335564654	1192.42822594294	1101.0154429982	OhGene014656	group06	85197690	85199536	+	808	protein_coding	- && sp|Q67ZW1|HIP27_ARATH Heavy metal-associated isoprenylated plant protein 27 OS=Arabidopsis thaliana OX=3702 GN=HIPP27 PE=1 SV=1 && PF00403:Heavy-metal-associated domain	HMA
OhGene006996	298.239712122962	482.652424228888	331.646851055014	284.638988017191	330.530743584477	267.141420271592	437.568089714871	385.251344590386	422.587768831321	278.517849002143	236.038605379669	244.043965007078	OhGene006996	group03	106211941	106216985	+	2559	protein_coding	- && sp|A2YWQ1|HSP81_ORYSI Heat shock protein 81-1 OS=Oryza sativa subsp. indica OX=39946 GN=HSP81-1 PE=2 SV=1 && PF00183:Hsp90 protein|PF02518:Histidine kinase-, DNA gyrase B-, and HSP90-like ATPase	HATPase_c
OhGene045867	242.730662590831	391.870464780109	268.574247350799	262.813680087666	245.702763973377	251.848582910219	159.544759783139	130.991401633067	169.207025573361	721.626384364798	648.967331622282	502.517456491268	OhGene045867	group40	28352229	28352459	-	231	protein_coding	- && sp|Q01IK0|HOX22_ORYSI Homeobox-leucine zipper protein HOX22 OS=Oryza sativa subsp. indica OX=39946 GN=HOX22 PE=2 SV=2 && -	-
OhGene042137	277.061942746869	390.137802445046	417.918336653427	279.543837491749	326.288594678888	275.479540665299	358.25990550506	430.144537019244	390.132130714625	269.556432849209	343.110465382633	227.678233284827	OhGene042137	group36	7254686	7255039	+	354	protein_coding	- && sp|Q9LZP8|BZP53_ARATH bZIP transcription factor 53 OS=Arabidopsis thaliana OX=3702 GN=BZIP53 PE=1 SV=1 && PF00170:bZIP transcription factor	bZIP_1
OhGene019658	227.149543135398	177.979963602471	218.903020671128	248.145009571145	243.971165546814	292.620085651781	578.11512956714	505.568302977845	648.106294362786	280.922345117495	291.798449838924	262.551445020665	OhGene019658	group11	16780040	16780234	+	195	protein_coding	- && sp|Q9SXX7|COX5C_ORYSJ Cytochrome c oxidase subunit 5C OS=Oryza sativa subsp. japonica OX=39947 GN=COX5C PE=3 SV=3 && -	-
OhGene037215	110.861773211701	187.082233825116	180.219756392257	216.015348088472	193.797432914979	228.874667884789	527.813445499411	417.871685095744	587.579690765534	411.936519142352	470.238923453658	435.674330482262	OhGene037215	group31	4812695	4813150	+	306	protein_coding	- && sp|O65049|TRXH_PICMA Thioredoxin H-type OS=Picea mariana OX=3335 GN=SB09 PE=2 SV=1 && PF00085:Thioredoxin	-
OhGene034031	133.578194821998	121.140158718598	212.605037362237	30.4059705937317	25.51402418692	37.4375161480343	638.562702076911	647.661990971525	699.24714635264	447.638652656453	540.240054536686	419.765137985277	OhGene034031	group28	278220	279364	-	954	protein_coding	- && sp|A2Z3E5|SGR_ORYSI Protein STAY-GREEN, chloroplastic OS=Oryza sativa subsp. indica OX=39946 GN=SGR PE=3 SV=1 && PF12638:Staygreen protein	-
OhGene025499	206.111812631007	146.418991595829	356.664304975473	184.12237471258	173.201290490979	144.911077606764	109.687022350908	214.973792196202	141.534626599384	735.411870726891	721.354426778143	813.162117777491	OhGene025499	group17	45889985	45892459	-	672	protein_coding	- && - && -	-
OhGene037373	263.863814201425	281.548056727674	408.264054568317	73.0394436630633	53.6162472254915	55.7172070622155	582.620959799559	765.007528090172	637.564593596863	228.73174114259	297.959151127946	262.054930687321	OhGene037373	group31	8765982	8769115	+	1267	protein_coding	- && sp|P28034|CAMT_PETCR Caffeoyl-CoA O-methyltransferase OS=Petroselinum crispum OX=4043 PE=1 SV=1 && PF01596:O-methyltransferase	-
OhGene037926	207.264176324324	150.230259317324	220.673594282694	62.0492697220986	34.6351819761845	41.9766014048898	714.581961622669	929.899243432329	785.788731878345	222.628921238068	330.714774538537	197.758559345692	OhGene037926	group31	30169993	30171471	+	1479	protein_coding	- && sp|Q7Y0C8|C74A1_ORYSJ Allene oxide synthase 1, chloroplastic OS=Oryza sativa subsp. japonica OX=39947 GN=CYP74A1 PE=2 SV=1 && PF00067:Cytochrome P450	p450
novel.1348	458.558595589973	450.47523063303	501.524569026093	344.122586361531	335.48814808571	462.47401521137	83.9691869529736	108.787320140201	84.1735010560439	397.586720835872	286.711409349731	382.430193786352	-	group04	2618982	2625513	-	6532	-	- && - && -	-
OhGene031589	112.539515124052	85.4141535372342	188.129248747249	39.9596208652749	43.6953499734047	64.1546049461287	517.537059059692	543.350046888911	624.930501930569	519.046875280967	669.306675373109	480.69658087468	OhGene031589	group24	55701339	55702914	+	909	protein_coding	- && sp|Q52QH4|NAC68_ORYSJ NAC domain-containing protein 68 OS=Oryza sativa subsp. japonica OX=39947 GN=NAC068 PE=2 SV=1 && PF02365:No apical meristem (NAM) protein	NAM
OhGene011715	282.64327154175	298.162310158779	151.113752288308	619.83433105947	656.543707915672	528.628885603309	470.610695751028	281.180268738442	262.723501023988	113.927753130751	127.211515554778	95.9575627199349	OhGene011715	group05	59405747	59406718	+	972	protein_coding	- && sp|O82427|SMT2_ORYSJ 24-methylenesterol C-methyltransferase 2 OS=Oryza sativa subsp. japonica OX=39947 GN=Smt2-1 PE=2 SV=2 && PF08498:Sterol methyltransferase C-terminal|PF08241:Methyltransferase domain	Methyltransf_11
novel.5996	232.352877252862	143.786684151336	249.988511832394	224.447414393495	246.896415702432	244.256831772492	214.99219187563	244.277704763824	179.94279843165	600.652305927368	668.136637481648	636.396326669409	-	group34	4989825	4991178	+	963	-	- && - && -	-
OhGene024771	272.598428332498	187.057617741718	233.501326070575	158.074225697771	154.893321382047	209.025105578823	562.901573525899	671.28089420925	461.727381713694	299.682297988952	416.580681677937	240.113489323224	OhGene024771	group16	59935487	59939887	-	285	protein_coding	- && - && -	-
novel.888	236.199792745338	127.287228372716	186.265417416454	368.744942319268	311.572728468691	307.80500419301	429.373624818644	271.381289481959	286.286146855736	395.328542468494	471.882582839291	461.44381082196	-	group03	12859429	12872237	+	669	-	- && - && PF06624:Ribosome associated membrane protein RAMP4	-
OhGene006939	193.458075259446	288.036043021311	478.569770376174	143.688392009316	91.8504870729119	94.7637127497118	184.069675687651	282.392906016021	352.35500734176	585.326127887335	564.32719072622	589.796586283111	OhGene006939	group03	105076110	105076268	-	159	protein_coding	- && - && -	-
OhGene001736	182.093158936907	187.048585941334	167.852711681333	315.490740275892	358.446175380516	383.075933134576	668.055702782171	526.671161126219	543.653651950093	173.742875316343	146.948859631113	192.065199826357	OhGene001736	group01	107862536	107863059	+	417	protein_coding	- && sp|P41098|RL34_TOBAC 60S ribosomal protein L34 OS=Nicotiana tabacum OX=4097 GN=RPL34 PE=2 SV=1 && -	-
OhGene050541	515.08306328103	814.54975003784	576.299992080159	642.625494828691	867.958293297103	378.295526377455	0	0	0	0	3.40404017416731	0.573423365653752	OhGene050541	scaffolds	176424943	176432675	-	1768	protein_coding	- && sp|Q570B4|KCS10_ARATH 3-ketoacyl-CoA synthase 10 OS=Arabidopsis thaliana OX=3702 GN=FDH PE=1 SV=2 && PF08541:3-Oxoacyl-[acyl-carrier-protein (ACP)] synthase III C terminal|PF08392:FAE1/Type III polyketide synthase-like protein	-
OhGene032339	341.906133313767	529.00619651282	274.165080685965	344.360622477658	350.927620189378	337.725393067924	239.275428626399	212.572283166262	272.160100244441	324.621376580216	295.851206086687	274.855836173448	OhGene032339	group25	24997863	25003306	+	675	protein_coding	- && sp|P51823|ARF2_ORYSJ ADP-ribosylation factor 2 OS=Oryza sativa subsp. japonica OX=39947 GN=ARF PE=2 SV=2 && PF00025:ADP-ribosylation factor family	Arf
OhGene046276	260.846602453538	486.862292752416	388.011331415917	394.722871861517	527.425399617929	485.429642707999	197.984633413404	167.139934695307	148.732202844164	256.860429712307	253.574851529544	223.362801965566	OhGene046276	group41	22815508	22817288	-	438	protein_coding	- && sp|Q38826|IAA8_ARATH Auxin-responsive protein IAA8 OS=Arabidopsis thaliana OX=3702 GN=IAA8 PE=1 SV=1 && PF02309:AUX/IAA family	-
OhGene002129	178.919160688841	72.3884049110459	189.698567645319	146.474171740971	50.4808130049874	71.5942568136873	563.113986189278	651.074330228488	539.554668163907	351.308102820376	525.214148715608	433.193859850317	OhGene002129	group01	115486897	115488862	+	949	protein_coding	- && sp|P80728|MAVI_CUCPE Mavicyanin OS=Cucurbita pepo OX=3663 PE=1 SV=1 && PF02298:Plastocyanin-like domain	Cu_bind_like
OhGene041375	423.148674139401	545.896101549087	384.409620033765	348.611520292831	402.49663706256	371.858089531342	250.956274684668	240.304421962234	264.898628317107	179.470298607069	159.716281852574	199.265930746155	OhGene041375	group35	9853484	9861129	-	5248	protein_coding	- && sp|Q69V23|CESA3_ORYSJ Probable cellulose synthase A catalytic subunit 3 [UDP-forming] OS=Oryza sativa subsp. japonica OX=39947 GN=CESA3 PE=2 SV=1 && PF03552:Cellulose synthase|PF14569:Zinc-binding RING-finger	-
OhGene011274	270.842394500875	509.372853020022	260.037338250656	407.434969001986	440.6992951074	392.011597274095	144.172800169145	163.965099285528	134.140328204537	347.325012901108	354.686046786968	338.353682683437	OhGene011274	group05	50076264	50084456	-	2030	protein_coding	- && sp|Q9FJH6|AB1F_ARATH ABC transporter F family member 1 OS=Arabidopsis thaliana OX=3702 GN=ABCF1 PE=2 SV=1 && PF00005:ABC transporter|PF12848:ABC transporter	ABC_tran
OhGene003828	232.53603268605	196.849026914515	178.894611124667	294.007868397742	259.942079135961	213.212281425366	460.091625607066	439.074873427948	341.12682814265	384.534474713422	421.542743279414	328.582832115005	OhGene003828	group02	36753072	36753938	+	867	protein_coding	- && sp|O04023|SRC2_ARATH Protein SRC2 homolog OS=Arabidopsis thaliana OX=3702 GN=SRC2 PE=1 SV=1 && PF00168:C2 domain	C2
OhGene022150	306.164314768987	650.952959661333	271.311197274492	289.313026591871	353.061866420283	329.595973336386	154.130344858372	147.893517972817	123.759753961029	414.312402928661	345.29908345231	364.228095983888	OhGene022150	group13	77615079	77620371	+	1716	protein_coding	- && sp|P53492|ACT7_ARATH Actin-7 OS=Arabidopsis thaliana OX=3702 GN=ACT7 PE=1 SV=1 && PF00022:Actin	Actin
OhGene005023	148.567905551284	184.008739983703	99.7397525418138	198.027051973032	224.70068561035	215.249004674345	707.158685274091	657.703602070542	871.698193412098	140.245410388918	153.715254825862	143.623438984076	OhGene005023	group02	116039710	116040129	-	420	protein_coding	- && sp|Q9SQZ1|RS173_ARATH 40S ribosomal protein S17-3 OS=Arabidopsis thaliana OX=3702 GN=RPS17C PE=2 SV=3 && PF00833:Ribosomal S17	-
OhGene037514	240.758941139907	305.046556945596	214.048808378554	304.958456272678	317.847171077601	293.17369634749	171.642021210213	198.721820639606	164.640283697512	530.679006081625	518.955121398398	482.78669083112	OhGene037514	group31	12304664	12312757	-	1282	protein_coding	- && sp|Q41328|PTI1_SOLLC Pto-interacting protein 1 OS=Solanum lycopersicum OX=4081 GN=PTI1 PE=1 SV=2 && PF07714:Protein tyrosine and serine/threonine kinase	Pkinase_Tyr
OhGene039482	175.397821546078	173.713786922189	214.727994334776	276.838760525576	222.214446929721	228.545370360289	360.811253568184	407.684421346127	370.150831773697	473.305959555647	353.019414359016	486.486709973916	OhGene039482	group33	12810480	12821613	+	1415	protein_coding	- && sp|Q8L518|CK2_ARATH Probable choline kinase 2 OS=Arabidopsis thaliana OX=3702 GN=At1g74320 PE=2 SV=1 && PF01633:Choline/ethanolamine kinase	Choline_kinase
OhGene012848	244.243975202671	210.075215731628	201.875132346302	568.308452199366	708.991131555688	766.477699931558	171.737369570853	118.259681659531	98.3545404008436	182.802638369004	256.98931509579	194.164464960656	OhGene012848	group05	98036140	98037852	-	1073	protein_coding	- && sp|P50156|TIP11_ORYSJ Probable aquaporin TIP1-1 OS=Oryza sativa subsp. japonica OX=39947 GN=TIP1-1 PE=2 SV=1 && PF00230:Major intrinsic protein	-
OhGene015714	38.6771644020098	36.6369374574185	56.6074875847475	33.5557822273354	49.6545661448828	50.4557700781872	767.513958779904	644.351758697254	831.694924610151	351.621826308425	470.834917019505	387.634195181936	OhGene015714	group07	87795330	87795881	+	459	protein_coding	- && sp|Q10M12|40C1_ORYSJ Ricin B-like lectin R40C1 OS=Oryza sativa subsp. japonica OX=39947 GN=R40C1 PE=1 SV=1 && -	-
OhGene047433	182.439278499024	215.985868578432	161.126352323261	208.787555361761	213.180703644281	171.366877341295	478.825031094735	460.934797681947	429.001714837826	359.564147692239	401.44527588358	435.128878988103	OhGene047433	scaffolds	80114521	80115996	+	1476	protein_coding	- && sp|Q9ZUX1|C94C1_ARATH Cytochrome P450 94C1 OS=Arabidopsis thaliana OX=3702 GN=CYP94C1 PE=1 SV=1 && PF00067:Cytochrome P450	p450
OhGene046037	312.795853850364	249.59070802001	329.631940439079	56.5847908365793	37.9203119742914	52.3174664139034	472.049652166717	543.150871651781	604.16460139198	304.807565321077	411.812328401707	339.300154715702	OhGene046037	group41	6327760	6329906	+	744	protein_coding	- && sp|Q5NB11|CHI10_ORYSJ Chitinase 10 OS=Oryza sativa subsp. japonica OX=39947 GN=Cht10 PE=2 SV=1 && PF00182:Chitinase class I	-
OhGene050544	423.173044861876	161.212170388472	222.339167282054	272.756381830399	282.584702953701	352.489076560475	403.844714753104	462.120001283724	438.09485437622	236.879874063758	177.713497737307	274.758871366349	OhGene050544	scaffolds	176525059	176527952	-	1487	protein_coding	- && sp|Q84R94|TI10A_ORYSJ Protein TIFY 10a OS=Oryza sativa subsp. japonica OX=39947 GN=TIFY10A PE=1 SV=1 && PF06200:tify domain	Zim
OhGene021383	370.789048114028	292.785479613284	211.758119351626	552.52758145194	496.530231110484	425.798524435757	267.817227518419	175.490101958483	191.299351195075	258.814098943276	178.250619385395	281.13896367867	OhGene021383	group13	853878	859944	+	3671	protein_coding	- && sp|A9LIW2|CSC1L_BRAJU CSC1-like protein ERD4 OS=Brassica juncea OX=3707 GN=ERD4 PE=3 SV=2 && PF02714:Calcium-dependent channel, 7TM region, putative phosphate|PF13967:Late exocytosis, associated with Golgi transport|PF14703:Cytosolic domain of 10TM putative phosphate transporter	-
OhGene010404	345.946413092667	170.408042542135	322.361229920986	27.7053665499393	13.0614407911448	22.7677863097543	557.665310530802	667.112740272523	825.618655163075	220.204772839823	286.542531580106	226.17171457664	OhGene010404	group05	6367452	6371745	+	1728	protein_coding	- && sp|P48620|FAD3C_SESIN Omega-3 fatty acid desaturase, chloroplastic OS=Sesamum indicum OX=4182 GN=FAD7 PE=2 SV=1 && PF00487:Fatty acid desaturase|PF11960:Domain of unknown function (DUF3474)	-
novel.3806	267.624730545085	220.640109517496	226.216600854841	275.954364092049	228.295148795813	190.743106939866	364.818620069586	402.508906818277	310.312948888866	394.270565012717	449.463741284149	352.926666953281	-	group17	68544824	68546683	+	1860	-	- && - && -	-
OhGene029122	204.694735977951	323.072072779639	80.9190215836219	891.776769446717	1052.69571945906	1105.31378643982	0	0	0	4.14226950515793	0	0.712948319603258	OhGene029122	group21	39145229	39147274	-	711	protein_coding	- && sp|Q9SB81|PER42_ARATH Peroxidase 42 OS=Arabidopsis thaliana OX=3702 GN=PER42 PE=1 SV=2 && PF00141:Peroxidase	-
OhGene010891	86.748792835858	93.1114628060496	180.563345118801	3.1119552887285	2.26521944755149	6.61485207532112	662.29380077701	943.490522739948	916.799402247216	228.185932269642	326.622456648903	213.031723645245	OhGene010891	group05	39446301	39448729	-	1856	protein_coding	- && sp|W8JMU7|CYQ32_CATRO Cytochrome P450 81Q32 OS=Catharanthus roseus OX=4058 GN=CYP81Q32 PE=2 SV=1 && PF00067:Cytochrome P450	p450
OhGene028977	302.515749780454	193.913888431089	234.464812713436	293.094676505335	260.836784708602	298.021681339036	580.312196318634	647.075684254101	736.268640358375	37.7633709137114	47.0098295758345	28.4778795077481	OhGene028977	group21	18305522	18308664	-	1513	protein_coding	- && sp|Q84R94|TI10A_ORYSJ Protein TIFY 10a OS=Oryza sativa subsp. japonica OX=39947 GN=TIFY10A PE=1 SV=1 && PF09425:Jas motif|PF06200:tify domain	Zim
OhGene008743	190.699703252312	77.9809118876805	104.522793255236	254.644829118931	217.552776254317	182.887553532363	656.633170001138	727.380138875922	678.5906754765	207.671088460514	204.293986816314	151.097056849764	OhGene008743	group04	80725643	80726266	+	624	protein_coding	- && sp|A2WZI4|DRE1F_ORYSI Dehydration-responsive element-binding protein 1F OS=Oryza sativa subsp. indica OX=39946 GN=DREB1F PE=2 SV=1 && PF00847:AP2 domain	AP2
OhGene002300	418.747319540571	1041.11263123677	476.975845643931	607.65327140926	695.718321669782	404.178073864273	3.18813490570114	0.956958057471169	0	0	3.75475946483909	0.496966916899918	OhGene002300	group01	119576764	119577861	+	1020	protein_coding	- && sp|Q942D4|BURP3_ORYSJ BURP domain-containing protein 3 OS=Oryza sativa subsp. japonica OX=39947 GN=BURP3 PE=2 SV=1 && PF03181:BURP domain	-
OhGene009003	148.618942275967	200.714140497129	147.29499320521	314.094398153552	295.934394510415	351.240659790542	599.265683087889	399.432737159104	635.558096056039	153.243765498135	173.477736946921	217.04929086068	OhGene009003	group04	88088080	88088448	-	369	protein_coding	- && sp|P51414|RL261_ARATH 60S ribosomal protein L26-1 OS=Arabidopsis thaliana OX=3702 GN=RPL26A PE=2 SV=2 && PF16906:Ribosomal proteins L26 eukaryotic, L24P archaeal|PF00467:KOW motif	KOW
OhGene040918	275.505414978628	361.010904974269	577.628073353736	112.198847799119	72.7227873262419	86.3728059747139	403.137867738883	452.95297897787	647.05527060267	183.327539827492	261.266168219542	200.484271734547	OhGene040918	group34	33847086	33857987	+	890	protein_coding	- && sp|A0A077EWA5|NOMT_NARAP Norbelladine 4'-O-methyltransferase OS=Narcissus aff. pseudonarcissus MK-2014 OX=1540222 GN=N4OMT PE=1 SV=1 && PF01596:O-methyltransferase	-
OhGene048741	228.434535779907	205.299544857419	320.956914583414	255.721956428279	243.516399482862	226.575897802706	162.732789334262	171.375847544074	150.843973052486	549.312366950794	538.073000299351	576.557496415646	OhGene048741	scaffolds	124012918	124014489	-	1572	protein_coding	- && sp|Q10M41|EIL1A_ORYSJ Protein ETHYLENE-INSENSITIVE 3-like 1a OS=Oryza sativa subsp. japonica OX=39947 GN=EIL1A PE=1 SV=1 && PF04873:Ethylene insensitive 3	EIN3
OhGene017354	278.683335582466	279.95119899938	278.713879358362	84.5424872583914	61.1711577171756	75.6508939939344	570.470393572365	611.765522249234	529.652889697266	291.184183406293	335.262440496069	224.279880062019	OhGene017354	group08	95871859	95873361	-	1503	protein_coding	- && sp|Q7Y0C8|C74A1_ORYSJ Allene oxide synthase 1, chloroplastic OS=Oryza sativa subsp. japonica OX=39947 GN=CYP74A1 PE=2 SV=1 && PF00067:Cytochrome P450	p450
OhGene024303	99.6032718907203	166.970893688916	111.355014863139	138.618936381123	163.006781073487	146.023861813028	968.342842024959	676.760738243611	825.166261379423	66.7568153451251	127.661821804529	118.278126222181	OhGene024303	group15	80487350	80487499	-	150	protein_coding	- && sp|Q9FLF0|RS92_ARATH 40S ribosomal protein S9-2 OS=Arabidopsis thaliana OX=3702 GN=RPS9C PE=1 SV=1 && -	-
OhGene027402	211.171560049344	402.623859572721	194.553574163322	294.575760372756	376.609974287061	330.813019479014	329.58993408431	324.603758885537	341.234168239611	284.39929942802	243.45011183868	274.227974145102	OhGene027402	group19	56067541	56075703	+	2562	protein_coding	- && sp|P42731|PABP2_ARATH Polyadenylate-binding protein 2 OS=Arabidopsis thaliana OX=3702 GN=PAB2 PE=1 SV=1 && PF00076:RNA recognition motif. (a.k.a. RRM, RBD, or RNP domain)|PF00658:Poly-adenylate binding protein, unique domain	RRM_1
novel.3711	140.388603526318	91.1874365410001	170.416807689346	83.4973674865893	93.0029013913802	74.3066218440235	319.805048726531	324.24136549427	355.692902483889	626.179097564552	588.481214982927	735.287777576209	-	group16	49837766	49840450	-	2315	-	- && sp|Q9FMF4|SAC51_ARATH Transcription factor SAC51 OS=Arabidopsis thaliana OX=3702 GN=SAC51 PE=2 SV=1 && -	-
OhGene048251	108.12980736104	201.683774026101	122.147067536028	242.266609428515	190.543371541407	283.941588269857	662.423585962347	596.503855823696	522.569990090521	230.663792859172	252.061669068176	168.968751745972	OhGene048251	scaffolds	111460279	111461046	+	738	protein_coding	- && sp|P27484|GRP2_NICSY Glycine-rich protein 2 OS=Nicotiana sylvestris OX=4096 GN=GRP-2 PE=2 SV=1 && PF00098:Zinc knuckle|PF00313:'Cold-shock' DNA-binding domain	CSD
OhGene035033	226.031646418676	439.058617508319	218.776386966562	261.105930456454	314.559266112	293.844070621009	299.330443924162	234.454724080436	306.563316921148	368.625436522245	277.137008119076	331.311277933279	OhGene035033	group28	34233226	34234528	-	612	protein_coding	- && sp|P86700|ACT_CHIOP Actin, muscle (Fragments) OS=Chionoecetes opilio OX=41210 PE=1 SV=1 && PF00022:Actin	Actin
OhGene024963	167.780912543192	184.318519007245	136.582630063013	194.471010635694	127.401433171381	234.635909977506	377.745681251256	340.155091337479	631.706228807214	285.590653882888	381.327519675866	499.225857431282	OhGene024963	group16	69472295	69472360	-	66	protein_coding	- && - && -	-
OhGene010114	103.8643744315	163.563324429959	134.287123675399	166.689437687737	164.807643437113	165.422846184914	847.464224024557	662.985513426714	776.660247381727	130.810719144573	143.530731008432	88.2148548076375	OhGene010114	group04	117542716	117547539	+	770	protein_coding	- && sp|P41099|RLA2_PARAR 60S acidic ribosomal protein P2 OS=Parthenium argentatum OX=35935 PE=3 SV=1 && PF00428:60s Acidic ribosomal protein	-
OhGene034667	257.287224065543	228.158985164978	318.925680939977	239.960316601782	280.603843083418	295.201936093909	298.483354939556	268.780393533207	528.710648023429	256.100314623242	333.030839490076	242.433426418134	OhGene034667	group28	26494540	26494608	-	69	protein_coding	- && - && -	-
OhGene015854	212.155236662211	120.898690146573	109.361488105786	307.885793642044	260.8499182657	221.479928847088	597.253644130435	484.33438853929	515.604969859769	250.13633469366	270.646393258134	196.744436964488	OhGene015854	group07	92706583	92707269	+	657	protein_coding	- && sp|O80341|EF102_ARATH Ethylene-responsive transcription factor 5 OS=Arabidopsis thaliana OX=3702 GN=ERF5 PE=2 SV=1 && PF00847:AP2 domain	AP2
OhGene046640	309.370585968744	288.603849336729	323.531091590348	291.609984324683	274.592976301457	257.241068916897	283.60223845751	246.295471916675	277.555515992208	343.550494445987	306.659953101144	336.539623436135	OhGene046640	group42	1412010	1413799	-	967	protein_coding	- && sp|Q0DLA3|ADF7_ORYSJ Actin-depolymerizing factor 7 OS=Oryza sativa subsp. japonica OX=39947 GN=ADF7 PE=3 SV=2 && PF00241:Cofilin/tropomyosin-type actin-binding protein	Cofilin_ADF
OhGene016525	142.290388415315	403.229028976634	286.173129655837	220.030057747814	275.717136700469	135.084251904682	361.321955979462	418.327379408825	392.936314942583	289.840514803765	364.748062298655	249.430062101197	OhGene016525	group08	9887205	9887267	+	63	protein_coding	- && - && -	-
OhGene044762	236.908038000946	264.457005532134	122.959298675654	273.443151476449	253.345184041029	226.456279743273	78.5482512998831	240.487720529711	207.707754580633	375.613794780755	610.556539065139	639.142669647808	OhGene044762	group39	12555231	12555299	-	69	protein_coding	- && - && -	-
OhGene034784	185.144905396868	264.768131420995	136.100573721614	185.68092095496	231.602394828394	226.011454908063	751.549668437282	501.063238891904	608.017245226944	121.733016217581	160.489147411408	148.692501536456	OhGene034784	group28	29302926	29303075	+	150	protein_coding	- && sp|Q9FLF0|RS92_ARATH 40S ribosomal protein S9-2 OS=Arabidopsis thaliana OX=3702 GN=RPS9C PE=1 SV=1 && -	-
OhGene042861	476.136909762669	517.449299956284	379.910233329744	224.601821268736	186.877862904332	224.302934682186	402.521722909846	420.712370169423	342.1892135949	112.612107178878	118.324770494832	112.710056751874	OhGene042861	group37	2657655	2661583	+	2631	protein_coding	- && sp|Q9LMI0|TPS7_ARATH Probable alpha,alpha-trehalose-phosphate synthase [UDP-forming] 7 OS=Arabidopsis thaliana OX=3702 GN=TPS7 PE=1 SV=1 && PF02358:Trehalose-phosphatase|PF00982:Glycosyltransferase family 20	-
OhGene043920	257.130109083159	405.357909571551	586.145872362003	60.2557363732535	49.0915103268164	62.989811858017	414.762987791994	682.09907432948	630.382293597139	94.8797991960479	165.119482094481	99.8635676486674	OhGene043920	group38	10521624	10526286	-	1670	protein_coding	- && sp|A0A067XH53|AROG1_PETHY Phospho-2-dehydro-3-deoxyheptonate aldolase 1, chloroplastic OS=Petunia hybrida OX=4102 GN=DAHP1 PE=2 SV=1 && PF01474:Class-II DAHP synthetase family	-
OhGene037265	321.055022737185	437.951143918856	289.320897222592	325.225096648473	397.277682600101	382.621687522098	210.526342914863	197.511993650418	261.28499504526	232.526130287101	205.109005222143	244.981794536843	OhGene037265	group31	6122509	6123615	-	1107	protein_coding	- && sp|O24575|DCAM_MAIZE S-adenosylmethionine decarboxylase proenzyme OS=Zea mays OX=4577 GN=SAMDC PE=2 SV=1 && PF01536:Adenosylmethionine decarboxylase	SAM_decarbox
OhGene021758	258.709797118754	292.741177246801	236.437157924208	295.040304707295	228.939417503458	277.214627232112	450.479321740628	426.778437578701	372.255456261394	175.944242124279	262.902824124355	226.023135452404	OhGene021758	group13	18422634	18423190	+	231	protein_coding	- && sp|P81529|MIFH_TRISP Macrophage migration inhibitory factor homolog OS=Trichinella spiralis OX=6334 PE=1 SV=2 && -	-
OhGene008697	213.938588803739	131.87948333946	205.009137177444	76.9282440149273	119.414665694607	113.242721105308	422.12132357216	437.992341688727	410.286362249637	430.445528809065	522.571743100957	409.018108192774	OhGene008697	group04	78681288	78682535	-	1248	protein_coding	- && sp|Q9ZVP5|M3K18_ARATH Mitogen-activated protein kinase kinase kinase 18 OS=Arabidopsis thaliana OX=3702 GN=MAPKKK18 PE=1 SV=1 && PF00069:Protein kinase domain	Pkinase
OhGene000445	329.569649638413	376.091095768459	271.9099050703	179.399507311427	165.642817305882	116.128921661164	409.566648965356	390.993488140635	370.140368441727	271.088003490398	247.13753652906	334.097304588627	OhGene000445	group01	20647693	20649166	-	352	protein_coding	- && - && -	-
OhGene002362	199.395544297362	421.274489837242	202.411829372321	284.304071032569	362.845338106945	371.285245518024	524.499613518574	335.861408557623	399.273997441657	114.005946509701	97.0700488375452	144.441029718331	OhGene002362	group01	121481282	121481467	+	186	protein_coding	- && sp|Q9C5W6|14312_ARATH 14-3-3-like protein GF14 iota OS=Arabidopsis thaliana OX=3702 GN=GRF12 PE=2 SV=1 && -	-
OhGene028774	308.574842328114	90.1112759590975	122.745827671009	177.314345919611	115.965105690792	114.710889322336	770.820172756186	809.799173966714	574.238509381002	122.169335272124	178.321274901564	52.5680560987469	OhGene028774	group21	5574780	5575049	-	270	protein_coding	- && sp|Q9SZ06|EF109_ARATH Ethylene-responsive transcription factor ERF109 OS=Arabidopsis thaliana OX=3702 GN=ERF109 PE=1 SV=1 && -	-
OhGene003375	258.356107254233	155.780710217917	395.698006871886	91.6331207831661	73.7454870799049	92.2409888819431	334.605400727571	404.31306184069	437.727521432996	392.616674008374	424.186547684006	375.358077730015	OhGene003375	group02	17523642	17530487	-	2786	protein_coding	- && sp|Q05001|NCPR_CATRO NADPH--cytochrome P450 reductase OS=Catharanthus roseus OX=4058 GN=CPR PE=2 SV=1 && PF00667:FAD binding domain|PF00258:Flavodoxin|PF00175:Oxidoreductase NAD-binding domain	NAD_binding_1
OhGene027875	287.983813801686	454.981241453361	232.104290330978	320.877167548895	313.92121486228	286.991776545011	215.667949503312	212.782438661236	180.331362894793	310.820710567828	303.851543247063	306.073154114244	OhGene027875	group20	5497625	5500319	-	578	protein_coding	- && sp|O04450|TCPE_ARATH T-complex protein 1 subunit epsilon OS=Arabidopsis thaliana OX=3702 GN=CCT5 PE=1 SV=1 && PF00118:TCP-1/cpn60 chaperonin family	-
OhGene009218	259.64879387926	183.35622672135	275.929635903451	192.175188735058	127.990443156767	104.232083035765	255.670976753857	304.399922888975	304.140628094415	412.858616625761	516.52316785697	463.765297345328	OhGene009218	group04	92469661	92474350	-	1645	protein_coding	- && sp|Q9FKH6|B561P_ARATH Cytochrome b561 and DOMON domain-containing protein At5g35735 OS=Arabidopsis thaliana OX=3702 GN=At5g35735 PE=2 SV=1 && PF04526:Protein of unknown function (DUF568)|PF03188:Eukaryotic cytochrome b561	Cytochrom_B561
OhGene011811	284.441855289584	521.103589372936	320.137416767175	258.299462674214	326.864388927141	314.338968329179	211.395833166407	198.459600466428	194.623184601393	249.29931041748	217.940750917038	302.881745868299	OhGene011811	group05	62401290	62401646	+	241	protein_coding	- && - && -	-
OhGene033901	234.69353837887	297.569373746531	338.004348754286	158.56983890662	110.166617581996	157.943260348034	423.039236102375	468.984210509113	530.688753253326	257.910114431837	187.878929106605	227.711794345158	OhGene033901	group27	53089486	53093286	+	2816	protein_coding	- && sp|Q7XTV7|HIP1_ORYSJ Probable E3 ubiquitin-protein ligase HIP1 OS=Oryza sativa subsp. japonica OX=39947 GN=HIP1 PE=1 SV=2 && PF13639:Ring finger domain	-
OhGene005573	301.96467043793	572.242279881656	308.469706923988	308.124357043746	344.680193185324	291.546906853547	156.341230952652	175.196936675491	154.509876877726	239.765711222593	247.257099923607	285.947118339338	OhGene005573	group03	4870035	4870807	-	312	protein_coding	- && sp|Q9SP07|1433_LILLO 14-3-3-like protein OS=Lilium longiflorum OX=4690 PE=2 SV=1 && PF00244:14-3-3 protein	-
OhGene018556	293.065457525821	197.452300895755	218.43472769258	104.991511573728	75.9960243291843	60.6104503268705	305.462005837823	404.956184633201	390.103320602694	375.780853042088	544.980715391434	396.795503121657	OhGene018556	group10	59194067	59194812	+	511	protein_coding	- && - && -	-
OhGene002302	69.0981777502759	77.7814722153336	16.810841615812	972.00979667408	1128.82917446129	1100.01474873806	0	0	0	0	0	0	OhGene002302	group01	119604679	119613994	+	1656	protein_coding	- && sp|Q942D4|BURP3_ORYSJ BURP domain-containing protein 3 OS=Oryza sativa subsp. japonica OX=39947 GN=BURP3 PE=2 SV=1 && PF03181:BURP domain	-
OhGene039487	244.480758277222	280.81468484045	284.413241425333	204.972445210021	245.080125390208	208.847098250249	390.884661468691	278.039813788896	292.164130823337	240.967114213687	346.510659183722	337.937503491944	OhGene039487	group33	12906548	12909415	+	330	protein_coding	- && sp|P25866|UBC2_WHEAT Ubiquitin-conjugating enzyme E2 2 OS=Triticum aestivum OX=4565 GN=UBC2 PE=1 SV=1 && PF00179:Ubiquitin-conjugating enzyme	UQ_con
OhGene008684	257.368222420331	219.568810915018	252.907142546307	79.3775632283116	32.8924041544887	53.0105965995672	468.741996946329	592.796721006465	511.62931945624	298.729413098685	309.658927293293	275.615165805036	OhGene008684	group04	77694455	77695123	-	629	protein_coding	- && - && -	-
OhGene021626	144.99170505644	216.87452516937	116.994762383147	166.040103294159	187.417103765839	191.981047731479	720.697134178863	593.757413697548	659.870932704734	110.12589498966	121.45167160591	106.515861822623	OhGene021626	group13	10458097	10464215	-	1856	protein_coding	- && sp|O49169|EF1A_MANES Elongation factor 1-alpha OS=Manihot esculenta OX=3983 GN=EF1 PE=3 SV=1 && PF03143:Elongation factor Tu C-terminal domain|PF00009:Elongation factor Tu GTP binding domain|PF03144:Elongation factor Tu domain 2	GTP_EFTU
OhGene048517	134.4363258799	98.025964983708	145.277253572262	329.37528431503	246.283412177912	170.728535755569	613.752363581552	425.649700357382	511.638777783925	188.27466052211	258.571400328156	201.373717834241	OhGene048517	scaffolds	118138470	118138907	+	438	protein_coding	- && sp|Q9FJH0|RAA1F_ARATH Ras-related protein RABA1f OS=Arabidopsis thaliana OX=3702 GN=RABA1F PE=2 SV=1 && PF00071:Ras family	Ras
OhGene035835	178.053213311142	473.96190601863	245.619183474662	145.575442247291	141.770015859882	112.33533913981	262.7796043487	147.893517972817	163.566791387582	471.734562217271	506.857696960468	467.407066518079	OhGene035835	group29	28356040	28356300	+	231	protein_coding	- && sp|Q6PL11|SKP1_ORYSJ SKP1-like protein 1 OS=Oryza sativa subsp. japonica OX=39947 GN=SKP1 PE=1 SV=1 && -	-
OhGene006845	336.223270742224	588.529527241511	290.546594440081	380.578496761696	392.897780660965	410.637020335126	61.4011167023923	72.3034976755995	39.7396892305192	264.358015399765	234.821464943905	242.961603817738	OhGene006845	group03	103424304	103431448	+	459	protein_coding	- && sp|Q42540|UBC7_ARATH Ubiquitin-conjugating enzyme E2 7 OS=Arabidopsis thaliana OX=3702 GN=UBC7 PE=1 SV=1 && PF00179:Ubiquitin-conjugating enzyme	UQ_con
OhGene000426	356.210384125313	123.904261716836	199.980204247302	586.224927734489	859.072202623117	631.912927665971	90.5018940973226	58.3435718909842	61.8071203470057	129.094968841868	114.200057455936	92.8205951242106	OhGene000426	group01	19724604	19726865	-	1054	protein_coding	- && - && -	-
OhGene024772	243.577069395681	96.4839835120542	207.536990426218	133.638730454821	97.378091291549	131.152899574429	454.697292917975	610.517735991157	487.975317196584	284.587877710547	295.077084106777	258.19944087025	OhGene024772	group16	59951207	59951473	-	267	protein_coding	- && - && -	-
OhGene015880	164.43908339319	250.274718821602	174.824950818489	218.326779381999	243.853082465862	236.53514426049	501.815670842543	485.571205202122	445.761736710979	190.762234354389	192.464777035255	187.323732900103	OhGene015880	group07	93597805	93605099	+	1970	protein_coding	- && sp|Q42971|ENO_ORYSJ Enolase OS=Oryza sativa subsp. japonica OX=39947 GN=ENO1 PE=1 SV=2 && PF00113:Enolase, C-terminal TIM barrel domain|PF03952:Enolase, N-terminal domain	-
OhGene044136	318.060868222468	638.067343739786	322.576035119411	288.789450794005	369.583894386074	457.404134932984	141.947911277646	141.766500799658	158.208568911092	165.489584258924	151.109911523728	135.175001396778	OhGene044136	group38	19131315	19131734	+	420	protein_coding	- && sp|Q69P80|COP51_ORYSJ Copper transporter 5.1 OS=Oryza sativa subsp. japonica OX=39947 GN=COPT5.1 PE=2 SV=1 && PF04145:Ctr copper transporter family	-
OhGene039539	151.758119177761	191.605943577445	194.139630388507	194.981098532443	228.531129907938	164.671369696221	491.634792562219	410.707572862217	398.699832935701	222.093551533927	427.532564825472	196.668547114164	OhGene039539	group33	16353215	16353397	-	183	protein_coding	- && sp|Q8LEF3|ELOF1_ARATH Transcription elongation factor 1 homolog OS=Arabidopsis thaliana OX=3702 GN=At5g46030 PE=2 SV=1 && -	-
novel.6726	142.268127716251	84.6907838429722	252.673592067448	12.744057718254	11.4757589929708	19.0470208693644	606.367431444257	722.554235415066	742.695837159811	195.821384186655	250.279255513439	227.388798892186	-	group38	18428759	18433304	-	1128	-	- && sp|Q84R94|TI10A_ORYSJ Protein TIFY 10a OS=Oryza sativa subsp. japonica OX=39947 GN=TIFY10A PE=1 SV=1 && -	-
OhGene050331	208.117130604998	290.708252404809	146.374399497678	326.670783074083	376.860982826855	314.389219468734	270.991466984597	210.132040119711	303.10383504617	272.01766056684	216.569161989826	329.137047671842	OhGene050331	scaffolds	171540251	171540891	+	288	protein_coding	- && sp|P46266|1433_PEA 14-3-3-like protein OS=Pisum sativum OX=3888 PE=2 SV=1 && -	-
OhGene037040	153.770222123781	215.116839318771	238.350079913886	123.672289082525	201.84040937983	217.32695461293	349.42070578251	390.095945957286	369.639695479584	313.270182837118	349.129732885339	343.057768696368	OhGene037040	group31	1607063	1609375	-	2277	protein_coding	- && sp|Q9LVJ1|SBT14_ARATH Subtilisin-like protease SBT1.4 OS=Arabidopsis thaliana OX=3702 GN=SBT1.4 PE=2 SV=1 && PF02225:PA domain|PF05922:Peptidase inhibitor I9|PF17766:Fibronectin type-III domain|PF00082:Subtilase family	Peptidase_S8
novel.5016	179.696317934826	138.032500946602	185.726275696316	139.948051958381	159.835530331148	125.632738298835	543.633643412754	472.688703839617	630.944654038982	233.818287249423	219.959745183148	229.52303536661	-	group28	1224515	1226117	+	985	-	- && sp|P40619|HMGL_IPONI HMG1/2-like protein OS=Ipomoea nil OX=35883 PE=2 SV=1 && -	-
OhGene045461	163.304488331469	197.929022913913	180.514715077024	284.920718986678	359.377614959359	289.910499466169	292.132645259991	346.133765468295	360.374962976456	187.988528819188	310.423882807366	273.226066653061	OhGene045461	group40	6036992	6037132	-	141	protein_coding	- && sp|Q42551|SCE1_ARATH SUMO-conjugating enzyme SCE1 OS=Arabidopsis thaliana OX=3702 GN=SCE1 PE=1 SV=1 && -	-
OhGene043048	159.718381194628	151.940245724747	137.408069003765	212.452919153378	265.733486780681	220.099660834139	395.969266826808	372.164921254884	407.52623579301	306.618732850293	307.28775111462	306.689857621114	OhGene043048	group37	6923365	6923802	+	438	protein_coding	- && sp|P56331|IF1A_ONOVI Eukaryotic translation initiation factor 1A OS=Onobrychis viciifolia OX=3882 PE=2 SV=2 && PF01176:Translation initiation factor 1A / IF-1	-
OhGene000415	558.937217305979	306.556108363983	359.403389173301	231.330051023622	308.757451259894	272.025210925657	281.93726675264	350.654263972024	351.637880501507	76.783074745365	85.3831908379653	58.0119153791251	OhGene000415	group01	19286560	19292450	-	1634	protein_coding	- && sp|Q9SZE7|PER51_ARATH Peroxidase 51 OS=Arabidopsis thaliana OX=3702 GN=PER51 PE=2 SV=1 && PF00141:Peroxidase	-
OhGene041115	158.04726094926	45.375220589652	178.315747491463	279.516701045711	267.969586293562	171.708607717427	677.196971549865	554.001124081958	497.050034893722	123.071907952521	176.30753531068	109.601352483874	OhGene041115	group35	3710642	3719325	+	962	protein_coding	- && sp|Q03666|GSTX4_TOBAC Probable glutathione S-transferase OS=Nicotiana tabacum OX=4097 PE=2 SV=1 && PF02798:Glutathione S-transferase, N-terminal domain|PF13410:Glutathione S-transferase, C-terminal domain	GST_N
OhGene022361	136.710373183342	130.623488260036	143.086564827919	230.216634495397	279.229456913214	241.380056682136	498.96841540021	402.833772764054	413.617173623771	215.042962596342	286.587763234657	257.47619313672	OhGene022361	group13	88395129	88395290	+	63	protein_coding	- && - && -	-
OhGene033551	168.014660074655	258.607540379441	121.311732533327	329.341553263614	323.31791955492	222.15058480468	231.350029368145	237.353136614216	190.59122281009	394.947219011786	405.946224730949	336.235659949179	OhGene033551	group27	22856860	22858974	+	2085	protein_coding	- && sp|Q9SNN0|SPE1_ORYSJ Arginine decarboxylase 1 OS=Oryza sativa subsp. japonica OX=39947 GN=ADC1 PE=1 SV=1 && PF02784:Pyridoxal-dependent decarboxylase, pyridoxal binding domain	-
OhGene043691	198.005756051309	113.027747822734	216.039596394412	98.2360346163825	121.975558483591	155.485784753311	340.127805911409	421.48084846444	360.943099640023	364.657889684034	445.044190500797	372.567141658963	OhGene043691	group38	5115783	5117544	+	1415	protein_coding	- && sp|Q84R94|TI10A_ORYSJ Protein TIFY 10a OS=Oryza sativa subsp. japonica OX=39947 GN=TIFY10A PE=1 SV=1 && PF06200:tify domain	Zim
OhGene042044	166.269372790551	180.509074258288	253.18815048247	244.560435807536	217.289215323592	264.572412735776	434.562893002326	360.540414085084	340.395755049833	305.128528008322	322.851325412998	116.451437014116	OhGene042044	group36	4508255	4508476	-	222	protein_coding	- && sp|Q9FGZ9|UBL5_ARATH Ubiquitin-like protein 5 OS=Arabidopsis thaliana OX=3702 GN=UBL5 PE=3 SV=1 && -	-
OhGene028955	251.40941578974	134.906225580037	143.974819178044	262.488043617866	267.904383440357	238.335124774449	395.380992813592	330.699604122824	283.89563996984	276.409909246028	320.275706342159	290.501603923915	OhGene028955	group21	16943137	16946729	+	1464	protein_coding	- && sp|Q6K7E6|ERF1_ORYSJ Ethylene-responsive transcription factor 1 OS=Oryza sativa subsp. japonica OX=39947 GN=EREBP1 PE=1 SV=1 && PF00847:AP2 domain	AP2
OhGene006846	166.628752724985	170.861806105172	172.366481410352	255.791444202098	346.038271172658	309.699612057717	386.947626616304	369.209349832848	446.61854385971	192.166051681837	210.829553740002	166.572031863051	OhGene006846	group03	103460903	103461367	-	423	protein_coding	- && sp|A2WWU2|H2B11_ORYSI Histone H2B.11 OS=Oryza sativa subsp. indica OX=39946 GN=H2B.11 PE=3 SV=1 && PF00125:Core histone H2A/H2B/H3/H4	Histone
OhGene034927	203.32554041957	95.4583910225963	126.498718604669	89.35819855792	79.1811039197416	97.5370097635382	531.955985823707	575.013454007262	529.023211697668	273.580969009892	295.669680490389	286.769751015803	OhGene034927	group28	32267353	32268514	-	1027	protein_coding	- && - && PF06521:PAR1 protein	-
OhGene023688	238.882219916627	391.80126150515	196.425232206071	250.237271199788	224.601607365519	211.933197279175	368.953451394138	325.894359750661	339.747364020858	200.490554997903	212.89316227586	211.657039148895	OhGene023688	group15	52964471	52967539	-	1231	protein_coding	- && - && -	-
OhGene028957	340.932713386391	741.723733869452	405.204833675392	355.974038799832	461.659760108051	367.544639731885	46.297520821881	74.0154189297571	62.5034308331186	109.383606988571	87.7156435797136	107.311630635325	OhGene028957	group21	17044773	17049702	-	3231	protein_coding	- && sp|Q41607|SUS2_TULGE Sucrose synthase 2 OS=Tulipa gesneriana OX=13306 PE=2 SV=1 && PF00534:Glycosyl transferases group 1|PF00862:Sucrose synthase	Glycos_transf_1
OhGene026003	365.052317251474	499.562512115085	226.593429798707	286.659238989872	311.039149405997	295.210413792312	246.183722627516	239.420072491843	232.1719040624	153.123290839725	121.582687432885	156.924857491542	OhGene026003	group17	66643769	66645199	+	1431	protein_coding	- && sp|Q8GZ17|COBL7_ARATH COBRA-like protein 7 OS=Arabidopsis thaliana OX=3702 GN=COBL7 PE=2 SV=2 && PF04833:COBRA-like protein	-
OhGene044503	244.564967083861	124.630312678194	233.949129953314	44.5433600196409	26.4507508052339	35.6852641520712	419.374969472306	555.170975886391	539.244086383793	272.559203737846	337.556047371506	296.129682526521	OhGene044503	group39	1757556	1762365	+	1556	protein_coding	- && sp|P48620|FAD3C_SESIN Omega-3 fatty acid desaturase, chloroplastic OS=Sesamum indicum OX=4182 GN=FAD7 PE=2 SV=1 && PF00487:Fatty acid desaturase|PF11960:Domain of unknown function (DUF3474)	-
OhGene014667	279.039629057873	292.563865812975	202.501620579762	543.800311812118	711.072524524054	713.283640621455	91.2606030547763	53.2094183378881	66.2889788860387	66.0028369910294	56.6674003510629	53.4231910426393	OhGene014667	group06	85741373	85743184	+	1651	protein_coding	- && sp|Q7XLR1|PIP26_ORYSJ Probable aquaporin PIP2-6 OS=Oryza sativa subsp. japonica OX=39947 GN=PIP2-6 PE=2 SV=2 && PF00230:Major intrinsic protein	-
OhGene041427	157.339304175201	287.333909124879	183.760863645784	187.219380622731	150.912991238141	167.106656008035	443.566595575811	475.982616411747	523.156964745872	181.278850154883	188.904047609917	169.400896891103	OhGene041427	group35	11142631	11143803	+	1173	protein_coding	- && sp|P48631|FD6E2_SOYBN Omega-6 fatty acid desaturase, endoplasmic reticulum isozyme 2 OS=Glycine max OX=3847 GN=FAD2-2 PE=2 SV=1 && PF11960:Domain of unknown function (DUF3474)|PF00487:Fatty acid desaturase	-
OhGene040048	217.886633892975	193.331649521047	275.070698802297	49.5829755234478	46.7078475235186	47.8688472920474	409.027055301934	605.387109511223	523.493716201333	218.90628359972	259.961027286205	256.964703144241	OhGene040048	group34	3417699	3419935	-	1227	protein_coding	- && sp|F4JIJ7|BH162_ARATH Transcription factor bHLH162 OS=Arabidopsis thaliana OX=3702 GN=BHLH162 PE=1 SV=1 && PF00010:Helix-loop-helix DNA-binding domain	HLH
OhGene033534	189.847336415086	323.331855821533	212.908217451168	91.1930132016664	127.640909549522	137.625889282173	327.301382202175	388.220484678645	339.824109693167	335.314026657141	349.352851876958	279.78592009885	OhGene033534	group27	20322012	20323928	-	1848	protein_coding	- && sp|A0A3Q7HRZ6|MYC2_SOLLC Transcription factor MYC2 OS=Solanum lycopersicum OX=4081 GN=MYC2 PE=1 SV=1 && PF14215:bHLH-MYC and R2R3-MYB transcription factors N-terminal|PF00010:Helix-loop-helix DNA-binding domain	HLH
OhGene040997	117.180319871436	238.529848127023	70.701596738501	290.928631910998	354.041877444679	330.181343589968	325.189760381516	260.292591632158	390.868229074464	314.149719271177	237.086240494125	168.968751745972	OhGene040997	group35	848527	848556	-	30	protein_coding	- && - && -	-
OhGene030237	209.014027075028	246.048723774505	135.4473524474	467.550585874868	451.772187364303	303.795143137739	294.555942374562	227.756017678138	202.987123794709	201.892414694656	158.189648757786	196.885328121394	OhGene030237	group22	64983438	64985030	-	1380	protein_coding	- && sp|Q7Y214|GTE7_ARATH Transcription factor GTE7 OS=Arabidopsis thaliana OX=3702 GN=GTE7 PE=2 SV=1 && PF17035:Bromodomain extra-terminal - transcription regulation|PF00439:Bromodomain	Bromodomain
OhGene011580	218.691178364714	280.133891404992	292.87725393129	232.325018985014	236.714045965919	160.061706031167	357.120537886678	340.499029751369	292.898672949857	251.137130231319	222.665968263714	200.404798582432	OhGene011580	group05	56513652	56513909	-	258	protein_coding	- && sp|Q39255|SKP1A_ARATH SKP1-like protein 1A OS=Arabidopsis thaliana OX=3702 GN=SKP1A PE=1 SV=1 && -	-
OhGene037087	141.378582647636	195.642408484935	121.839676558218	198.19382955955	204.425951842892	184.369960963645	524.499613518574	502.243571505995	525.016024245975	164.156103307685	151.03000147004	172.364210533041	OhGene037087	group31	2655919	2662640	+	1891	protein_coding	- && sp|O49447|ADT3_ARATH ADP,ATP carrier protein 3, mitochondrial OS=Arabidopsis thaliana OX=3702 GN=AAC3 PE=1 SV=1 && PF00153:Mitochondrial carrier protein	Mito_carr
OhGene019990	127.746624638923	68.3971972086504	103.040086319749	76.5012832280683	64.9462528788564	47.804357649013	556.155616642869	639.876174875718	661.433161914407	267.161816039341	229.899815641803	240.883315158144	OhGene019990	group11	83567509	83569193	+	1109	protein_coding	- && sp|Q9FGZ4|WRK48_ARATH Probable WRKY transcription factor 48 OS=Arabidopsis thaliana OX=3702 GN=WRKY48 PE=2 SV=1 && PF03106:WRKY DNA -binding domain	WRKY
OhGene046418	142.22128186436	141.623477093388	144.218895726908	201.907944767532	234.763380669591	180.303419948061	231.112683839219	330.896483048652	275.259316249622	385.916681001231	365.102358619489	444.866247311761	OhGene046418	group41	26223033	26238013	-	2059	protein_coding	- && sp|Q5QNI2|NCL1_ORYSJ Sodium/calcium exchanger NCL1 OS=Oryza sativa subsp. japonica OX=39947 GN=NCL1 PE=2 SV=1 && PF01699:Sodium/calcium exchanger protein	Na_Ca_ex
OhGene039859	185.471810855215	347.02322862233	430.754710686025	53.5814959158415	24.4258696179846	44.521035141987	407.914902636121	574.491739810314	570.710760966728	132.406304158449	159.222686502674	146.24741433106	OhGene039859	group33	32628411	32634619	-	1993	protein_coding	- && sp|A0A2H5AIX5|4CL1_NARPS 4-coumarate-CoA ligase 1 OS=Narcissus pseudonarcissus OX=39639 GN=4CL1 PE=2 SV=1 && PF00501:AMP-binding enzyme|PF13193:AMP-binding enzyme C-terminal domain	AMP-binding
OhGene000498	231.980572744618	109.781455598651	148.033377786533	262.9140491239	258.378660559508	361.022171001387	317.601062429657	285.995641410874	264.632768171994	243.350636038714	370.737874903386	214.241278142905	OhGene000498	group01	24154284	24155531	+	1157	protein_coding	- && sp|Q03250|RBG7_ARATH Glycine-rich RNA-binding protein 7 OS=Arabidopsis thaliana OX=3702 GN=RBG7 PE=1 SV=1 && PF00076:RNA recognition motif. (a.k.a. RRM, RBD, or RNP domain)	RRM_1
OhGene030643	252.978073741137	450.308685249146	266.782894235231	405.844641821966	555.258435127898	393.331730879191	128.31994698336	109.468846948104	85.2360624149921	126.614080781024	165.329729172755	118.436040943438	OhGene030643	group23	49056408	49057794	-	321	protein_coding	- && sp|P0C132|IAA30_ORYSJ Auxin-responsive protein IAA30 OS=Oryza sativa subsp. japonica OX=39947 GN=IAA30 PE=2 SV=1 && PF02309:AUX/IAA family	-
OhGene009497	226.866549518535	88.2005717492945	232.452052067571	94.6214531283717	42.4541495482354	39.2583778981849	269.731041556761	251.969282016013	269.668778198661	402.732634298224	709.98634452087	424.386632292209	OhGene009497	group04	98338379	98344580	-	430	protein_coding	- && - && PF04398:Protein of unknown function, DUF538	-
OhGene009653	498.873697520027	525.727161125904	404.650497070437	489.306673607415	783.996999801139	347.049786408444	0	0	0	0	0	0	OhGene009653	group04	101460130	101466408	+	1811	protein_coding	- && sp|Q9C6L5|KCS5_ARATH 3-ketoacyl-CoA synthase 5 OS=Arabidopsis thaliana OX=3702 GN=KCS5 PE=2 SV=1 && PF08541:3-Oxoacyl-[acyl-carrier-protein (ACP)] synthase III C terminal|PF08392:FAE1/Type III polyketide synthase-like protein	-
OhGene003883	46.3221842091054	77.070113384002	130.172614933702	9.11275710487836	11.1836333127832	16.6207113517094	753.949785401188	912.668518493623	878.003242204973	58.8321902064705	106.65918067217	47.5796485060861	OhGene003883	group02	37864523	37868538	-	831	protein_coding	- && sp|Q94K41|SDR3B_ARATH Short-chain dehydrogenase reductase 3b OS=Arabidopsis thaliana OX=3702 GN=SDR3b PE=2 SV=1 && PF13561:Enoyl-(Acyl carrier protein) reductase	-
OhGene031443	148.15473563363	114.707028876371	133.409860087776	154.239046142399	145.168444971345	147.807024716421	439.570022879473	487.012412687557	362.376065171654	258.873375354832	430.960290168156	209.865647073023	OhGene031443	group24	25960877	25961347	+	471	protein_coding	- && sp|A2Z2J6|SAP1_ORYSI Zinc finger A20 and AN1 domain-containing stress-associated protein 1 OS=Oryza sativa subsp. indica OX=39946 GN=SAP1 PE=2 SV=1 && PF01428:AN1-like Zinc finger|PF01754:A20-like zinc finger	zf-AN1
OhGene050806	84.801547275381	204.00579116127	160.474018913045	147.49090859265	116.461143896276	201.927063351908	427.881263659889	402.426046273402	857.167169022947	134.340340477806	172.775397930942	120.056744661612	OhGene050806	scaffolds	193551372	193551485	-	114	protein_coding	- && sp|C7J4U3|OST4A_ORYSJ Dolichyl-diphosphooligosaccharide--protein glycosyltransferase subunit 4A OS=Oryza sativa subsp. japonica OX=39947 GN=OST4A PE=3 SV=1 && -	-
OhGene002014	154.612922052589	228.591104455064	138.70278526824	232.93305496142	182.860171076028	207.332181714358	401.46883997718	366.036456982722	524.77678903516	171.800627726425	263.429156104584	157.234810652502	OhGene002014	group01	113245759	113245974	-	216	protein_coding	- && sp|Q9ASY8|TOM71_ARATH Mitochondrial import receptor subunit TOM7-1 OS=Arabidopsis thaliana OX=3702 GN=TOM7-1 PE=1 SV=1 && -	-
OhGene036871	222.642607755728	129.788299716174	190.270473575672	178.181203627151	139.056889363994	167.142337144549	357.071109438527	354.074481264333	372.98536892073	299.13521062954	322.909313976162	296.192282472351	OhGene036871	group30	33050256	33050885	-	510	protein_coding	- && sp|O49743|GATA4_ARATH GATA transcription factor 4 OS=Arabidopsis thaliana OX=3702 GN=GATA4 PE=2 SV=1 && PF00320:GATA zinc finger	GATA
OhGene001259	118.454019000473	171.119238873734	140.250450051918	275.303308969486	389.638479252975	297.223867163045	471.289507799299	318.292571289324	283.237847155409	273.173668931458	158.586114042893	132.236414409891	OhGene001259	group01	97129936	97130073	-	138	protein_coding	- && sp|P49637|R27A3_ARATH 60S ribosomal protein L27a-3 OS=Arabidopsis thaliana OX=3702 GN=RPL27AC PE=2 SV=2 && -	-
OhGene010467	182.666584398127	277.486821498133	131.355954706909	182.103648006763	142.234547593394	136.96738165781	336.2667838495	469.346016617748	356.631595870861	293.977925025092	251.596291147612	267.328298838974	OhGene010467	group05	10843898	10845328	+	1096	protein_coding	- && sp|Q9SJM6|SAP4_ARATH Zinc finger A20 and AN1 domain-containing stress-associated protein 4 OS=Arabidopsis thaliana OX=3702 GN=SAP4 PE=1 SV=1 && PF01428:AN1-like Zinc finger|PF01754:A20-like zinc finger	zf-A20
OhGene015985	226.443916819391	120.178331578221	154.756435421185	171.813222974211	104.283054369048	95.7817948204942	330.882360125613	429.311905782799	313.606894224588	317.715696664436	441.169565504554	318.896167135451	OhGene015985	group07	96293764	96296793	-	1828	protein_coding	- && sp|Q8H8C7|CEBIP_ORYSJ Chitin elicitor-binding protein OS=Oryza sativa subsp. japonica OX=39947 GN=CEBIP PE=1 SV=1 && PF01476:LysM domain	LysM
OhGene036411	249.807845691303	204.227286745241	127.328774419204	413.423098961798	430.913986154163	356.492562976585	315.61545022973	236.117613913992	212.811818759288	164.970433472131	142.548011031498	169.418735106148	OhGene036411	group30	6048553	6055010	-	2253	protein_coding	- && sp|O48832|ERD7_ARATH Protein EARLY-RESPONSIVE TO DEHYDRATION 7, chloroplastic OS=Arabidopsis thaliana OX=3702 GN=ERD7 PE=1 SV=1 && PF06911:Senescence-associated protein	-
novel.5854	315.969025745252	196.191745131418	310.552001680424	153.512518763329	148.388292829552	235.934362008563	140.34867101516	182.070749020038	127.192197099773	419.882756720014	343.880542411204	447.298578314536	-	group33	8333523	8345610	+	6310	-	- && - && -	-
OhGene012775	168.46699726669	231.426812483351	192.054718287237	213.681083320649	230.010759195145	245.404182255429	303.270228979992	216.309632935311	258.052431937435	314.095330469364	341.761861696731	301.897077219258	OhGene012775	group05	94802539	94814162	+	722	protein_coding	- && sp|Q9FLP6|SUMO2_ARATH Small ubiquitin-related modifier 2 OS=Arabidopsis thaliana OX=3702 GN=SUMO2 PE=1 SV=1 && PF11976:Ubiquitin-2 like Rad60 SUMO-like	-
OhGene040749	138.212684976565	218.652360783104	101.973456834376	123.414295211113	100.236215302179	121.62693046651	412.277616438104	383.764718432028	412.026338340603	352.411544054205	385.791219738962	262.118191811059	OhGene040749	group34	30234584	30234817	+	234	protein_coding	- && sp|O80339|ERF82_ARATH Ethylene-responsive transcription factor 3 OS=Arabidopsis thaliana OX=3702 GN=ERF3 PE=1 SV=1 && -	-
OhGene039367	109.08249288845	110.538222302767	80.4733621413832	165.916974439916	125.030032939051	174.67511821661	725.581488836806	592.535980951254	600.249312941814	100.566221108151	130.478981635291	92.0398891624402	OhGene039367	group33	10150935	10151303	-	369	protein_coding	- && sp|P51414|RL261_ARATH 60S ribosomal protein L26-1 OS=Arabidopsis thaliana OX=3702 GN=RPL26A PE=2 SV=2 && PF00467:KOW motif|PF16906:Ribosomal proteins L26 eukaryotic, L24P archaeal	KOW
OhGene024773	250.160233433402	190.287856370996	205.550990517833	95.1815418347283	62.5706033405272	84.6484849842931	446.577698401583	548.369223944153	405.019513273165	187.51914422788	319.666841115675	205.040732455786	OhGene024773	group16	59971365	59971631	-	267	protein_coding	- && - && -	-
OhGene043860	197.205904173879	204.15889119216	228.883940019136	56.9258338321659	79.534439734042	116.231187685488	413.270683925162	479.904024045811	489.212481832609	240.829634758994	259.163096896412	235.233133849174	OhGene043860	group38	8749613	8756313	+	1558	protein_coding	- && sp|Q5Z678|ILL6_ORYSJ IAA-amino acid hydrolase ILR1-like 6 OS=Oryza sativa subsp. japonica OX=39947 GN=ILL6 PE=2 SV=1 && PF01546:Peptidase family M20/M25/M40	Peptidase_M20
OhGene007122	213.972377437449	304.677971093365	470.90664157851	43.5966127881159	27.2653242168092	32.3929206141508	404.234302295313	563.980162540283	562.472689107552	97.9386001290784	159.198233841752	119.201233416992	OhGene007122	group03	109409478	109415082	-	1684	protein_coding	- && sp|A0A2H5AIX6|C3H_NARPS p-coumarate 3-hydroxylase OS=Narcissus pseudonarcissus OX=39639 GN=C3H PE=2 SV=1 && PF00067:Cytochrome P450	p450
OhGene039052	372.219839591619	370.072043785308	241.737077083845	332.20224405062	412.723450881434	427.430281159342	148.77962893272	191.391611494234	197.988808844908	103.946598288257	91.1870155746636	99.3933833799837	OhGene039052	group33	3650402	3650605	+	204	protein_coding	- && - && -	-
OhGene017642	260.043997522912	361.753513084107	215.261776687362	411.967061055399	502.476452774817	424.126141493815	109.081918217193	109.026665093554	111.892380293533	159.205880518421	179.010969457954	143.418682330222	OhGene017642	group09	7763712	7772123	+	1898	protein_coding	- && sp|Q04960|DNJH_CUCSA DnaJ protein homolog OS=Cucumis sativus OX=3659 GN=DNAJ1 PE=2 SV=1 && PF00684:DnaJ central domain|PF00226:DnaJ domain|PF01556:DnaJ C terminal domain	DnaJ_C
OhGene041075	239.639032529873	536.154928898128	269.908122684142	255.93085796092	271.113149394574	246.766668410724	113.930346480011	167.07970408821	125.203036340169	247.640544470523	254.666439893205	258.78097114248	OhGene041075	group35	2606650	2606982	+	333	protein_coding	- && sp|Q9SJM6|SAP4_ARATH Zinc finger A20 and AN1 domain-containing stress-associated protein 4 OS=Arabidopsis thaliana OX=3702 GN=SAP4 PE=1 SV=1 && PF01428:AN1-like Zinc finger	zf-AN1
OhGene019545	140.616383845723	114.494327100971	176.753991846252	99.2580038284581	67.85802651023	85.5681228458509	664.832399002211	494.5559241011	660.133009103539	157.074859635589	189.6689923953	135.175001396778	OhGene019545	group11	10400090	10400164	-	75	protein_coding	- && sp|Q09020|PR4_PHAVU Wound-induced basic protein OS=Phaseolus vulgaris OX=3885 GN=PR4 PE=2 SV=1 && -	-
OhGene024461	271.94204233021	414.019664963333	271.191124632679	317.026641538308	355.148258311693	304.936089955323	154.852266848341	108.765118646295	137.734518816716	196.904556186041	196.182350650634	249.832368652973	OhGene024461	group16	9738208	9739579	+	700	protein_coding	- && sp|Q9LDD1|BRG3_ARATH Probable BOI-related E3 ubiquitin-protein ligase 3 OS=Arabidopsis thaliana OX=3702 GN=BRG3 PE=1 SV=1 && PF13920:Zinc finger, C3HC4 type (RING finger)	-
OhGene051363	133.232418483961	140.503883143315	145.277253572262	138.900253349933	128.825169446908	140.150290545616	653.349290264233	561.590180576231	678.218844969389	75.3098642088438	87.4396039757049	92.5856173950533	OhGene051363	scaffolds	214884691	214884909	-	219	protein_coding	- && sp|Q9SLL7|RL311_ARATH 60S ribosomal protein L31-1 OS=Arabidopsis thaliana OX=3702 GN=RPL31A PE=3 SV=1 && -	-
OhGene015897	153.05044128919	158.085586772786	132.098165469115	224.123840647548	249.098206956523	226.893454028491	466.19448609336	345.247077326438	339.88541658649	196.574295548651	287.383755312865	196.56764304173	OhGene015897	group07	94224388	94225402	-	851	protein_coding	- && sp|P59169|H33_ARATH Histone H3.3 OS=Arabidopsis thaliana OX=3702 GN=HTR4 PE=1 SV=2 && PF00125:Core histone H2A/H2B/H3/H4	Histone
OhGene037349	259.993834714748	435.441207127716	213.577740147555	246.005828454153	339.7895405814	297.434484982747	152.432700178836	160.988256543327	210.363109397715	221.909144146632	233.666727410076	203.290529444373	OhGene037349	group31	8073844	8074419	-	576	protein_coding	- && sp|P41381|IF4A8_TOBAC Eukaryotic initiation factor 4A-8 OS=Nicotiana tabacum OX=4097 PE=2 SV=1 && PF00271:Helicase conserved C-terminal domain	Helicase_C
OhGene037432	36.6188499598236	110.320054758748	17.6753991846252	837.489407302615	858.367155992176	1107.96767761	0	0	0	0	0	0	OhGene037432	group31	10209973	10210092	-	120	protein_coding	- && - && -	-
OhGene014145	203.927886766552	203.213535661614	226.519678870925	260.751640037306	182.069472775707	126.306893025152	218.371764657491	305.622672820525	208.716044651413	287.366930704672	358.550886482901	386.331466370645	OhGene014145	group06	67774416	67776597	-	412	protein_coding	- && sp|Q9FGK4|B561J_ARATH Cytochrome b561 and DOMON domain-containing protein At5g47530 OS=Arabidopsis thaliana OX=3702 GN=At5g47530 PE=2 SV=1 && PF04526:Protein of unknown function (DUF568)	-
OhGene038607	355.819583135928	593.656852279294	317.982757041827	379.099485187043	426.502545412643	370.352591193158	62.3993509504006	63.8958376662822	66.8590391837898	113.349662278149	103.48526438572	112.886689077654	OhGene038607	group32	16449595	16461457	-	3040	protein_coding	- && sp|A2Y0X2|CESA1_ORYSI Probable cellulose synthase A catalytic subunit 1 [UDP-forming] OS=Oryza sativa subsp. indica OX=39946 GN=CESA1 PE=3 SV=1 && PF03552:Cellulose synthase	-
OhGene041912	97.6502665595297	183.574441940895	107.438700926153	153.517703690059	139.201514313931	167.324707397844	687.220190784467	519.947211226002	519.454509227501	148.220149411033	137.674513710767	102.706496159316	OhGene041912	group36	1328767	1329216	-	306	protein_coding	- && sp|Q9LPV3|R27A1_ARATH Putative 60S ribosomal protein L27a-1 OS=Arabidopsis thaliana OX=3702 GN=RPL27AA PE=5 SV=1 && -	-
OhGene046636	220.108979217967	436.767492178535	201.236808284416	379.56010900153	486.035108358562	462.059065235105	68.3582078880064	39.571508862997	38.1478001348951	222.87649002347	211.332069879119	189.519005336699	OhGene046636	group42	1357416	1358303	-	888	protein_coding	- && sp|O80925|AGD7_ARATH ADP-ribosylation factor GTPase-activating protein AGD7 OS=Arabidopsis thaliana OX=3702 GN=AGD7 PE=1 SV=1 && PF01412:Putative GTPase activating protein for Arf	-
OhGene030918	549.991501332061	1088.51685532375	512.586576354132	241.244425322782	198.355451498463	203.519319765435	29.5273856499346	36.3849859270758	13.0756396822999	29.9793414895881	30.5917729669839	18.5320566431066	OhGene030918	group23	63826660	63828195	+	1395	protein_coding	- && sp|O48780|KCS11_ARATH 3-ketoacyl-CoA synthase 11 OS=Arabidopsis thaliana OX=3702 GN=KCS11 PE=1 SV=1 && PF08392:FAE1/Type III polyketide synthase-like protein|PF08541:3-Oxoacyl-[acyl-carrier-protein (ACP)] synthase III C terminal	-
OhGene012600	110.6703021008	54.3317987400441	70.701596738501	154.021040423469	165.137588669219	146.747263817764	517.894803570563	574.812806521016	559.76190830417	178.890812362754	247.218131113533	152.071876571375	OhGene012600	group05	91740239	91740637	+	270	protein_coding	- && sp|Q9T029|RS254_ARATH 40S ribosomal protein S25-4 OS=Arabidopsis thaliana OX=3702 GN=RPS25E PE=3 SV=1 && -	-
OhGene014838	481.32131388052	475.777277715728	223.634978930921	293.351503713757	360.862576696525	454.043101589718	231.815878567469	169.096889725192	147.879258311725	26.7421356010411	30.7225070394924	33.9148749024174	OhGene014838	group06	100949677	100950513	-	837	protein_coding	- && sp|Q9SII5|EXOL5_ARATH Protein EXORDIUM-like 5 OS=Arabidopsis thaliana OX=3702 GN=EXL5 PE=2 SV=1 && PF04674:Phosphate-induced protein 1 conserved region	-
OhGene005196	144.590921010953	160.414810143904	83.7255750850669	226.678139414658	128.53859585589	146.312134792359	437.389736185665	452.848222284018	401.281222831483	257.198600572894	312.488836998555	169.956873101212	OhGene005196	group02	129242431	129243039	-	513	protein_coding	- && sp|Q40477|ERF4_TOBAC Ethylene-responsive transcription factor 4 OS=Nicotiana tabacum OX=4097 GN=ERF4 PE=1 SV=1 && PF00847:AP2 domain	AP2
OhGene019389	96.608663716228	73.6792197547915	72.6655299812371	173.606431983491	192.100500169057	168.449323959827	642.350143963488	497.448064008124	561.692121781081	133.51363069025	182.374031149327	126.914306866975	OhGene019389	group11	5035416	5036090	+	675	protein_coding	- && sp|Q9SPB3|RL10_VITRI 60S ribosomal protein L10 OS=Vitis riparia OX=96939 GN=RPL10 PE=2 SV=1 && PF00252:Ribosomal protein L16p/L10e	-
OhGene016141	70.06658301591	130.945509409938	23.6886793196008	754.00621020596	981.105095302828	943.512246529777	0	1.67714298732061	0	2.02416056231429	4.70036162755998	1.74194589428837	OhGene016141	group07	99178988	99179569	-	582	protein_coding	- && sp|P17407|21KD_DAUCA 21 kDa protein OS=Daucus carota OX=4039 PE=2 SV=1 && PF04043:Plant invertase/pectin methylesterase inhibitor	-
OhGene007391	218.510290818656	129.92912347795	189.050973487016	142.520990112046	67.0289138410318	87.3230704621356	405.498180524397	602.045364769636	432.11861699686	197.239302530546	260.08267398394	175.983421640536	OhGene007391	group03	120594267	120598076	+	2192	protein_coding	- && sp|Q0DJH7|AT5_ORYSJ Acyl transferase 5 OS=Oryza sativa subsp. japonica OX=39947 GN=AT5 PE=2 SV=1 && PF02458:Transferase family	-
OhGene041545	214.603492787804	346.502246157943	187.617609285308	230.26401392213	366.833257568303	311.93492710128	262.88873209137	235.106472923565	270.53448856206	158.509928951196	179.041615297762	142.304247732904	OhGene041545	group35	15455135	15455911	-	602	protein_coding	- && sp|P92985|RBP1C_ARATH Ran-binding protein 1 homolog c OS=Arabidopsis thaliana OX=3702 GN=RANBP1C PE=2 SV=1 && PF00638:RanBP1 domain	-
OhGene002415	269.514735704302	395.278034039066	251.243174124316	339.824200299401	371.954710529677	350.7761557656	134.205297935229	46.4808199343139	142.697924900201	230.002473037826	187.584717753594	178.624108988599	OhGene002415	group01	123851214	123851423	-	210	protein_coding	- && sp|P35134|UBC11_ARATH Ubiquitin-conjugating enzyme E2 11 OS=Arabidopsis thaliana OX=3702 GN=UBC11 PE=1 SV=2 && -	-
OhGene043765	210.649217314578	110.23442067489	197.982930814732	119.972873088777	83.1952192428749	81.2309487227186	268.868818418138	351.700825508203	282.350417869282	298.360209882221	549.97912787852	342.790391923291	OhGene043765	group38	6727123	6728089	+	383	protein_coding	- && - && -	-
OhGene002464	225.857289097333	262.488377120312	237.444743028859	236.483632862584	308.807544651691	242.111036313073	267.634050579478	216.814514932539	299.780942652981	203.815055699718	189.313927909877	198.276606031114	OhGene002464	group01	125993432	125995669	+	1130	protein_coding	- && sp|B8AW64|NAP1B_ORYSI Nucleosome assembly protein 1;2 OS=Oryza sativa subsp. indica OX=39946 GN=NAP1;2 PE=1 SV=1 && PF00956:Nucleosome assembly protein (NAP)	-
OhGene030889	207.983843603228	245.384154107684	202.488289509691	160.807408104963	164.261527190868	148.154868703825	282.412563294292	284.850848601284	251.260547425475	310.68925780411	329.11175736143	300.388891992839	OhGene030889	group23	62916843	62924190	+	1566	protein_coding	- && sp|Q9SJE2|FATB_ARATH Palmitoyl-acyl carrier protein thioesterase, chloroplastic OS=Arabidopsis thaliana OX=3702 GN=FATB PE=1 SV=1 && PF12590:Acyl-ATP thioesterase|PF01643:Acyl-ACP thioesterase	-
OhGene041076	295.470176555825	358.510361734915	263.540201842762	279.676539235617	305.803671642841	313.067719020798	79.1295083595022	66.3746108662003	65.144704845744	263.885764187789	311.85959326535	284.881315443709	OhGene041076	group35	2729047	2731940	+	1000	protein_coding	- && sp|P42745|UBC2_ARATH Ubiquitin-conjugating enzyme E2 2 OS=Arabidopsis thaliana OX=3702 GN=UBC2 PE=2 SV=1 && PF00179:Ubiquitin-conjugating enzyme	UQ_con
OhGene044623	235.830643755595	414.862397145655	219.358672676577	342.038959243876	274.876823531291	250.940488048209	76.4085856730762	102.624319281496	73.1613172700111	311.757001875295	298.727355681873	283.431454541631	OhGene044623	group39	4429549	4433567	-	1674	protein_coding	- && sp|Q940H8|FRL4B_ARATH FRIGIDA-like protein 4b OS=Arabidopsis thaliana OX=3702 GN=FRL4B PE=1 SV=1 && PF07899:Frigida-like protein	-
OhGene042910	111.112053306665	207.009832481666	122.623081843338	138.435577999666	124.862983563079	158.69631478884	642.636907420615	474.104363330002	616.548099432934	92.5619708566861	95.7463663533968	96.8553023401019	OhGene042910	group37	3537679	3544118	-	560	protein_coding	- && sp|P19951|RS142_MAIZE 40S ribosomal protein S14 OS=Zea mays OX=4577 PE=3 SV=1 && PF00411:Ribosomal protein S11	-
OhGene020280	266.66677718066	278.88072179305	199.841772365784	149.719774751401	140.074451311005	102.543727889064	280.856252720653	347.486429541057	275.504908073542	250.054263298357	294.649264458603	283.031704610892	OhGene020280	group11	93197622	93199902	+	1868	protein_coding	- && sp|Q39134|AAP3_ARATH Amino acid permease 3 OS=Arabidopsis thaliana OX=3702 GN=AAP3 PE=1 SV=2 && PF01490:Transmembrane amino acid transporter protein	Aa_trans
OhGene006879	106.746455773294	70.2519415716574	133.170815774574	201.024417295472	249.567191006951	216.595903570498	470.213504356834	387.764648493112	416.45016796366	129.102624358018	302.291202316008	180.541953920354	OhGene006879	group03	103911281	103911499	+	219	protein_coding	- && sp|P38389|SC61B_ARATH Protein transport protein Sec61 subunit beta OS=Arabidopsis thaliana OX=3702 GN=At2g45070 PE=1 SV=1 && -	-
OhGene023760	249.984682392396	253.709020280561	202.999281544635	272.000120209124	299.952146168408	240.413731184159	293.437224856048	309.59043095643	423.769595158173	82.1073129913304	124.898578908327	97.2850388840446	OhGene023760	group15	56227904	56228398	+	495	protein_coding	- && sp|O65660|PLAT1_ARATH PLAT domain-containing protein 1 OS=Arabidopsis thaliana OX=3702 GN=PLAT1 PE=1 SV=1 && PF01477:PLAT/LH2 domain	-
OhGene030749	134.442487913917	58.3734273247513	102.541063407927	82.6520458446481	75.280617534872	99.8818424690261	373.458490009483	357.839863256302	411.374431751435	353.870665061943	416.904934930612	382.855300261267	OhGene030749	group23	56478786	56483578	-	1042	protein_coding	- && sp|Q94JV4|SUI12_ARATH Protein translation factor SUI1 homolog 2 OS=Arabidopsis thaliana OX=3702 GN=At1g54290 PE=3 SV=1 && PF01253:Translation initiation factor SUI1	SUI1
OhGene043859	256.060698978322	409.623479931715	295.899275238911	212.650448815119	191.044202386558	171.779269695911	103.48974541634	129.342923619683	92.2213105635223	358.266423675	306.208249830969	320.414818125695	OhGene043859	group38	8730589	8731803	+	1215	protein_coding	- && sp|P35614|ERF1Z_ARATH Eukaryotic peptide chain release factor subunit 1-3 OS=Arabidopsis thaliana OX=3702 GN=ERF1-3 PE=1 SV=1 && PF03464:eRF1 domain 2|PF03465:eRF1 domain 3|PF03463:eRF1 domain 1	-
OhGene021654	268.128251003533	207.120383392739	189.234712644556	143.78236439023	115.916621372333	111.912341217866	234.44554395614	304.254222089116	280.967620136224	340.603643627743	366.836314563723	279.894802510504	OhGene021654	group13	11537142	11538917	+	1572	protein_coding	- && sp|Q9XEE6|C3H29_ARATH Zinc finger CCCH domain-containing protein 29 OS=Arabidopsis thaliana OX=3702 GN=At2g40140 PE=1 SV=1 && PF12796:Ankyrin repeats (3 copies)	-
OhGene038422	156.747700607245	43.3690632958223	92.9680086983535	288.928358658745	268.692496274979	274.798813487169	422.324364131839	342.267855879948	344.054285332501	173.394325571754	229.743909369932	204.079141719161	OhGene038422	group32	8278195	8278425	-	231	protein_coding	- && sp|Q06450|ATP5E_IPOBA ATP synthase subunit epsilon, mitochondrial OS=Ipomoea batatas OX=4120 PE=1 SV=2 && -	-
OhGene027932	183.167634267975	261.235595193222	221.20815212021	236.810350506359	264.215871715248	246.22177023475	304.842772479667	227.560407013084	315.932235925251	205.393478782007	196.627712942561	178.111349535834	OhGene027932	group20	9390858	9394045	+	1497	protein_coding	- && sp|P22241|DRPD_CRAPL Desiccation-related protein PCC27-45 OS=Craterostigma plantagineum OX=4153 PE=2 SV=1 && PF03168:Late embryogenesis abundant protein	-
OhGene041047	396.441829845418	1363.18693579135	688.844996260628	115.955611949133	65.8313849220537	109.524415670228	0	15.20400652057	20.2943005749981	12.8449067459009	35.7930341508026	17.370619338371	OhGene041047	group35	2261037	2261357	+	321	protein_coding	- && sp|Q9LJ86|LTPG5_ARATH Non-specific lipid transfer protein GPI-anchored 5 OS=Arabidopsis thaliana OX=3702 GN=LTPG5 PE=2 SV=1 && PF14368:Probable lipid transfer	-
OhGene028093	181.652562792826	153.189690849294	155.529595187549	306.980912261344	279.862089392478	257.055897970675	298.730751006642	248.827932699541	273.146104963454	200.015353989707	263.329432771716	221.023101447241	OhGene028093	group20	46828966	46839367	-	1016	protein_coding	- && sp|P93092|ACP1_CASGL Acyl carrier protein 1, chloroplastic OS=Casuarina glauca OX=3522 GN=ACP1 PE=2 SV=1 && PF00550:Phosphopantetheine attachment site	PP-binding
OhGene015608	384.849064235297	319.401269238582	127.117596875729	247.324501745449	143.47587499185	104.794194521609	410.818114332813	416.735570506965	243.920812664429	125.06816734683	202.360226343774	111.102740874064	OhGene015608	group07	82025764	82026201	+	438	protein_coding	- && - && PF13499:EF-hand domain pair	-
OhGene001358	319.263745757504	246.385621568332	191.042488193105	245.173213049335	311.597485700126	238.369933468004	266.123356799245	214.312762571388	176.839917345732	202.222124680548	188.926391549902	233.723243433051	OhGene001358	group01	100551652	100552152	-	501	protein_coding	- && sp|Q9SFE4|ERF12_ARATH Ethylene-responsive transcription factor ERF012 OS=Arabidopsis thaliana OX=3702 GN=ERF012 PE=2 SV=1 && PF00847:AP2 domain	AP2
OhGene000216	262.650678847792	329.607636388993	284.670501480464	55.9394503020436	69.8692872816094	110.440598308723	330.561382852875	349.757834372309	382.425078001699	222.289866479208	216.207078859368	213.196912939962	OhGene000216	group01	9227775	9229434	+	787	protein_coding	- && sp|Q75KV9|BH148_ORYSJ Transcription factor BHLH148 OS=Oryza sativa subsp. japonica OX=39947 GN=BHLH148 PE=1 SV=1 && PF00010:Helix-loop-helix DNA-binding domain	HLH
OhGene044573	127.183517909241	118.683143946128	111.656789971169	151.099232068553	161.729495844901	173.087162596459	571.064945060223	449.16343556037	563.528178503021	127.383880070325	143.23033665874	119.514482942273	OhGene044573	group39	3143808	3149906	-	615	protein_coding	- && sp|P49636|RL40_NICSY Ubiquitin-60S ribosomal protein L40 OS=Nicotiana sylvestris OX=4096 GN=UBICEP52-7 PE=2 SV=2 && PF00240:Ubiquitin family|PF01020:Ribosomal L40e family	ubiquitin
OhGene001007	138.393998468851	275.543100422595	284.939624786631	174.085084003538	159.598619322224	140.315044021963	442.307911630031	336.585247800204	449.273826522372	101.557021316113	182.374031149327	131.096445320151	OhGene001007	group01	82285740	82285913	+	174	protein_coding	- && sp|P46269|QCR8_SOLTU Cytochrome b-c1 complex subunit 8 OS=Solanum tuberosum OX=4113 PE=1 SV=2 && -	-
OhGene007235	174.225244819838	186.367826393751	162.283472733565	236.391267170087	266.625630919018	237.479136923477	279.925251610463	296.047068504707	292.077357989709	213.604548130814	212.235273612239	255.124247141721	OhGene007235	group03	114281262	114282926	+	910	protein_coding	- && sp|P41919|RANB1_TOBAC GTP-binding nuclear protein Ran-B1 OS=Nicotiana tabacum OX=4097 GN=RAN-B1 PE=2 SV=1 && PF00071:Ras family	Ras
novel.3456	136.675622198801	76.3974602542066	92.4656113928793	49.4447735048653	37.2074704387479	32.0235025736348	473.511780389456	592.258276778687	549.441104926737	260.976245880304	293.031583857371	212.864548462897	-	group14	19613891	19626661	-	1124	-	- && - && -	-
OhGene028992	145.022119109818	54.1830203317258	161.986034302962	214.811764385213	243.230467369794	250.978133049117	195.283668114226	201.335979819913	98.6525556410744	341.422508215738	551.407645093789	344.113906950022	OhGene028992	group21	20612677	20613553	+	383	protein_coding	- && sp|P06183|PSBR_SOLTU Photosystem II 10 kDa polypeptide, chloroplastic OS=Solanum tuberosum OX=4113 GN=PSBR PE=2 SV=1 && PF04725:Photosystem II 10 kDa polypeptide PsbR	-
OhGene002337	192.143620391929	158.311933448688	141.282129099025	210.811903501986	242.494436605944	197.994137734444	393.49445890914	365.03361737455	458.690113571403	128.29573295578	153.64387555731	159.015797876004	OhGene002337	group01	120506820	120510409	-	730	protein_coding	- && sp|Q9SQ56|RGGA_TOBAC RGG repeats nuclear RNA binding protein A (Fragment) OS=Nicotiana tabacum OX=4097 GN=RggA PE=2 SV=1 && -	-
OhGene040952	159.753524842478	362.875881381406	259.953873807018	192.070616977788	231.03065560323	179.303411520313	282.215965617095	338.4573787643	316.857676823678	155.448344816877	176.762522498579	145.47309691739	OhGene040952	group34	34743138	34754517	+	1690	protein_coding	- && sp|P50249|SAHH_PHASS Adenosylhomocysteinase OS=Phalaenopsis sp. OX=36900 GN=SAHH PE=2 SV=1 && PF05221:S-adenosyl-L-homocysteine hydrolase|PF00670:S-adenosyl-L-homocysteine hydrolase, NAD binding domain	-
OhGene019739	417.961140923922	208.741097508395	352.123275000622	126.576431069979	181.609615129312	187.732106824698	264.747423966518	266.290116784973	228.156569966661	191.638567228212	216.327537409386	157.444615682192	OhGene019739	group11	27299278	27301782	-	1085	protein_coding	- && - && PF07939:Protein of unknown function (DUF1685)	-
OhGene012386	329.913719369579	286.555992045215	300.719039818959	220.809433418434	198.009998570849	215.66812403882	158.836161856743	222.733593510739	225.893271836472	206.226640377262	269.277092972161	163.298659405503	OhGene012386	group05	87536086	87536979	+	894	protein_coding	- && sp|F4ILY9|AVT3B_ARATH Amino acid transporter AVT3B OS=Arabidopsis thaliana OX=3702 GN=AVT3B PE=2 SV=1 && PF01490:Transmembrane amino acid transporter protein	Aa_trans
novel.5050	51.3615038397526	25.556769442181	29.8415830389777	115.849159192978	98.4247914162357	139.815220488527	701.527693752332	608.476188231019	741.690795429899	85.4222045096139	131.451412062177	65.8319811997294	-	group28	14553639	14560624	+	462	-	- && - && -	-
OhGene040746	172.074371586909	133.337070477547	199.777438214076	40.6344450494161	56.8700445661721	73.0162771134851	398.889308879196	374.018560406021	421.614094445586	326.857002016229	346.425437673839	249.307866185938	OhGene040746	group34	30202553	30204280	-	856	protein_coding	- && sp|Q75KV9|BH148_ORYSJ Transcription factor BHLH148 OS=Oryza sativa subsp. japonica OX=39947 GN=BHLH148 PE=1 SV=1 && -	-
OhGene012492	122.268274673373	155.674359252104	98.0296311090003	232.571311412341	257.231075347983	244.928801283592	506.56238412161	392.36137077945	463.069790935727	118.649877186686	115.596073459019	85.3163616694076	OhGene012492	group05	89588784	89598125	+	1117	protein_coding	- && sp|P29766|RL8_SOLLC 60S ribosomal protein L8 OS=Solanum lycopersicum OX=4081 GN=RPL8 PE=2 SV=1 && PF03947:Ribosomal Proteins L2, C-terminal domain|PF00181:Ribosomal Proteins L2, RNA binding domain	Ribosomal_L2_C
OhGene037644	146.332497010183	239.693408361789	152.180875906651	198.056866344001	213.000804316311	200.309258941904	229.130996474781	195.219443724119	245.749130475002	307.445304530634	383.430280123708	281.06509436769	OhGene037644	group31	16665027	16665641	+	615	protein_coding	- && sp|Q84VG1|CHMP1_ORYSJ ESCRT-related protein CHMP1 OS=Oryza sativa subsp. japonica OX=39947 GN=CHMP1 PE=2 SV=1 && PF03357:Snf7	ESCRT-III
OhGene045305	173.006397923124	205.111799354402	257.17137269696	205.966902400935	207.120192331043	191.668659418675	185.955545607729	248.384996303739	212.337279554391	269.884698962864	321.859530312859	303.274149845701	OhGene045305	group40	2508898	2514013	-	1399	protein_coding	- && sp|Q9ATM4|PIP27_MAIZE Aquaporin PIP2-7 OS=Zea mays OX=4577 GN=PIP2-7 PE=2 SV=1 && PF00230:Major intrinsic protein	-
OhGene027513	186.753124201791	120.70303221884	165.298163106423	215.934769151292	161.242352720848	142.954239094974	388.849361778939	353.096280783552	299.926292520827	248.752081424817	252.34488442668	237.963939496451	OhGene027513	group19	60579467	60586478	-	3649	protein_coding	- && sp|Q7XPY2|PMA1_ORYSJ Plasma membrane ATPase OS=Oryza sativa subsp. japonica OX=39947 GN=Os04g0656100 PE=2 SV=1 && PF00702:haloacid dehalogenase-like hydrolase|PF00690:Cation transporter/ATPase, N-terminus|PF00122:E1-E2 ATPase	E1-E2_ATPase
OhGene012319	54.0246929277398	34.0756925895747	109.036553411649	52.2293571421578	45.5005118469216	45.9004611539008	412.939378262243	523.965606532266	338.414051146722	407.986648404126	497.383721316347	247.967129185648	OhGene012319	group05	85395810	85396091	-	231	protein_coding	- && sp|Q5QLR2|GRXS5_ORYSJ Monothiol glutaredoxin-S5 OS=Oryza sativa subsp. japonica OX=39947 GN=GRXS5 PE=2 SV=1 && -	-
OhGene011967	205.227411045553	187.133914000206	101.560304707239	350.778428465974	267.731944614588	199.378042662684	371.303225481657	273.235317182928	295.130707035967	182.241549853445	177.336074487744	152.165229472892	OhGene011967	group05	68333093	68333701	+	543	protein_coding	- && sp|Q9SXS8|ERF3_TOBAC Ethylene-responsive transcription factor 3 OS=Nicotiana tabacum OX=4097 GN=ERF3 PE=2 SV=1 && PF00847:AP2 domain	AP2
OhGene031394	226.291336278671	522.766014458026	173.578770435841	345.599440338091	549.877915941398	473.398232354681	93.0349946533945	54.5523395636259	111.825241850978	69.3668916055369	61.1553637386966	78.9195367436278	OhGene031394	group24	21186392	21186983	+	501	protein_coding	- && sp|Q9MA41|CTL1_ARATH Chitinase-like protein 1 OS=Arabidopsis thaliana OX=3702 GN=CTL1 PE=1 SV=1 && PF00182:Chitinase class I	-
OhGene004282	182.206815619	202.480397045242	167.516183350959	187.826368647795	208.827547136248	206.39043119697	351.458973159783	309.985601386167	379.071052164981	186.67018938051	178.124303392852	175.830997988652	OhGene004282	group02	56916227	56931002	+	1502	protein_coding	- && sp|Q9XET4|RS7_SECCE 40S ribosomal protein S7 OS=Secale cereale OX=4550 GN=RPS7 PE=2 SV=1 && PF01251:Ribosomal protein S7e	-
OhGene016695	596.811264583571	341.540494822372	451.897404279945	221.068711507046	241.815268578574	183.409446661716	148.94651578514	127.55504875973	116.917024961515	101.420320894824	104.023774357188	100.642071987786	OhGene016695	group08	17774683	17777363	+	1783	protein_coding	- && sp|Q38907|XTH25_ARATH Probable xyloglucan endotransglucosylase/hydrolase protein 25 OS=Arabidopsis thaliana OX=3702 GN=XTH25 PE=2 SV=2 && PF00722:Glycosyl hydrolases family 16|PF06955:Xyloglucan endo-transglycosylase (XET) C-terminus	-
OhGene012088	236.545357570983	335.963226768739	156.382345328379	294.989450302577	248.279367445315	313.077177545799	209.444252449112	138.969773498525	211.996327633607	211.651717644564	185.465116423045	192.452544361514	OhGene012088	group05	73365934	73366912	-	295	protein_coding	- && - && -	-
OhGene008742	149.292234451589	107.797142903558	76.0552032223057	215.152254651374	184.219506542979	136.159560025928	496.817689471761	509.948226394733	448.913831469069	142.537883443353	161.33087370902	102.356070769195	OhGene008742	group04	80660892	80661515	-	624	protein_coding	- && sp|A2WZI4|DRE1F_ORYSI Dehydration-responsive element-binding protein 1F OS=Oryza sativa subsp. indica OX=39946 GN=DREB1F PE=2 SV=1 && PF00847:AP2 domain	AP2
OhGene016435	418.779792656114	180.021113394861	277.787994723193	214.697461603695	196.743984580301	175.706063919391	260.097337658583	218.886122517306	201.326600402676	172.047290508516	191.080329118768	222.567507796045	OhGene016435	group08	6454876	6457961	-	1592	protein_coding	- && sp|O23470|GDL64_ARATH GDSL esterase/lipase At4g16230 OS=Arabidopsis thaliana OX=3702 GN=At4g16230 PE=3 SV=2 && PF00657:GDSL-like Lipase/Acylhydrolase	Lipase_GDSL
OhGene035149	193.663283140816	279.496732767238	378.861645560489	100.961895940806	77.5129110423417	92.3506284294052	376.467187667224	460.683880535685	539.740015107362	60.6025077663165	79.8196630615455	59.3276237758041	OhGene035149	group28	37208330	37212938	+	1837	protein_coding	- && sp|O24312|TCMO_POPTM Trans-cinnamate 4-monooxygenase OS=Populus tremuloides OX=3693 GN=CYP73A13 PE=2 SV=1 && PF00067:Cytochrome P450	p450
OhGene039111	103.89988361934	134.37181444489	86.6094560046636	164.4317218595	155.016252589493	172.531378129406	525.121242690152	450.089273030607	574.72106275023	104.062094508577	119.151033684227	97.4386468401773	OhGene039111	group33	4921432	4926377	+	900	protein_coding	- && sp|Q9SCM3|RS24_ARATH 40S ribosomal protein S2-4 OS=Arabidopsis thaliana OX=3702 GN=RPS2D PE=2 SV=1 && PF03719:Ribosomal protein S5, C-terminal domain|PF00333:Ribosomal protein S5, N-terminal domain	-
OhGene011386	106.963530416453	136.242137453335	188.705329373223	110.993810269582	113.787925468763	136.037824886449	316.317441889494	368.207491721647	431.20694310706	306.044432919875	274.53457358066	194.825179949093	OhGene011386	group05	52605591	52606191	-	281	protein_coding	- && - && -	-
OhGene033752	65.6209791280039	99.5010223615581	89.8920301389512	36.9161541332443	45.519669957173	47.8331121498545	396.421803131753	358.831929892904	384.663971470107	313.027755988066	454.371871892038	390.07643260213	OhGene033752	group27	44507317	44508484	-	525	protein_coding	- && sp|Q6Z4N4|40G3_ORYSJ Ricin B-like lectin R40G3 OS=Oryza sativa subsp. japonica OX=39947 GN=R40G3 PE=2 SV=1 && -	-
novel.2361	151.860275810265	280.651737492806	185.029756782406	180.828813034105	92.8379320972769	146.448584212175	412.491828358057	456.452398765352	452.121824382215	124.729241863809	84.0185565468288	115.152692663874	-	group07	80972199	80977827	+	5190	-	- && - && -	-
OhGene020204	202.076265900741	165.510506863649	173.146767522859	145.813570015416	127.94880774999	155.64742842413	390.817625855337	418.327379408825	425.434807155879	132.231386938123	167.486355137137	175.865435490706	OhGene020204	group11	91686616	91686762	+	147	protein_coding	- && - && -	-
OhGene018576	246.078671730015	258.407335470941	250.401488448857	253.849492549792	213.90030095616	251.123838786736	264.969434384939	119.300771164739	86.8596064609919	222.522717817084	285.719315467279	225.29166899463	OhGene018576	group10	61101964	61102053	+	90	protein_coding	- && sp|P35133|UBC10_ARATH Ubiquitin-conjugating enzyme E2 10 OS=Arabidopsis thaliana OX=3702 GN=UBC10 PE=1 SV=1 && -	-
OhGene002253	180.57164944156	138.48778667894	283.929504143573	37.620081712629	18.0038730781147	21.2972561199307	228.888569556924	410.331453778901	278.650732854325	355.563683619111	428.624902344758	289.688774302955	OhGene002253	group01	118367297	118376021	-	5162	protein_coding	- && sp|O24367|TUR2_SPIPO Pleiotropic drug resistance protein TUR2 OS=Spirodela polyrhiza OX=29656 GN=TUR2 PE=1 SV=1 && PF01061:ABC-2 type transporter|PF08370:Plant PDR ABC transporter associated|PF00005:ABC transporter|PF19055:ABC-2 type transporter	ABC2_membrane
OhGene014142	138.252219497439	88.9256012754252	93.0284167611855	387.679665588314	290.8293565632	295.343825993498	199.677923041282	159.828784335536	110.479324007402	270.40299301302	369.547378907847	265.310583881834	OhGene014142	group06	67662633	67662974	+	342	protein_coding	- && sp|Q10J94|CYT8_ORYSJ Cysteine proteinase inhibitor 8 OS=Oryza sativa subsp. japonica OX=39947 GN=Os03g0429000 PE=2 SV=1 && PF16845:Aspartic acid proteinase inhibitor	-
OhGene017308	152.98541760993	102.700351276913	127.655660777849	199.656904252646	194.641078456276	217.020601420636	411.50556097661	216.910493026798	301.595855767333	239.975479998816	314.088609201619	183.049481058137	OhGene017308	group08	93744857	93744964	+	108	protein_coding	- && sp|O64818|Y2309_ARATH Uncharacterized protein At2g23090 OS=Arabidopsis thaliana OX=3702 GN=At2g23090 PE=1 SV=1 && -	-
OhGene033925	415.097452849297	243.584531067483	146.078071051047	100.807762508923	67.8429898603922	51.2696201624089	473.362777093265	558.742345637432	397.718208768544	62.2527105986004	88.3496513561387	52.4854652687328	OhGene033925	group27	54019476	54021810	-	1864	protein_coding	- && sp|O80871|P2C25_ARATH Probable protein phosphatase 2C 25 OS=Arabidopsis thaliana OX=3702 GN=At2g30020 PE=1 SV=1 && PF00481:Protein phosphatase 2C	PP2C
OhGene019976	321.687523611482	765.144347645069	158.225142637465	424.193907392465	286.974859364572	561.184784450477	36.2699295074683	41.3425336137481	54.6321540002427	3.99173722072652	1.15866601746714	2.36169792783443	OhGene019976	group11	81964200	81967876	-	2361	protein_coding	- && - && -	-
OhGene051442	195.300533119059	222.109315103786	140.890863065853	281.813860195116	333.517710636291	304.300625905023	159.714777643096	183.90237452272	166.795621102629	199.189133595855	252.416231518272	216.720790282877	OhGene051442	scaffolds	217721212	217722705	+	414	protein_coding	- && sp|P35131|UBC8_ARATH Ubiquitin-conjugating enzyme E2 8 OS=Arabidopsis thaliana OX=3702 GN=UBC8 PE=1 SV=1 && -	-
OhGene041569	201.128049026644	113.494040641083	155.372460574528	102.933715038086	136.61226117797	106.260087101118	205.91466308507	153.061839837459	203.139402207159	348.879308532003	482.898980328192	445.586950168814	OhGene041569	group35	17069210	17079309	+	1116	protein_coding	- && sp|Q948P6|FRI3_SOYBN Ferritin-3, chloroplastic OS=Glycine max OX=3847 PE=2 SV=1 && PF00210:Ferritin-like domain	Ferritin
OhGene005862	189.844816841682	103.827260804237	126.739316248577	308.861177289087	289.484120893771	210.403778232917	200.347695037378	238.588483299194	161.587106540918	266.677365546273	319.511397136991	238.651831183655	OhGene005862	group03	17864363	17868713	-	1661	protein_coding	- && sp|Q6Z4G3|RGP3_ORYSJ UDP-arabinopyranose mutase 3 OS=Oryza sativa subsp. japonica OX=39947 GN=UAM3 PE=1 SV=1 && PF03214:Reversibly glycosylated polypeptide	-
OhGene036189	309.015843531931	436.182605345181	168.201379337563	201.497060052209	138.743729694172	115.886000873808	342.381692157958	313.558111895594	204.890603950324	150.424512755856	128.691352625533	144.441029718331	OhGene036189	group29	45024787	45025530	-	744	protein_coding	- && sp|Q8LD98|NHL6_ARATH NDR1/HIN1-like protein 6 OS=Arabidopsis thaliana OX=3702 GN=NHL6 PE=1 SV=1 && PF03168:Late embryogenesis abundant protein	-
OhGene046512	286.116560839429	404.218995580918	322.11851331876	141.051378762646	143.916515139189	138.599002330236	169.058896834427	211.082622637481	196.373291147066	207.280143244539	251.690504325349	181.370128020906	OhGene046512	group41	28127572	28134620	+	1526	protein_coding	- && sp|Q9SJE2|FATB_ARATH Palmitoyl-acyl carrier protein thioesterase, chloroplastic OS=Arabidopsis thaliana OX=3702 GN=FATB PE=1 SV=1 && PF01643:Acyl-ACP thioesterase|PF12590:Acyl-ATP thioesterase	-
OhGene011752	354.837740578113	479.649852551575	424.785383168511	422.810309224348	621.779494167249	251.344195341556	10.700551509757	13.489991175408	5.14469534813378	25.0032784957933	19.4436281975591	19.5156406261389	OhGene011752	group05	60641638	60643718	-	1013	protein_coding	- && sp|Q70E96|AL3F1_ARATH Aldehyde dehydrogenase family 3 member F1 OS=Arabidopsis thaliana OX=3702 GN=ALDH3F1 PE=2 SV=2 && PF00171:Aldehyde dehydrogenase family	Aldedh
OhGene050333	131.355358565561	123.112179678463	111.183962612965	194.596475803846	152.870904743418	153.01452542561	402.11637036424	477.552940292871	630.432627539458	88.6712917297677	76.4794324174598	106.286795453112	OhGene050333	scaffolds	171594921	171595241	+	186	protein_coding	- && sp|Q9S7L9|CX6B1_ARATH Cytochrome c oxidase subunit 6b-1 OS=Arabidopsis thaliana OX=3702 GN=COX6B-1 PE=1 SV=1 && -	-
OhGene010254	269.514735704302	131.191416469863	243.036738788597	115.515780317602	119.857927259917	146.48890595893	343.255858180489	211.487730701128	173.719212921984	274.88100436228	428.578973200919	177.417189333271	OhGene010254	group04	120423177	120423236	-	60	protein_coding	- && - && -	-
OhGene020245	150.137284835277	270.830765060891	119.677181979233	202.330880648886	228.575213845034	229.131126053484	222.062452112378	257.581210469323	275.96020802711	210.660293521688	226.06780944552	230.571942486691	OhGene020245	group11	92416788	92417075	-	288	protein_coding	- && sp|A2ZBW5|VATL_ORYSI V-type proton ATPase 16 kDa proteolipid subunit OS=Oryza sativa subsp. indica OX=39946 GN=VATP-P1 PE=2 SV=1 && -	-
OhGene045973	225.503531953258	153.887651182952	177.699832605296	143.632776270047	140.980304459054	141.939561053373	303.80046733524	326.453919271101	344.242921927343	215.124264283524	241.538850619176	200.049960261118	OhGene045973	group41	2514067	2518464	+	1495	protein_coding	- && - && -	-
OhGene044915	114.290222296131	122.473845787193	92.7363993094687	150.030460402533	120.560785060338	105.938307676185	343.498899854915	414.367130176754	327.184167835127	269.422124711267	290.326372457449	250.801151694694	OhGene044915	group39	23111623	23112291	-	669	protein_coding	- && sp|Q9LW49|ERF4_NICSY Ethylene-responsive transcription factor 4 OS=Nicotiana sylvestris OX=4096 GN=ERF4 PE=2 SV=1 && PF00847:AP2 domain	AP2
OhGene022814	117.180319871436	94.4180648836132	132.565493884689	206.787507975954	159.81056967989	220.895969303148	421.542281976039	311.808833726023	361.9150269208	171.800627726425	258.36321079488	140.807293121644	OhGene022814	group14	15892209	15892310	-	72	protein_coding	- && - && -	-
OhGene039045	124.811811291634	138.307222863568	116.22688959638	156.214150476185	149.067001970317	143.225781069622	412.939378262243	370.479476535267	363.131548019693	193.043682535335	232.182064866581	196.656908544682	OhGene039045	group33	3558597	3567328	-	714	protein_coding	- && sp|A2XCT8|MTND2_ORYSI 1,2-dihydroxy-3-keto-5-methylthiopentene dioxygenase 2 OS=Oryza sativa subsp. indica OX=39946 GN=ARD2 PE=2 SV=2 && PF03079:ARD/ARD' family	-
OhGene041631	125.754489618126	129.446076117714	48.4995709334229	1399.33750140835	303.580115949134	585.275071427082	0	0	0	0	0	0	OhGene041631	group35	21276749	21276994	+	246	protein_coding	- && sp|Q42762|NLTP1_GOSHI Non-specific lipid-transfer protein OS=Gossypium hirsutum OX=3635 PE=3 SV=1 && -	-
OhGene023414	246.980058805949	390.821981931199	232.499481582378	243.53754254993	208.226552920188	206.765781793068	194.557976296634	160.18005638902	167.037704732677	135.930166992336	227.266100355316	168.968751745972	OhGene023414	group15	5616531	5616725	-	195	protein_coding	- && sp|Q9M9R9|NDB3B_ARATH NADH dehydrogenase [ubiquinone] 1 beta subcomplex subunit 3-B OS=Arabidopsis thaliana OX=3702 GN=At1g14450 PE=1 SV=1 && -	-
OhGene011649	299.57531524921	314.343983272923	261.023011828228	358.500956038715	228.874433963661	220.720701408964	157.057031116701	149.60284003984	160.952160213522	150.217634293457	144.799482018059	135.642000459392	OhGene011649	group05	57996259	58003059	+	2388	protein_coding	- && sp|Q9FWQ2|TPP2_ORYSJ Probable trehalose-phosphate phosphatase 2 OS=Oryza sativa subsp. japonica OX=39947 GN=TPP2 PE=1 SV=1 && PF02358:Trehalose-phosphatase	-
OhGene027877	222.129188828456	441.403172564955	219.348059468996	217.22612373585	243.137651015756	218.019407575923	115.474027168694	88.8885783279921	89.5459860422597	261.622752679121	203.055622310591	255.195073513247	OhGene027877	group20	5535675	5546758	-	1164	protein_coding	- && sp|O04450|TCPE_ARATH T-complex protein 1 subunit epsilon OS=Arabidopsis thaliana OX=3702 GN=CCT5 PE=1 SV=1 && PF00118:TCP-1/cpn60 chaperonin family	-
OhGene007930	175.603556274573	144.069309979854	132.187814414932	146.634466310093	167.165428245039	151.172470220358	200.73441998859	228.961075972732	183.122817040268	305.423338180311	403.716872373297	319.163197742392	OhGene007930	group04	20175010	20176083	-	1053	protein_coding	- && sp|Q8RZX9|Y1934_ORYSJ AP2/ERF and B3 domain-containing protein Os01g0693400 OS=Oryza sativa subsp. japonica OX=39947 GN=Os01g0693400 PE=2 SV=1 && PF00847:AP2 domain|PF02362:B3 DNA binding domain	B3
OhGene037241	166.588439817227	118.941274337423	222.861122012388	82.6356667581821	63.3504377042293	61.4274730033891	278.713069164619	314.549646434723	332.352903962004	282.926561962339	320.70114568457	311.915857191852	OhGene037241	group31	5544135	5545866	-	1474	protein_coding	- && sp|Q9SAH7|WRK40_ARATH Probable WRKY transcription factor 40 OS=Arabidopsis thaliana OX=3702 GN=WRKY40 PE=1 SV=1 && PF03106:WRKY DNA -binding domain	WRKY
OhGene016502	168.023756532978	221.310748148248	133.774297780294	377.445178849308	492.658957500431	500.381846957698	196.036380371836	146.85961192012	209.888714700573	33.1217884109999	29.1022390131905	33.8964669156054	OhGene016502	group08	9005449	9006127	-	658	protein_coding	- && - && PF04398:Protein of unknown function, DUF538	-
novel.3483	162.249673668142	338.021200015703	237.212041335112	507.556266518715	678.701451953554	349.46035818219	42.9052957436404	38.6356628729585	27.2449848496017	50.148993647658	68.6456398052733	39.7499303958038	-	group14	61528657	61529995	-	1339	-	- && - && -	-
OhGene043924	234.979549883037	163.77929712947	99.8909003215616	195.388585122496	200.499067919081	203.374939862498	393.128466188922	381.502786151006	255.379476742705	118.220955095447	150.265927073741	143.385454826688	OhGene043924	group38	10674166	10675053	+	852	protein_coding	- && sp|Q6Z7W3|PHI1_ORYSJ Protein PHOSPHATE-INDUCED 1 homolog OS=Oryza sativa subsp. japonica OX=39947 GN=PHI-1 PE=2 SV=1 && PF04674:Phosphate-induced protein 1 conserved region	-
OhGene040299	207.246099707895	401.409453158744	196.202651143251	206.718278813592	253.858910910474	234.930068528165	106.408731372592	120.037845655607	89.9516960113832	264.333097121379	237.26330266029	218.182951283634	OhGene040299	group34	14259794	14260720	+	927	protein_coding	- && sp|Q05212|DR102_ARATH DNA damage-repair/toleration protein DRT102 OS=Arabidopsis thaliana OX=3702 GN=DRT102 PE=1 SV=2 && PF07883:Cupin domain|PF02502:Ribose/Galactose Isomerase	LacAB_rpiB
OhGene023380	139.898953315898	112.848072861579	203.808174271699	83.4240947665772	95.9958167236557	104.052549157151	281.549576087893	370.639265450244	348.083024036628	271.01970215417	311.626127436977	212.856739212459	OhGene023380	group15	4059991	4076207	+	1617	protein_coding	- && sp|Q6Z965|OPR7_ORYSJ 12-oxophytodienoate reductase 7 OS=Oryza sativa subsp. japonica OX=39947 GN=OPR7 PE=2 SV=1 && PF00724:NADH:flavin oxidoreductase / NADH oxidase family	Oxidored_FMN
OhGene034984	195.040132408234	162.200296726376	136.689753694435	246.433664677551	276.021537785573	217.227287707704	261.757683665122	235.709402422454	206.53284202947	193.725660217226	239.923169867559	155.451251606294	OhGene034984	group28	33207794	33208507	+	675	protein_coding	- && sp|Q9SNB6|RDUF1_ARATH E3 ubiquitin-protein ligase RDUF1 OS=Arabidopsis thaliana OX=3702 GN=RDUF1 PE=1 SV=1 && PF13639:Ring finger domain|PF06547:Protein of unknown function (DUF1117)	-
OhGene021602	380.408997600127	700.290253830647	387.518955884495	258.572737931529	392.985623803541	336.91973835711	12.6410013753748	9.48588161924774	7.59705012778355	10.8761746832222	20.2047031594007	6.40406347725259	OhGene021602	group13	9710016	9711156	+	1029	protein_coding	- && sp|X5HYT8|SMOS1_ORYSJ AP2-like ethylene-responsive transcription factor SMOS1 OS=Oryza sativa subsp. japonica OX=39947 GN=SMOS1 PE=1 SV=1 && -	-
OhGene025606	116.478641309331	79.2718956350286	85.2017745127145	138.854630588025	141.775751821035	155.107538483269	553.882758866721	442.263610033682	566.927970314259	79.9482818504493	87.3648053409951	74.8723810131853	OhGene025606	group17	49099305	49099805	-	501	protein_coding	- && sp|O50003|RL12_PRUAR 60S ribosomal protein L12 OS=Prunus armeniaca OX=36596 GN=RPL12 PE=2 SV=1 && PF03946:Ribosomal protein L11, N-terminal domain|PF00298:Ribosomal protein L11, RNA binding domain	-
OhGene040789	145.287207784654	174.310273631286	145.234923370172	146.361874466125	163.868159184403	150.375114031322	182.429686865155	207.050925161944	191.94150798373	320.465666424356	324.447227443279	366.532215325878	OhGene040789	group34	31057142	31069360	+	2145	protein_coding	- && sp|Q42456|ASPR1_ORYSJ Aspartic proteinase oryzasin-1 OS=Oryza sativa subsp. japonica OX=39947 GN=Os05g0567100 PE=2 SV=2 && PF03489:Saposin-like type B, region 2|PF05184:Saposin-like type B, region 1|PF00026:Eukaryotic aspartyl protease	Asp
OhGene030189	515.352371966227	382.138403842738	529.003442368966	463.037937981949	423.820898582658	201.322908731983	0	0	0	0	0	0	OhGene030189	group22	63703135	63705542	-	632	protein_coding	- && - && -	-
OhGene016055	221.490319122575	211.669230812164	185.865022353791	197.462872337781	195.656568869358	224.924999671088	243.269104382683	201.257158478473	236.60804773474	184.977134463798	196.981308822668	207.023569744272	OhGene016055	group07	97538505	97547563	-	1261	protein_coding	- && - && PF01918:Alba	-
OhGene041525	343.664905327866	229.53609975502	479.553863123849	64.5261189387941	37.9676057095728	26.8353343208656	222.716484341439	426.709166610095	330.351290146723	101.068659683555	135.136167343436	98.0572756034003	OhGene041525	group35	14316248	14317661	+	915	protein_coding	- && sp|Q38910|XTH23_ARATH Probable xyloglucan endotransglucosylase/hydrolase protein 23 OS=Arabidopsis thaliana OX=3702 GN=XTH23 PE=2 SV=1 && PF06955:Xyloglucan endo-transglycosylase (XET) C-terminus|PF00722:Glycosyl hydrolases family 16	-
OhGene009534	191.297478713513	152.599840727226	61.4796493378269	307.811775633515	396.12863616783	322.738711606909	75.5559369646495	53.8908057209437	51.2525628185977	281.303837649657	314.529126185072	286.512231221431	OhGene009534	group04	99118656	99120808	-	1449	protein_coding	- && sp|P12062|CB26_PETSP Chlorophyll a-b binding protein 37, chloroplastic OS=Petunia sp. OX=4104 GN=CAB37 PE=3 SV=1 && PF00504:Chlorophyll A-B binding protein	-
OhGene015165	144.947690797991	99.8544722388482	192.049036412891	54.4295940369472	67.3972986611199	48.609772041495	270.836171014978	299.821266006096	301.644249371697	344.979598597933	358.999883666441	310.825039028407	OhGene015165	group07	61516704	61518705	-	1745	protein_coding	- && sp|Q6IEK5|WRK76_ORYSI WRKY transcription factor WRKY76 OS=Oryza sativa subsp. indica OX=39946 GN=WRKY76 PE=2 SV=1 && PF03106:WRKY DNA -binding domain	WRKY
OhGene045113	208.769535403132	62.6026612900424	142.215855508479	137.038729027267	116.148796000769	107.975767209282	235.343802745244	246.82918172015	267.900318778155	309.936983572138	351.471791831845	302.978451406571	OhGene045113	group39	27984890	27992440	-	783	protein_coding	- && sp|O48920|ARF_VIGUN ADP-ribosylation factor OS=Vigna unguiculata OX=3917 GN=ARF PE=2 SV=3 && PF00025:ADP-ribosylation factor family	Arf
OhGene015477	135.360224803258	133.453998630553	121.909103701033	110.810957539393	121.310570949192	125.831076776848	386.881708492479	401.737762004617	427.315748827388	160.042109797515	181.201207797885	176.846716055672	OhGene015477	group07	76979466	76980166	+	622	protein_coding	- && sp|Q9LHG9|NACA1_ARATH Nascent polypeptide-associated complex subunit alpha-like protein 1 OS=Arabidopsis thaliana OX=3702 GN=At3g12390 PE=1 SV=1 && PF01849:NAC domain|PF19026:HYPK UBA domain	-
OhGene025320	171.347867734586	123.958575913753	111.355014863139	235.917174283045	152.109524361817	137.533055794313	388.129714003745	388.5496670251	389.187075401025	140.607334028632	109.071436693823	134.084880417772	OhGene025320	group17	37071231	37074805	+	1550	protein_coding	- && sp|Q9FF29|PR5K_ARATH PR5-like receptor kinase OS=Arabidopsis thaliana OX=3702 GN=PR5K PE=1 SV=1 && PF00314:Thaumatin family	Thaumatin
OhGene035759	271.309389251882	340.961584710099	151.143240775437	225.288533852647	204.82997132568	203.055311753929	197.479267232018	203.719990072466	208.019628086009	159.492303045896	173.063645174737	141.568413625004	OhGene035759	group29	23847421	23852184	+	1998	protein_coding	- && sp|Q8VZP6|GUX8_ARATH Putative glucuronosyltransferase PGSIP8 OS=Arabidopsis thaliana OX=3702 GN=PGSIP8 PE=2 SV=1 && -	-
OhGene001174	87.4512387188677	57.4238523268759	98.5239843439295	73.8413630013753	126.892324130442	96.2813620588379	281.028187984026	286.803874113211	308.834156305749	314.876917695416	415.40751539569	327.924540425516	OhGene001174	group01	91861277	91863636	+	810	protein_coding	- && - && PF02496:ABA/WDS induced protein	-
OhGene005035	115.996680276775	111.43439874621	74.0938450668634	334.274059392687	327.444034379075	256.244021807267	330.299363799407	299.073558567252	258.824079858511	118.004471569666	126.188092259888	120.32623230395	OhGene005035	group02	116222615	116223208	+	594	protein_coding	- && sp|Q9SI72|PMEI9_ARATH Pectinesterase inhibitor 9 OS=Arabidopsis thaliana OX=3702 GN=PMEI9 PE=2 SV=1 && PF04043:Plant invertase/pectin methylesterase inhibitor	-
OhGene039650	250.110682736344	461.029464525079	201.93668423295	236.460020243917	286.905576087842	271.525775510151	104.899922703715	90.9624648176896	98.067297617249	158.341592374585	149.036842659665	161.701278552597	OhGene039650	group33	23859264	23862448	-	558	protein_coding	- && sp|Q9SWE7|VATE_CITLI V-type proton ATPase subunit E OS=Citrus limon OX=2708 GN=VATE PE=2 SV=1 && PF01991:ATP synthase (E/31 kDa) subunit	-
OhGene048580	114.429608137364	164.899155571381	225.506560019808	74.8211235755639	97.6523957740604	98.0304326336677	87.361881375316	169.556793844892	152.921842360901	410.201364658667	491.468046383633	377.601529723393	OhGene048580	scaffolds	120366046	120367371	-	1278	protein_coding	- && sp|Q5W736|CIPKI_ORYSJ CBL-interacting protein kinase 18 OS=Oryza sativa subsp. japonica OX=39947 GN=CIPK18 PE=2 SV=1 && PF03822:NAF domain|PF00069:Protein kinase domain	Pkinase
OhGene019677	255.112553100527	129.253812759043	142.776559508502	577.773176361501	458.517277581135	476.49427421619	78.0251247019222	37.7568718941702	39.0035568871255	85.7888675860367	75.2683942886729	108.099080329916	OhGene019677	group11	18006271	18012677	-	2973	protein_coding	- && sp|F4I8I0|SUN4_ARATH SUN domain-containing protein 4 OS=Arabidopsis thaliana OX=3702 GN=SUN4 PE=1 SV=1 && PF07738:Sad1 / UNC-like C-terminal	-
OhGene001620	170.985694928496	189.639823210676	214.821905222267	163.18749145481	291.786915608179	231.218906809245	66.8257580714618	54.7052084094808	109.530728723829	302.296792513247	370.588703808641	297.487818326175	OhGene001620	group01	105951929	105953258	+	1249	protein_coding	- && sp|Q10QP3|HOX13_ORYSJ Homeobox-leucine zipper protein HOX13 OS=Oryza sativa subsp. japonica OX=39947 GN=HOX13 PE=2 SV=1 && PF02183:Homeobox associated leucine zipper|PF00046:Homeodomain	Homeobox
OhGene044916	140.705156815322	89.4486930476336	74.3170192989924	278.417663560102	218.202893216772	175.448473226424	492.711758153812	340.155091337479	240.179972411076	147.257680908364	164.412952324015	96.0049725829388	OhGene044916	group39	23101164	23101559	-	396	protein_coding	- && sp|Q94ID6|ERF81_ARATH Ethylene-responsive transcription factor 12 OS=Arabidopsis thaliana OX=3702 GN=ERF12 PE=1 SV=1 && PF00847:AP2 domain	AP2
OhGene024573	127.369912903734	93.3377666584002	92.2194740067403	213.918111699263	160.345053190525	192.083451567955	408.450906759392	367.804749045441	321.002893442796	119.513480157513	214.091253957906	146.929349344324	OhGene024573	group16	28719005	28719073	+	69	protein_coding	- && sp|P48504|QCR6_SOLTU Cytochrome b-c1 complex subunit 6 OS=Solanum tuberosum OX=4113 PE=1 SV=2 && -	-
OhGene014554	148.321844202273	214.407591613707	151.895363642099	281.212765088006	324.836753147002	286.507442286739	204.964383307258	195.586742771577	178.948765897998	155.153906507402	175.511414737311	134.952464941045	OhGene014554	group06	81435396	81438865	+	1063	protein_coding	- && sp|Q9FSF0|MDH_TOBAC Malate dehydrogenase OS=Nicotiana tabacum OX=4097 GN=MD1 PE=1 SV=1 && PF02866:lactate/malate dehydrogenase, alpha/beta C-terminal domain|PF00056:lactate/malate dehydrogenase, NAD binding domain	-
OhGene000783	121.537779002333	124.77867934685	152.417010054356	131.446767329577	152.558246185333	151.431460574916	148.16015883379	144.207327776108	119.159158612316	387.75389344715	413.50333092752	395.33593373329	OhGene000783	group01	69687838	69689242	-	995	protein_coding	- && - && -	-
OhGene017999	305.346734342675	197.969917340134	204.107037278658	61.2583683502435	75.389340896988	101.060626582449	387.002690040813	376.321778914468	435.015880292241	88.8414107959553	103.320163927987	94.6783584163382	OhGene017999	group09	80616921	80620919	+	2420	protein_coding	- && sp|P14133|ASO_CUCSA L-ascorbate oxidase OS=Cucumis sativus OX=3659 PE=1 SV=1 && PF00394:Multicopper oxidase|PF07732:Multicopper oxidase|PF07731:Multicopper oxidase	-
OhGene015417	308.76569579027	188.741834286468	236.454581122596	73.7956597854384	36.7918874657139	65.0576464071689	144.494501371294	196.330749855375	169.351509750795	349.282924355703	367.257002954883	293.611260742645	OhGene015417	group07	75089742	75093328	-	2108	protein_coding	- && sp|Q6IEQ7|WRK24_ORYSJ WRKY transcription factor WRKY24 OS=Oryza sativa subsp. japonica OX=39947 GN=WRKY24 PE=2 SV=1 && PF03106:WRKY DNA -binding domain	WRKY
OhGene051865	105.812079883908	65.8627192589541	105.524771251494	83.0129985698633	124.949481001154	83.2914888181547	415.250606125651	480.76430170865	518.564814692489	128.942048954588	179.652030684412	136.183770063918	OhGene051865	scaffolds	227707008	227707423	-	201	protein_coding	- && sp|Q9SUM2|RUXF_ARATH Probable small nuclear ribonucleoprotein F OS=Arabidopsis thaliana OX=3702 GN=At4g30220 PE=3 SV=1 && -	-
OhGene020945	91.8690488552498	169.805073889876	95.7822112408606	151.975889245685	186.777759005628	178.415975206389	331.294513209191	318.438309646141	382.098749575998	160.203411098111	205.170785042993	155.623005557245	OhGene020945	group12	74438106	74449051	-	1456	protein_coding	- && sp|P08440|ALF_MAIZE Fructose-bisphosphate aldolase, cytoplasmic isozyme OS=Zea mays OX=4577 PE=2 SV=1 && PF00274:Fructose-bisphosphate aldolase class-I	-
OhGene034366	343.908524986665	149.880824110466	198.086370172524	105.729641414578	88.4539492657921	107.441233708246	191.043792816727	234.363061431253	241.276684613867	232.452737679104	273.211671185391	255.07160225254	OhGene034366	group28	7892273	7893248	+	783	protein_coding	- && - && -	-
OhGene022258	185.080356915583	135.183759266904	183.869088975657	181.467821873697	227.448778522568	190.943973465433	111.764842315681	147.517517503395	113.175122825233	315.73045143912	306.790213416453	320.396255958994	OhGene022258	group13	83846123	83848841	+	1416	protein_coding	- && sp|Q39096|ERD15_ARATH Protein EARLY RESPONSIVE TO DEHYDRATION 15 OS=Arabidopsis thaliana OX=3702 GN=ERD15 PE=1 SV=1 && -	-
OhGene045401	119.499513702224	82.4915724772621	85.2469773175154	112.217876095572	73.4513964490262	81.673378123927	196.468813563833	347.734634133586	191.814964268024	324.78499622567	463.154049939646	338.641539957553	OhGene045401	group40	4570743	4572266	-	1440	protein_coding	- && sp|Q8H6G8|PHT18_ORYSJ Probable inorganic phosphate transporter 1-8 OS=Oryza sativa subsp. japonica OX=39947 GN=PHT1-8 PE=2 SV=1 && PF00083:Sugar (and other) transporter	Sugar_tr
OhGene034607	149.383628116975	188.86019452188	247.156005547726	67.2314065340541	41.7013611699619	52.472293460057	310.579405260797	415.17613737938	373.307025346878	163.065002587793	249.053156339517	156.694992539243	OhGene034607	group28	24470791	24472029	+	1239	protein_coding	- && sp|Q9SHP0|SERB2_ARATH Phosphoserine aminotransferase 2, chloroplastic OS=Arabidopsis thaliana OX=3702 GN=PSAT2 PE=1 SV=1 && PF00266:Aminotransferase class-V	Aminotran_5
OhGene015494	283.665305581634	128.582496255973	204.174532992044	219.313814070249	187.93657138351	198.993220467168	326.641500383219	247.29248730678	277.737469320024	114.387662848462	110.523547895184	114.280204863905	OhGene015494	group07	77373132	77374111	+	896	protein_coding	- && sp|Q2KNB4|HXK3_ORYSJ Hexokinase-3 OS=Oryza sativa subsp. japonica OX=39947 GN=HXK3 PE=2 SV=1 && PF03727:Hexokinase	-
OhGene001507	160.486090258705	202.231827759867	129.363428815011	430.936485886921	466.604104784427	499.416974076682	89.0213514732009	75.4471280093212	119.589313243395	68.2934172328646	108.36717792931	63.6693847158736	OhGene001507	group01	103575437	103575643	+	207	protein_coding	- && sp|Q6VAF6|TBB6_GOSHI Tubulin beta-6 chain OS=Gossypium hirsutum OX=3635 PE=2 SV=1 && -	-
OhGene002235	205.799605058945	158.929340722447	106.293972317564	81.5715077413591	36.7953545749737	27.330612674841	281.485441788101	491.38379342859	368.015644686663	195.896322666252	271.691609047062	185.90411638566	OhGene002235	group01	117857122	117863626	+	439	protein_coding	- && - && -	-
OhGene003887	23.9014009846069	26.2641168515314	51.6861853413229	1.69898861277393	1.06510793455078	0.503657919748769	657.423342287541	788.160329355497	835.670943027233	2.12646470625797	14.4845800912823	4.87996394934216	OhGene003887	group02	37882369	37891276	-	831	protein_coding	- && sp|F4J300|SDR5_ARATH Short-chain dehydrogenase reductase 5 OS=Arabidopsis thaliana OX=3702 GN=SDR5 PE=3 SV=1 && PF13561:Enoyl-(Acyl carrier protein) reductase	-
OhGene048872	204.177830079017	187.571198754432	173.272473825038	113.765541221881	117.902203505093	88.640232658169	171.354200335715	212.473687487614	227.677453299267	281.42579018043	303.404070002972	325.904880261549	OhGene048872	scaffolds	127079383	127081773	-	1980	protein_coding	- && sp|Q39134|AAP3_ARATH Amino acid permease 3 OS=Arabidopsis thaliana OX=3702 GN=AAP3 PE=1 SV=2 && PF01490:Transmembrane amino acid transporter protein	Aa_trans
OhGene039649	198.131813037058	302.74942262276	138.056372329617	242.651491199697	240.916070450521	221.239936866684	205.247974994251	141.50521808405	181.171664363903	184.725611553688	165.107850685486	184.465885781845	OhGene039649	group33	23828693	23829820	-	338	protein_coding	- && sp|Q41396|VATE_SPIOL V-type proton ATPase subunit E OS=Spinacia oleracea OX=3562 GN=VATE PE=2 SV=1 && -	-
OhGene050560	112.673384491765	77.9809118876805	178.79346098294	174.425537231707	252.765475002571	230.733441620292	163.984580021448	117.632228910687	106.904131028913	299.04636738314	433.489043270324	256.052646876589	OhGene050560	scaffolds	177015057	177015977	+	390	protein_coding	- && sp|P10690|PSBR_SPIOL Photosystem II 10 kDa polypeptide, chloroplastic OS=Spinacia oleracea OX=3562 GN=PSBR PE=2 SV=1 && PF04725:Photosystem II 10 kDa polypeptide PsbR	-
OhGene039109	290.786228960864	361.939545694307	294.516200565358	352.060721965669	401.29687991122	334.412459081481	70.9295135877028	51.3413690445396	48.5423912125456	61.0423198255086	71.0881868443684	62.6887823478325	OhGene039109	group33	4935445	4944278	-	3194	protein_coding	- && sp|Q84ZN6|CESA8_ORYSJ Probable cellulose synthase A catalytic subunit 8 [UDP-forming] OS=Oryza sativa subsp. japonica OX=39947 GN=CESA8 PE=1 SV=1 && PF03552:Cellulose synthase	-
OhGene037050	250.738412132477	416.835749026303	253.177381467783	298.598049513489	429.682812825245	320.037594366024	73.3069793465996	88.8961398383046	76.3643970238658	54.7070915547756	74.9887810677126	58.0496793644864	OhGene037050	group31	1924628	1926518	+	1109	protein_coding	- && sp|P0CG85|UBI1P_NICSY Polyubiquitin OS=Nicotiana sylvestris OX=4096 GN=UBI11 PE=2 SV=1 && PF00240:Ubiquitin family	ubiquitin
OhGene002911	80.8205100077908	86.2849129076851	86.9561438986386	66.8580079008629	67.5924002356199	86.1303627135645	620.404901906858	423.707795864244	661.920473673797	62.5016523469585	84.4432813038686	63.5670223610249	OhGene002911	group01	140132608	140133036	+	311	protein_coding	- && sp|P49210|RL9_ORYSJ 60S ribosomal protein L9 OS=Oryza sativa subsp. japonica OX=39947 GN=RPL9 PE=2 SV=3 && -	-
OhGene011265	195.254143443734	98.5847828363467	174.654775791071	165.646803833634	143.049877738312	153.983738571615	221.427706989789	268.948402280258	211.475288889588	268.631588925472	276.376797798743	208.301145264037	OhGene011265	group05	50001047	50003271	-	1263	protein_coding	- && sp|Q9SZN7|HIP26_ARATH Heavy metal-associated isoprenylated plant protein 26 OS=Arabidopsis thaliana OX=3702 GN=HIPP26 PE=1 SV=1 && PF00403:Heavy-metal-associated domain	HMA
OhGene038779	201.009317933309	280.73128279565	174.941130391419	218.525578720478	233.001919343934	204.142455841829	133.411183746263	160.18005638902	182.627890507727	177.212662152972	225.395597471733	188.031892968595	OhGene038779	group32	31708572	31715544	-	585	protein_coding	- && sp|Q8L773|THO4A_ARATH THO complex subunit 4A OS=Arabidopsis thaliana OX=3702 GN=ALY1 PE=1 SV=1 && PF00076:RNA recognition motif. (a.k.a. RRM, RBD, or RNP domain)	RRM_1
OhGene016249	163.342264063213	119.264924063511	181.217476488834	150.390914891603	178.063991391579	124.011772240364	226.282437078047	236.629628756507	359.721602515219	208.243185122939	232.112403280962	199.690342972513	OhGene016249	group07	101505318	101510897	-	297	protein_coding	- && - && -	-
OhGene044657	97.489619822534	39.5213966931965	77.26496470835	100.599328204518	60.584428205501	63.2809777854029	430.529334151792	393.421088116173	375.098770557163	213.186207848537	261.667088170774	263.281509771045	OhGene044657	group39	5743443	5746715	+	851	protein_coding	- && - && PF09425:Jas motif|PF06200:tify domain	Zim
OhGene042827	180.778865256204	218.463565109553	155.768952108739	244.336860825563	178.492110024475	240.220225705087	189.730796423408	172.174543311638	139.658933047864	189.416935551057	269.478046026618	195.334296455317	OhGene042827	group37	1985944	1988913	-	737	protein_coding	- && sp|P35135|UBC4_SOLLC Ubiquitin-conjugating enzyme E2-17 kDa OS=Solanum lycopersicum OX=4081 PE=2 SV=1 && PF00179:Ubiquitin-conjugating enzyme	UQ_con
OhGene037021	280.193264853876	595.362806413819	245.174891915769	231.51460153259	261.427091963939	210.770008061747	58.2777348353971	73.4696831219801	49.0336488086245	112.422530585956	129.426731783394	125.363912585721	OhGene037021	group31	1344989	1345976	-	372	protein_coding	- && sp|Q5JZR1|NRPA_SOYBN DCD domain-containing protein NRP-A OS=Glycine max OX=3847 GN=NRP-A PE=2 SV=1 && PF10539:Development and cell death domain	-
novel.205	197.303615510024	401.88201976102	189.028574613353	205.050566043354	193.143839391228	172.106081346402	76.4334906879632	77.8653051891071	93.726712100002	252.142069019735	219.004712619491	287.391295704688	-	group01	133985555	133987167	+	1404	-	- && sp|Q6ZBF6|BP131_ORYSJ Proton pump-interactor BIP131 OS=Oryza sativa subsp. japonica OX=39947 GN=BIP131 PE=1 SV=1 && -	-
OhGene001344	217.31458394283	132.83729698732	187.448427501214	146.988840500256	109.555633741973	115.662369964139	314.249631127349	288.003968212976	274.399426178262	188.053063157952	187.35128328677	201.770615498924	OhGene001344	group01	99949831	99959773	-	1942	protein_coding	- && sp|Q9LEB3|RBP47_NICPL Polyadenylate-binding protein RBP47 OS=Nicotiana plumbaginifolia OX=4092 GN=RBP47 PE=1 SV=1 && PF00076:RNA recognition motif. (a.k.a. RRM, RBD, or RNP domain)	RRM_1
OhGene040156	95.7165979147865	178.897386095267	87.9394860423186	109.765407314993	92.7004761100121	116.203481506789	452.099625612916	395.029443674423	593.397311466183	73.6288404541822	85.3185442753041	81.556699481348	OhGene040156	group34	6511983	6513438	-	808	protein_coding	- && sp|Q9M2F1|RS272_ARATH 40S ribosomal protein S27-2 OS=Arabidopsis thaliana OX=3702 GN=RPS27B PE=2 SV=2 && -	-
OhGene037788	76.6179014544002	122.322999039499	71.0037403143065	113.541151594224	109.85006614091	119.639562321633	552.791710430118	371.250651526636	571.640145085161	82.2293602793145	84.9520059627208	85.2064645556612	OhGene037788	group31	26365570	26371375	-	702	protein_coding	- && sp|Q9M9W1|RL222_ARATH 60S ribosomal protein L22-2 OS=Arabidopsis thaliana OX=3702 GN=RPL22B PE=2 SV=1 && PF01776:Ribosomal L22e protein family	-
OhGene034139	187.025957900068	259.244282306475	212.802503341212	170.45895848036	186.823085000276	157.992629568069	224.399951608298	208.062828179653	211.434568358994	157.074859635589	211.649862465404	169.858060965688	OhGene034139	group28	2226793	2232865	-	1140	protein_coding	- && sp|Q9M2Z4|MSBP2_ARATH Membrane steroid-binding protein 2 OS=Arabidopsis thaliana OX=3702 GN=MSBP2 PE=1 SV=1 && PF00173:Cytochrome b5-like Heme/Steroid binding domain	-
OhGene005009	227.167392384427	468.321474094937	364.358228736532	115.727580428195	104.795811496104	123.582028475174	198.190459022398	239.675356651393	233.058944068602	75.4270365576836	117.730562682536	87.3284043677203	OhGene005009	group02	115268049	115270548	-	1515	protein_coding	- && sp|Q38J50|FOMT2_WHEAT Tricetin 3',4',5'-O-trimethyltransferase OS=Triticum aestivum OX=4565 GN=OMT2 PE=1 SV=1 && PF08100:Dimerisation domain|PF00891:O-methyltransferase domain	-
novel.1497	250.309817138196	243.493630118418	192.659862878536	211.656210405705	176.348896350924	123.663032723377	153.632957660559	233.868062504146	184.662155468251	188.834371468544	212.325221866765	174.480668282118	-	group04	95224649	95225537	-	889	-	- && - && -	-
OhGene039376	171.902078600944	184.064985968721	180.522474478463	203.030945079081	213.819135922358	176.742362465676	99.8978172652984	150.375362428482	121.866297923262	316.796441458985	232.545704092746	287.967377459779	OhGene039376	group33	10668606	10672852	+	727	protein_coding	- && sp|Q7GCL7|NAC74_ORYSJ NAC domain-containing protein 74 OS=Oryza sativa subsp. japonica OX=39947 GN=NAC074 PE=2 SV=1 && PF02365:No apical meristem (NAM) protein	NAM
OhGene039245	186.477921766658	122.448587334201	174.213380053801	165.951257905506	131.008822719733	133.11530582885	160.25778745701	221.809908680381	186.382523104182	262.866551546211	304.830516130498	289.016365922782	OhGene039245	group33	7727093	7731307	-	1461	protein_coding	- && sp|Q6Z4G3|RGP3_ORYSJ UDP-arabinopyranose mutase 3 OS=Oryza sativa subsp. japonica OX=39947 GN=UAM3 PE=1 SV=1 && PF03214:Reversibly glycosylated polypeptide	-
OhGene051954	111.961763116028	106.227867586933	165.662142155496	185.857598261789	193.206051540745	160.223711806502	330.602275511573	299.020335528846	284.843243859933	157.392824938495	193.449377170542	148.446231290996	OhGene051954	scaffolds	229714976	229719225	+	741	protein_coding	- && sp|P28757|SODC2_ORYSJ Superoxide dismutase [Cu-Zn] 2 OS=Oryza sativa subsp. japonica OX=39947 GN=SODCC2 PE=1 SV=2 && PF00080:Copper/zinc superoxide dismutase (SODC)	-
OhGene009299	110.287359878998	145.92414238359	88.3769959231262	329.433892016865	365.973435814444	328.813566690258	223.16944339908	170.338534229868	217.14901615248	115.496220320286	138.389705989784	100.387317213783	OhGene009299	group04	93957849	93958388	+	510	protein_coding	- && sp|Q9M7N6|MAF1_SOLLC MFP1 attachment factor 1 OS=Solanum lycopersicum OX=4081 GN=MAF1 PE=1 SV=1 && PF13943:WPP domain	-
OhGene009677	175.770479807153	114.295552227532	141.771430960015	164.895211101515	159.042249633352	174.391554713011	353.79441522989	325.365739540198	352.86715124778	118.62424295396	102.585392521497	144.327475449685	OhGene009677	group04	101715249	101715392	+	144	protein_coding	- && - && -	-
OhGene039921	141.120385221514	142.348457753223	191.958636306145	321.10718702384	249.431385430895	264.525110948195	209.79984540743	139.942253565676	126.086525507892	156.230371142924	264.736496829669	119.91330769069	OhGene039921	group34	207665	207943	-	279	protein_coding	- && sp|O82013|HSP21_SOLPE 17.3 kDa class II heat shock protein OS=Solanum peruvianum OX=4082 PE=2 SV=1 && -	-
OhGene019030	433.682066190852	465.792243535033	303.805769407752	162.135438671171	213.124585315591	200.192800775721	48.3050743288051	36.8283858481329	36.3850401396312	121.621019882725	157.99247618284	145.32517418437	OhGene019030	group10	89525278	89563656	+	3366	protein_coding	- && sp|Q94AP0|ALN_ARATH Allantoinase OS=Arabidopsis thaliana OX=3702 GN=ALN PE=1 SV=1 && PF01979:Amidohydrolase family	Amidohydro_1
OhGene041055	393.822518330804	1118.87712265768	406.35196063623	101.886770726866	87.8261100619853	138.554389861334	3.72496861834497	6.70857194928242	31.3410951147909	20.2416056231429	7.52057860409597	3.48389178857675	OhGene041055	group35	2289989	2290279	+	291	protein_coding	- && - && -	-
OhGene001616	95.0110701660289	145.051934671838	88.9741377874716	196.573399939863	233.23704764092	203.613923340597	175.778248854874	158.286035451988	193.673446838698	274.61567520749	300.670700002945	251.169766108878	OhGene001616	group01	105858044	105860914	-	444	protein_coding	- && sp|P48348|14338_ARATH 14-3-3-like protein GF14 kappa OS=Arabidopsis thaliana OX=3702 GN=GRF8 PE=1 SV=2 && PF00244:14-3-3 protein	-
OhGene027972	131.322772269712	63.0596150220865	79.2345480690097	281.781788514202	290.795890717253	346.912242172397	211.809422470719	261.788526066826	159.741804985732	185.059461064918	190.759044075733	110.703664937016	OhGene027972	group20	15310216	15310476	-	261	protein_coding	- && sp|Q9FZK4|NTF2A_ARATH Nuclear transport factor 2A OS=Arabidopsis thaliana OX=3702 GN=NTF2A PE=1 SV=1 && -	-
OhGene001967	173.387626412639	229.970164581795	238.279603840582	66.6319094335982	76.1408842291561	77.0994241889103	200.542329634534	257.646076047381	257.669645960837	213.723268941964	301.484343359295	219.093453220854	OhGene001967	group01	112384253	112385551	-	1254	protein_coding	- && sp|D3U715|AROD1_PETHY Arogenate dehydratase 1 OS=Petunia hybrida OX=4102 GN=ADT1 PE=1 SV=1 && PF00800:Prephenate dehydratase	-
OhGene027164	270.229249849859	424.117705572194	315.139434242952	285.711116991504	401.085551708796	435.099839921373	22.0318265841136	30.9494240050432	37.0742222699356	34.0009604698988	30.6922149983014	23.9028965884546	OhGene027164	group19	42542529	42556006	-	1230	protein_coding	- && - && PF03489:Saposin-like type B, region 2|PF05184:Saposin-like type B, region 1	-
novel.5998	146.885121237446	107.588637791559	83.7418387942909	70.1591569139541	85.4930669965843	59.8378481439517	424.490130101746	499.425033769744	460.112950309101	136.616682987247	117.969215953236	117.569166424645	-	group34	5692513	5693370	+	858	-	- && - && -	-
OhGene016504	122.956814512985	223.411759161226	130.698374252511	151.249143764831	113.235224886942	147.373144827897	376.589080880003	288.704811141302	336.428053193983	121.677708168414	148.981602910718	147.55017758099	OhGene016504	group08	9042862	9043206	-	213	protein_coding	- && sp|P35687|RS21_ORYSJ 40S ribosomal protein S21 OS=Oryza sativa subsp. japonica OX=39947 GN=RPS21 PE=3 SV=1 && -	-
OhGene017569	72.6517983202901	231.373952683212	102.517315270826	90.7012793604876	79.6594224250527	112.54068330813	383.00127333823	442.497405774669	573.273402642547	62.8299438542354	83.8920543286905	70.9668757333083	OhGene017569	group09	4730790	4730939	-	150	protein_coding	- && sp|Q9FLF0|RS92_ARATH 40S ribosomal protein S9-2 OS=Arabidopsis thaliana OX=3702 GN=RPS9C PE=1 SV=1 && -	-
OhGene034994	104.995640592769	46.7032999098264	79.1873525417392	111.597103404173	117.981322544479	118.215868062094	501.21430619275	427.58240992672	441.023886787559	118.588043917355	150.095441565376	88.5964472650341	OhGene034994	group28	33570578	33579650	+	452	protein_coding	- && sp|O80929|RL361_ARATH 60S ribosomal protein L36-1 OS=Arabidopsis thaliana OX=3702 GN=RPL36A PE=3 SV=1 && PF01158:Ribosomal protein L36e	-
OhGene023985	117.483895829652	34.605366567651	168.053665822732	67.1680703055717	35.7328535633392	41.926259785926	290.180845475734	311.879076761329	312.784593214453	239.071191802871	404.435675294881	281.030929069726	OhGene023985	group15	67894064	67895267	-	579	protein_coding	- && - && -	-
OhGene037955	153.093453236744	144.037295871136	166.62943235613	231.072786823754	138.11992408341	118.377136710973	218.766130734889	241.411624733787	211.336676319705	214.106992155844	231.091719341787	231.744080285429	OhGene037955	group31	31004574	31015372	+	1868	protein_coding	- && sp|C0LGE0|Y1765_ARATH Probable LRR receptor-like serine/threonine-protein kinase At1g07650 OS=Arabidopsis thaliana OX=3702 GN=At1g07650 PE=1 SV=1 && PF07714:Protein tyrosine and serine/threonine kinase|PF11721:Malectin domain	Pkinase_Tyr
OhGene028173	27.3691058523249	49.5217677772366	61.8333168707824	35.7961241583957	31.8515183860264	29.8336279066134	634.626383581921	614.704822799128	589.683556665973	71.3359007860588	84.0561278515239	67.3536339139654	OhGene028173	group20	52652473	52660777	-	1445	protein_coding	- && sp|I6YGS0|EPHA_MYCTU Epoxide hydrolase A OS=Mycobacterium tuberculosis (strain ATCC 25618 / H37Rv) OX=83332 GN=ephA PE=1 SV=1 && PF00561:alpha/beta hydrolase fold	Abhydrolase_1
OhGene038912	136.135959850638	17.5389594211046	140.3634641132	129.609208853083	133.416516316469	123.09992097389	350.694839627125	363.644061839044	485.391918458484	155.919897432386	150.190378593564	109.332721717982	OhGene038912	group33	369501	369602	-	102	protein_coding	- && - && -	-
OhGene026284	104.346575161271	44.4916496116221	45.3840244412724	265.783793307929	162.100339308698	169.419308512037	187.24072224534	140.675821830335	136.932678239753	330.985005995907	292.064135212086	414.597623951095	OhGene026284	group18	3247352	3254161	-	1922	protein_coding	- && sp|Q9LY87|RGLG2_ARATH E3 ubiquitin-protein ligase RGLG2 OS=Arabidopsis thaliana OX=3702 GN=RGLG2 PE=1 SV=1 && PF07002:Copine|PF13920:Zinc finger, C3HC4 type (RING finger)	-
OhGene041184	162.934781579805	372.014137205558	194.929886685882	145.056245638099	152.738819147225	143.047856503788	138.928561315501	159.046143918308	150.806917327952	224.434458532967	222.871394251041	226.634689376118	OhGene041184	group35	4953464	4955638	-	2013	protein_coding	- && sp|Q94C98|PATH2_ARATH Protein PAT1 homolog 2 OS=Arabidopsis thaliana OX=3702 GN=PAT1H2 PE=2 SV=1 && -	-
OhGene039193	220.913717790411	136.372597597212	247.745349227124	129.227580592096	105.348014249889	112.068015487706	137.716975024959	197.352989557169	160.191897161665	284.054433664768	300.468690664056	254.838117387368	OhGene039193	group33	6566676	6567849	-	732	protein_coding	- && sp|Q6NQP4|LRR2_ARATH Leucine-rich repeat protein 2 OS=Arabidopsis thaliana OX=3702 GN=LRR2 PE=2 SV=1 && PF08263:Leucine rich repeat N-terminal domain|PF13855:Leucine rich repeat	LRRNT_2
OhGene000173	164.74113463145	268.938978124657	165.897250853486	120.694054360415	141.536571365768	128.29300056837	159.505361919347	154.847062079007	139.328489374017	292.302917649303	268.846561164011	281.116814106754	OhGene000173	group01	7520371	7529187	-	2263	protein_coding	- && sp|Q42456|ASPR1_ORYSJ Aspartic proteinase oryzasin-1 OS=Oryza sativa subsp. japonica OX=39947 GN=Os05g0567100 PE=2 SV=2 && PF00026:Eukaryotic aspartyl protease|PF05184:Saposin-like type B, region 1|PF03489:Saposin-like type B, region 2	Asp
OhGene040831	90.1828932343892	97.0489087967789	116.969553427667	177.426198527036	199.943993287283	182.370253294652	382.576188684137	229.669933793081	285.274197690513	223.292692619219	194.889896032124	104.363052548983	OhGene040831	group34	31776937	31777242	+	306	protein_coding	- && sp|A6MGW7|OLE_LILLO Oleosin OS=Lilium longiflorum OX=4690 PE=1 SV=1 && PF01277:Oleosin	-
OhGene001168	72.79551003334	62.7828562523013	85.5422620916297	50.2505752953929	34.5483082058339	20.9269865655614	304.737574193999	324.13794429665	372.431048457744	291.736915007137	308.659445171597	355.312592114879	OhGene001168	group01	91485821	91488518	+	1060	protein_coding	- && sp|Q70II3|EF110_ARATH Ethylene-responsive transcription factor ERF110 OS=Arabidopsis thaliana OX=3702 GN=ERF110 PE=2 SV=2 && PF00847:AP2 domain	AP2
OhGene048237	244.403055215724	959.689299890932	260.918506981516	303.172534231079	316.253404307453	192.846664836227	0.521890162705049	0	0	0.567193763729858	1.31709699915258	0.244056935598419	OhGene048237	scaffolds	111059461	111064326	-	2077	protein_coding	- && - && PF01190:Pollen protein Ole e 1 like	-
OhGene048816	127.565866615894	282.805455388059	161.975229986198	147.23862002578	169.349044638916	160.821286575923	283.982139314962	192.60781236995	238.2102919666	179.926887709663	169.565152707401	164.447848689224	OhGene048816	scaffolds	125650504	125680440	+	897	protein_coding	- && sp|P21820|TPIS_COPJA Triosephosphate isomerase, cytosolic OS=Coptis japonica OX=3442 PE=2 SV=1 && PF00121:Triosephosphate isomerase	-
OhGene005572	218.896322436418	194.193445129435	190.224091596617	181.790633213575	197.421121251679	196.044632510092	193.421418814285	137.887339433392	222.799734044924	172.986718093097	205.425023934001	163.943658757244	OhGene005572	group03	4849734	4850108	-	269	protein_coding	- && sp|P42644|14333_ARATH 14-3-3-like protein GF14 psi OS=Arabidopsis thaliana OX=3702 GN=GRF3 PE=1 SV=2 && -	-
OhGene037673	219.802961967432	317.917849727581	197.628312969199	179.008775679629	226.25375603571	218.256915100947	73.1510708424678	72.8579723510258	70.606735313383	239.707799597256	215.939803753498	241.532019366942	OhGene037673	group31	19175855	19179541	+	978	protein_coding	- && sp|Q9FKT4|QKIL2_ARATH KH domain-containing protein At5g56140 OS=Arabidopsis thaliana OX=3702 GN=At5g56140 PE=2 SV=1 && -	-
OhGene036360	205.378580742614	195.426560046244	106.985602858542	406.511639793559	476.001070692337	511.753168223826	88.5704354695099	55.8295706439182	65.5132166896231	58.4958229629706	55.0217064435431	42.0563329298586	OhGene036360	group30	1875975	1877847	-	1591	protein_coding	- && sp|Q7XLR1|PIP26_ORYSJ Probable aquaporin PIP2-6 OS=Oryza sativa subsp. japonica OX=39947 GN=PIP2-6 PE=2 SV=2 && PF00230:Major intrinsic protein	-
OhGene038480	122.431678636481	186.609138547517	117.11932238212	189.321637396326	170.37226496751	195.127998222634	344.666910633418	291.204419895772	325.306464658645	97.2918864900333	118.157822998156	105.794775420974	OhGene038480	group32	9913671	9920631	-	2343	protein_coding	- && sp|Q8W034|RNP1_ARATH Heterogeneous nuclear ribonucleoprotein 1 OS=Arabidopsis thaliana OX=3702 GN=RNP1 PE=1 SV=1 && PF00076:RNA recognition motif. (a.k.a. RRM, RBD, or RNP domain)	RRM_1
OhGene031032	151.489872986946	214.89175506939	164.014965406883	171.519927398508	232.240308121087	172.192021590505	159.502485072015	152.423589694507	129.115631225799	206.95674073608	248.094402734671	257.258730135759	OhGene031032	group24	3108031	3108363	+	333	protein_coding	- && sp|Q94B40|SAP6_ARATH Zinc finger A20 and AN1 domain-containing stress-associated protein 6 OS=Arabidopsis thaliana OX=3702 GN=SAP6 PE=2 SV=2 && PF01428:AN1-like Zinc finger	zf-AN1
novel.320	292.005797098981	141.234778496264	125.363293877372	82.9159675737551	89.3181837462567	90.8375704345533	282.493651491583	357.957553857467	265.445316858719	135.507068000566	247.087397041024	148.457264904144	-	group01	68032840	68034017	-	1178	-	- && - && -	-
OhGene032126	171.814784077638	144.588298350969	143.980135236796	202.322159264685	191.289138161921	166.951758445411	228.035872413653	259.783212783563	195.051660301347	195.95934054342	178.805067721748	179.053970783648	OhGene032126	group25	15661291	15664029	+	1022	protein_coding	- && sp|Q9LZX1|LOR15_ARATH Protein LURP-one-related 15 OS=Arabidopsis thaliana OX=3702 GN=At5g01750 PE=1 SV=1 && PF04525:LURP-one-related	-
OhGene001253	129.719911296792	113.543728444229	166.416166123879	99.9337008897665	85.1627486565498	100.645162941384	332.389533674096	354.780723373167	381.252774484686	163.233237434954	164.338518105778	158.244535767999	OhGene001253	group01	97023469	97047050	-	2710	protein_coding	- && sp|Q84RK2|FAP2_ARATH Fatty-acid-binding protein 2 OS=Arabidopsis thaliana OX=3702 GN=FAP2 PE=2 SV=2 && -	-
OhGene036641	68.2361009007445	91.6303684878198	51.7328756623178	63.9145577638042	68.586618788508	46.7879780937347	266.585101667774	273.783366198459	264.815873356683	298.107012570591	471.503592727529	282.301451087783	OhGene036641	group30	22467759	22468250	-	492	protein_coding	- && sp|Q8LC69|ATL8_ARATH RING-H2 finger protein ATL8 OS=Arabidopsis thaliana OX=3702 GN=ATL8 PE=2 SV=2 && PF13639:Ring finger domain	-
OhGene043778	211.194991891364	213.025502827287	177.433814891815	132.201393030145	131.65932317474	128.352184268776	165.930159784415	197.471975767089	198.44079322242	221.566172197508	250.413573539653	218.359617640949	OhGene043778	group38	7079893	7083514	-	1300	protein_coding	- && sp|Q9SLK2|ALIS3_ARATH ALA-interacting subunit 3 OS=Arabidopsis thaliana OX=3702 GN=ALIS3 PE=1 SV=1 && PF03381:LEM3 (ligand-effect modulator 3) family / CDC50 family	-
OhGene042933	146.475399839294	174.78480250687	123.423046030573	218.344003665455	168.500534344181	215.684267668046	211.809422470719	246.82918172015	359.419061217898	121.868425579336	150.930232675305	104.877156256121	OhGene042933	group37	3899392	3899565	-	174	protein_coding	- && sp|Q9LXJ2|QCR9_ARATH Cytochrome b-c1 complex subunit 9, mitochondrial OS=Arabidopsis thaliana OX=3702 GN=QCR9 PE=1 SV=1 && -	-
OhGene029131	131.545814797908	69.3543139932871	83.3852272188674	295.421186862731	306.775696117019	282.787435062228	65.3997378602108	67.6627083511065	70.2458948272464	241.2077032594	332.908693574253	294.122756569369	OhGene029131	group21	39832970	39834054	+	779	protein_coding	- && sp|Q10E50|PLA23_ORYSJ Phospholipase A2 homolog 3 OS=Oryza sativa subsp. japonica OX=39947 GN=PLA2-III PE=1 SV=1 && -	-
OhGene025909	45.5286593131055	56.2140406414003	56.2910802058128	85.5672446797053	100.302469260137	82.0491900730431	584.559088017729	493.229592423994	525.583605974155	61.2792047941389	88.282970492668	60.2691089030219	OhGene025909	group17	57799442	57800208	+	471	protein_coding	- && sp|P42791|RL182_ARATH 60S ribosomal protein L18-2 OS=Arabidopsis thaliana OX=3702 GN=RPL18B PE=1 SV=2 && PF17135:Ribosomal protein 60S L18 and 50S L18e	-
OhGene039084	65.2230082303274	63.0078844109117	60.0296576081612	103.326484141531	103.679716468666	122.841849860738	593.113399437985	448.145263894989	557.21256974976	48.1597446995908	34.4101945564768	38.2570758670126	OhGene039084	group33	4445887	4446045	-	159	protein_coding	- && sp|P46302|RS28_MAIZE 40S ribosomal protein S28 OS=Zea mays OX=4577 GN=RPS28 PE=3 SV=1 && -	-
OhGene030817	136.692052307814	71.4918259630242	73.6198615194522	458.739965613992	408.509858590014	344.725970066846	133.207813039333	78.7470551607608	84.3336704382051	143.666030154502	142.68287240013	159.299808165762	OhGene030817	group23	59517018	59525036	-	1066	protein_coding	- && sp|P40393|RIC2_ORYSJ Ras-related protein RIC2 OS=Oryza sativa subsp. japonica OX=39947 GN=RIC2 PE=2 SV=2 && PF00071:Ras family	Ras
OhGene050477	142.167299844021	78.9253173949708	129.446305793285	297.094506895271	249.586507353004	219.938525473351	156.218610379356	126.318463586194	134.121451153002	216.555413100536	231.722298401498	251.962226868259	OhGene050477	scaffolds	174748421	174749326	-	340	protein_coding	- && sp|P94077|LSD1_ARATH Protein LSD1 OS=Arabidopsis thaliana OX=3702 GN=LSD1 PE=1 SV=1 && -	-
OhGene029631	58.9081526626416	104.862511252585	112.239983967498	61.6502129239125	49.9898003685032	58.4933410109314	217.675642408251	233.097843252679	222.747159038365	345.266312903193	413.496616079411	354.215361529887	OhGene029631	group21	65711093	65712776	+	737	protein_coding	- && - && PF02496:ABA/WDS induced protein	-
OhGene008738	147.647203038009	247.742035365032	127.994269957631	155.083254495355	156.114155442201	136.626762864814	266.132309645563	214.06821760093	327.071345708287	152.741760059434	164.513953616083	134.941941049542	OhGene008738	group04	80412308	80414102	+	725	protein_coding	- && - && -	-
OhGene006021	100.440274175516	114.092720724022	119.714757232602	165.02254331086	182.04481102664	159.799608298249	337.356724205314	211.653733629465	269.22046390333	159.278716084557	238.668056070421	173.279179086431	OhGene006021	group03	24625669	24626167	-	392	protein_coding	- && sp|P55142|GRXC6_ORYSJ Glutaredoxin-C6 OS=Oryza sativa subsp. japonica OX=39947 GN=GRXC6 PE=1 SV=2 && -	-
OhGene003745	85.5645045215075	139.667304873458	100.451464941326	121.277570099996	147.221059112508	130.703567068489	408.198398029611	358.612066542583	451.749732799418	89.2675723531761	102.389094411046	91.9531438893121	OhGene003745	group02	35156954	35158452	+	871	protein_coding	- && sp|P60039|RL73_ARATH 60S ribosomal protein L7-3 OS=Arabidopsis thaliana OX=3702 GN=RPL7C PE=2 SV=1 && -	-
OhGene040748	216.511981749209	163.495624378456	207.773732137151	79.050533992178	130.665290033736	89.6210903690707	88.5358435181464	116.355959835567	100.665106825653	353.678491894703	295.904884977385	382.697437729288	OhGene040748	group34	30248074	30248526	+	453	protein_coding	- && sp|P23444|H1_MAIZE Histone H1 OS=Zea mays OX=4577 PE=2 SV=2 && PF00538:linker histone H1 and H5 family	-
OhGene037171	172.515470921836	233.560476291043	198.848240827034	75.4655560716845	45.0747760635586	45.8585199430511	265.973106484882	221.429461631523	217.14901615248	278.153397271355	268.495101414287	201.823786807689	OhGene037171	group31	4036874	4037089	+	216	protein_coding	- && sp|P80728|MAVI_CUCPE Mavicyanin OS=Cucurbita pepo OX=3663 PE=1 SV=1 && -	-
OhGene036790	172.240952100182	135.071118818917	113.931789924994	325.258622848759	290.147271550421	258.855898080036	195.897446012961	86.2415213239078	88.9526090263171	186.881233602583	129.639371539883	240.220635012346	OhGene036790	group30	28917384	28918138	-	249	protein_coding	- && - && -	-
OhGene043168	136.89289704607	164.964567863548	117.285359075551	175.932652612478	180.260807927927	166.025106293758	300.53882319787	270.631316066146	397.768291269963	99.0892806112358	124.42340442898	86.8530966918549	OhGene043168	group37	13690545	13691179	-	321	protein_coding	- && sp|Q8LDP4|CP19D_ARATH Peptidyl-prolyl cis-trans isomerase CYP19-4 OS=Arabidopsis thaliana OX=3702 GN=CYP19-4 PE=1 SV=2 && PF00160:Cyclophilin type peptidyl-prolyl cis-trans isomerase/CLD	Pro_isomerase
OhGene028698	163.016159276929	191.472939312848	132.866095911639	258.739049388633	313.349138979878	283.139122844708	216.301579089746	174.856417848133	192.036544896751	72.126211057158	106.695011420695	91.9557832631141	OhGene028698	group21	2548341	2549072	+	441	protein_coding	- && sp|Q9S7L9|CX6B1_ARATH Cytochrome c oxidase subunit 6b-1 OS=Arabidopsis thaliana OX=3702 GN=COX6B-1 PE=1 SV=1 && PF02297:Cytochrome oxidase c subunit VIb	-
OhGene011962	103.691937727961	70.7867355053215	85.8337730188635	168.056530917695	139.292555199682	146.037244378378	179.361258723618	249.29101626641	229.646801254781	298.752992922005	261.752656217919	258.923339006418	OhGene011962	group05	68068107	68068457	-	278	protein_coding	- && - && -	-
OhGene019778	45.143237983258	103.623622546985	102.865028041671	136.065946457892	127.566318546495	99.8701362509486	367.245266733224	464.046218688478	519.733710791181	45.0624597315213	107.630575760259	72.0194679572996	OhGene019778	group11	43555717	43555899	-	183	protein_coding	- && sp|O50003|RL12_PRUAR 60S ribosomal protein L12 OS=Prunus armeniaca OX=36596 GN=RPL12 PE=2 SV=1 && -	-
OhGene035747	252.424379147973	162.131709869087	217.977766302407	293.334356362057	170.022107678605	169.228524658675	129.290923545367	140.853219513408	111.696458787697	179.092940998245	181.500034194938	176.256541358019	OhGene035747	group29	22792787	22800826	+	1878	protein_coding	- && sp|Q9FWQ2|TPP2_ORYSJ Probable trehalose-phosphate phosphatase 2 OS=Oryza sativa subsp. japonica OX=39947 GN=TPP2 PE=1 SV=1 && PF02358:Trehalose-phosphatase	-
OhGene051155	72.3760799205926	0	72.7810554661039	115.767448684307	89.667468960662	121.276218440944	368.406700214354	548.655952950137	425.782384612706	134.745590373667	153.766339988649	79.5147067039869	OhGene051155	scaffolds	206398304	206398871	-	153	protein_coding	- && sp|P00052|CYC_VIGRR Cytochrome c OS=Vigna radiata var. radiata OX=3916 PE=1 SV=1 && -	-
OhGene026134	124.362339476459	325.477825024938	111.754136780211	149.880689874451	166.314027106069	126.011962115208	235.442048735004	256.094324025188	226.955745914205	167.208721547562	149.429044877191	142.805848249822	OhGene026134	group17	73523794	73524258	-	465	protein_coding	- && sp|P27788|FER3_MAIZE Ferredoxin-3, chloroplastic OS=Zea mays OX=4577 GN=FDX3 PE=1 SV=1 && PF00111:2Fe-2S iron-sulfur cluster binding domain	Fer2
OhGene001375	169.95779679412	290.40280215896	118.74666094919	404.7066159222	492.263924223831	454.245493196393	64.6794874470784	28.0689351148984	62.7562217780711	30.4890094188418	27.1397731473118	27.3313940638704	OhGene001375	group01	101124252	101128714	+	1391	protein_coding	- && sp|Q9SB81|PER42_ARATH Peroxidase 42 OS=Arabidopsis thaliana OX=3702 GN=PER42 PE=1 SV=2 && PF00141:Peroxidase	-
OhGene048695	173.015996284221	297.519844847956	154.767941930019	189.949226313959	203.721452496326	237.35015125289	140.140543161476	159.655470626483	140.370568717568	142.498128048447	176.836719723638	146.958130803549	OhGene048695	scaffolds	123200927	123206507	+	1021	protein_coding	- && sp|P29545|EF1B_ORYSJ Elongation factor 1-beta OS=Oryza sativa subsp. japonica OX=39947 GN=Os07g0662500 PE=1 SV=3 && PF00736:EF-1 guanine nucleotide exchange domain	-
OhGene018246	86.4186056048007	56.9532114911762	87.4694016132609	89.3018869378695	96.5775339627653	96.710079121978	431.359973120539	345.831620461211	349.556952830821	170.130825182963	197.357263490222	153.56851891675	OhGene018246	group09	94852635	94853857	-	779	protein_coding	- && sp|P40619|HMGL_IPONI HMG1/2-like protein OS=Ipomoea nil OX=35883 PE=2 SV=1 && PF00505:HMG (high mobility group) box	HMG_box
OhGene036383	192.64444586864	188.915639716602	130.797953966227	150.940619615	223.636452585889	224.337295982818	150.309933687456	200.425295556762	204.988671247941	185.348334369995	161.948139660603	144.637251494552	OhGene036383	group30	3842496	3842870	+	375	protein_coding	- && sp|Q9XF92|BRH1_ARATH Brassinosteroid-responsive RING protein 1 OS=Arabidopsis thaliana OX=3702 GN=BRH1 PE=2 SV=1 && PF13639:Ring finger domain	-
OhGene043322	170.320232371273	220.039162225703	211.693734420512	81.2557168470069	52.3172347968154	49.7489086313087	215.672795429602	295.099159117854	259.232158817689	203.953790612101	172.477765893162	223.981833709777	OhGene043322	group37	25425802	25426224	+	387	protein_coding	- && sp|Q0DJC7|SAP15_ORYSJ Zinc finger AN1 domain-containing stress-associated protein 15 OS=Oryza sativa subsp. japonica OX=39947 GN=SAP15 PE=2 SV=1 && PF01428:AN1-like Zinc finger	zf-AN1
OhGene011719	156.433985001807	128.189108173318	255.671408423791	59.9776350839659	55.044915286555	54.4779167943917	305.100402868684	398.081273996406	410.624700514303	93.1123889192631	132.578148511429	102.486497590223	OhGene011719	group05	59627710	59632550	+	2018	protein_coding	- && sp|P11043|AROA_PETHY 3-phosphoshikimate 1-carboxyvinyltransferase, chloroplastic OS=Petunia hybrida OX=4102 GN=EPSPS PE=1 SV=1 && PF00275:EPSP synthase (3-phosphoshikimate 1-carboxyvinyltransferase)	EPSP_synthase
OhGene031750	99.5434860132348	239.746837148079	137.07452428893	184.231516606304	233.882894166526	230.386666158278	121.669638237982	83.0014641684177	104.142895501699	223.39090369092	272.630566973229	221.555965299566	OhGene031750	group25	1541464	1542051	-	588	protein_coding	- && sp|O49347|PSBY_ARATH Photosystem II core complex proteins psbY, chloroplastic OS=Arabidopsis thaliana OX=3702 GN=PSBY PE=2 SV=1 && PF06298:Photosystem II protein Y (PsbY)	-
OhGene011992	145.065476204478	218.333470611811	134.219608781646	179.675961199096	204.841520001043	199.446740648606	146.20335830185	204.151052260516	154.829958040984	161.6947084484	236.98871427426	158.728221337125	OhGene011992	group05	69292956	69298550	-	1683	protein_coding	- && sp|P25776|ORYA_ORYSJ Oryzain alpha chain OS=Oryza sativa subsp. japonica OX=39947 GN=Os04g0650000 PE=1 SV=2 && PF00112:Papain family cysteine protease|PF00396:Granulin	Peptidase_C1
OhGene004197	122.257218975936	101.598632618506	107.107951733531	168.028418416705	174.572390901897	162.87436070152	209.431344508002	198.305465375495	155.614985814189	242.440631565761	256.263275619664	240.988219703272	OhGene004197	group02	54318965	54329619	-	1708	protein_coding	- && sp|Q1PER6|APX2_ARATH L-ascorbate peroxidase 2, cytosolic OS=Arabidopsis thaliana OX=3702 GN=APX2 PE=2 SV=3 && PF00141:Peroxidase	-
OhGene006953	112.870313637226	154.952050124551	120.834034248876	121.677757782922	144.172197051241	128.47873389255	395.695504889013	348.220523235776	457.598313905392	52.1266127109254	46.9048254891799	54.6718582806381	OhGene006953	group03	105325600	105331447	-	1808	protein_coding	- && sp|Q40401|CALR_NICPL Calreticulin OS=Nicotiana plumbaginifolia OX=4092 GN=CAL1 PE=2 SV=1 && PF00262:Calreticulin family	-
OhGene004316	215.226067906906	205.951665509071	189.738289825479	58.5625024445118	38.0392904729714	43.9998683498231	222.771098236368	219.106700086742	202.086115850649	264.188273719271	255.292213358106	221.239136818617	OhGene004316	group02	57977412	57980253	+	2321	protein_coding	- && - && PF04749:PLAC8 family|PF11204:Protein of unknown function (DUF2985)	-
OhGene040719	143.894335524946	147.504966655642	184.929837284075	89.2424897705737	94.1073593565667	104.327634934039	213.689306564946	226.107689041701	183.189588516299	257.538763526963	244.839145342544	244.520858804193	OhGene040719	group34	29530266	29537717	+	2724	protein_coding	- && - && PF05641:Agenet domain	Agenet
OhGene036826	103.369782172302	145.673585820432	85.2206746401574	154.326637725897	163.58631390859	165.090671794984	384.549796006713	320.717657546766	331.927781833076	82.7447921294619	126.359150153462	68.7944203537173	OhGene036826	group30	30889295	30889714	-	420	protein_coding	- && sp|Q9SQZ1|RS173_ARATH 40S ribosomal protein S17-3 OS=Arabidopsis thaliana OX=3702 GN=RPS17C PE=2 SV=3 && PF00833:Ribosomal S17	-
OhGene001551	71.8440504842831	107.685805222394	166.543445715328	104.051431030418	40.173441190628	50.1164079563605	185.221352191414	242.602803851332	236.544850604934	255.056022078177	438.760047755372	228.353885854751	OhGene001551	group01	104426524	104427577	+	1030	protein_coding	- && sp|Q9LIE6|VQ22_ARATH VQ motif-containing protein 22 OS=Arabidopsis thaliana OX=3702 GN=VQ22 PE=2 SV=1 && PF05678:VQ motif	-
OhGene044092	391.787062506935	421.196931921659	139.362032396448	267.562683463369	345.571923370669	329.304032831896	54.4950486121339	41.7841517179547	45.3970068611456	27.5604221112718	35.6759553218943	26.2410405897179	OhGene044092	group38	16724028	16728609	+	2009	protein_coding	- && sp|Q43111|PME3_PHAVU Pectinesterase 3 OS=Phaseolus vulgaris OX=3885 GN=MPE3 PE=2 SV=1 && PF01095:Pectinesterase|PF04043:Plant invertase/pectin methylesterase inhibitor	-
OhGene030156	125.292803554843	133.943683948251	92.4559341965012	163.894184040359	200.283305669826	155.968652009996	244.587170201482	220.247577534903	240.534294815055	157.074859635589	269.35241523593	122.177405108626	OhGene030156	group22	62400272	62400466	+	195	protein_coding	- && sp|O22173|PABP4_ARATH Polyadenylate-binding protein 4 OS=Arabidopsis thaliana OX=3702 GN=PAB4 PE=1 SV=1 && -	-
OhGene015610	260.268661783412	195.22676210802	109.037135436595	144.817788599653	83.0346695325374	73.8599525843342	325.409631754323	370.738750885813	238.511546139083	109.621843597099	116.249572593664	98.9649636240354	OhGene015610	group07	82176632	82178876	-	1972	protein_coding	- && sp|Q8RX37|P2C02_ARATH Probable protein phosphatase 2C 2 OS=Arabidopsis thaliana OX=3702 GN=At1g07160 PE=2 SV=1 && PF00481:Protein phosphatase 2C	PP2C
OhGene003763	131.301926723462	203.483778819049	142.358817617813	172.635359313553	212.691790282877	190.182519262757	214.287928494629	157.110159002076	198.956176582132	169.68363396457	151.740011059449	181.172437901789	OhGene003763	group02	35509766	35532201	+	2423	protein_coding	- && sp|P42731|PABP2_ARATH Polyadenylate-binding protein 2 OS=Arabidopsis thaliana OX=3702 GN=PAB2 PE=1 SV=1 && PF00076:RNA recognition motif. (a.k.a. RRM, RBD, or RNP domain)	RRM_1
OhGene043807	37.7110919523458	24.9014676616123	44.3966070571434	62.6642380582143	83.0219865671882	54.4619988763606	281.343312662187	227.807095502242	229.080280776243	358.165201916315	361.598746219153	352.791899249832	OhGene043807	group38	7654318	7663430	+	1911	protein_coding	- && sp|Q07346|DCE_PETHY Glutamate decarboxylase OS=Petunia hybrida OX=4102 GN=GAD PE=1 SV=1 && PF00282:Pyridoxal-dependent decarboxylase conserved domain	-
OhGene013796	199.965606582227	281.020995161796	189.992651154575	141.861484600564	126.539512118069	127.934209368412	256.728758195934	197.59053008514	168.795996361442	153.815715280802	142.871963673663	125.187374775356	OhGene013796	group06	49997553	49999000	-	494	protein_coding	- && sp|P0C8Z0|Y8359_ORYSI Uncharacterized protein OsI_027940 OS=Oryza sativa subsp. indica OX=39946 GN=OsI_027940 PE=1 SV=2 && -	-
OhGene036229	74.3833175720216	111.935794651787	61.4689161588224	108.632158399235	105.384322807817	124.899426336358	445.092130131125	354.448710672282	380.314059015656	111.88293074602	136.780523361995	95.5759000797748	OhGene036229	group29	46205321	46213393	-	716	protein_coding	- && sp|P49690|RL23_ARATH 60S ribosomal protein L23 OS=Arabidopsis thaliana OX=3702 GN=RPL23A PE=2 SV=3 && PF00238:Ribosomal protein L14p/L23e	-
OhGene050699	155.299219106722	216.017994990537	69.2109004217253	483.67830074974	564.743004809471	596.152977396447	4.35327657806581	3.92006915108672	6.97667521775036	1.57705682365049	1.46485165581789	2.71435745776662	OhGene050699	scaffolds	181918546	181920393	-	747	protein_coding	- && sp|Q9SB81|PER42_ARATH Peroxidase 42 OS=Arabidopsis thaliana OX=3702 GN=PER42 PE=1 SV=2 && PF00141:Peroxidase	-
OhGene045154	94.0167682689425	61.9437977694207	61.6583692486927	75.2859090786554	98.3449659568552	90.4853338149165	439.748427044772	355.632319962542	545.397528941112	100.454852092528	74.9288655109639	102.167152218495	OhGene045154	group39	28802647	28805067	-	387	protein_coding	- && sp|O80929|RL361_ARATH 60S ribosomal protein L36-1 OS=Arabidopsis thaliana OX=3702 GN=RPL36A PE=3 SV=1 && PF01158:Ribosomal protein L36e	-
OhGene040873	165.841023044555	330.974740380489	215.589944970538	138.320543273657	122.116562833987	117.53668717431	108.337707604923	105.509693919336	91.2945890831176	237.404017890291	236.858396783293	229.085282106435	OhGene040873	group34	32964109	32973422	+	1841	protein_coding	- && sp|Q10716|CYSP1_MAIZE Cysteine proteinase 1 OS=Zea mays OX=4577 GN=CCP1 PE=2 SV=1 && PF08246:Cathepsin propeptide inhibitor domain (I29)|PF00112:Papain family cysteine protease	Peptidase_C1
OhGene035531	144.407511841563	138.207000238304	182.472503347161	59.3937345423836	67.6844765703062	86.1699446817233	99.894893711969	91.8679735172322	150.726964152898	345.333698757654	417.314694806402	315.077025314548	OhGene035531	group29	4501472	4501981	+	510	protein_coding	- && sp|Q40479|ERF2_TOBAC Ethylene-responsive transcription factor 2 OS=Nicotiana tabacum OX=4097 GN=ERF2 PE=2 SV=1 && PF00847:AP2 domain	AP2
OhGene041515	277.532336537611	218.443124074221	162.42761566503	224.546464196321	270.18985383936	292.243531687488	111.819636903118	71.922952950991	43.8869590539749	153.768020485366	149.738678206816	120.590330193441	OhGene041515	group35	13820251	13823681	-	475	protein_coding	- && sp|Q75LU8|CNBL3_ORYSJ Calcineurin B-like protein 3 OS=Oryza sativa subsp. japonica OX=39947 GN=CBL3 PE=1 SV=1 && -	-
OhGene034117	179.779280223808	193.543955717102	180.320081155431	165.279888407641	167.768747846135	142.939884845472	165.447421948491	169.53267481305	166.099949197335	203.232822774117	178.21462342136	183.494135667994	OhGene034117	group28	1938189	1939898	+	1710	protein_coding	- && sp|Q7XX84|ETR2_ORYSJ Ethylene receptor 2 OS=Oryza sativa subsp. japonica OX=39947 GN=ETR2 PE=1 SV=1 && PF01590:GAF domain	GAF
OhGene048530	139.921736924819	67.6704297438696	94.4891664245139	79.0757282343501	71.6766150966423	59.0740622881055	224.901880856659	265.895219751269	247.338399484899	274.770154073194	315.454305114327	255.062921654647	OhGene048530	scaffolds	118557367	118559687	+	1417	protein_coding	- && sp|O65468|CRK8_ARATH Cysteine-rich receptor-like protein kinase 8 OS=Arabidopsis thaliana OX=3702 GN=CRK8 PE=3 SV=2 && PF07714:Protein tyrosine and serine/threonine kinase	Pkinase_Tyr
OhGene044700	140.716895914233	82.6073705629325	107.644318122235	43.8539774377046	25.5440328838972	26.2272931462599	253.364430890531	267.920894889426	259.83377629682	297.673139105686	306.998458439361	278.997724469761	OhGene044700	group39	7767071	7771611	+	1399	protein_coding	- && - && PF04601:Domain of unknown function (DUF569)	-
novel.6033	117.450320608467	56.4722163480452	87.9697286608076	199.624044327653	191.959629691707	186.607000020098	219.790314236355	210.288225670565	183.125667999557	200.867620040902	261.584871867411	174.03002771993	-	group34	25977834	25979101	+	868	-	- && - && PF12734:Cysteine-rich TM module stress tolerance	-
OhGene007061	158.429894355327	206.975451177484	150.597571528197	159.431346028778	134.121806150801	154.319582047986	218.737506983083	218.855878614483	296.023770898448	118.8627020785	130.033502030238	139.4181628756	OhGene007061	group03	107596372	107600623	+	669	protein_coding	- && sp|P24922|IF5A2_NICPL Eukaryotic translation initiation factor 5A-2 OS=Nicotiana plumbaginifolia OX=4092 GN=EIF-5A2 PE=2 SV=1 && -	-
OhGene009227	86.6878933108849	49.9645288140732	39.5529198375299	24.5685242728173	27.6595216753655	34.7832746730039	319.725627259756	285.914035427013	260.933831398484	358.714895727732	290.705199515958	303.176901974721	OhGene009227	group04	92597625	92601645	-	1468	protein_coding	- && sp|Q9LDL7|PAT1_ARATH Scarecrow-like transcription factor PAT1 OS=Arabidopsis thaliana OX=3702 GN=PAT1 PE=1 SV=1 && PF03514:GRAS domain family	GRAS
OhGene013319	59.2304895525016	48.879067239144	76.3036358243384	67.5653926569257	69.728193075967	72.9331529364433	53.3097967838551	71.1181944350159	37.9714126605429	483.884984259908	466.399161627788	574.309090633851	OhGene013319	group05	115643355	115643973	+	549	protein_coding	- && sp|Q7XA40|RGA3_SOLBU Putative disease resistance protein RGA3 OS=Solanum bulbocastanum OX=147425 GN=RGA3 PE=2 SV=2 && PF00931:NB-ARC domain	NB-ARC
OhGene031568	159.030434111234	195.564844427124	190.47712785916	183.88985502595	241.891965955992	206.814663643091	157.096502599766	145.505175446548	153.757688455793	114.635378926594	171.046451574835	155.325312163999	OhGene031568	group24	52557964	52558611	+	483	protein_coding	- && sp|P92985|RBP1C_ARATH Ran-binding protein 1 homolog c OS=Arabidopsis thaliana OX=3702 GN=RANBP1C PE=2 SV=1 && PF00638:RanBP1 domain	-
OhGene014219	140.112667538583	138.87258126249	101.906807516184	258.153666923952	179.696500296165	178.792990633873	239.246363009026	200.225070486275	201.427820412934	159.917843520396	125.708796734906	150.874058874232	OhGene014219	group06	70428785	70439080	+	3978	protein_coding	- && sp|Q2QMX9|ACA10_ORYSJ Calcium-transporting ATPase 10, plasma membrane-type OS=Oryza sativa subsp. japonica OX=39947 GN=ACA10 PE=2 SV=1 && PF12515:Ca2+-ATPase N terminal autoinhibitory domain|PF13246:Cation transport ATPase (P-type)|PF00122:E1-E2 ATPase|PF00689:Cation transporting ATPase, C-terminus|PF00690:Cation transporter/ATPase, N-terminus	Cation_ATPase_C
OhGene050850	111.807273662377	111.183889489115	238.648862238675	41.3091867568787	37.0947790692986	43.1089403940108	327.342496334197	456.120195617099	396.499897484026	71.5644804414481	139.337168658481	98.3019139830539	OhGene050850	scaffolds	198076340	198080253	+	1712	protein_coding	- && sp|Q75W16|AROG_ORYSJ Phospho-2-dehydro-3-deoxyheptonate aldolase 2, chloroplastic OS=Oryza sativa subsp. japonica OX=39947 GN=DAHPS2 PE=2 SV=1 && PF01474:Class-II DAHP synthetase family	-
OhGene015014	91.8036900903603	103.312290908519	97.3835687560562	131.348445654834	121.678405331969	125.295333577246	363.623369711816	339.87249225855	473.02524537674	72.5345689400011	74.3435540990888	69.9552156910076	OhGene015014	group07	4416394	4416864	-	471	protein_coding	- && sp|P62980|RS27A_SOLLC Ubiquitin-40S ribosomal protein S27a OS=Solanum lycopersicum OX=4081 GN=UBI3 PE=1 SV=2 && PF00240:Ubiquitin family|PF01599:Ribosomal protein S27a	ubiquitin
OhGene022024	131.518093148756	78.5491040659985	93.1829957014231	92.4177944803463	64.2881933804065	56.479681768081	320.932492622241	317.501915019589	271.600280021531	230.155005810455	213.228852129274	190.919375084573	OhGene022024	group13	69169154	69170318	-	993	protein_coding	- && - && PF06521:PAR1 protein	-
OhGene041531	217.731602307535	230.621033533952	151.202022202696	201.207857847636	185.1793971051	184.290703972583	109.259159102543	163.114389318561	82.9428602810533	201.551626919671	165.442755047931	168.072365795065	OhGene041531	group35	14809205	14810320	+	377	protein_coding	- && sp|P51823|ARF2_ORYSJ ADP-ribosylation factor 2 OS=Oryza sativa subsp. japonica OX=39947 GN=ARF PE=2 SV=2 && -	-
OhGene025611	208.639759953531	162.374366398897	166.172937602321	141.327427501201	145.036397200054	170.056622110111	172.215025769003	125.026515649996	172.332628554306	214.477929776074	220.429273681057	161.069414435157	OhGene025611	group17	49216215	49231325	-	2631	protein_coding	- && sp|Q9FKW4|CDPKS_ARATH Calcium-dependent protein kinase 28 OS=Arabidopsis thaliana OX=3702 GN=CPK28 PE=1 SV=1 && PF00069:Protein kinase domain|PF13499:EF-hand domain pair	Pkinase
OhGene005047	151.357913167271	69.571205703715	114.153619734038	158.65593284362	130.614407911448	87.1957773565057	316.156711482029	244.024304655148	361.9150269208	98.1717872722429	205.170785042993	119.686199153397	OhGene005047	group02	116585224	116585295	+	72	protein_coding	- && - && -	-
OhGene030786	93.3384366075504	108.594757697079	83.5309268826084	142.365127151082	160.662041246616	119.716992249355	128.261473551151	133.338917791365	150.406244954099	301.456801320827	276.061123630078	357.687097851863	OhGene030786	group23	58227161	58237783	-	2079	protein_coding	- && sp|Q5QNI2|NCL1_ORYSJ Sodium/calcium exchanger NCL1 OS=Oryza sativa subsp. japonica OX=39947 GN=NCL1 PE=2 SV=1 && PF01699:Sodium/calcium exchanger protein	Na_Ca_ex
novel.4600	43.852757743298	44.6328856924797	55.8455863808711	53.8076231881582	40.7256760864277	48.2162335321046	536.441186178097	417.186745790805	692.745327603003	40.9551014387271	42.5166452986162	38.3548700282268	-	group24	8190535	8192999	+	489	-	- && - && PF05162:Ribosomal protein L41	-
OhGene009979	137.201078040425	124.958475714785	104.586846934152	183.926577445949	219.700924262284	186.601884674492	152.517810564195	146.332832607275	145.129744463718	221.503178317774	235.986497592723	194.016883286204	OhGene009979	group04	112963834	112975299	+	1194	protein_coding	- && sp|O04834|SAR1A_ARATH GTP-binding protein SAR1A OS=Arabidopsis thaliana OX=3702 GN=SAR1A PE=2 SV=1 && PF00025:ADP-ribosylation factor family	Arf
OhGene011344	272.909848071648	315.63649610917	127.349133496613	201.202469271591	205.58886500054	248.510840684024	156.554314186749	166.938587840585	131.463704217175	77.4324846631803	71.4421902633768	76.4426667604333	OhGene011344	group05	51561440	51568045	-	4549	protein_coding	- && sp|A2YU42|CSLD2_ORYSI Cellulose synthase-like protein D2 OS=Oryza sativa subsp. indica OX=39946 GN=CSLD2 PE=3 SV=1 && PF14570:RING/Ubox like zinc-binding domain|PF03552:Cellulose synthase	-
OhGene045275	101.378968326689	45.3811793833121	73.6278310494402	134.69129703254	86.1174960573463	99.0935189397298	270.629662622802	242.395303956516	201.78333143141	256.373853010023	232.289486937862	305.226596945661	OhGene045275	group40	1922084	1923276	-	749	protein_coding	- && sp|Q9SS90|RGLG1_ARATH E3 ubiquitin-protein ligase RGLG1 OS=Arabidopsis thaliana OX=3702 GN=RGLG1 PE=1 SV=1 && -	-
OhGene041516	245.261134614633	271.813082749398	143.35570850321	242.025956608585	316.905217334808	339.590376309368	60.9205623453744	83.2330961614459	42.9248055185135	105.020981733097	79.5235600941834	115.920422709446	OhGene041516	group35	13854735	13862027	-	516	protein_coding	- && sp|Q75LU8|CNBL3_ORYSJ Calcineurin B-like protein 3 OS=Oryza sativa subsp. japonica OX=39947 GN=CBL3 PE=1 SV=1 && -	-
OhGene051257	87.011846215094	90.448740547545	100.61803324664	117.668248273831	148.914741541657	113.776949733259	414.061496137955	325.567830061651	432.140029659966	80.1228127178429	60.8291023150241	70.5260876852754	OhGene051257	scaffolds	210058933	210067161	+	1610	protein_coding	- && sp|P35684|RL3_ORYSJ 60S ribosomal protein L3 OS=Oryza sativa subsp. japonica OX=39947 GN=RPL3 PE=2 SV=2 && PF00297:Ribosomal protein L3	-
OhGene009020	187.542018789672	348.899823516087	202.850091099048	184.679380450262	205.334409514941	184.318866959993	108.891548377372	97.0649694823116	95.1886098202651	138.366933050376	158.224045289371	129.362682082533	OhGene009020	group04	88429478	88438170	-	1971	protein_coding	- && sp|P42210|ASPR_HORVU Phytepsin OS=Hordeum vulgare OX=4513 PE=1 SV=1 && PF00026:Eukaryotic aspartyl protease|PF03489:Saposin-like type B, region 2|PF05184:Saposin-like type B, region 1	Asp
OhGene045844	133.99786577891	295.953700453899	116.199383528555	171.134489359411	224.690929165315	214.437022832295	113.749504660201	114.480537986366	40.2127807689777	207.251550908068	192.505921768734	212.775465161595	OhGene045844	group40	27811073	27811396	-	324	protein_coding	- && sp|P17340|PLAS_SOLLC Plastocyanin, chloroplastic OS=Solanum lycopersicum OX=4081 GN=PETE PE=2 SV=1 && PF00127:Copper binding proteins, plastocyanin/azurin family	-
novel.6879	89.1720628305813	74.7992867025222	150.25047842679	25.6144897305842	31.6194531950491	50.3125309692636	209.268898582465	331.89422780646	292.51526904705	231.906890107316	273.412694746375	275.99451207097	-	group39	25691858	25721501	-	3688	-	- && sp|W8JMU7|CYQ32_CATRO Cytochrome P450 81Q32 OS=Catharanthus roseus OX=4058 GN=CYP81Q32 PE=2 SV=1 && PF00067:Cytochrome P450	p450
OhGene039508	127.833076223384	139.299545694734	139.901133862498	136.975233578184	151.526075265046	137.583218658961	349.182680778571	256.563102918061	311.561631870949	96.6196641533141	83.257709872519	106.189847935216	OhGene039508	group33	13673960	13674655	-	506	protein_coding	- && sp|Q9SS17|RS241_ARATH 40S ribosomal protein S24-1 OS=Arabidopsis thaliana OX=3702 GN=RPS24A PE=2 SV=1 && PF01282:Ribosomal protein S24e	Ribosomal_S24e
OhGene013614	124.057099206614	105.546658150103	123.437353460704	47.3030190658934	74.1050095590387	55.12847269488	254.452081675678	265.791730891992	259.967132013532	256.260627809235	265.426993691509	203.476454567333	OhGene013614	group06	28736535	28737812	-	1278	protein_coding	- && sp|O80888|M3K17_ARATH Mitogen-activated protein kinase kinase kinase 17 OS=Arabidopsis thaliana OX=3702 GN=MAPKKK17 PE=1 SV=1 && PF00069:Protein kinase domain	Pkinase
OhGene027530	193.664399278507	212.096794967666	203.276462520955	207.158027151397	214.705937077068	188.631374132844	155.180691592452	159.405060092865	116.058434931972	125.55161765676	139.826537137819	110.734558408283	OhGene027530	group19	61083616	61086227	-	943	protein_coding	- && sp|Q05001|NCPR_CATRO NADPH--cytochrome P450 reductase OS=Catharanthus roseus OX=4058 GN=CPR PE=2 SV=1 && PF00258:Flavodoxin	-
OhGene035407	211.197088140378	279.209357109926	205.527897495642	138.963858607738	155.522271745724	155.735713976271	179.260505292136	141.244041970938	127.932753702236	149.160234925268	135.720209227406	141.46221076407	OhGene035407	group28	47728747	47729402	-	387	protein_coding	- && sp|Q9C835|CP21D_ARATH Peptidyl-prolyl cis-trans isomerase CYP21-4 OS=Arabidopsis thaliana OX=3702 GN=CYP21-4 PE=2 SV=1 && PF00160:Cyclophilin type peptidyl-prolyl cis-trans isomerase/CLD	Pro_isomerase
OhGene046017	176.46798171115	258.407335470941	187.275062789482	166.550529822998	183.95777114251	203.180001840239	111.837748279357	92.9616398686279	82.7234347247542	201.01842155745	165.005075801772	181.037948299256	OhGene046017	group41	4955612	4955863	+	252	protein_coding	- && sp|B3H4F1|SP1L1_ARATH Protein SPIRAL1-like 1 OS=Arabidopsis thaliana OX=3702 GN=SP1L1 PE=2 SV=1 && -	-
OhGene021107	253.13224438247	209.582051024229	108.397674611213	142.196699492002	136.417835059084	129.128762842515	332.088788019959	286.406087880044	237.528697280059	53.3749523033553	57.8403076137025	62.8848105203457	OhGene021107	group12	83442142	83443068	+	927	protein_coding	- && sp|Q9SCZ4|FERON_ARATH Receptor-like protein kinase FERONIA OS=Arabidopsis thaliana OX=3702 GN=FER PE=1 SV=1 && PF07714:Protein tyrosine and serine/threonine kinase	Pkinase_Tyr
OhGene043594	168.005518851817	166.683508329727	150.666806302679	177.577805976858	208.834942769828	156.602215396905	161.071233388435	125.442212834775	112.498887886224	176.236100042942	234.010052016908	171.004519839297	OhGene043594	group38	2932669	2934453	+	498	protein_coding	- && sp|A2YS06|ATG8C_ORYSI Autophagy-related protein 8C OS=Oryza sativa subsp. indica OX=39946 GN=ATG8C PE=3 SV=2 && -	-
OhGene020062	102.098486249169	172.146541336955	135.424049008887	70.0567400847991	62.6253320951672	75.7733655518529	265.878420437718	253.890516433658	254.608684707086	183.377489433057	244.066594247011	176.938975884933	OhGene020062	group11	88416608	88417928	-	742	protein_coding	- && sp|Q9FGZ9|UBL5_ARATH Ubiquitin-like protein 5 OS=Arabidopsis thaliana OX=3702 GN=UBL5 PE=3 SV=1 && -	-
OhGene035073	179.134508128821	231.111455721159	202.336806455578	175.945088043557	159.340019603541	157.536485788596	191.898263702011	189.148025617866	168.31646228087	90.1865222788068	124.345930329087	127.33291100474	OhGene035073	group28	35081336	35082447	+	418	protein_coding	- && sp|P42856|ZB14_MAIZE 14 kDa zinc-binding protein OS=Zea mays OX=4577 GN=ZBP14 PE=1 SV=1 && -	-
OhGene042646	88.2758409698148	93.2916739341245	80.1284763036344	139.759832976852	146.697907552309	150.05424441084	393.439463177637	289.213990702398	301.113302398105	87.2638109086603	129.688199928411	96.1244454377086	OhGene042646	group36	29739287	29739961	-	675	protein_coding	- && sp|Q9SPB3|RL10_VITRI 60S ribosomal protein L10 OS=Vitis riparia OX=96939 GN=RPL10 PE=2 SV=1 && PF00252:Ribosomal protein L16p/L10e	-
OhGene023370	284.907632634244	322.864372382206	176.329230075519	69.9394631341178	61.8828829793098	63.0303149987069	183.645764348829	237.207164272772	200.385033830105	139.074241146259	131.151526155449	124.404448942439	OhGene023370	group15	3345495	3352669	-	3329	protein_coding	- && sp|Q7XV13|LOX5_ORYSJ Putative lipoxygenase 5 OS=Oryza sativa subsp. japonica OX=39947 GN=Os04g0447100 PE=3 SV=2 && PF01477:PLAT/LH2 domain|PF00305:Lipoxygenase	Lipoxygenase
OhGene041098	213.589947798447	207.002849757775	157.195148486216	219.967435349775	279.164680515848	231.473817703773	165.112287261107	143.347610658079	133.493247634721	88.5155459012026	76.6120417737953	77.9056744730405	OhGene041098	group35	3167433	3168896	+	1464	protein_coding	- && sp|Q66GR0|FLA17_ARATH Fasciclin-like arabinogalactan protein 17 OS=Arabidopsis thaliana OX=3702 GN=FLA17 PE=2 SV=1 && PF02469:Fasciclin domain	-
OhGene036183	138.578465239263	287.445751764666	123.471629086802	185.829733554403	220.90203494548	178.401718000132	100.018106655184	121.186949364972	103.224459852193	177.847440710585	153.299910241464	199.334150610466	OhGene036183	group29	44754236	44761747	-	2070	protein_coding	- && sp|Q9FJH6|AB1F_ARATH ABC transporter F family member 1 OS=Arabidopsis thaliana OX=3702 GN=ABCF1 PE=2 SV=1 && PF12848:ABC transporter|PF00005:ABC transporter	ABC_tran
OhGene032882	98.8938294530853	22.7823393565998	78.5983304034483	68.0607937849013	51.1614534538076	68.1546952865881	257.979350615816	282.232703087583	252.962736979298	213.354552297296	370.649518421441	220.647086048237	OhGene032882	group26	38320549	38321863	-	958	protein_coding	- && sp|F7J0N2|RGA5R_ORYSJ Disease resistance protein RGA5 OS=Oryza sativa subsp. japonica OX=39947 GN=RGA5 PE=1 SV=1 && -	-
OhGene000861	150.110555747715	179.830114907026	187.996946489236	51.6615585709587	51.5695774301914	56.2999221471828	207.976767153976	278.884919605884	290.739662919483	169.522919419014	174.577018347323	186.059438836024	OhGene000861	group01	74980448	74981553	-	959	protein_coding	- && - && PF00903:Glyoxalase/Bleomycin resistance protein/Dioxygenase superfamily	Glyoxalase
OhGene009835	136.974292822692	299.773998321799	210.193936249597	158.993191127831	161.471802212945	133.228863420391	112.302770101725	158.286035451988	164.328985196471	164.504075969704	115.832154919167	166.685390235892	OhGene009835	group04	106314591	106314888	+	222	protein_coding	- && sp|Q42919|G6PD_MEDSA Glucose-6-phosphate 1-dehydrogenase, cytoplasmic isoform OS=Medicago sativa OX=3879 PE=2 SV=1 && -	-
OhGene022901	136.783794436394	69.9448426838638	88.7092402687018	25.0911469361542	13.3098450167172	19.9304633957727	228.203340618608	227.511381783747	279.191592196046	243.584133833385	388.744645344619	259.170115459987	OhGene022901	group14	19596718	19597398	+	266	protein_coding	- && - && -	-
OhGene014484	94.2788640149343	91.7648737554021	62.4414533464258	112.366357070143	114.867162765266	125.063043429208	371.569064472098	353.850286404999	374.320992085286	91.5140211810303	98.4954693506848	85.0052413222647	OhGene014484	group06	79812992	79817434	-	811	protein_coding	- && sp|Q9FDZ9|RL212_ARATH 60S ribosomal protein L21-2 OS=Arabidopsis thaliana OX=3702 GN=RPL21E PE=2 SV=1 && PF01157:Ribosomal protein L21e	-
OhGene032892	33.7638209799052	70.7503786817441	5.24270314798206	69.251456499253	35.0041404253213	16.5524187524214	492.990126378758	510.107303516411	364.368688120263	118.138930446258	157.645348959588	101.667638762407	OhGene032892	group26	39688691	39689125	+	354	protein_coding	- && sp|Q8RYK0|CML31_ORYSJ Probable calcium-binding protein CML31 OS=Oryza sativa subsp. japonica OX=39947 GN=CML31 PE=2 SV=1 && PF13499:EF-hand domain pair	-
OhGene007156	122.827564202589	64.6617058175664	154.393547094618	135.567381631099	99.5298450647691	109.257359579236	287.316254152344	262.64463312281	350.577929691955	130.107187951165	107.666596702615	150.646838906048	OhGene007156	group03	110474135	110477527	+	249	protein_coding	- && sp|Q8RXF8|MIRO1_ARATH Mitochondrial Rho GTPase 1 OS=Arabidopsis thaliana OX=3702 GN=MIRO1 PE=1 SV=1 && -	-
OhGene002817	124.615619355664	207.048751419903	211.297284668997	240.196377197345	187.766499088945	147.775449408251	60.5260129305698	105.702575282095	74.9549903470489	242.190297534569	172.19070961307	199.846290136099	OhGene002817	group01	138209976	138210727	-	591	protein_coding	- && - && -	-
OhGene049031	185.955599795979	81.9880909058204	169.460367950928	199.907320537924	337.159612766264	198.919673295122	123.718667982432	98.5523969634488	104.09426059636	154.109882039307	174.848500452208	142.859445067051	OhGene049031	scaffolds	133335320	133340033	+	1139	protein_coding	- && sp|P93788|REMO_SOLTU Remorin OS=Solanum tuberosum OX=4113 PE=1 SV=1 && PF03763:Remorin, C-terminal region|PF03766:Remorin, N-terminal region	-
OhGene046310	113.285598257212	134.431561805692	118.772552324433	111.843313313285	133.181396275026	125.40063240635	317.984206924122	258.129755791284	306.895574851337	106.400058459801	118.59582950462	125.261516829023	OhGene046310	group41	24024740	24025607	-	692	protein_coding	- && sp|Q9SQ56|RGGA_TOBAC RGG repeats nuclear RNA binding protein A (Fragment) OS=Nicotiana tabacum OX=4097 GN=RggA PE=2 SV=1 && PF04774:Hyaluronan / mRNA binding family	-
OhGene051685	90.1778983358439	57.0397462912446	281.269395720558	52.4564413036454	14.4310547871472	17.3886071945727	72.2643911958925	212.195047526216	132.177662005857	281.710346085566	485.273508971254	273.288589780442	OhGene051685	scaffolds	223777696	223778040	-	345	protein_coding	- && sp|Q9ZV52|EGC2_ARATH EG45-like domain containing protein 2 OS=Arabidopsis thaliana OX=3702 GN=EGC2 PE=2 SV=2 && PF03330:Lytic transglycolase	-
OhGene037646	152.952781636937	101.95734933134	116.825527592312	94.9593221960001	87.4011692834241	86.3583297850606	255.690101830321	295.147074548601	320.39506552102	132.104515854469	165.435862557094	160.230526062012	OhGene037646	group31	16753028	16756859	+	1895	protein_coding	- && sp|P04635|LIP_STAHY Lipase OS=Staphylococcus hyicus OX=1284 GN=lip PE=1 SV=1 && -	-
OhGene041312	312.976629502492	199.495725201431	129.801208880747	229.472266330524	134.912263475491	131.354944384016	160.187159087903	150.883568245522	150.015911430816	101.998973902076	112.102985602216	155.794397575389	OhGene041312	group35	7960377	7966720	+	2206	protein_coding	- && sp|Q00624|ASOL_BRANA L-ascorbate oxidase homolog OS=Brassica napus OX=3708 GN=Bp10 PE=2 SV=1 && PF07731:Multicopper oxidase|PF00394:Multicopper oxidase|PF07732:Multicopper oxidase	-
OhGene039612	143.837601325239	68.6025993289054	105.883879649423	159.146917210162	78.8179166384886	87.4913562627989	237.691668075473	267.28933370066	213.238493615836	194.991632558745	226.325399884997	185.257053026569	OhGene039612	group33	21154868	21159875	-	1888	protein_coding	- && sp|Q0DJH7|AT5_ORYSJ Acyl transferase 5 OS=Oryza sativa subsp. japonica OX=39947 GN=AT5 PE=2 SV=1 && PF02458:Transferase family	-
OhGene034746	153.301816609435	114.500679427153	151.335308598056	149.486318268673	127.432683084906	133.568604888048	227.089165409196	209.689770888756	229.004022360538	150.591077147302	146.919159581016	174.593543748168	OhGene034746	group28	28602372	28612311	+	2253	protein_coding	- && sp|Q7X809|PAO3_ORYSJ Polyamine oxidase 3 OS=Oryza sativa subsp. japonica OX=39947 GN=PAO3 PE=1 SV=2 && PF01593:Flavin containing amine oxidoreductase	Amino_oxidase
OhGene043643	240.147322205658	153.130272871669	92.7412920180954	134.160988571884	76.490529077554	115.399843612561	298.871247538568	309.298295612286	278.808613331579	70.2958476764208	166.613312408027	29.2044756104149	OhGene043643	group38	3878359	3878601	+	243	protein_coding	- && sp|Q9LSQ6|PBP1_ARATH Calcium-binding protein PBP1 OS=Arabidopsis thaliana OX=3702 GN=PBP1 PE=1 SV=1 && -	-
OhGene002881	288.152073630812	258.903497401523	283.261369928335	184.3500232491	208.072095972874	319.654369242029	21.4200223513566	32.9934057256051	25.0686851720492	139.217089907128	87.3460648406295	111.635360942932	OhGene002881	group01	139552972	139557264	+	3846	protein_coding	- && sp|Q7XBQ9|RGA2_SOLBU Disease resistance protein RGA2 OS=Solanum bulbocastanum OX=147425 GN=RGA2 PE=1 SV=1 && PF00931:NB-ARC domain|PF18052:Rx N-terminal domain	NB-ARC
OhGene008063	23.4360639742871	190.823878501618	0	710.208130841554	435.176474359084	599.906948212759	0	0	0	0	0	0	OhGene008063	group04	26356218	26356247	-	30	protein_coding	- && - && -	-
OhGene046117	337.380588365985	305.699007133967	214.769817143562	55.5902498695203	59.2850058082483	69.3957228806248	210.704377877159	262.601173376124	299.482678596103	44.4058638659369	59.0390433432412	40.8372371182061	OhGene046117	group41	14508920	14510355	+	1353	protein_coding	- && sp|A7NY33|PER4_VITVI Peroxidase 4 OS=Vitis vinifera OX=29760 GN=GSVIVT00023967001 PE=1 SV=1 && PF00141:Peroxidase	-
OhGene012532	106.291883069223	74.9363682168966	96.1979690136683	159.018773298567	185.702275318973	152.2710920208	290.976088443638	282.175597123357	280.564215559841	111.203440449974	130.728287815005	88.2226225930298	OhGene012532	group05	90572668	90573006	+	339	protein_coding	- && sp|Q40089|ATP4_IPOBA ATP synthase subunit delta', mitochondrial OS=Ipomoea batatas OX=4120 PE=1 SV=1 && PF02823:ATP synthase, Delta/Epsilon chain, beta-sandwich domain	-
OhGene022241	228.989689364587	179.373719949458	161.6603170005	323.244994498476	364.82372522441	249.574281267491	110.911684471444	101.359657924466	97.6303298182698	42.7937878333931	44.7437238841065	48.7817735166196	OhGene022241	group13	82767749	82772775	-	2629	protein_coding	- && sp|P0C1U4|GUN9_ORYSJ Endoglucanase 9 OS=Oryza sativa subsp. japonica OX=39947 GN=GLU1 PE=2 SV=1 && PF00759:Glycosyl hydrolase family 9	-
OhGene042123	157.238219651762	111.308754381435	77.5635398648459	288.403103407109	211.303264188376	182.415949713473	151.677619008626	132.136818400965	142.033687753493	170.402965606946	149.733055837863	176.996554464785	OhGene042123	group36	6490047	6496052	-	3073	protein_coding	- && sp|Q9C7G1|PUB45_ARATH U-box domain-containing protein 45 OS=Arabidopsis thaliana OX=3702 GN=PUB45 PE=1 SV=1 && PF04564:U-box domain	U-box
OhGene033634	110.931467197274	141.087371030123	114.146413521063	165.650482973382	199.408371530424	218.416037213948	255.612303496234	233.99590857343	322.536405596345	43.2263251198721	77.0896100357235	66.9592411517796	OhGene033634	group27	35072385	35076594	+	1022	protein_coding	- && sp|O82081|UCC1_ARATH Uclacyanin 1 OS=Arabidopsis thaliana OX=3702 GN=UCC1 PE=1 SV=1 && PF02298:Plastocyanin-like domain	Cu_bind_like
OhGene023579	87.8403317585059	229.266553054129	148.213234859326	67.3563313383168	91.0771372897575	80.4856679697454	110.224429085201	159.607107796929	88.5462007612054	302.491506004918	298.303154680121	278.707782644864	OhGene023579	group15	37785842	37792285	-	1957	protein_coding	- && sp|Q10717|CYSP2_MAIZE Cysteine proteinase 2 OS=Zea mays OX=4577 GN=CCP2 PE=2 SV=1 && PF00112:Papain family cysteine protease|PF08246:Cathepsin propeptide inhibitor domain (I29)	Peptidase_C1
OhGene048628	92.6505729116817	100.818615808355	116.657634618527	81.2318376159335	80.1511472548369	68.9505453656422	186.923891893375	257.689665715836	159.821675888225	261.791432725981	289.853126839998	244.666752528168	OhGene048628	scaffolds	121487912	121489036	-	1125	protein_coding	- && sp|Q688R3|C3H33_ORYSJ Zinc finger CCCH domain-containing protein 33 OS=Oryza sativa subsp. japonica OX=39947 GN=Os05g0128200 PE=2 SV=1 && -	-
OhGene043528	163.835447227655	293.745090749019	188.210269095546	259.078601946885	231.520440690097	146.402786672652	100.367209994295	138.581703878232	80.4255615379555	112.71575575702	124.959984306021	100.12963066428	OhGene043528	group38	1446258	1446419	+	162	protein_coding	- && sp|Q9LF64|ATL52_ARATH RING-H2 finger protein ATL52 OS=Arabidopsis thaliana OX=3702 GN=ATL52 PE=2 SV=1 && -	-
OhGene007223	121.291910042363	134.957677229763	103.106495243647	128.726161952364	108.373564459034	159.094049913624	269.406721563634	248.305432806993	331.437972022206	115.394907846321	103.985193199178	114.128016530174	OhGene007223	group03	113603693	113604034	+	342	protein_coding	- && sp|Q41420|CALM3_SOLTU Putative calmodulin-3 (Fragment) OS=Solanum tuberosum OX=4113 GN=PCM3 PE=5 SV=1 && PF13833:EF-hand domain pair|PF13499:EF-hand domain pair	-
OhGene001912	157.035059036878	253.019340334166	207.242789293657	116.876520168526	129.341946630936	102.736113607436	178.900957000719	180.116506817095	178.447959405534	131.645835081403	168.369377754479	134.206699094509	OhGene001912	group01	111384580	111394939	+	1745	protein_coding	- && sp|Q0RH18|TAL_FRAAA Transaldolase OS=Frankia alni (strain ACN14a) OX=326424 GN=tal PE=3 SV=1 && PF00923:Transaldolase/Fructose-6-phosphate aldolase	-
OhGene011038	120.614915453874	74.9518358985343	112.680669801986	137.313298251096	115.883858053687	100.184941431682	184.08730688264	195.219443724119	175.216792343725	213.777529870419	280.635901380646	225.048897799592	OhGene011038	group05	43925090	43934421	+	1160	protein_coding	- && sp|Q9FPJ5|LRR1_ARATH Leucine-rich repeat protein 1 OS=Arabidopsis thaliana OX=3702 GN=LRR1 PE=1 SV=1 && PF08263:Leucine rich repeat N-terminal domain|PF13855:Leucine rich repeat	LRRNT_2
OhGene046356	126.386230487168	205.10073159524	124.092599468624	136.89619771327	173.986125691647	152.795796273184	228.773089305239	165.065708075653	200.378519565471	140.786970562191	151.533149716618	126.220332529282	OhGene046356	group41	24987206	24990073	+	1502	protein_coding	- && sp|P41381|IF4A8_TOBAC Eukaryotic initiation factor 4A-8 OS=Nicotiana tabacum OX=4097 PE=2 SV=1 && PF00270:DEAD/DEAH box helicase|PF00271:Helicase conserved C-terminal domain	DEAD
OhGene034747	121.670935629937	63.2672711236129	203.208421525112	68.7068310478865	86.3337634912435	84.1120884288706	236.81088967634	260.371134960955	235.889094190986	181.29491192098	207.35828285174	182.939010641083	OhGene034747	group28	28652424	28658091	+	1657	protein_coding	- && sp|Q6ZLP5|CIPKN_ORYSJ CBL-interacting protein kinase 23 OS=Oryza sativa subsp. japonica OX=39947 GN=CIPK23 PE=2 SV=1 && PF00069:Protein kinase domain|PF03822:NAF domain	Pkinase
OhGene042536	95.2372869997575	128.935053041634	113.286342264393	88.8709993005433	77.7456825469733	68.7690764016302	283.198289821741	324.109501163594	296.798269181382	153.132826478711	138.716927167635	159.835305705649	OhGene042536	group36	27617272	27618108	+	777	protein_coding	- && sp|Q8VYU3|GCH1_SOLLC GTP cyclohydrolase 1 OS=Solanum lycopersicum OX=4081 GN=GCH1 PE=1 SV=1 && PF01227:GTP cyclohydrolase I	GTP_cyclohydroI
OhGene011057	100.621211418827	32.3705438410972	85.9712170108873	138.010579989805	148.550897836951	113.487154259996	146.66952096204	160.208110342051	174.206016160756	245.704569265838	339.925335881212	241.88641162674	OhGene011057	group05	44282771	44286581	-	1249	protein_coding	- && - && -	-
OhGene027527	224.214222952235	146.070968160321	204.95387337515	168.643770004327	172.765000530876	146.093087249633	142.984443891652	169.036732775121	131.537576475563	144.110685516808	144.743427817115	131.489316023395	OhGene027527	group19	61067825	61071800	-	1357	protein_coding	- && sp|Q653S9|NCPR3_ORYSJ NADPH--cytochrome P450 reductase 3 OS=Oryza sativa subsp. japonica OX=39947 GN=CPR3 PE=1 SV=1 && PF00175:Oxidoreductase NAD-binding domain	NAD_binding_1
OhGene019546	171.263544427483	256.878297982948	135.964609112502	286.321164889783	241.134291528828	175.285870378206	111.175986455219	100.112535243138	0	120.826815104299	182.374031149327	142.973559169669	OhGene019546	group11	10469381	10469419	-	39	protein_coding	- && - && -	-
OhGene031227	166.583869364271	102.227077768724	213.398112107061	179.780656940287	233.612127320857	194.443545324612	147.298497733788	125.838317383143	149.810122641781	129.299427139052	131.538064278435	146.596582525251	OhGene031227	group24	10455967	10456761	-	287	protein_coding	- && sp|O04135|KNAP2_MALDO Homeobox protein knotted-1-like 2 OS=Malus domestica OX=3750 PE=2 SV=1 && -	-
OhGene031368	241.465873369353	287.577205957273	193.827588992839	179.882709000057	196.029188430689	183.171175447607	141.404881777731	133.307845083226	128.594750192823	80.4452824549136	65.3030195699198	89.3970098181636	OhGene031368	group24	19328272	19335818	-	5228	protein_coding	- && sp|Q69V23|CESA3_ORYSJ Probable cellulose synthase A catalytic subunit 3 [UDP-forming] OS=Oryza sativa subsp. japonica OX=39947 GN=CESA3 PE=2 SV=1 && PF03552:Cellulose synthase|PF14569:Zinc-binding RING-finger	-
OhGene020979	76.2977709469306	120.75988829272	141.181635548504	42.7240351221091	62.8181894317029	45.6624126546604	61.39453848119	83.3806352025019	68.9553978868599	379.561116250343	410.214568671537	421.480549271638	OhGene020979	group12	76643338	76646298	-	2154	protein_coding	- && sp|Q5W736|CIPKI_ORYSJ CBL-interacting protein kinase 18 OS=Oryza sativa subsp. japonica OX=39947 GN=CIPK18 PE=2 SV=1 && PF00069:Protein kinase domain|PF03822:NAF domain	Pkinase
OhGene050332	92.7677532315532	233.560476291043	82.8534336779308	152.416654585725	192.080011634483	184.07997441929	248.40884473588	108.455246513399	226.1968918255	98.1717872722429	148.178900308828	144.327475449685	OhGene050332	scaffolds	171554139	171554282	+	144	protein_coding	- && sp|P52908|1433_CHLRE 14-3-3-like protein OS=Chlamydomonas reinhardtii OX=3055 PE=2 SV=1 && -	-
OhGene037567	190.98904809508	171.598762002532	137.493132369977	116.248881371295	117.408776504135	120.919910285141	219.643129178812	228.758958307727	238.0173712859	128.700275970683	122.023603797102	118.109617040929	OhGene037567	group31	13872500	13876916	+	2206	protein_coding	- && sp|Q4V398|RRT1_ARATH Rhamnogalacturonan I rhamnosyltransferase 1 OS=Arabidopsis thaliana OX=3702 GN=RRT1 PE=1 SV=1 && PF10250:GDP-fucose protein O-fucosyltransferase	-
OhGene036846	100.091523223518	64.6018338677354	158.342117695601	119.437612365422	133.6876880976	153.077031359199	225.826222487164	257.581210469323	307.62777288268	122.714734090304	151.978359291106	112.645834497315	OhGene036846	group30	31689793	31689864	+	72	protein_coding	- && - && -	-
OhGene037197	120.277228325181	186.564416927921	117.036393172483	169.423144465816	159.476899259679	167.216587890533	184.274197549526	186.852896135942	197.295391818539	137.160011360362	154.757392146715	124.554108429888	OhGene037197	group31	4485735	4491176	-	700	protein_coding	- && sp|P24922|IF5A2_NICPL Eukaryotic translation initiation factor 5A-2 OS=Nicotiana plumbaginifolia OX=4092 GN=EIF-5A2 PE=2 SV=1 && PF01287:Eukaryotic elongation factor 5A hypusine, DNA-binding OB fold	-
OhGene008477	38.8976269789541	28.5759551832706	35.7331281353073	71.9704528878386	62.2224181449154	96.8003704696516	458.115358496423	409.278700652894	524.62624201897	54.884726328575	79.2007023793252	43.858777491467	OhGene008477	group04	69167306	69174710	-	601	protein_coding	- && sp|Q9LMK0|R35A1_ARATH 60S ribosomal protein L35a-1 OS=Arabidopsis thaliana OX=3702 GN=RPL35AA PE=3 SV=1 && PF01247:Ribosomal protein L35Ae	-
OhGene032894	65.7462100042024	30.9542551004533	30.3585100499288	121.492423743704	65.8761126924736	43.664450340357	446.825624951701	496.741587084271	450.874293079958	43.4653714640465	77.9614178958956	28.3764315909266	OhGene032894	group26	39835678	39836166	+	393	protein_coding	- && sp|Q8RYK0|CML31_ORYSJ Probable calcium-binding protein CML31 OS=Oryza sativa subsp. japonica OX=39947 GN=CML31 PE=2 SV=1 && PF00036:EF hand|PF13833:EF-hand domain pair	efhand
OhGene042443	77.5192885303343	260.547987954133	123.727794292377	162.57776489144	140.141576488519	140.944148834721	239.028370878721	180.202563437648	267.260327572283	129.888826237121	115.035927340345	59.7889429254979	OhGene042443	group36	25026994	25027188	-	195	protein_coding	- && sp|Q9SXX7|COX5C_ORYSJ Cytochrome c oxidase subunit 5C OS=Oryza sativa subsp. japonica OX=39947 GN=COX5C PE=3 SV=3 && -	-
OhGene027330	166.538090968798	195.883602552798	142.742238869776	164.133532976526	181.714675733916	137.117561806675	125.915227083752	125.216511883652	128.97335504814	149.340112759594	175.189599619202	203.274528615609	OhGene027330	group19	52470353	52480735	+	990	protein_coding	- && sp|P40619|HMGL_IPONI HMG1/2-like protein OS=Ipomoea nil OX=35883 PE=2 SV=1 && PF00505:HMG (high mobility group) box	HMG_box
OhGene048272	247.19664651324	126.429248123864	194.866591717423	235.385512307952	278.354479616399	309.098246798751	38.3026808458794	41.3892813549368	32.2270624678592	135.289742177296	135.330553149677	121.800796311584	OhGene048272	scaffolds	112175760	112178567	+	283	protein_coding	- && - && -	-
OhGene043978	148.854350648749	193.978449578936	133.693274575124	147.509194424643	159.411257173104	135.736783188843	153.415122840468	148.717054963849	164.247283679138	161.721505715296	156.985534933644	191.314967174094	OhGene043978	group38	12156940	12160156	+	1293	protein_coding	- && - && -	-
OhGene045492	264.857893618698	365.007337792647	254.44176148062	397.989333515649	217.13421479351	220.770417427904	47.6039726020458	33.0284875991129	19.6981828907217	25.8681599291871	32.2995044368139	16.4224488737986	OhGene045492	group40	7092038	7093456	-	1389	protein_coding	- && sp|O23066|C86A2_ARATH Cytochrome P450 86A2 OS=Arabidopsis thaliana OX=3702 GN=CYP86A2 PE=1 SV=1 && PF00067:Cytochrome P450	p450
OhGene048289	68.7021672342681	54.0324592521238	64.2639830760803	86.1644779864799	102.635077891839	89.05477362502	346.648983147809	343.120468982112	520.826954985009	75.4975927499736	72.9033246345661	64.9714870292254	OhGene048289	scaffolds	113086842	113088327	+	788	protein_coding	- && sp|O22644|RL23A_FRIAG 60S ribosomal protein L23A OS=Fritillaria agrestis OX=64177 GN=RPL23A PE=2 SV=1 && PF00276:Ribosomal protein L23|PF03939:Ribosomal protein L23, N-terminal domain	-
OhGene019054	84.8435264782106	75.1253444147176	91.0278979697359	120.414080595644	74.5415812570995	65.9259629076599	243.604696670971	236.929920163559	228.472430469614	231.045738388758	242.63236354569	193.452456429053	OhGene019054	group10	90422476	90428623	-	2167	protein_coding	- && - && PF01764:Lipase (class 3)|PF03893:Lipase 3 N-terminal region	Lipase_3
OhGene026133	93.2532934262081	126.429248123864	114.564424800903	51.1200575862853	44.6238421375407	36.4804948374921	188.23031729975	182.309929777698	209.147058464882	244.413556197225	259.88989900785	337.511030115503	OhGene026133	group17	73493440	73499893	-	1981	protein_coding	- && sp|Q9ZQG9|E1314_ARATH Glucan endo-1,3-beta-glucosidase 14 OS=Arabidopsis thaliana OX=3702 GN=At2g27500 PE=2 SV=2 && PF00332:Glycosyl hydrolases family 17	Glyco_hydro_17
OhGene009532	131.494600549122	94.9726101697518	97.6647192216562	200.939331357813	107.521520878886	109.81188688971	177.920724802455	201.458851730469	143.98179619211	170.391336088985	246.590239300499	205.124037195408	OhGene009532	group04	99165774	99168801	+	1846	protein_coding	- && sp|Q8GVE1|CIGR2_ORYSJ Chitin-inducible gibberellin-responsive protein 2 OS=Oryza sativa subsp. japonica OX=39947 GN=CIGR2 PE=2 SV=1 && PF03514:GRAS domain family	GRAS
OhGene015468	149.459929898627	196.308571651494	207.034556186447	84.9584851131166	52.7687630368954	67.7318138509726	232.586870923604	329.995303278675	337.402853782738	58.6683987682726	89.0591455470249	78.1853131300372	OhGene015468	group07	76610814	76614699	-	1757	protein_coding	- && sp|A0A2H5AIX7|TCMO_NARPS Trans-cinnamate 4-monooxygenase OS=Narcissus pseudonarcissus OX=39639 GN=C4H PE=2 SV=1 && PF00067:Cytochrome P450	p450
OhGene008571	81.6077227676069	115.005462489815	142.034457733596	194.054287041474	156.737289493738	172.730682763364	245.182755843207	209.163689704413	217.14901615248	84.147246233351	136.780523361995	126.726563809479	OhGene008571	group04	73043147	73043230	-	84	protein_coding	- && sp|Q9FKB0|LSM5_ARATH Sm-like protein LSM5 OS=Arabidopsis thaliana OX=3702 GN=LSM5 PE=1 SV=1 && -	-
OhGene043945	121.224165886719	160.051423782169	93.1466936792264	123.08894771777	134.580007902557	136.689675266493	290.820110910299	299.363495695262	273.154756177276	89.5620145431256	77.2274049911007	81.0208233592518	OhGene043945	group38	11336394	11342824	+	1927	protein_coding	- && sp|O49169|EF1A_MANES Elongation factor 1-alpha OS=Manihot esculenta OX=3983 GN=EF1 PE=3 SV=1 && PF00009:Elongation factor Tu GTP binding domain|PF03144:Elongation factor Tu domain 2|PF03143:Elongation factor Tu C-terminal domain	GTP_EFTU
OhGene035527	67.8569709459589	145.430188016221	251.152993516231	67.2314065340541	66.9849640573478	63.8249363507484	117.982679503498	106.241874135575	88.6322514908081	281.492573709186	396.384373824558	223.280136235749	OhGene035527	group29	4331419	4332006	-	588	protein_coding	- && sp|Q40478|ERF5_TOBAC Ethylene-responsive transcription factor 5 OS=Nicotiana tabacum OX=4097 GN=ERF5 PE=2 SV=1 && PF00847:AP2 domain	AP2
OhGene014906	144.548875936323	141.662472514761	128.700872707034	65.7852579435836	44.5552701699447	64.3179700094089	203.56511553826	203.822334464503	217.296235824448	223.632003548974	209.204651325194	228.881061687086	OhGene014906	group06	103952931	103955946	+	1475	protein_coding	- && sp|O65515|GATA7_ARATH GATA transcription factor 7 OS=Arabidopsis thaliana OX=3702 GN=GATA7 PE=2 SV=1 && PF00320:GATA zinc finger	GATA
OhGene036141	117.058763523021	138.317619401458	126.514786694932	246.582786016827	321.278925352309	293.691780108662	98.2016104425509	131.631367656304	72.0826609634788	103.467360859542	129.023951497761	97.8055637699715	OhGene036141	group29	43053540	43059592	+	1446	protein_coding	- && sp|P55308|CATA2_HORVU Catalase isozyme 2 OS=Hordeum vulgare OX=4513 GN=CAT2 PE=2 SV=1 && PF06628:Catalase-related immune-responsive|PF00199:Catalase	Catalase
OhGene011224	61.4265973304878	37.3492273542313	56.5559293123788	132.428579890073	135.075546093918	143.734521948031	332.897233270034	310.10652936509	362.681564042871	84.65645801086	146.506218669127	72.0865173863301	OhGene011224	group05	49329196	49336010	-	661	protein_coding	- && sp|Q8LFH7|RL371_ARATH 60S ribosomal protein L37-1 OS=Arabidopsis thaliana OX=3702 GN=RPL37A PE=3 SV=1 && PF01907:Ribosomal protein L37e	-
OhGene037739	158.363632114984	167.716299464313	181.927469160414	58.413202684077	65.8861493429041	66.6249425576117	220.896213404698	250.038988220592	249.45375535122	154.257605881121	147.135386926372	153.499781515707	OhGene037739	group31	23929394	23935108	+	2272	protein_coding	- && sp|Q10MC0|NIN1_ORYSJ Neutral/alkaline invertase 1, mitochondrial OS=Oryza sativa subsp. japonica OX=39947 GN=NIN1 PE=1 SV=1 && PF12899:Alkaline and neutral invertase	-
OhGene031790	96.4463591635903	65.078348975295	52.8647783832399	291.377957625069	240.136851805609	199.3956406399	141.888987279606	87.655610195761	83.290033592732	195.447028541999	171.548175419002	248.823846749206	OhGene031790	group25	2831995	2833350	+	1314	protein_coding	- && sp|Q9M069|E137_ARATH Glucan endo-1,3-beta-glucosidase 7 OS=Arabidopsis thaliana OX=3702 GN=At4g34480 PE=1 SV=2 && PF00332:Glycosyl hydrolases family 17|PF07983:X8 domain	Glyco_hydro_17
OhGene010106	305.386785485514	581.188152930941	347.319660126772	189.483701566437	301.006610792453	148.976943019605	0	0	0	0.429635830513098	0	0	OhGene010106	group04	117293570	117294970	+	1371	protein_coding	- && sp|Q9FMY1|C86B1_ARATH Cytochrome P450 86B1 OS=Arabidopsis thaliana OX=3702 GN=CYP86B1 PE=2 SV=1 && PF00067:Cytochrome P450	p450
OhGene041377	86.113360066811	156.535212833359	68.420900069517	105.837710909273	107.069116162705	94.2276948852561	338.739333730746	283.383063470495	375.632773908927	72.4412785113728	104.791529995077	78.6931081720153	OhGene041377	group35	9976213	9978236	-	496	protein_coding	- && sp|Q945U1|RS15_ELAOL 40S ribosomal protein S15 OS=Elaeis oleifera OX=80265 GN=RPS15 PE=2 SV=1 && -	-
OhGene020191	51.9053765873473	93.050653841498	69.396701496683	112.845393151423	96.9011430506094	117.743559759255	407.39656781577	273.503750855099	360.70054696469	114.643563660203	95.4709693264935	77.3967604474	OhGene020191	group11	91574530	91575413	+	596	protein_coding	- && sp|P49637|R27A3_ARATH 60S ribosomal protein L27a-3 OS=Arabidopsis thaliana OX=3702 GN=RPL27AC PE=2 SV=2 && PF00828:Ribosomal proteins 50S-L15, 50S-L18e, 60S-L27A	-
OhGene048518	161.688481907546	115.178143364424	133.333247710276	127.545576830729	124.841624859082	134.395962628251	139.680929893605	168.178912667737	155.944853298692	212.073803007027	183.782324826156	212.597266313586	OhGene048518	scaffolds	118184216	118192348	+	2072	protein_coding	- && sp|Q5ZCI1|MPK10_ORYSJ Mitogen-activated protein kinase 10 OS=Oryza sativa subsp. japonica OX=39947 GN=MPK10 PE=2 SV=2 && PF00069:Protein kinase domain	Pkinase
OhGene040996	129.608535615376	122.879012671497	112.47981299307	162.059175529745	234.686850578859	176.153085568698	197.084703261525	216.910493026798	223.729289369222	65.4478581814952	77.370801093654	148.487690928279	OhGene040996	group35	848736	848900	-	99	protein_coding	- && sp|Q9C5W6|14312_ARATH 14-3-3-like protein GF14 iota OS=Arabidopsis thaliana OX=3702 GN=GRF12 PE=2 SV=1 && -	-
OhGene002363	149.577231835891	249.75478215653	164.277239480635	128.854203752968	112.373586100701	106.139487417488	127.525396228046	57.4174834482702	194.156767383394	207.893196576514	165.20941645292	202.762502095167	OhGene002363	group01	121529950	121530682	+	255	protein_coding	- && sp|Q9FZ48|UBC36_ARATH Ubiquitin-conjugating enzyme E2 36 OS=Arabidopsis thaliana OX=3702 GN=UBC36 PE=1 SV=1 && -	-
OhGene012186	204.384278845527	6.05149720406823	103.69816646371	117.768025975662	94.4984926583312	107.658211366172	233.751624798553	288.908267667829	192.817308211504	122.040192211583	233.654678385819	155.394095157501	OhGene012186	group05	79089884	79090689	+	473	protein_coding	- && - && -	-
OhGene030991	115.292414717951	97.9297543143722	70.1124167656801	125.02325194868	131.167598344956	72.5468867606127	123.652402712972	112.793456373935	177.579639875806	281.207630653158	211.55387613322	339.251704894413	OhGene030991	group24	1614352	1617193	-	2700	protein_coding	- && sp|Q7XA42|RGA1_SOLBU Putative disease resistance protein RGA1 OS=Solanum bulbocastanum OX=147425 GN=RGA1 PE=2 SV=2 && PF00931:NB-ARC domain	NB-ARC
OhGene051567	191.953951093746	256.221320238746	141.041548480897	202.538324683036	248.440511825789	210.51870543361	72.0795717810692	79.8851943628107	43.3187295649448	119.01132267786	141.328213397049	151.682945940758	OhGene051567	scaffolds	221057704	221060148	-	391	protein_coding	- && sp|Q42541|UBC13_ARATH Ubiquitin-conjugating enzyme E2 13 OS=Arabidopsis thaliana OX=3702 GN=UBC13 PE=2 SV=1 && PF00179:Ubiquitin-conjugating enzyme	UQ_con
OhGene014693	110.067137515023	106.309628797826	109.271237770766	159.515933771911	174.617299778026	126.587096584013	148.91543872636	174.637202053525	195.642244584662	195.716278779168	194.027323874524	161.950880267705	OhGene014693	group06	89089411	89089823	-	313	protein_coding	- && - && -	-
OhGene001631	95.5944714740659	94.156518997509	125.5883626276	94.5743230670427	95.1099341819586	173.779654521036	304.27112082481	205.494151288546	91.431164695781	206.677446888932	201.571297586099	168.968751745972	OhGene001631	group01	105984780	105984836	-	57	protein_coding	- && - && -	-
OhGene011614	63.4278795634376	50.8790731096631	104.187559413961	63.5866680647351	57.6874427602424	72.103174914982	377.896357629896	367.155834527012	430.313646687483	74.7546637027171	117.957515559886	76.7335157011525	OhGene011614	group05	57186452	57187459	-	654	protein_coding	- && sp|P52855|RLA1_MAIZE 60S acidic ribosomal protein P1 OS=Zea mays OX=4577 GN=RPP1A PE=1 SV=1 && PF00428:60s Acidic ribosomal protein	-
OhGene012732	129.909642125407	201.068813273155	144.072684272071	172.787444161301	206.565138292092	179.134164981674	115.30394581181	107.747811388124	116.364851606045	159.005784904566	158.673642756113	161.253670758073	OhGene012732	group05	94128464	94144219	-	1993	protein_coding	- && sp|O80567|LRP6B_ARATH La-related protein 6B OS=Arabidopsis thaliana OX=3702 GN=LARP6B PE=1 SV=2 && PF05383:La domain	-
OhGene029332	84.1567751803946	130.830007609064	90.7872776301205	121.349910636673	116.225868858102	109.355835521048	355.847380888864	289.871295226721	330.329715480439	76.7524882310262	75.1602067766925	70.1476333006006	OhGene029332	group21	54732581	54742542	+	990	protein_coding	- && sp|Q9SLN8|DBR_TOBAC 2-alkenal reductase (NADP(+)-dependent) OS=Nicotiana tabacum OX=4097 GN=DBR PE=1 SV=1 && PF00107:Zinc-binding dehydrogenase|PF16884:N-terminal domain of oxidoreductase	ADH_zinc_N
OhGene044585	174.654476760759	262.382832939725	307.636114380025	56.8410982515185	56.3727394145545	43.6255698774136	118.720071250395	196.768804388596	231.625617229312	114.06626711632	143.293881617329	144.025745535853	OhGene044585	group39	3387183	3387812	-	630	protein_coding	- && sp|Q9SRN0|NHL1_ARATH NDR1/HIN1-like protein 1 OS=Arabidopsis thaliana OX=3702 GN=NHL1 PE=2 SV=1 && PF03168:Late embryogenesis abundant protein	-
OhGene043012	127.12959231335	241.744536107171	120.059315216322	155.681644632887	179.227736139026	172.22928745781	83.7565720060209	75.4217078179434	92.4785567441828	193.168206762095	193.68023793217	214.968331062261	OhGene043012	group37	6026681	6031074	+	1113	protein_coding	- && sp|Q39828|SDL5A_SOYBN Dynamin-related protein 5A OS=Glycine max OX=3847 PE=2 SV=1 && PF01031:Dynamin central region|PF02212:Dynamin GTPase effector domain	-
OhGene041968	187.43927636578	131.391861720389	159.969789259171	228.442971720524	345.674291055492	261.206308504598	37.3467231810705	51.6757351034431	28.4665937141066	148.000156610423	131.493209013549	138.014812350492	OhGene041968	group36	2641901	2646635	+	1190	protein_coding	- && - && PF03763:Remorin, C-terminal region|PF03766:Remorin, N-terminal region	-
OhGene003588	145.160539876644	227.823840580927	139.626133594885	158.537516174966	176.583948074685	151.201965570443	104.439559986882	61.9187942392476	73.2926661340506	213.616169073534	184.993406821131	207.798195594239	OhGene003588	group02	30609242	30633018	-	1671	protein_coding	- && - && PF05542:Protein of unknown function (DUF760)	-
OhGene004171	114.239573352923	219.275120936462	236.820965418045	92.7753549652239	96.7729556314579	90.5854853253519	192.327703550449	263.371500164891	247.000063769349	87.9403286243045	100.92373654715	102.58045382532	OhGene004171	group02	53574778	53581567	+	3128	protein_coding	- && sp|Q2QLY4|METE2_ORYSJ 5-methyltetrahydropteroyltriglutamate--homocysteine methyltransferase 2 OS=Oryza sativa subsp. japonica OX=39947 GN=Os12g0624000 PE=2 SV=1 && PF01717:Cobalamin-independent synthase, Catalytic domain|PF08267:Cobalamin-independent synthase, N-terminal domain	-
OhGene019476	163.758271284768	74.852462801367	277.703447440451	61.0427414974466	11.8816355313983	24.5169717086075	143.621697983468	179.699906356929	194.434683918957	193.057489614871	276.231796134128	243.201885358219	OhGene019476	group11	8226930	8228548	-	717	protein_coding	- && sp|Q05736|PR1_ASPOF Pathogenesis-related protein 1 OS=Asparagus officinalis OX=4686 GN=PR1 PE=2 SV=1 && PF00407:Pathogenesis-related protein Bet v 1 family	-
OhGene020136	190.030005486873	98.9267002579788	146.612168733398	213.67019335789	330.265679342278	234.446924547956	60.1206234700927	53.329814924635	50.6920716514895	171.150483439854	146.744667447969	146.448909832809	OhGene020136	group11	90251747	90256446	-	1208	protein_coding	- && - && PF03763:Remorin, C-terminal region|PF03766:Remorin, N-terminal region	-
OhGene026737	75.3302056316372	65.8796723398444	65.6514826857509	128.758330089461	118.013959148226	110.281897456609	185.822720218009	216.910493026798	169.583041185746	226.262595427455	281.377076630391	197.934823473853	OhGene026737	group18	45401878	45402192	+	315	protein_coding	- && sp|Q9M8S0|MBS1_ARATH Protein METHYLENE BLUE SENSITIVITY 1 OS=Arabidopsis thaliana OX=3702 GN=MBS1 PE=2 SV=1 && -	-
OhGene037997	116.031493206029	127.44977179336	104.406156948399	244.118315703865	287.442087998896	298.631289769993	131.067768345491	97.2907358429022	106.445596153176	107.796472298933	103.702880457461	115.958947276648	OhGene037997	group31	31834279	31835553	+	612	protein_coding	- && sp|P86700|ACT_CHIOP Actin, muscle (Fragments) OS=Chionoecetes opilio OX=41210 PE=1 SV=1 && PF00022:Actin	Actin
OhGene026089	35.5673263085844	28.2390500301513	54.3173476202589	57.6555112136553	31.305655095208	34.439037505038	312.174888919284	342.5765217325	394.915842977558	166.669482673783	200.749248393592	180.034715336389	OhGene026089	group17	71822468	71825570	+	1191	protein_coding	- && sp|Q70II3|EF110_ARATH Ethylene-responsive transcription factor ERF110 OS=Arabidopsis thaliana OX=3702 GN=ERF110 PE=2 SV=2 && PF00847:AP2 domain	AP2
OhGene037797	75.2831389614518	77.1253960673129	54.5419417201299	173.70070475749	184.051175159414	139.317114561735	193.021101132421	207.203392706246	167.288183015313	190.179085559256	219.976924169807	156.775130485954	OhGene037797	group31	26609452	26611656	+	2134	protein_coding	- && sp|Q9SW70|SRP_VITRI Stress-related protein OS=Vitis riparia OX=96939 GN=SRP PE=2 SV=1 && PF05755:Rubber elongation factor protein (REF)	-
OhGene043523	131.487219390622	174.73698176747	88.3769959231262	258.194185981204	324.195323822889	286.596973636887	84.0283618556889	117.282999136583	60.5997254379013	134.700824396798	82.7045024979508	94.3081405093798	OhGene043523	group38	1302091	1302348	+	258	protein_coding	- && sp|Q40522|RB11D_TOBAC Ras-related protein Rab11D OS=Nicotiana tabacum OX=4097 GN=RAB11D PE=2 SV=1 && -	-
OhGene034232	69.3253514965807	51.9811676023193	102.981482019259	42.1001096514476	29.7723059071832	53.3535420509902	418.866491155423	442.971728270653	480.04784998661	46.1696573192475	43.1579085196111	49.85548291656	OhGene034232	group28	4133908	4140910	-	2003	protein_coding	- && sp|A0A1S3ZP85|OBL1_TOBAC Triacylglycerol lipase OBL1 OS=Nicotiana tabacum OX=4097 GN=OBL1 PE=1 SV=1 && PF01764:Lipase (class 3)	Lipase_3
OhGene043923	184.02815335514	123.667320589346	128.413554478905	67.7646635718471	68.6847182542634	88.4832317872729	317.672323713487	405.069427414138	327.909588149718	35.5790369979941	58.1393723462621	24.948406298063	OhGene043923	group38	10605470	10606399	+	894	protein_coding	- && sp|Q6Z7W3|PHI1_ORYSJ Protein PHOSPHATE-INDUCED 1 homolog OS=Oryza sativa subsp. japonica OX=39947 GN=PHI-1 PE=2 SV=1 && PF04674:Phosphate-induced protein 1 conserved region	-
OhGene040030	341.458001857927	480.665380004803	204.911313803155	152.827078869799	154.121427753897	146.651130660988	89.9103471855871	81.7197671403287	80.7996339172018	30.5930685918152	33.9300523068516	31.8289974219157	OhGene040030	group34	2968673	2970055	-	1290	protein_coding	- && sp|O48780|KCS11_ARATH 3-ketoacyl-CoA synthase 11 OS=Arabidopsis thaliana OX=3702 GN=KCS11 PE=1 SV=1 && PF08392:FAE1/Type III polyketide synthase-like protein|PF08541:3-Oxoacyl-[acyl-carrier-protein (ACP)] synthase III C terminal	-
OhGene012615	124.5040898634	157.212854447356	135.578346018432	136.615884971575	148.355616258779	120.48871052899	151.919458764092	173.77488361806	182.602581764585	165.107096776045	205.170785042993	124.80646435782	OhGene012615	group05	91904568	91904831	+	264	protein_coding	- && sp|Q9M2P4|SINA2_ARATH E3 ubiquitin-protein ligase SINAT2 OS=Arabidopsis thaliana OX=3702 GN=SINAT2 PE=1 SV=1 && -	-
OhGene006982	163.331895526743	158.801389787073	103.101435298845	189.770570818336	190.490584179913	180.058830932816	146.340977705182	106.964964871168	109.208574251883	160.460791426084	115.96507442714	198.165344713414	OhGene006982	group03	105935408	105940993	+	2911	protein_coding	- && sp|Q93ZX7|GAUT4_ARATH Probable galacturonosyltransferase 4 OS=Arabidopsis thaliana OX=3702 GN=GAUT4 PE=2 SV=1 && PF01501:Glycosyl transferase family 8	Glyco_transf_8
OhGene046483	194.433368589766	238.299606960877	184.516836082743	301.178530622148	394.281675773936	234.990936659618	51.2686559160048	66.894693554114	57.8505100946761	36.9565608457285	32.2147178574584	28.8682133774489	OhGene046483	group41	27364063	27366494	-	1036	protein_coding	- && sp|P51615|MAOX_VITVI NADP-dependent malic enzyme OS=Vitis vinifera OX=29760 PE=2 SV=1 && PF03949:Malic enzyme, NAD binding domain	Malic_M
OhGene024664	119.544187995643	250.559451418731	81.5640718858246	347.786463156021	528.320777130613	461.961720726801	10.9333733077359	1.4064801421046	4.69342253931873	3.39498976157612	5.91270273899116	5.11288730067063	OhGene024664	group16	55463635	55467924	+	1388	protein_coding	- && sp|Q9SB81|PER42_ARATH Peroxidase 42 OS=Arabidopsis thaliana OX=3702 GN=PER42 PE=1 SV=2 && PF00141:Peroxidase	-
OhGene011435	120.502442342018	138.78379694504	163.998549135698	127.358463408582	126.891620057089	113.624188225385	153.65495550673	202.515015718963	157.824800399483	167.752306601796	203.055622310591	145.016995699507	OhGene011435	group05	53837391	53838336	+	776	protein_coding	- && sp|P59169|H33_ARATH Histone H3.3 OS=Arabidopsis thaliana OX=3702 GN=HTR4 PE=1 SV=2 && PF00125:Core histone H2A/H2B/H3/H4	Histone
OhGene045379	34.4827503788339	51.5572327982888	77.3298714327354	66.4037471733129	88.9330453867655	69.9988323778615	229.58999286195	242.329691428376	208.10114047946	227.022258067062	305.856448073351	219.131349920558	OhGene045379	group40	3847197	3847772	-	576	protein_coding	- && sp|Q8LC69|ATL8_ARATH RING-H2 finger protein ATL8 OS=Arabidopsis thaliana OX=3702 GN=ATL8 PE=2 SV=2 && PF13639:Ring finger domain	-
OhGene045362	118.625368659088	80.0224854843179	82.3332775920604	139.646318881705	108.467496435458	79.3755282662361	206.5854232618	339.773751548984	204.490104896954	159.143951116214	177.262651352541	123.601020755882	OhGene045362	group40	3617239	3620363	+	1784	protein_coding	- && sp|Q9LIR6|BAM1_ARATH Beta-amylase 1, chloroplastic OS=Arabidopsis thaliana OX=3702 GN=BAM1 PE=1 SV=1 && PF01373:Glycosyl hydrolase family 14	-
OhGene027790	80.0505092144981	67.6065703266998	132.30858401282	157.826792875794	61.3226604585623	54.2100879379206	106.085806842807	205.24524848902	114.886979476021	241.434104745109	360.506805760298	236.261539505269	OhGene027790	group20	1633326	1635002	+	1032	protein_coding	- && sp|O65857|GSTF1_ORYSJ Probable glutathione S-transferase GSTF1 OS=Oryza sativa subsp. japonica OX=39947 GN=GSTF1 PE=1 SV=2 && PF02798:Glutathione S-transferase, N-terminal domain|PF00043:Glutathione S-transferase, C-terminal domain	GST_N
OhGene041096	167.400456959194	102.601535929049	115.153699554466	103.970247067648	90.0852239180926	86.6573628233781	220.083075227679	225.25320429706	225.671348026596	145.177117127869	161.474024439907	170.825551215708	OhGene041096	group35	3181514	3188046	-	1911	protein_coding	- && sp|Q6F3A6|CDPKA_ORYSJ Calcium-dependent protein kinase 10 OS=Oryza sativa subsp. japonica OX=39947 GN=CPK10 PE=2 SV=1 && PF13499:EF-hand domain pair|PF00069:Protein kinase domain	Pkinase
OhGene016767	97.2516940429602	243.397804211248	91.3830161926203	131.84340761873	152.535049239204	143.309522512461	297.414671248401	245.684333938516	218.626220343993	68.1191993317604	69.4758213902199	55.1734699578685	OhGene016767	group08	20541020	20541460	+	441	protein_coding	- && sp|O22647|RS16_FRIAG 40S ribosomal protein S16 OS=Fritillaria agrestis OX=64177 GN=RPS16 PE=2 SV=1 && PF00380:Ribosomal protein S9/S16	-
OhGene010003	117.055127222	83.0777035143263	67.604625086494	79.990746896092	70.1338298891034	73.1351477314965	206.138808219052	209.263007695725	180.029526211885	242.912242865934	268.105413313541	216.626604802528	OhGene010003	group04	113625234	113626667	+	1404	protein_coding	- && sp|Q9SN43|CIPKC_ARATH CBL-interacting serine/threonine-protein kinase 12 OS=Arabidopsis thaliana OX=3702 GN=CIPK12 PE=1 SV=1 && PF03822:NAF domain|PF00069:Protein kinase domain	Pkinase
OhGene007654	119.499191636701	89.9993886072936	107.731324845605	183.777670631346	109.275788360371	98.7758674012131	150.630261331807	196.593019405555	154.697188288046	179.247696022143	225.68184857265	187.247693227726	OhGene007654	group04	8151697	8152833	+	1137	protein_coding	- && sp|Q8GVE1|CIGR2_ORYSJ Chitin-inducible gibberellin-responsive protein 2 OS=Oryza sativa subsp. japonica OX=39947 GN=CIGR2 PE=2 SV=1 && PF03514:GRAS domain family	GRAS
OhGene017719	152.843895484481	77.7814722153335	126.801776759268	165.554016880299	155.534701594809	123.337795217318	251.354404159626	183.90237452272	132.177662005857	145.123511619837	182.374031149327	102.850544541027	OhGene017719	group09	12426792	12426860	+	69	protein_coding	- && - && -	-
OhGene010538	101.724020011093	70.2419184668533	78.6175730604497	222.579826651503	190.958170094139	144.078094282324	157.385637267128	161.684815354331	138.549065520601	190.320765509379	140.976244937517	201.103913120973	OhGene010538	group05	20245860	20246348	-	489	protein_coding	- && sp|Q94IB9|ACER_ARATH Alkaline ceramidase OS=Arabidopsis thaliana OX=3702 GN=ACER PE=2 SV=1 && PF05875:Ceramidase	-
OhGene038069	246.278087185225	603.090053611273	329.802322711504	101.203722536491	125.790304410171	140.304647908491	36.8934898325869	50.6241669300794	41.1773661099516	46.7787770794804	39.4601834010295	32.041076100938	OhGene038069	group31	33286674	33291641	+	1234	protein_coding	- && sp|Q9MA41|CTL1_ARATH Chitinase-like protein 1 OS=Arabidopsis thaliana OX=3702 GN=CTL1 PE=1 SV=1 && PF00182:Chitinase class I	-
OhGene012467	132.250072759558	167.129560993657	143.637113107875	145.71096211533	128.791564342057	128.273817627782	141.003690138327	152.943540537743	145.407988643124	177.623455463748	154.876394523708	170.092712400602	OhGene012467	group05	89027589	89028941	+	1353	protein_coding	- && sp|F4JY11|CAND7_ARATH Protein CANDIDATE G-PROTEIN COUPLED RECEPTOR 7 OS=Arabidopsis thaliana OX=3702 GN=CAND7 PE=2 SV=1 && PF06814:Lung seven transmembrane receptor	-
OhGene039909	174.541976453662	134.461583742572	104.341872606013	67.8327431614115	69.7138911903836	72.7569066974714	81.006051421202	94.9858046077028	87.560087158258	301.165708696461	323.27267779534	269.804942304052	OhGene039909	group34	39095	41214	+	1860	protein_coding	- && sp|Q9SUP6|WRK53_ARATH Probable WRKY transcription factor 53 OS=Arabidopsis thaliana OX=3702 GN=WRKY53 PE=1 SV=1 && PF03106:WRKY DNA -binding domain	WRKY
OhGene023882	101.444676917271	107.679188583056	125.916177048568	21.595542704878	29.854721808331	38.7979687437709	306.263372211163	335.901392058642	383.009502775612	109.578413983875	109.077039582645	111.680298773052	OhGene023882	group15	63186522	63193308	-	1575	protein_coding	- && sp|Q5Z678|ILL6_ORYSJ IAA-amino acid hydrolase ILR1-like 6 OS=Oryza sativa subsp. japonica OX=39947 GN=ILL6 PE=2 SV=1 && PF01546:Peptidase family M20/M25/M40|PF07687:Peptidase dimerisation domain	Peptidase_M20
OhGene010126	41.0131119550025	59.6324620317557	0	654.589421799745	472.055836592905	553.402533622623	0	0	0	0	0	0	OhGene010126	group04	117723496	117723525	-	30	protein_coding	- && - && -	-
OhGene038838	85.0502321647516	100.784356913117	75.2935351211426	329.971151790488	484.041629318896	489.662554316303	39.9618753157009	35.4228829338118	49.5339921638145	23.0726320317253	30.5707621339022	34.4556095150197	OhGene038838	group32	33754576	33758498	+	1736	protein_coding	- && sp|Q6Z9A3|GMPP3_ORYSJ Probable mannose-1-phosphate guanylyltransferase 3 OS=Oryza sativa subsp. japonica OX=39947 GN=Os08g0237200 PE=2 SV=1 && PF00132:Bacterial transferase hexapeptide (six repeats)|PF00483:Nucleotidyl transferase	Hexapep
OhGene005379	164.639895333877	256.152106036143	163.928834126537	167.973694041427	227.017287840379	220.619887686188	74.3617745815252	61.8109056646285	63.0247804136485	115.008637332126	118.374700957083	143.556564807924	OhGene005379	group02	137589735	137593327	-	1137	protein_coding	- && sp|Q9FKT4|QKIL2_ARATH KH domain-containing protein At5g56140 OS=Arabidopsis thaliana OX=3702 GN=At5g56140 PE=2 SV=1 && -	-
novel.6270	208.491194126093	270.510160426311	160.361484537931	138.184199573476	152.276076320292	133.043879643959	134.767261806856	105.612669487846	119.081718535231	105.693012910036	115.82221736298	131.495843092632	-	group35	12661621	12663275	-	1488	-	- && sp|Q8S9J6|ASPA_ARATH Aspartyl protease family protein At5g10770 OS=Arabidopsis thaliana OX=3702 GN=At5g10770 PE=2 SV=1 && -	-
OhGene042896	275.431193031144	273.023134988529	250.401488448857	201.963864280775	276.233654378814	248.023544480727	35.4237211744571	52.6326931609143	55.3517099996517	33.6863975934167	46.487498136103	24.8483458449959	OhGene042896	group37	3244888	3245499	-	612	protein_coding	- && sp|Q9SRN0|NHL1_ARATH NDR1/HIN1-like protein 1 OS=Arabidopsis thaliana OX=3702 GN=NHL1 PE=2 SV=1 && PF03168:Late embryogenesis abundant protein	-
OhGene036343	175.770479807153	126.982066208797	72.2611907842032	499.058371176046	286.357400874372	249.208951127143	97.7694704415016	84.2123090574629	45.9844975381722	54.2832235505343	21.4557683705091	59.6360300279902	OhGene036343	group30	1023729	1025186	+	510	protein_coding	- && - && -	-
OhGene028267	81.2450217775287	66.7883574755664	86.0202760318428	124.357728934505	139.649851658734	125.871948823969	317.963321261927	268.96901135323	324.275864121037	83.7732584723139	72.9496124597309	81.1050008380667	OhGene028267	group20	57360806	57362155	+	225	protein_coding	- && sp|A2XSY1|DAD1_ORYSI Dolichyl-diphosphooligosaccharide--protein glycosyltransferase subunit DAD1 OS=Oryza sativa subsp. indica OX=39946 GN=DAD1 PE=3 SV=1 && -	-
OhGene000708	141.016689286277	264.457005532134	98.2576538524198	239.030237855264	294.462236966314	268.916832195136	90.8915479327219	75.7839455450771	70.1350859622916	81.7081956178916	83.257709872519	63.494468823797	OhGene000708	group01	64391296	64392294	-	966	protein_coding	- && sp|P93846|CP51_SORBI Obtusifoliol 14-alpha demethylase OS=Sorghum bicolor OX=4558 GN=CYP51 PE=1 SV=1 && PF00067:Cytochrome P450	p450
OhGene039504	97.7799727959465	177.313222018522	91.5632633283243	144.181619118744	154.585410198311	149.087682068378	213.570757661485	195.404661412661	220.03334843534	102.642608703996	116.449452527037	106.126483544434	OhGene039504	group33	13545984	13555702	-	3162	protein_coding	- && sp|Q9ASR1|EF2_ARATH Elongation factor 2 OS=Arabidopsis thaliana OX=3702 GN=LOS1 PE=1 SV=1 && PF03144:Elongation factor Tu domain 2|PF03764:Elongation factor G, domain IV|PF00009:Elongation factor Tu GTP binding domain|PF00679:Elongation factor G C-terminus|PF14492:Elongation Factor G, domain III	GTP_EFTU
OhGene012144	128.121855763046	262.239140260131	109.140266049644	131.959124325329	129.52209748384	137.832361315344	134.95157392004	186.203284676619	185.753977672603	118.279261773787	121.948900346839	121.128201552836	OhGene012144	group05	77182014	77182511	-	498	protein_coding	- && sp|P52428|PSA1_ORYSJ Proteasome subunit alpha type-1 OS=Oryza sativa subsp. japonica OX=39947 GN=PAF1 PE=2 SV=1 && PF00227:Proteasome subunit	Proteasome
OhGene007798	287.650862431232	323.45594683965	249.92215008156	274.542008991641	455.977817889313	173.833655641122	0	0	0	0.324892842599811	0	1.11838114779463	OhGene007798	group04	13710637	13716418	+	1813	protein_coding	- && sp|Q9C6L5|KCS5_ARATH 3-ketoacyl-CoA synthase 5 OS=Arabidopsis thaliana OX=3702 GN=KCS5 PE=2 SV=1 && PF08392:FAE1/Type III polyketide synthase-like protein|PF08541:3-Oxoacyl-[acyl-carrier-protein (ACP)] synthase III C terminal	-
OhGene043944	140.299067699069	66.8990869988749	62.2228752727619	147.880721704674	59.4207132316685	79.6062029250884	348.742081303195	314.037725397599	275.531440224423	83.1706824472773	112.52865751767	76.1503271891906	OhGene043944	group38	11304725	11307728	+	1551	protein_coding	- && sp|Q6ZAL2|TPP6_ORYSJ Probable trehalose-phosphate phosphatase 6 OS=Oryza sativa subsp. japonica OX=39947 GN=TPP6 PE=2 SV=1 && PF02358:Trehalose-phosphatase	-
OhGene002127	129.272097719332	15.4395492690099	54.220033146083	315.94059574045	290.191454425223	142.91600581359	178.966222098645	131.855534222669	97.7781686240059	124.878933903528	165.265773067777	118.880453855046	OhGene002127	group01	115413851	115423339	+	533	protein_coding	- && - && PF00257:Dehydrin	-
OhGene014425	97.0672798935026	149.526173452761	106.052395107751	106.895199696886	118.234134445145	112.027052460418	106.778727289453	139.858705951607	213.907986060652	198.687975434569	194.350833194955	220.920338103689	OhGene014425	group06	78682459	78689256	-	335	protein_coding	- && sp|O23814|GPX4_SPIOL Probable phospholipid hydroperoxide glutathione peroxidase OS=Spinacia oleracea OX=3562 PE=2 SV=1 && PF00255:Glutathione peroxidase	GSHPx
OhGene044083	99.9908332599448	60.6998134922463	84.3879953289306	104.978024309382	105.98870406965	99.6678270671094	188.112364630553	246.872837394313	207.854700286031	176.480022255939	208.204438673979	177.515809227286	OhGene044083	group38	16404553	16410154	-	1285	protein_coding	- && sp|Q7XPM8|TIF3_ORYSJ Protein TIFY 3 OS=Oryza sativa subsp. japonica OX=39947 GN=TIFY3 PE=1 SV=1 && PF06200:tify domain|PF09425:Jas motif	Zim
OhGene025426	143.684194795147	124.99783028459	110.831580295011	67.939657792899	69.1052770441464	83.6281103573697	180.195756587182	192.426604758108	183.411701196601	206.11861945743	228.241491343965	168.823714190825	OhGene025426	group17	42680061	42689860	+	3495	protein_coding	- && sp|Q2HXL0|RBOHC_SOLTU Respiratory burst oxidase homolog protein C OS=Solanum tuberosum OX=4113 GN=RBOHC PE=1 SV=2 && PF01794:Ferric reductase like transmembrane component|PF08022:FAD-binding domain|PF08414:Respiratory burst NADPH oxidase|PF08030:Ferric reductase NAD binding domain	FAD_binding_8
OhGene021736	186.770261226718	230.65723848031	155.2374321873	46.7630677096546	21.6723556033297	25.7139712050047	156.113386895541	184.927119858681	177.591222811372	207.78923512659	181.045116220249	183.815984539767	OhGene021736	group13	16909071	16911930	+	2333	protein_coding	- && - && PF04749:PLAC8 family|PF11204:Protein of unknown function (DUF2985)	-
OhGene039196	145.807325039571	88.3267596114603	86.1600131291595	178.769195056317	177.374173206677	168.227201011639	191.578916226283	157.488889891464	141.134480281543	154.81366225486	140.055769645464	128.316064609826	OhGene039196	group33	6633960	6641340	+	1754	protein_coding	- && - && -	-
OhGene010043	125.68284967741	247.718596893921	284.438679754695	64.7511497998403	65.6238572308408	66.9221839510828	191.624572960084	225.609805675894	243.390242906526	75.843533808213	92.6787292859114	66.8741761527594	OhGene010043	group04	115785904	115792231	+	1895	protein_coding	- && sp|O23254|GLYC4_ARATH Serine hydroxymethyltransferase 4 OS=Arabidopsis thaliana OX=3702 GN=SHM4 PE=1 SV=1 && PF00464:Serine hydroxymethyltransferase	SHMT
OhGene013929	84.312669175789	107.629321715852	89.0955080851028	133.568381939052	136.423657043808	138.75707442748	270.257072765126	156.069744982696	211.852698685346	129.299427139052	167.546874145317	125.00940169824	OhGene013929	group06	57130731	57131099	-	369	protein_coding	- && sp|P51414|RL261_ARATH 60S ribosomal protein L26-1 OS=Arabidopsis thaliana OX=3702 GN=RPL26A PE=2 SV=2 && PF00467:KOW motif|PF16906:Ribosomal proteins L26 eukaryotic, L24P archaeal	KOW
OhGene043463	54.1848847525811	31.385506332503	33.8889232487176	91.035827986303	100.378414501076	97.5543734635191	407.505965390371	332.704816371931	414.70563987015	62.0032340666797	65.8191992117873	53.3585531829386	OhGene043463	group38	382029	382427	+	399	protein_coding	- && sp|Q9FLF0|RS92_ARATH 40S ribosomal protein S9-2 OS=Arabidopsis thaliana OX=3702 GN=RPS9C PE=1 SV=1 && PF01479:S4 domain|PF00163:Ribosomal protein S4/S9 N-terminal domain	S4
OhGene007095	117.892662241475	79.3891135863496	123.029374263805	140.574759116659	154.579454469419	128.063828628157	195.487258858189	184.934326121632	213.848879128886	114.583484232648	139.136418901158	151.506935456115	OhGene007095	group03	108748334	108754237	+	987	protein_coding	- && sp|P51823|ARF2_ORYSJ ADP-ribosylation factor 2 OS=Oryza sativa subsp. japonica OX=39947 GN=ARF PE=2 SV=2 && PF00025:ADP-ribosylation factor family	Arf
OhGene044335	92.8428688212144	143.117908876214	100.613810743251	138.224010636447	141.84370089931	132.35871844885	266.822367492526	130.146295816079	327.393901276047	57.392737174542	103.812910038848	106.580289562844	OhGene044335	group38	28747765	28747959	-	195	protein_coding	- && sp|Q9M9R9|NDB3B_ARATH NADH dehydrogenase [ubiquinone] 1 beta subcomplex subunit 3-B OS=Arabidopsis thaliana OX=3702 GN=At1g14450 PE=1 SV=1 && -	-
OhGene003918	107.642386858644	171.963378882272	149.007725684341	120.391123328423	200.263513525515	157.357960996857	134.445378969102	177.816159981271	176.749199193879	95.8887224519581	125.117067881515	123.779434418561	OhGene003918	group02	38807720	38809097	-	258	protein_coding	- && sp|Q9ZU75|UB12L_ARATH Probable NEDD8-conjugating enzyme Ubc12-like OS=Arabidopsis thaliana OX=3702 GN=RCE2 PE=2 SV=1 && -	-
OhGene007653	144.011327692465	146.015935068411	127.196797870668	177.132193425745	100.642745535286	103.439725910771	121.566265563184	112.509648252218	113.648083219989	170.653761052684	194.305042532928	227.397198611402	OhGene007653	group04	8151074	8151491	+	321	protein_coding	- && - && -	-
OhGene019511	70.0706642474463	70.1084350913885	98.5284076169988	32.7815052252655	35.5337638820461	31.6104331605927	175.289975941388	204.01311236034	159.04698210087	300.352603222105	274.300400904326	286.561869515129	OhGene019511	group11	9464826	9478509	-	2220	protein_coding	- && sp|Q9AWA5|GWD1_SOLTU Alpha-glucan water dikinase, chloroplastic OS=Solanum tuberosum OX=4113 GN=R1 PE=1 SV=2 && PF01326:Pyruvate phosphate dikinase, AMP/ATP-binding domain	-
OhGene046971	88.3057434437852	109.56394937892	111.634100113423	89.0472522384492	68.8179486659812	74.0955505192125	326.74569224937	214.834794528934	367.802639798937	90.1865222788068	68.0630355485528	128.545605395261	OhGene046971	group42	8573219	8573492	+	209	protein_coding	- && - && -	-
OhGene050395	111.48405432213	48.0372610811365	94.5142873066766	146.771593304772	166.98155678091	129.824824064131	240.881303986308	176.239775584274	271.4362701906	95.4447931813472	111.450796813478	143.154081340338	OhGene050395	scaffolds	172927692	172928547	-	216	protein_coding	- && sp|Q8RWM6|P24D5_ARATH Transmembrane emp24 domain-containing protein p24delta5 OS=Arabidopsis thaliana OX=3702 GN=At1g21900 PE=1 SV=1 && -	-
OhGene050407	103.638254603274	55.6944692560737	110.054372281629	222.192302812159	170.654029959331	146.752138494345	173.843582593892	230.211608165234	116.76881057256	141.700787289181	100.649819077695	162.592572434803	OhGene050407	scaffolds	173196182	173196485	+	212	protein_coding	- && - && -	-
OhGene001440	112.545794314489	55.1140989635711	68.6559010793312	55.0380487219586	28.28134272885	42.7484377248214	403.441084902963	484.391292504474	367.761114782801	32.369715037309	55.577764696631	28.2787003338388	OhGene001440	group01	102236355	102238249	-	1201	protein_coding	- && sp|Q8LBM2|TIF5A_ARATH Protein TIFY 5A OS=Arabidopsis thaliana OX=3702 GN=TIFY5A PE=1 SV=1 && PF06200:tify domain	Zim
OhGene040944	63.7716026511214	109.529011895062	82.364955384138	114.08965957294	173.859850530869	151.218436558403	98.3188995862482	81.8947779795055	106.35870178897	224.392656622269	294.031601240752	232.188352739363	OhGene040944	group34	34455539	34456015	+	441	protein_coding	- && sp|Q39654|PSAL_CUCSA Photosystem I reaction center subunit XI, chloroplastic OS=Cucumis sativus OX=3659 GN=PSAL PE=2 SV=1 && PF02605:Photosystem I reaction centre subunit XI	-
OhGene031168	109.583682145046	200.84853083721	177.412538760732	95.6414806405051	98.216721776211	91.8999310678403	113.081387117268	125.103369301596	92.5553183600734	208.048109539686	204.661170574431	214.547505942725	OhGene031168	group24	8391610	8393784	-	2013	protein_coding	- && sp|Q94C98|PATH2_ARATH Protein PAT1 homolog 2 OS=Arabidopsis thaliana OX=3702 GN=PAT1H2 PE=2 SV=1 && -	-
OhGene022276	46.8721279485742	0	26.5130987769378	51.3403468078232	40.5672984572028	51.15485604915	72.2643911958925	65.0731479080395	390.868229074464	294.515361816729	419.460271643453	270.350002793556	OhGene022276	group13	84400499	84400528	-	30	protein_coding	- && - && -	-
OhGene039360	168.993439158313	156.443489399143	121.364307773021	185.734970814192	143.493695713709	136.079775917159	147.611430744686	147.33542922575	145.359800804285	117.902786354851	114.002470661023	142.216521157808	OhGene039360	group33	10115725	10124221	+	1219	protein_coding	- && sp|Q9XI60|LPP2_ARATH Lipid phosphate phosphatase 2 OS=Arabidopsis thaliana OX=3702 GN=LPP2 PE=2 SV=1 && PF01569:PAP2 superfamily	-
OhGene042573	86.6439229557861	80.8575756362789	186.115961753363	21.210524634588	3.43790664891549	10.0496828139701	315.391198863429	315.715060825022	415.895573308987	57.4055366252946	127.507267540843	103.815546623585	OhGene042573	group36	28493984	28495529	+	708	protein_coding	- && sp|Q05736|PR1_ASPOF Pathogenesis-related protein 1 OS=Asparagus officinalis OX=4686 GN=PR1 PE=2 SV=1 && PF00407:Pathogenesis-related protein Bet v 1 family	-
OhGene015660	113.059914112663	189.023653232735	180.998513091274	144.202089018543	125.8199853912	124.437198560228	98.5423516307624	85.3875783012868	113.975298357905	199.037825996211	185.815050604975	163.462051431781	OhGene015660	group07	84816085	84825745	-	583	protein_coding	- && sp|Q9M015|Y5161_ARATH Uncharacterized protein At5g01610 OS=Arabidopsis thaliana OX=3702 GN=At5g01610 PE=1 SV=1 && PF04398:Protein of unknown function, DUF538	-
OhGene039536	127.575348247127	171.202874865363	130.189768187831	151.122795039157	191.931304528701	165.015664674677	126.268425476694	122.449471869967	121.416654192784	128.784495131329	145.114820484411	142.624161419987	OhGene039536	group33	16323090	16333439	+	558	protein_coding	- && sp|P92963|RAB1C_ARATH Ras-related protein RABB1c OS=Arabidopsis thaliana OX=3702 GN=RABB1C PE=1 SV=1 && PF00071:Ras family	Ras
OhGene011674	130.117660592377	108.11204197541	98.241779522113	134.560273829423	108.305716225053	94.8690057638782	207.711297396842	198.912784551332	204.941720109313	149.804840794347	142.843227640743	144.673785278714	OhGene011674	group05	58514689	58520630	+	3700	protein_coding	- && sp|Q6NVE8|WDR44_MOUSE WD repeat-containing protein 44 OS=Mus musculus OX=10090 GN=Wdr44 PE=1 SV=1 && PF00400:WD domain, G-beta repeat	WD40
OhGene043943	166.519401922566	116.411696215102	124.31979330813	143.089722562474	169.398027485492	106.804397144811	233.389780178122	163.461256706798	230.655892755266	93.0048511000196	73.2986536676722	101.866328803792	OhGene043943	group38	11188084	11193448	+	209	protein_coding	- && - && -	-
OhGene040926	174.07221430177	93.6258461851237	93.2868290299665	160.593596898867	164.799082445817	147.03932052775	130.913752166472	113.956599597412	108.049993544471	168.836503714582	146.692155489676	219.985886934974	OhGene040926	group34	33983564	33987355	-	1242	protein_coding	- && sp|Q9LK32|Y3721_ARATH Uncharacterized protein At3g27210 OS=Arabidopsis thaliana OX=3702 GN=Y-2 PE=1 SV=1 && -	-
OhGene027070	66.6162092419805	31.0415555781742	100.483433720815	58.0216248170604	80.326282125719	73.8974259240523	321.725029296781	361.022258941863	458.095184760026	51.1031221417155	79.9447807777873	39.3488873928976	OhGene027070	group19	25502388	25502606	-	219	protein_coding	- && sp|Q9SLL7|RL311_ARATH 60S ribosomal protein L31-1 OS=Arabidopsis thaliana OX=3702 GN=RPL31A PE=3 SV=1 && -	-
OhGene012747	152.061903461072	180.727963999498	130.715742807228	169.66193677655	172.904172705541	178.187612741183	138.142626890753	141.64759637657	122.411445384561	103.559820248115	139.45251498116	88.1781113762702	OhGene012747	group05	94366322	94377190	-	1075	protein_coding	- && sp|Q38935|FK151_ARATH Peptidyl-prolyl cis-trans isomerase FKBP15-1 OS=Arabidopsis thaliana OX=3702 GN=FKBP15-1 PE=2 SV=2 && PF00254:FKBP-type peptidyl-prolyl cis-trans isomerase	FKBP_C
OhGene007076	182.992469309804	246.240631737171	171.894592070419	144.481972965218	181.767346067236	162.695202705069	83.8354266441773	59.5684707436132	70.8522469621385	147.346658359064	136.532582836264	127.721999053904	OhGene007076	group03	108221775	108232379	+	1655	protein_coding	- && sp|F6QV99|ATAD1_BOVIN Outer mitochondrial transmembrane helix translocase OS=Bos taurus OX=9913 GN=ATAD1 PE=2 SV=2 && PF17862:AAA+ lid domain|PF00004:ATPase family associated with various cellular activities (AAA)	AAA
OhGene045271	87.2518327691365	52.5410341144658	77.1507288734318	104.762059026774	107.54819418998	104.697776631307	223.628994376478	256.775124177669	186.630776044564	153.360251468531	201.10433705115	159.378633403633	OhGene045271	group40	1877174	1878384	-	1110	protein_coding	- && - && -	-
OhGene046147	140.225058102182	119.928736256815	81.4904767602852	192.724740336108	132.533069845845	139.42696470809	168.259389519193	137.63151876654	138.588611421991	154.816362117637	155.982241854991	152.66749925842	OhGene046147	group41	17475283	17480247	-	1617	protein_coding	- && - && -	-
OhGene015439	133.266786957061	135.487357059556	113.532161009558	61.1040651554067	101.16278456582	108.705533349236	205.689576955563	274.552954020066	230.823387446717	108.310435328066	133.220325020919	105.977882077449	OhGene015439	group07	75661091	75662281	+	1191	protein_coding	- && sp|O22932|CIPKB_ARATH CBL-interacting serine/threonine-protein kinase 11 OS=Arabidopsis thaliana OX=3702 GN=CIPK11 PE=1 SV=1 && PF03822:NAF domain|PF00069:Protein kinase domain	Pkinase
OhGene035141	41.5387567159137	65.7653410590916	54.5346014230231	84.2565866649176	67.0607221363348	79.3729614448717	415.085398007041	339.604940395348	427.645764851711	56.7119296277289	55.0713704564708	24.4024893112345	OhGene035141	group28	37177038	37177632	+	457	protein_coding	- && sp|P49689|RS30_ARATH 40S ribosomal protein S30 OS=Arabidopsis thaliana OX=3702 GN=RPS30A PE=3 SV=3 && -	-
OhGene045320	53.1818374801131	55.656964562972	54.3858436450007	63.18811914809	53.5223564726731	65.5831487809615	424.32168163742	362.073669129348	469.932742647931	29.1998136502056	42.086314880614	33.7937503491944	OhGene045320	group40	2865949	2873567	+	585	protein_coding	- && sp|P55844|RL14_PEA Probable 60S ribosomal protein L14 OS=Pisum sativum OX=3888 PE=2 SV=1 && PF01929:Ribosomal protein L14	-
OhGene038848	157.930214801768	141.68911111705	106.170035035769	84.0011220649353	94.9904371679774	77.9974208100789	284.368194972189	250.114761510102	229.794965512441	98.3351346720303	92.8559958930019	88.5609930116161	OhGene038848	group32	34062240	34065000	+	1803	protein_coding	- && sp|Q9LZL3|PCS1L_ARATH Aspartic proteinase PCS1 OS=Arabidopsis thaliana OX=3702 GN=PCS1 PE=2 SV=1 && PF14541:Xylanase inhibitor C-terminal|PF14543:Xylanase inhibitor N-terminal	-
OhGene046877	146.918306015914	176.579061437445	82.459745656135	167.299672238236	151.978019745421	136.349336514277	292.64737255356	273.01207302671	226.5291032433	24.1718871469453	11.2260472737707	16.4224488737986	OhGene046877	group42	6150099	6152299	-	926	protein_coding	- && sp|Q9SV30|GATA8_ARATH GATA transcription factor 8 OS=Arabidopsis thaliana OX=3702 GN=GATA8 PE=1 SV=1 && PF00320:GATA zinc finger	GATA
OhGene044846	87.5951896068652	103.913993243456	77.8767587837448	130.468868125491	169.425980955374	157.47039395868	150.252694565717	178.790084598821	105.349522687837	145.799684067687	205.847916346765	192.390162879077	OhGene044846	group39	19447067	19448758	+	606	protein_coding	- && sp|P12301|PSBQ_SPIOL Oxygen-evolving enhancer protein 3, chloroplastic OS=Spinacia oleracea OX=3562 GN=PSBQ PE=1 SV=1 && PF05757:Oxygen evolving enhancer protein 3 (PsbQ)	-
OhGene010216	136.455078368807	163.437118161108	138.245496890642	83.6098240497774	78.4992089377839	84.3969005524697	136.971721874567	136.80955932736	127.734715383812	233.559023314356	191.11527011509	193.633035769894	OhGene010216	group04	119704202	119707523	-	1377	protein_coding	- && sp|O22208|BZP17_ARATH bZIP transcription factor 17 OS=Arabidopsis thaliana OX=3702 GN=BZIP17 PE=1 SV=2 && -	-
OhGene048538	253.708465376816	88.251205473365	209.415834964292	152.719307492237	232.766376322021	252.142596753417	59.8050134034972	64.9411536932159	67.6553526998396	97.7336981606832	97.4387825653809	127.497719370186	OhGene048538	scaffolds	118742766	118745317	-	2465	protein_coding	- && sp|Q7XA42|RGA1_SOLBU Putative disease resistance protein RGA1 OS=Solanum bulbocastanum OX=147425 GN=RGA1 PE=2 SV=2 && PF00931:NB-ARC domain|PF18052:Rx N-terminal domain	NB-ARC
OhGene040289	107.490991096537	92.1452514082427	109.158150003241	24.7636470390878	18.5826243813825	19.4669642470338	305.30304807567	333.773122990849	345.642878423586	116.1826319656	121.582687432885	103.476987503347	OhGene040289	group34	13265891	13267180	-	1161	protein_coding	- && sp|Q9ZVP5|M3K18_ARATH Mitogen-activated protein kinase kinase kinase 18 OS=Arabidopsis thaliana OX=3702 GN=MAPKKK18 PE=1 SV=1 && PF00069:Protein kinase domain	Pkinase
OhGene035869	227.505250389927	160.175566620181	76.109549541355	271.439696967234	180.028107648673	178.95412445841	119.740415644357	102.149708925411	81.4308810571799	93.7483491829412	103.778245922909	98.728834595757	OhGene035869	group29	29494062	29496617	+	1376	protein_coding	- && sp|Q7XCL0|EXLA2_ORYSJ Expansin-like A2 OS=Oryza sativa subsp. japonica OX=39947 GN=EXLA2 PE=2 SV=1 && PF03330:Lytic transglycolase|PF01357:Expansin C-terminal domain	-
OhGene041198	101.46100866917	223.985345192448	159.509699958813	93.915268550896	91.7486572646271	100.948607281028	220.318265841136	79.3574974488287	169.482158948277	129.299427139052	169.029589845718	152.483995478073	OhGene041198	group35	5140519	5140641	+	123	protein_coding	- && sp|Q8SAG3|ADF_VITVI Actin-depolymerizing factor OS=Vitis vinifera OX=29760 PE=2 SV=1 && -	-
OhGene033148	137.670741658553	180.727178399939	202.342295937291	35.7988846250458	16.2344635482476	22.7216691270454	198.712861707037	324.469767794808	299.839908219986	72.7598926911509	116.0105461717	83.7531971675551	OhGene033148	group27	944909	948220	-	2542	protein_coding	- && sp|Q42609|PALY_BROFI Phenylalanine ammonia-lyase OS=Bromheadia finlaysoniana OX=41205 GN=PAL PE=2 SV=1 && PF00221:Aromatic amino acid lyase	-
OhGene009636	148.198639837404	121.161027784712	86.6909483061508	252.008459092455	241.973176373574	224.832948757718	103.398969914631	68.7975252127922	74.5694554673063	108.628877490431	102.639756799462	157.686259578515	OhGene009636	group04	101139490	101156190	+	1887	protein_coding	- && sp|Q84WL6|WDL3_ARATH Protein WVD2-like 3 OS=Arabidopsis thaliana OX=3702 GN=WDL3 PE=1 SV=1 && PF06886:Targeting protein for Xklp2 (TPX2) domain	-
OhGene008758	129.040676133727	81.1194625209308	99.1110440109553	100.463566627994	85.7034571749517	87.3605197158837	190.169450515506	205.494151288546	225.061328481922	149.443692365843	198.617871980441	137.500887048342	OhGene008758	group04	81200304	81204345	-	741	protein_coding	- && sp|Q94BT9|ATOX1_ARATH Copper transport protein ATX1 OS=Arabidopsis thaliana OX=3702 GN=ATX1 PE=1 SV=2 && -	-
OhGene027505	173.107290719166	95.2233781060447	163.654634743022	116.006185474857	88.5541998302216	73.7085780657892	143.529077375241	183.90237452272	134.752551525452	138.138957584658	218.776752781901	158.282980884567	OhGene027505	group19	59922360	59925114	-	1518	protein_coding	- && sp|Q54NS9|AIFA_DICDI Apoptosis-inducing factor homolog A OS=Dictyostelium discoideum OX=44689 GN=aifA PE=3 SV=1 && PF07992:Pyridine nucleotide-disulphide oxidoreductase	Pyr_redox_2
OhGene006949	136.826278544243	106.524457397973	49.8267929536913	171.515352466293	121.143780394182	111.224208188872	330.228968669657	315.710969820904	278.363130498134	23.8874971997742	29.7643077543413	12.0333829136597	OhGene006949	group03	105221521	105223240	-	1011	protein_coding	- && sp|Q9ZVI6|LOR8_ARATH Protein LURP-one-related 8 OS=Arabidopsis thaliana OX=3702 GN=At2g38640 PE=2 SV=1 && PF04525:LURP-one-related	-
OhGene024434	79.9096160379816	63.0667923058359	58.9951150795737	131.374840326301	81.3856082803949	78.1566339446794	274.302008466084	308.330884066889	192.137087590414	127.983115344442	194.309504392084	96.8695199800207	OhGene024434	group16	7841047	7842192	+	1146	protein_coding	- && sp|Q9FXA4|PUB26_ARATH U-box domain-containing protein 26 OS=Arabidopsis thaliana OX=3702 GN=PUB26 PE=2 SV=1 && PF04564:U-box domain	U-box
OhGene026099	144.044803684756	86.9748572864909	111.532540706478	62.4005670808331	24.4788779892609	29.2429506592997	255.607671915602	301.211951015379	240.855240623275	101.172671599342	217.41532971077	107.726802423196	OhGene026099	group17	72650708	72651394	+	687	protein_coding	- && sp|Q84TG3|PUB23_ARATH E3 ubiquitin-protein ligase PUB23 OS=Arabidopsis thaliana OX=3702 GN=PUB23 PE=1 SV=1 && -	-
OhGene035468	84.2233549075943	201.259559357176	68.1239343574098	165.340873834222	143.675848702593	151.139347417943	101.621800119224	145.73673750238	171.90963778738	163.619645453738	169.075924711356	116.166016825356	OhGene035468	group29	666679	666966	-	288	protein_coding	- && sp|P0DH92|VATL1_ARATH V-type proton ATPase subunit c1 OS=Arabidopsis thaliana OX=3702 GN=VHA-c1 PE=2 SV=1 && -	-
novel.3284	123.621420515835	135.872661860629	108.528102485402	161.170225524559	161.992898932597	162.576100843205	117.988684322284	123.469409304342	119.538057751691	152.05434803893	150.146698283363	157.548225365748	-	group13	18148532	18166231	-	3684	-	- && - && -	-
OhGene026130	112.919217330656	197.329237995992	81.9495780378079	207.695039358921	197.807488345038	268.034535001331	144.528782391785	112.399073659341	118.444917901353	85.6771961648665	86.2131783615002	61.4431824530808	OhGene026130	group17	73399340	73399504	-	165	protein_coding	- && sp|Q94JY4|BRK1_ARATH Protein BRICK 1 OS=Arabidopsis thaliana OX=3702 GN=BRK1 PE=1 SV=1 && -	-
OhGene006004	61.9245592816529	72.7225146728728	71.1327040356869	85.219410351739	97.745301530289	93.0088291802727	358.384379101581	314.784739880354	286.001143225217	78.2181719730065	90.4456577244631	64.5652953826073	OhGene006004	group03	24076205	24076573	-	369	protein_coding	- && sp|P51414|RL261_ARATH 60S ribosomal protein L26-1 OS=Arabidopsis thaliana OX=3702 GN=RPL26A PE=2 SV=2 && PF00467:KOW motif|PF16906:Ribosomal proteins L26 eukaryotic, L24P archaeal	KOW
OhGene043346	214.830586430965	297.476879560712	135.443671912837	238.998166174349	387.72785428967	387.714966084815	1.38437531026614	7.47967217333787	0	0	0	0	OhGene043346	group37	26567685	26568467	-	783	protein_coding	- && sp|O04621|TBL26_ARATH Protein trichome birefringence-like 26 OS=Arabidopsis thaliana OX=3702 GN=TBL26 PE=2 SV=1 && PF13839:GDSL/SGNH-like Acyl-Esterase family found in Pmr5 and Cas1p	-
OhGene009496	65.304351966952	31.9382546949331	120.892054736822	30.34592272115	11.2106143340444	13.2949894545987	167.367468149715	236.665308736718	218.45872071311	193.264604135465	384.767407093092	197.503884730817	OhGene009496	group04	98317193	98318435	-	829	protein_coding	- && - && PF04398:Protein of unknown function, DUF538	-
novel.5171	274.925709298365	346.008591459552	296.634787492563	247.490671817712	339.984332310846	139.020844086514	4.46338886798159	3.44504900689621	3.83204146151435	5.54381857537371	5.47122093447982	4.17452210195931	-	group28	11693647	11712464	-	1700	-	- && sp|Q9LIS1|CR26L_ARATH Protein ECERIFERUM 26-like OS=Arabidopsis thaliana OX=3702 GN=CER26L PE=2 SV=1 && PF02458:Transferase family	-
OhGene011395	151.027225013583	54.1681328415948	103.517278093223	158.691443818338	135.028421883989	120.42975889876	174.183094316793	228.14490103217	218.014151675	73.5310597895684	134.419106624006	119.826445461287	OhGene011395	group05	52848582	52850535	+	753	protein_coding	- && sp|P28188|RAD2A_ARATH Ras-related protein RABD2a OS=Arabidopsis thaliana OX=3702 GN=RABD2A PE=1 SV=3 && PF00071:Ras family	Ras
OhGene001116	113.671927060914	102.839215958956	87.8477923547242	209.819082014008	243.138789337944	235.306768435121	138.47068971668	134.432551067507	156.035221187411	78.7725718232368	75.3521446066083	89.0374260697339	OhGene001116	group01	86873685	86874185	+	501	protein_coding	- && sp|O04486|RAA2A_ARATH Ras-related protein RABA2a OS=Arabidopsis thaliana OX=3702 GN=RABA2A PE=2 SV=1 && PF00071:Ras family	Ras
OhGene001401	112.926513739116	211.736084364809	107.868360777405	97.2301773449528	127.764256286757	137.793217477349	135.124512304648	106.969558204996	139.213341862138	189.619479525839	128.910959004182	168.042895572022	OhGene001401	group01	101504030	101510834	-	730	protein_coding	- && sp|Q8LDI5|CXXS1_ARATH Thioredoxin-like protein CXXS1 OS=Arabidopsis thaliana OX=3702 GN=CXXS1 PE=2 SV=2 && PF00085:Thioredoxin	-
OhGene008986	138.095144689565	135.3029945366	74.3317520722626	246.764217847707	342.013254163525	293.807841811522	114.845609480025	129.668986662719	93.443097415248	27.363285449965	28.5377457055182	38.0076409795341	OhGene008986	group04	87830238	87831464	+	1227	protein_coding	- && sp|Q6ZA27|BURPC_ORYSJ BURP domain-containing protein 12 OS=Oryza sativa subsp. japonica OX=39947 GN=BURP12 PE=2 SV=1 && -	-
OhGene007009	69.8326605646657	136.055226499306	73.8541228455784	79.6727075336835	76.6041261630363	82.268080119124	295.972644301814	267.986611124291	353.791884031996	79.6785046999166	67.1567699873525	76.9501980646737	OhGene007009	group03	106468115	106490149	+	1996	protein_coding	- && sp|Q9C9C5|RL63_ARATH 60S ribosomal protein L6-3 OS=Arabidopsis thaliana OX=3702 GN=RPL6C PE=2 SV=1 && PF03868:Ribosomal protein L6, N-terminal domain|PF01159:Ribosomal protein L6e	-
OhGene044641	111.483155148404	204.00232314952	140.03603552902	203.092200632052	183.133540197558	234.783061063351	104.204453602917	108.934606718983	128.129916713176	64.4354051267539	93.7059939054555	83.4574939562979	OhGene044641	group39	5113762	5122810	-	905	protein_coding	- && sp|Q54SW1|Y2179_DICDI Putative phosphatidylglycerol/phosphatidylinositol transfer protein DDB_G0282179 OS=Dictyostelium discoideum OX=44689 GN=DDB_G0282179 PE=3 SV=2 && PF02221:ML domain	-
OhGene030910	46.5417020122105	74.0689315194985	79.138135276417	35.398003902918	38.5026629098623	35.9817513163022	263.163652945152	254.429742680333	301.977517648084	191.617284923401	168.200533542811	169.433590127667	OhGene030910	group23	63683813	63685546	-	1454	protein_coding	- && sp|Q39002|TLC1_ARATH ADP,ATP carrier protein 1, chloroplastic OS=Arabidopsis thaliana OX=3702 GN=AATP1 PE=1 SV=2 && PF03219:TLC ATP/ADP transporter	-
OhGene019727	57.1951561277245	96.5477956704616	101.002281055001	73.8526814199837	110.638086701462	105.742180794239	176.359526132833	220.783894687991	165.446869449508	163.619645453738	197.571867078438	189.084079334778	OhGene019727	group11	23262566	23262817	-	252	protein_coding	- && sp|Q9LZP9|CP122_ARATH Calvin cycle protein CP12-2, chloroplastic OS=Arabidopsis thaliana OX=3702 GN=CP12-2 PE=1 SV=1 && -	-
OhGene008726	152.766132800814	150.650430396014	75.5390744100826	137.357945406895	152.137074309835	119.100253366107	120.567431626831	143.160925397687	109.717397634937	172.162313258481	144.555416268888	172.525988624835	OhGene008726	group04	80058320	80061257	-	2850	protein_coding	- && - && -	-
OhGene045859	58.5901599357178	58.1490674538513	51.8830125319845	91.7400061118233	76.5109156791205	104.577091516128	366.714820994081	255.760133568912	391.084297747252	48.8416852100711	86.1966813889855	55.4822766927073	OhGene045859	group40	28087397	28095237	+	603	protein_coding	- && sp|O49884|RL30_LUPLU 60S ribosomal protein L30 OS=Lupinus luteus OX=3873 GN=RPL30 PE=3 SV=1 && PF01248:Ribosomal protein L7Ae/L30e/S12e/Gadd45 family	-
OhGene001597	168.368721944993	115.339457056581	103.691112351238	154.691993648935	124.615115079527	150.520338995277	179.96141950768	169.61224660445	136.848024700159	109.766131945247	116.521646232871	115.317492721114	OhGene001597	group01	105411234	105425668	-	2066	protein_coding	- && sp|Q9FX08|P2C12_ARATH Probable protein phosphatase 2C 12 OS=Arabidopsis thaliana OX=3702 GN=At1g47380 PE=2 SV=1 && PF00481:Protein phosphatase 2C	PP2C
OhGene012013	77.2549029546726	145.210461376398	73.6540227431991	114.816305056485	127.746058459907	121.278238492487	249.259320097485	264.242534593346	234.37084773923	70.9864230519718	91.6314361202203	74.3402616232833	OhGene012013	group05	70216775	70225051	-	2257	protein_coding	- && sp|P19023|ATPBM_MAIZE ATP synthase subunit beta, mitochondrial OS=Zea mays OX=4577 GN=ATPB PE=2 SV=1 && PF00006:ATP synthase alpha/beta family, nucleotide-binding domain|PF11421:ATP synthase F1 beta subunit|PF02874:ATP synthase alpha/beta family, beta-barrel domain	ATP-synt_ab
OhGene002359	127.550259683067	125.069853995806	95.024823050087	182.303665103	222.744820571528	193.219669469637	211.037602607474	198.674655117466	103.770326302955	67.764596524203	65.3641439075023	51.5878047366021	OhGene002359	group01	121455224	121455543	+	226	protein_coding	- && sp|P54632|1433_DICDI 14-3-3-like protein OS=Dictyostelium discoideum OX=44689 GN=fttB PE=1 SV=2 && -	-
OhGene032173	81.0497212444096	129.866250646935	99.1786287581749	115.634623712991	133.277917406113	119.748867569601	263.965762284996	261.196385353103	293.151171805848	40.9049113634345	52.6858312209168	52.5680560987469	OhGene032173	group25	16966723	16970487	-	1080	protein_coding	- && sp|O04151|CALR1_ARATH Calreticulin-1 OS=Arabidopsis thaliana OX=3702 GN=CRT1 PE=1 SV=1 && PF00262:Calreticulin family	-
OhGene009683	144.511540709806	163.549121293068	140.439304045954	145.693168954469	156.791731067025	147.315130622453	99.7745588758849	100.01690847276	100.918855023278	142.603131077638	154.881731906949	146.666519837855	OhGene009683	group04	101955439	101974578	-	2879	protein_coding	- && sp|Q852L0|HD16N_ORYSJ Casein kinase 1-like protein HD16 OS=Oryza sativa subsp. japonica OX=39947 GN=HD16 PE=1 SV=1 && PF00069:Protein kinase domain	Pkinase
OhGene002735	163.215445535214	121.61497182831	157.38070948872	164.390273029976	129.986126494082	159.443707166182	42.7178667167837	48.0836068286006	38.509185130489	268.400699192585	144.192275859443	202.263087065376	OhGene002735	group01	136324656	136325128	-	406	protein_coding	- && sp|Q7XA40|RGA3_SOLBU Putative disease resistance protein RGA3 OS=Solanum bulbocastanum OX=147425 GN=RGA3 PE=2 SV=2 && PF00931:NB-ARC domain	NB-ARC
OhGene003648	126.312303420037	214.183353283713	127.628572043466	100.792313043405	110.587218615622	95.5104459651214	202.838670460195	204.195050332124	242.008834553384	76.3708800297172	62.8875969480439	75.2784921571711	OhGene003648	group02	31886929	31900812	-	2175	protein_coding	- && sp|Q39817|CALX_SOYBN Calnexin homolog OS=Glycine max OX=3847 PE=2 SV=1 && PF00262:Calreticulin family	-
OhGene006443	143.370391363439	136.852378303292	167.386844812926	97.9636513830151	79.4095944873397	83.1775387686482	107.397539910946	123.698956276803	102.070044458769	204.599957575446	211.158872471283	180.453954917645	OhGene006443	group03	92289486	92293392	-	1736	protein_coding	- && sp|C6TAQ0|NRPB_SOYBN DCD domain-containing protein NRP-B OS=Glycine max OX=3847 GN=NRP-B PE=2 SV=1 && PF10539:Development and cell death domain	-
OhGene043499	115.236570489682	119.264924063511	111.623077789162	144.065230675191	156.955769127825	149.321046847476	110.451498391826	97.9181254066471	81.3022382750991	186.107653596669	191.449516111735	171.371151059896	OhGene043499	group38	837398	838663	-	1266	protein_coding	- && sp|Q9LKA4|UBA2C_ARATH UBP1-associated protein 2C OS=Arabidopsis thaliana OX=3702 GN=UBA2C PE=2 SV=1 && PF00076:RNA recognition motif. (a.k.a. RRM, RBD, or RNP domain)	RRM_1
OhGene000884	101.062957536178	79.853850540794	85.1660670055039	125.834183352508	139.860833938642	140.881020670119	87.5174287839528	121.027048444883	104.441914343234	220.461902905487	199.096909438106	229.481782215551	OhGene000884	group01	76253757	76261964	+	1734	protein_coding	- && sp|Q7GCL7|NAC74_ORYSJ NAC domain-containing protein 74 OS=Oryza sativa subsp. japonica OX=39947 GN=NAC074 PE=2 SV=1 && PF02365:No apical meristem (NAM) protein	NAM
OhGene029709	209.463879260491	198.422474771593	127.057232365935	123.942139177335	129.884823113794	95.1472593248607	166.348224608827	186.026284324368	145.808646856956	78.64620742142	93.9655672957753	79.1953263030983	OhGene029709	group22	2192244	2195025	-	1805	protein_coding	- && sp|Q9LZL3|PCS1L_ARATH Aspartic proteinase PCS1 OS=Arabidopsis thaliana OX=3702 GN=PCS1 PE=2 SV=1 && PF14541:Xylanase inhibitor C-terminal|PF14543:Xylanase inhibitor N-terminal	-
OhGene032462	79.6620595617216	130.772943052096	89.9274695358126	132.103816347615	141.370888562979	140.73704415436	275.745703247484	182.661467812041	198.100856840859	82.6709787555729	105.584965402242	74.1091016429703	OhGene032462	group25	32603170	32603511	+	342	protein_coding	- && sp|Q41420|CALM3_SOLTU Putative calmodulin-3 (Fragment) OS=Solanum tuberosum OX=4113 GN=PCM3 PE=5 SV=1 && PF13833:EF-hand domain pair|PF13499:EF-hand domain pair	-
novel.6084	119.879715457598	174.033106715033	91.7144957691657	285.687315035224	247.347988396018	239.617157351896	134.267675484815	92.8914271496939	104.310252472037	49.3824851384545	51.2410419845542	42.88028745215	-	group34	13010889	13038387	-	1324	-	- && sp|P46209|USF_AQUPY Protein usf OS=Aquifex pyrophilus OX=2714 GN=usf PE=4 SV=1 && PF01738:Dienelactone hydrolase family	-
OhGene029255	155.61649043758	85.9646958129555	110.345544581479	128.463209135111	99.695326266219	121.990136128349	161.764709394744	187.530275262337	163.645779349921	145.130983547324	142.946122445709	129.998715785304	OhGene029255	group21	50831824	50835386	-	2285	protein_coding	- && sp|Q7XAP4|RSH2_ORYSJ Probable GTP diphosphokinase RSH2, chloroplastic OS=Oryza sativa subsp. japonica OX=39947 GN=RSH2 PE=2 SV=1 && PF13328:HD domain|PF04607:Region found in RelA / SpoT proteins	-
novel.6272	186.370499741518	98.2244874150432	221.936830446014	83.7573164619077	105.160953696439	77.9817501182935	93.6640173916158	65.0145762177532	89.1268689158693	189.274498953325	195.998733746442	225.849321640656	-	group35	13186187	13208348	-	1111	-	- && sp|F4JC97|PSME4_ARATH Proteasome activator subunit 4 OS=Arabidopsis thaliana OX=3702 GN=PA200 PE=2 SV=2 && PF11919:Domain of unknown function (DUF3437)	-
novel.3587	134.511378631047	107.884683217757	110.302586514741	206.978020289173	156.878050418294	144.305683441912	155.147786441563	122.943542803357	134.267712277488	115.782756744744	139.912901759598	102.542105067212	-	group15	13278509	13283599	-	524	-	- && - && -	-
OhGene005233	89.8382452347673	144.846386036554	104.259238668731	86.9313601745991	107.324288935525	107.162346664227	195.846973241042	119.772315714797	133.436496882104	206.587587129415	174.444725447183	159.173461789684	OhGene005233	group02	131689361	131697137	-	1035	protein_coding	- && sp|P24805|TSJT1_TOBAC Stem-specific protein TSJT1 OS=Nicotiana tabacum OX=4097 GN=TSJT1 PE=2 SV=1 && PF12481:Aluminium induced protein	-
OhGene031473	175.562220944823	161.728324159584	130.837744556808	55.8113367253291	56.7610089357027	60.0039188254248	154.11836984906	218.581012226649	190.648603043824	126.669521729233	125.436167158986	172.07185085979	OhGene031473	group24	30627275	30629207	-	1688	protein_coding	- && sp|Q8S9J6|ASPA_ARATH Aspartyl protease family protein At5g10770 OS=Arabidopsis thaliana OX=3702 GN=At5g10770 PE=2 SV=1 && PF14541:Xylanase inhibitor C-terminal|PF14543:Xylanase inhibitor N-terminal	-
OhGene044447	160.899880838697	240.951470950647	97.7978939656929	117.492079623656	143.960556131006	152.732772790955	102.710809821573	110.657383498443	90.3869001243825	158.470194683113	139.789231997708	112.359931364073	OhGene044447	group39	408150	408740	-	591	protein_coding	- && - && PF13499:EF-hand domain pair	-
OhGene048726	109.353390109031	87.6733754756958	79.5392963308136	76.0307426008984	53.6299122560522	63.3667023232011	136.530052068575	143.806689460896	113.381623700989	259.443303462981	246.831417731112	255.000932978463	OhGene048726	scaffolds	123782631	123784333	-	1310	protein_coding	- && sp|Q75HE5|NAC2_ORYSJ NAC domain-containing protein 2 OS=Oryza sativa subsp. japonica OX=39947 GN=NAC002 PE=1 SV=1 && PF02365:No apical meristem (NAM) protein	NAM
novel.7387	245.380245982437	253.062792516219	182.606773033214	123.25083256845	140.23927016331	155.035247050825	153.621652807162	118.941647831913	112.16969046287	42.1293497698102	45.653896539368	50.3549260170116	-	scaffolds	170493191	170494533	+	755	-	- && - && -	-
OhGene014218	71.0340877096755	42.5694861701619	53.1826170156865	179.842660278142	176.237660232417	143.491497525907	189.720673051163	142.047579504275	149.890471326491	169.121899017669	121.582687432885	182.426439938129	OhGene014218	group06	70305958	70308075	+	1017	protein_coding	- && sp|Q37145|ACA1_ARATH Calcium-transporting ATPase 1 OS=Arabidopsis thaliana OX=3702 GN=ACA1 PE=1 SV=3 && PF00689:Cation transporting ATPase, C-terminus	Cation_ATPase_C
OhGene049168	119.087100224373	55.8922010995864	99.1495764912705	205.589229007067	114.500599787489	114.74757919578	151.37038155826	159.987532282784	157.27242353292	133.838933653993	164.460368918092	145.173152387664	OhGene049168	scaffolds	140186816	140191389	+	1690	protein_coding	- && sp|Q0J954|PAO5_ORYSJ Polyamine oxidase 5 OS=Oryza sativa subsp. japonica OX=39947 GN=PAO5 PE=1 SV=1 && PF01593:Flavin containing amine oxidoreductase	Amino_oxidase
OhGene007131	82.693308437737	88.3918341609268	64.9300378210723	69.3453126861844	79.3837184925635	56.1949155895848	167.659597189181	132.103382971208	151.141313068536	241.053389585765	260.33843973948	227.046088543729	OhGene007131	group03	109753482	109761911	+	931	protein_coding	- && - && PF04535:Domain of unknown function (DUF588)	-
OhGene035706	157.493460889153	197.895338600959	115.261590921865	165.123958344852	226.905987549237	180.564707092233	94.7271057158546	83.1410241524177	110.976598962882	89.2668242674598	111.361134064633	86.9142362410145	OhGene035706	group29	15105707	15108038	+	904	protein_coding	- && sp|Q8VWG7|TDX_ARATH TPR repeat-containing thioredoxin TDX OS=Arabidopsis thaliana OX=3702 GN=TDX PE=1 SV=1 && PF14559:Tetratricopeptide repeat	-
OhGene046543	104.953860876585	159.43059063862	102.07177834923	69.0372087756713	78.1781521733471	74.0803794400726	159.758054916539	169.405302405227	194.716266549951	180.928169931489	150.34553394335	176.649149552607	OhGene046543	group41	28639408	28641145	-	1452	protein_coding	- && sp|Q39002|TLC1_ARATH ADP,ATP carrier protein 1, chloroplastic OS=Arabidopsis thaliana OX=3702 GN=AATP1 PE=1 SV=2 && PF03219:TLC ATP/ADP transporter	-
OhGene030935	107.039715267177	45.8711246398121	84.9778806953136	72.4030531905198	74.4679429721379	103.740617162612	291.83696444495	206.482103938972	267.260327572283	105.723463216262	119.244558828406	139.724160097631	OhGene030935	group23	64475129	64475382	+	156	protein_coding	- && sp|O22969|Y2416_ARATH Uncharacterized protein At2g34160 OS=Arabidopsis thaliana OX=3702 GN=At2g34160 PE=1 SV=1 && -	-
OhGene008070	73.958070738529	112.910645322423	70.2669557749446	74.6959963802345	70.8869708510734	76.8085208189547	345.032851406618	290.695619753127	286.565504922535	63.5702556926819	73.2485862812872	78.9444167993477	OhGene008070	group04	26653678	26658639	-	732	protein_coding	- && sp|P41099|RLA2_PARAR 60S acidic ribosomal protein P2 OS=Parthenium argentatum OX=35935 PE=3 SV=1 && PF00428:60s Acidic ribosomal protein	-
OhGene033568	85.8213986533949	116.580879784196	89.6308769807439	107.56606419007	114.535318718343	126.817811607348	249.248511707946	221.579799138921	239.671321154596	87.3171767421417	95.5589957734489	82.5830640871948	OhGene033568	group27	26640152	26648302	-	2044	protein_coding	- && sp|Q42971|ENO_ORYSJ Enolase OS=Oryza sativa subsp. japonica OX=39947 GN=ENO1 PE=1 SV=2 && PF00113:Enolase, C-terminal TIM barrel domain|PF03952:Enolase, N-terminal domain	-
OhGene044613	159.935301446149	211.668378743349	154.460695577356	139.914008192491	148.846434961727	132.809904730389	136.716415776013	70.3493490897724	109.552656797647	132.664577394923	113.367640984717	106.556870470433	OhGene044613	group39	4070327	4070659	-	333	protein_coding	- && sp|Q852K5|SAP6_ORYSJ Zinc finger A20 and AN1 domain-containing stress-associated protein 6 OS=Oryza sativa subsp. japonica OX=39947 GN=SAP6 PE=2 SV=1 && PF01428:AN1-like Zinc finger	zf-AN1
OhGene010954	83.7500797175239	109.320260949222	156.173047590182	44.7966694898517	54.165876872306	48.6094387169085	120.081984178999	188.359439447929	139.678938323215	186.988311909847	246.677441774939	237.602872467088	OhGene010954	group05	41547518	41553488	+	1679	protein_coding	- && sp|Q9SK09|VCL22_ARATH Vicilin-like seed storage protein At2g28490 OS=Arabidopsis thaliana OX=3702 GN=At2g28490 PE=2 SV=1 && PF00190:Cupin	-
OhGene002818	136.18424028162	60.9176444031298	140.2794342616	173.992877920909	167.62623911881	149.435521883391	100.453733451187	128.323125723828	130.570205833064	126.946276645142	149.75109023253	148.029736174004	OhGene002818	group01	138223063	138227038	-	928	protein_coding	- && sp|Q43785|GLNA3_MEDSA Glutamine synthetase nodule isozyme OS=Medicago sativa OX=3879 GN=GS1 PE=2 SV=1 && -	-
OhGene044070	306.692306261451	109.274949754068	152.723648882619	326.004586205604	248.080245954309	216.101699757773	61.461982202692	40.2514316956945	35.2587320041398	26.567107380375	40.8931461597718	48.3389985665024	OhGene044070	group38	15976851	15981719	+	776	protein_coding	- && sp|B8ARW3|CSPLA_ORYSI CASP-like protein 2A1 OS=Oryza sativa subsp. indica OX=39946 GN=OsI_15195 PE=3 SV=1 && PF04535:Domain of unknown function (DUF588)	-
OhGene039372	81.2594679051563	130.801218283026	83.348432854954	102.607663250344	100.251011705308	115.500295696128	266.751202209589	187.443989351038	187.186776370416	113.95188963606	147.092568508775	94.4590603643913	OhGene039372	group33	10528083	10538132	-	703	protein_coding	- && sp|P55142|GRXC6_ORYSJ Glutaredoxin-C6 OS=Oryza sativa subsp. japonica OX=39947 GN=GRXC6 PE=1 SV=2 && -	-
OhGene040071	129.515090384218	39.2318829156288	93.0284167611854	138.483830205312	170.809677714538	146.856046074115	223.44910435572	188.369638681167	182.862329391562	95.5883191861312	88.7873572700672	111.163652464455	OhGene040071	group34	3780651	3780878	+	228	protein_coding	- && sp|Q9ZU52|ALFP3_ARATH Fructose-bisphosphate aldolase 3, chloroplastic OS=Arabidopsis thaliana OX=3702 GN=FBA3 PE=1 SV=1 && -	-
OhGene043624	163.314913236312	128.031315929095	124.746930424941	93.2690499336664	77.5732711775656	92.7222702875518	157.919323189967	146.930127098698	143.937684122198	175.775893760336	146.894576145805	156.846433728986	OhGene043624	group38	3520665	3526410	-	2272	protein_coding	- && sp|Q94B77|FH5_ARATH Formin-like protein 5 OS=Arabidopsis thaliana OX=3702 GN=FH5 PE=2 SV=2 && PF02181:Formin Homology 2 Domain	FH2
OhGene040629	134.722283924046	243.814641169358	127.48513962803	175.771516690856	223.263683942471	197.323522027369	105.151180003604	98.1942112145267	122.487648632117	47.9689691102696	69.7826382661198	61.9214826757695	OhGene040629	group34	27605623	27609289	+	1670	protein_coding	- && sp|O22349|TBA3_ELEIN Tubulin alpha-3 chain OS=Eleusine indica OX=29674 GN=TUBA3 PE=2 SV=1 && PF03953:Tubulin C-terminal domain|PF00091:Tubulin/FtsZ family, GTPase domain	Tubulin
OhGene008577	125.32514031093	142.797016703846	197.36208058169	14.005401035019	21.0030448596199	24.8162571131221	247.90250791416	287.430720580354	373.924763240145	59.8715832691705	60.5187367939472	50.7663962644849	OhGene008577	group04	73263927	73274327	-	669	protein_coding	- && sp|O48964|IDI1_CAMAC Isopentenyl-diphosphate Delta-isomerase I OS=Camptotheca acuminata OX=16922 GN=IPI1 PE=2 SV=1 && PF00293:NUDIX domain	NUDIX
OhGene037163	270.452178263273	160.292057941359	132.919001868382	263.889382592211	253.730012168686	230.289861050355	104.060723322085	46.8526664937884	45.1669953597158	31.4149719271177	17.5079069903354	44.6077504609367	OhGene037163	group31	3879316	3879690	+	375	protein_coding	- && sp|Q9FKT1|LLG1_ARATH GPI-anchored protein LLG1 OS=Arabidopsis thaliana OX=3702 GN=LLG1 PE=1 SV=1 && -	-
OhGene051614	91.5019164428185	111.166688478952	86.1948478756416	147.101713847518	180.071453870075	138.077922332442	167.278683323825	150.632286824166	209.106459998684	110.291761009557	109.199265564721	100.12963066428	OhGene051614	scaffolds	221925398	221925883	-	486	protein_coding	- && sp|A7SKE9|EIF3G_NEMVE Eukaryotic translation initiation factor 3 subunit G OS=Nematostella vectensis OX=45351 GN=v1g171563 PE=3 SV=1 && PF12353:Eukaryotic translation initiation factor 3 subunit G|PF00076:RNA recognition motif. (a.k.a. RRM, RBD, or RNP domain)	RRM_1
OhGene023177	102.1572019392	155.961823775361	107.638648880731	118.477723402669	136.169952863338	121.62693046651	305.733962751853	120.969313418791	272.828251063372	40.2756050347663	53.7769579030068	64.9879814407585	OhGene023177	group14	58907060	58907293	+	234	protein_coding	- && sp|Q9C5W6|14312_ARATH 14-3-3-like protein GF14 iota OS=Arabidopsis thaliana OX=3702 GN=GRF12 PE=2 SV=1 && -	-
novel.7610	32.9978038299675	19.2863353039507	17.2482984608332	18.3699196291932	30.6414031942711	25.153874806189	340.50228937098	357.418498268135	418.960369454041	99.6315908004547	141.356823400129	97.9893132801921	-	scaffolds	153518119	153520324	-	538	-	- && sp|P43390|MT2_ACTDE Metallothionein-like protein type 2 OS=Actinidia deliciosa OX=3627 GN=pKIWI504 PE=2 SV=1 && PF01439:Metallothionein	-
OhGene044601	121.716605770945	255.660157408215	216.210291762728	100.303137757686	88.4624354595627	97.4674651666642	108.631890527834	187.167701110316	170.639530782629	69.2601248845418	114.41265195837	68.9568567183273	OhGene044601	group39	3758027	3766542	-	2764	protein_coding	- && sp|Q2QLY4|METE2_ORYSJ 5-methyltetrahydropteroyltriglutamate--homocysteine methyltransferase 2 OS=Oryza sativa subsp. japonica OX=39947 GN=Os12g0624000 PE=2 SV=1 && PF01717:Cobalamin-independent synthase, Catalytic domain|PF08267:Cobalamin-independent synthase, N-terminal domain	-
OhGene043213	85.0502321647516	98.7975241919669	84.8419160862011	102.349465571725	93.5070281154292	102.249706402055	223.786501767925	154.916074697204	235.361514281397	132.246897951254	141.192798309157	141.279678879213	OhGene043213	group37	16777867	16786877	+	775	protein_coding	- && sp|Q94JN2|PROF_ANACO Profilin OS=Ananas comosus OX=4615 PE=1 SV=1 && PF00235:Profilin	-
OhGene051081	87.8852399035767	53.8364096473608	92.1763807945877	85.7671681485831	80.2384628788173	80.5786772430961	174.244980640563	182.44807824684	168.036808760984	177.259713093433	209.133585252546	198.972548784977	OhGene051081	scaffolds	204879454	204894465	+	1070	protein_coding	- && sp|P35135|UBC4_SOLLC Ubiquitin-conjugating enzyme E2-17 kDa OS=Solanum lycopersicum OX=4081 PE=2 SV=1 && PF00179:Ubiquitin-conjugating enzyme	UQ_con
OhGene040357	106.365121809465	147.214649445972	98.8744240103033	158.292535302344	181.614579989345	164.519630428027	105.554728713101	103.929024347511	96.2008482473265	134.25740410265	144.903925231006	148.08497344029	OhGene040357	group34	19441084	19451977	+	1869	protein_coding	- && sp|P37833|AATC_ORYSJ Aspartate aminotransferase, cytoplasmic OS=Oryza sativa subsp. japonica OX=39947 GN=Os01g0760600 PE=2 SV=1 && PF00155:Aminotransferase class I and II	Aminotran_1_2
OhGene044520	109.886442818214	56.7116883812207	56.9941443096079	89.4963528537734	66.0065319980831	56.2798323509201	177.711411002144	173.307057183656	166.628632802719	213.173023791156	202.844585666089	220.349045644237	OhGene044520	group39	2127756	2131093	+	1470	protein_coding	- && sp|O80871|P2C25_ARATH Probable protein phosphatase 2C 25 OS=Arabidopsis thaliana OX=3702 GN=At2g30020 PE=1 SV=1 && PF00481:Protein phosphatase 2C	PP2C
OhGene028741	93.0794030184453	68.090967284487	42.934923551306	165.824465310138	137.316774274864	174.144190805617	164.004292075784	159.221532115416	154.006394434383	102.349310134891	212.769703007549	113.844194438776	OhGene028741	group21	4342842	4348936	-	846	protein_coding	- && sp|Q9SB52|PUMP4_ARATH Mitochondrial uncoupling protein 4 OS=Arabidopsis thaliana OX=3702 GN=PUMP4 PE=2 SV=1 && PF00153:Mitochondrial carrier protein	Mito_carr
OhGene036940	130.945477928622	106.332582899998	64.6855723172279	121.90755040211	166.512542134028	186.157731898468	248.136764949751	210.703716870911	205.375876722526	50.8600825627282	45.0441884164001	50.3852603097929	OhGene036940	group30	37387576	37388571	-	996	protein_coding	- && sp|Q9SII5|EXOL5_ARATH Protein EXORDIUM-like 5 OS=Arabidopsis thaliana OX=3702 GN=EXL5 PE=2 SV=1 && PF04674:Phosphate-induced protein 1 conserved region	-
OhGene028557	120.089051215762	139.565336670067	126.611015435968	91.9392735388322	111.161198222509	117.415401376514	222.943334540519	175.374441170603	227.929463762887	87.7279801156213	72.4322393217186	92.2737154924813	OhGene028557	group20	66052476	66052934	-	423	protein_coding	- && sp|A2WWU2|H2B11_ORYSI Histone H2B.11 OS=Oryza sativa subsp. indica OX=39946 GN=H2B.11 PE=3 SV=1 && PF00125:Core histone H2A/H2B/H3/H4	Histone
OhGene041433	292.661010218475	219.278001122166	215.895781857169	85.932752244659	129.044602924277	185.494901901574	119.411707574148	125.523293401749	115.409234304061	36.8144202270911	34.6871471115852	23.9321748201355	OhGene041433	group35	11307127	11311420	-	2224	protein_coding	- && sp|O64884|OFT20_ARATH O-fucosyltransferase 20 OS=Arabidopsis thaliana OX=3702 GN=OFUT20 PE=1 SV=1 && PF10250:GDP-fucose protein O-fucosyltransferase	-
OhGene041554	132.548230674247	70.3858568243674	99.9674216179624	109.413853852738	122.125101167734	116.64222020149	171.776011859089	178.684463517977	206.469556341702	120.703017138004	128.558743269198	126.034068925274	OhGene041554	group35	15962868	15963425	-	366	protein_coding	- && sp|A2Y0Q2|ALFL1_ORYSI PHD finger protein ALFIN-LIKE 1 OS=Oryza sativa subsp. indica OX=39946 GN=OsI_18576 PE=3 SV=1 && PF00628:PHD-finger	PHD
OhGene009204	137.297403687514	131.398234257256	108.095793857419	71.3225241781127	51.5032018248039	55.4289612051221	175.439562440895	160.990215633762	163.677639920713	176.595723694347	179.00063866564	172.094185304279	OhGene009204	group04	92238729	92244609	+	2595	protein_coding	- && sp|Q84SL0|CDPKK_ORYSJ Calcium-dependent protein kinase 20 OS=Oryza sativa subsp. japonica OX=39947 GN=CPK20 PE=2 SV=2 && PF13499:EF-hand domain pair|PF13833:EF-hand domain pair|PF00069:Protein kinase domain	Pkinase
OhGene025829	120.970518896927	153.019147855071	139.592775231676	144.841589376967	144.684398197644	123.405919579486	160.695748616203	174.083825603044	167.98320117456	81.7657203965581	82.5844669355444	88.8110689769935	OhGene025829	group17	54821870	54827681	+	2226	protein_coding	- && sp|Q43207|FKB70_WHEAT 70 kDa peptidyl-prolyl isomerase OS=Triticum aestivum OX=4565 GN=FKBP70 PE=1 SV=1 && PF14559:Tetratricopeptide repeat|PF00254:FKBP-type peptidyl-prolyl cis-trans isomerase	FKBP_C
OhGene019598	176.53139097515	119.264924063511	171.015225877218	154.465545590637	151.828023741833	186.621611796781	93.8498586959642	50.7063490192516	62.0425760435657	168.294492466702	116.056201640481	131.663962399459	OhGene019598	group11	13472702	13477596	-	231	protein_coding	- && - && -	-
OhGene046830	130.325322760433	73.1901723557122	101.471847748568	78.5350236112472	56.4141413894677	54.9851236695613	231.488811629314	284.573034342896	310.28731642184	76.6764649240913	106.339267112865	77.5411488216369	OhGene046830	group42	5162809	5171783	-	1667	protein_coding	- && sp|Q0J954|PAO5_ORYSJ Polyamine oxidase 5 OS=Oryza sativa subsp. japonica OX=39947 GN=PAO5 PE=1 SV=1 && PF01593:Flavin containing amine oxidoreductase	Amino_oxidase
OhGene030845	114.116704184054	112.616177533826	163.34010802964	35.8024493761575	18.7510734938592	23.9571063565056	247.889651182655	270.089973005902	337.718632648943	77.7784210860862	85.0460385339284	94.6775060647828	OhGene030845	group23	60743130	60753247	-	4915	protein_coding	- && sp|Q5Z9S8|AB42G_ORYSJ ABC transporter G family member 42 OS=Oryza sativa subsp. japonica OX=39947 GN=ABCG42 PE=2 SV=1 && PF08370:Plant PDR ABC transporter associated|PF14510:ABC-transporter N-terminal|PF00005:ABC transporter|PF01061:ABC-2 type transporter|PF19055:ABC-2 type transporter	ABC2_membrane
OhGene011476	156.214558874967	97.6234742665564	110.149341938625	59.5570689790531	46.7952702251658	29.4425300319009	212.007452316426	265.033019625459	246.198089836454	95.961296697901	150.488770074213	111.228436579799	OhGene011476	group05	54778024	54782658	+	2265	protein_coding	- && - && -	-
OhGene028372	109.509881022708	84.0703281351746	92.5979867731859	98.1925183083526	64.354093927844	65.1458430399138	210.321735570135	237.676550887999	285.025446361336	104.493296815146	116.190534130957	111.324827909393	OhGene028372	group20	61371294	61384655	+	2345	protein_coding	- && sp|Q0J954|PAO5_ORYSJ Polyamine oxidase 5 OS=Oryza sativa subsp. japonica OX=39947 GN=PAO5 PE=1 SV=1 && PF01593:Flavin containing amine oxidoreductase	Amino_oxidase
OhGene030008	65.5651789756842	106.486539342421	39.9800695842714	146.17737632783	123.370247472662	137.298747837545	270.991466984597	182.049878076063	222.319230822777	81.809822726869	132.438284525107	66.3805810430605	OhGene030008	group22	55745961	55746212	+	252	protein_coding	- && sp|Q06450|ATP5E_IPOBA ATP synthase subunit epsilon, mitochondrial OS=Ipomoea batatas OX=4120 PE=1 SV=2 && -	-
OhGene050271	91.8542507379317	100.798097111742	115.745355950933	136.907591487528	160.841605613308	144.313699470036	130.54212603129	83.9653521394058	165.313444554791	143.140799506625	149.429044877191	151.526816081872	OhGene050271	scaffolds	170459464	170459928	-	465	protein_coding	- && sp|B8B4W4|GLO19_ORYSI Very-long-chain aldehyde decarbonylase GL1-9 OS=Oryza sativa subsp. indica OX=39946 GN=GL1-9 PE=3 SV=1 && PF04116:Fatty acid hydroxylase superfamily	-
OhGene025043	121.914878250079	38.9518438860627	84.0622941019634	86.9357443841787	80.7124089292372	75.7066816644139	173.361544535601	184.045266810617	145.497152236847	182.79124027458	217.989161811485	182.338333113078	OhGene025043	group16	72687663	72693131	-	1782	protein_coding	- && sp|F4JKK0|SUD1_ARATH Probable E3 ubiquitin ligase SUD1 OS=Arabidopsis thaliana OX=3702 GN=SUD1 PE=1 SV=1 && PF12906:RING-variant domain|PF12428:Protein of unknown function (DUF3675)	-
OhGene049506	81.8850428017261	122.138777655403	113.931789924994	157.732390795119	176.843206856152	180.414716843662	82.7122549832504	117.602074532602	73.2550897863787	139.569528893068	199.952251019142	128.253389879473	OhGene049506	scaffolds	155434922	155436022	-	249	protein_coding	- && sp|P35131|UBC8_ARATH Ubiquitin-conjugating enzyme E2 8 OS=Arabidopsis thaliana OX=3702 GN=UBC8 PE=1 SV=1 && -	-
OhGene027791	60.6928135900549	55.8728984701028	109.806917339985	85.1522725910549	27.7936609657407	36.2653242778561	87.2639835488711	162.840661108382	103.624942722619	243.382238863097	385.267351933303	211.907464604794	OhGene027791	group20	1718160	1720001	-	1031	protein_coding	- && sp|O65857|GSTF1_ORYSJ Probable glutathione S-transferase GSTF1 OS=Oryza sativa subsp. japonica OX=39947 GN=GSTF1 PE=1 SV=2 && PF02798:Glutathione S-transferase, N-terminal domain|PF00043:Glutathione S-transferase, C-terminal domain	GST_N
OhGene009162	151.364431876654	141.398201025899	133.45044377711	149.428512738391	175.336994545575	173.227392131483	104.199656197014	71.6760307398299	73.0594820699932	122.681966471054	142.4416665185	130.618033726192	OhGene009162	group04	91443574	91445353	+	749	protein_coding	- && sp|O48850|VA725_ARATH Vesicle-associated membrane protein 725 OS=Arabidopsis thaliana OX=3702 GN=VAMP725 PE=2 SV=2 && PF00957:Synaptobrevin|PF13774:Regulated-SNARE-like domain	-
OhGene010487	114.008105543521	273.156546646916	212.72137390799	113.51962584506	110.959709046524	118.576118160969	100.04626833443	143.648028176359	122.14632158577	78.1236243191177	109.742512929973	72.0204744905616	OhGene010487	group05	16357356	16366728	-	2752	protein_coding	- && sp|Q2QLY4|METE2_ORYSJ 5-methyltetrahydropteroyltriglutamate--homocysteine methyltransferase 2 OS=Oryza sativa subsp. japonica OX=39947 GN=Os12g0624000 PE=2 SV=1 && PF01717:Cobalamin-independent synthase, Catalytic domain|PF08267:Cobalamin-independent synthase, N-terminal domain	-
OhGene018009	176.607482091949	165.267109059437	204.529619136378	155.24342963318	137.50733632896	164.094148625195	113.558329022117	116.202049835785	74.4510912522788	67.3177969866808	91.1870155746636	98.9674117369266	OhGene018009	group09	81574366	81574575	+	210	protein_coding	- && sp|Q6Z8K4|MUB3_ORYSJ Membrane-anchored ubiquitin-fold protein 3 OS=Oryza sativa subsp. japonica OX=39947 GN=MUB3 PE=3 SV=1 && -	-
OhGene048354	72.3279148274777	74.4479805489621	71.6347699873787	112.605962524923	131.425677525805	124.56539622358	159.901797289048	169.756038020973	150.722997236271	156.861442706736	189.453768383385	150.733769996989	OhGene048354	scaffolds	114679226	114682485	-	1288	protein_coding	- && sp|O24045|RBS_MUSAC Ribulose bisphosphate carboxylase small subunit, chloroplastic OS=Musa acuminata OX=4641 GN=RBCS PE=2 SV=1 && PF00101:Ribulose bisphosphate carboxylase, small chain	-
OhGene006716	45.922017246914	51.5740212166536	38.2170793181086	78.6293599759454	76.7489430271403	87.981324900258	292.963748091456	307.778402267754	446.035816961851	37.1460816705784	54.2193065579081	45.6672302016141	OhGene006716	group03	101012675	101012785	-	111	protein_coding	- && sp|O80800|ACPM2_ARATH Acyl carrier protein 2, mitochondrial OS=Arabidopsis thaliana OX=3702 GN=MTACP2 PE=1 SV=1 && -	-
novel.171	116.89169839392	495.977580760672	272.967371644336	251.517117735863	246.891888057942	117.795911242602	7.47562667543715	2.88501640971604	1.28363950434963	15.6687975744861	19.4053156296821	12.9847907745673	-	group01	121843970	121848261	+	1015	-	- && - && -	-
OhGene004402	143.920958583058	224.021226994669	153.936111571757	135.830266756555	198.263827849111	185.503360283411	68.2377492364446	53.9738997961195	58.1896555406475	112.745140635923	116.359441396849	110.609489126776	OhGene004402	group02	60460786	60464209	+	2351	protein_coding	- && sp|Q9M0R2|PATL5_ARATH Patellin-5 OS=Arabidopsis thaliana OX=3702 GN=PATL5 PE=1 SV=2 && PF03765:CRAL/TRIO, N-terminal domain|PF00650:CRAL/TRIO domain	CRAL_TRIO_N
OhGene044502	220.928903473023	706.632890004758	353.507983692505	35.6812028209838	57.4326826882425	82.7153619192149	9.99705016543967	6.43015295533987	30.8986742351355	13.1930465108943	22.3462251605895	21.3715417228107	OhGene044502	group39	1615108	1615866	-	759	protein_coding	- && sp|Q8LEJ6|FLA11_ARATH Fasciclin-like arabinogalactan protein 11 OS=Arabidopsis thaliana OX=3702 GN=FLA11 PE=2 SV=2 && PF02469:Fasciclin domain	-
OhGene042537	67.9645855254327	33.3941787377832	28.2806386954004	70.1651406373583	45.7304091699376	40.92388483932	260.151808305213	143.160925397687	608.017245226944	78.5374298177943	102.129457443623	81.1050008380667	OhGene042537	group36	27599766	27599840	+	75	protein_coding	- && sp|Q09020|PR4_PHAVU Wound-induced basic protein OS=Phaseolus vulgaris OX=3885 GN=PR4 PE=2 SV=1 && -	-
OhGene002309	97.2688202057815	45.656103743063	88.3769959231262	135.871425633985	158.033829572271	130.24869242628	152.432700178836	143.618470968915	134.021658406609	146.4907138203	161.714472933193	165.668580813434	OhGene002309	group01	119695257	119696538	+	768	protein_coding	- && sp|O24461|RAB7_PRUAR Ras-related protein Rab7 OS=Prunus armeniaca OX=36596 PE=2 SV=1 && PF00071:Ras family	Ras
OhGene016455	89.6749714771758	76.3142118605748	77.7206057394695	98.2922770476679	95.2222761214084	94.8779776766608	231.780483015764	281.425671820943	275.800197364082	78.2848978891197	86.4957221688932	72.5316024375797	OhGene016455	group08	7357071	7363140	+	1866	protein_coding	- && sp|O49447|ADT3_ARATH ADP,ATP carrier protein 3, mitochondrial OS=Arabidopsis thaliana OX=3702 GN=AAC3 PE=1 SV=1 && PF00153:Mitochondrial carrier protein	Mito_carr
OhGene001986	114.576312763181	153.719235459637	98.1966621368069	144.513568792391	201.607180211553	140.546675205745	152.558159191329	180.758744188999	173.719212921984	65.4478581814952	60.7913437164424	71.3423618482994	OhGene001986	group01	112850029	112850163	-	135	protein_coding	- && - && -	-
OhGene045781	135.598906734696	192.957072265356	256.987849933643	112.814267037064	107.239988284254	111.408949858213	67.5642681912816	87.2932471937115	104.749389905532	128.767330731072	129.984743068491	120.888212631265	OhGene045781	group40	25915078	25919449	-	1107	protein_coding	- && sp|Q58FG1|HS904_HUMAN Putative heat shock protein HSP 90-alpha A4 OS=Homo sapiens OX=9606 GN=HSP90AA4P PE=5 SV=1 && PF00183:Hsp90 protein|PF13589:Histidine kinase-, DNA gyrase B-, and HSP90-like ATPase	-
OhGene009046	84.4341250499128	119.906478254278	140.623536277895	56.0628854329645	48.8616832608393	53.5838924432878	193.586158233214	196.899654105822	201.846960683962	142.584091250702	154.512694491765	162.78807658797	OhGene009046	group04	89058031	89066538	+	1859	protein_coding	- && - && PF07223:UBA-like domain (DUF1421)	-
OhGene001036	114.277203838585	92.4034546798377	129.778831851077	168.629142105275	165.791006798888	132.600425385389	122.06822837144	133.370640982694	142.809713325505	122.935841719295	133.08375246032	96.6623039267499	OhGene001036	group01	83374842	83382187	+	666	protein_coding	- && sp|Q9FN03|UVR8_ARATH Ultraviolet-B receptor UVR8 OS=Arabidopsis thaliana OX=3702 GN=UVR8 PE=1 SV=1 && PF00415:Regulator of chromosome condensation (RCC1) repeat	-
OhGene042071	209.787516060937	145.818246779538	75.751710791251	142.18923543137	123.759584854735	99.0506426121988	153.683570494769	203.112413146927	147.49744493376	75.8912899991355	105.885084392359	71.8686496644593	OhGene042071	group36	5238997	5242036	-	1855	protein_coding	- && sp|Q9FYN7|P2C02_ORYSJ Probable protein phosphatase 2C 2 OS=Oryza sativa subsp. japonica OX=39947 GN=Os01g0295700 PE=2 SV=1 && PF00481:Protein phosphatase 2C	PP2C
OhGene038782	140.616383845723	94.0489115472262	131.807976776777	153.837682042013	141.774805387445	123.369568419833	125.430336147156	111.553967842353	145.179627941944	121.172034576025	132.872508408796	131.795626361858	OhGene038782	group32	31795405	31796837	+	700	protein_coding	- && sp|Q39433|RB1BV_BETVU Ras-related protein RAB1BV OS=Beta vulgaris OX=161934 GN=RAB1BV PE=2 SV=1 && PF00071:Ras family	Ras
OhGene003074	114.836713474007	201.666144325574	161.006818027223	133.173748083323	128.340180573696	136.97663933822	140.587088326554	143.160925397687	154.768026057767	77.1094765483799	84.8868217713233	76.803978066351	OhGene003074	group01	144785327	144791117	-	825	protein_coding	- && - && PF05514:HR-like lesion-inducing	-
OhGene051822	108.836638558796	35.4698200598012	68.212299764427	29.3863904820546	14.7981705265528	21.8435369868697	127.92673500453	122.876125082057	128.136712914524	273.428896100503	330.167305802205	291.939715841192	OhGene051822	scaffolds	226954754	226956543	-	1271	protein_coding	- && sp|Q9SV15|WRK11_ARATH Probable WRKY transcription factor 11 OS=Arabidopsis thaliana OX=3702 GN=WRKY11 PE=2 SV=2 && PF10533:Plant zinc cluster domain|PF03106:WRKY DNA -binding domain	WRKY
OhGene024384	60.9815950351348	61.0366801329744	90.5968262759833	196.052423249654	183.181008018538	258.219959819957	129.894392337986	143.528685731233	128.175871386707	91.5448063417775	116.524694941564	92.3094593525877	OhGene024384	group16	4010097	4014206	-	1911	protein_coding	- && sp|Q8RWE8|GGAP1_ARATH GDP-L-galactose phosphorylase 1 OS=Arabidopsis thaliana OX=3702 GN=VTC2 PE=1 SV=1 && -	-
OhGene045313	276.711135783363	159.12792857387	202.210409150196	26.7397639624079	24.3524049533109	49.4109405020199	167.8968871535	189.207250710876	177.02365447213	86.4338561853443	104.567718947033	87.6984553898932	OhGene045313	group40	2731432	2733338	+	1104	protein_coding	- && sp|Q9SJX8|MYB14_ARATH Transcription factor MYB14 OS=Arabidopsis thaliana OX=3702 GN=MYB14 PE=2 SV=1 && PF00249:Myb-like DNA-binding domain	Myb_DNA-binding
OhGene034843	103.620151851379	135.930764980683	118.286241268289	142.456384428549	133.023376441641	107.5287664868	121.492535416675	143.501920059214	123.272367248133	131.610212631347	141.757980544019	145.357397790203	OhGene034843	group28	30622152	30624452	+	1374	protein_coding	- && sp|A0A1P8AS03|ECT4_ARATH YTH domain-containing protein ECT4 OS=Arabidopsis thaliana OX=3702 GN=ECT4 PE=2 SV=1 && PF04146:YT521-B-like domain	YTH
OhGene031182	130.177063756997	277.46696555384	108.613588907312	175.994525170825	266.600183876332	231.731747479114	67.8690614988256	58.4959871624148	55.9382080965243	66.384500159048	51.8738299691289	56.6755652099638	OhGene031182	group24	8700188	8709032	-	1118	protein_coding	- && sp|P46265|TBB5_ORYSJ Tubulin beta-5 chain OS=Oryza sativa subsp. japonica OX=39947 GN=TUBB5 PE=1 SV=1 && PF03953:Tubulin C-terminal domain|PF00091:Tubulin/FtsZ family, GTPase domain	Tubulin
OhGene016113	126.326100934572	132.354976704629	88.5925495717192	296.146146830492	415.837296602324	354.794655702309	35.2509225345817	11.9036246173243	12.7111619211208	20.5921309888119	25.3544384768577	26.7877289353371	OhGene016113	group07	98698400	98699629	+	1230	protein_coding	- && sp|O22126|FLA8_ARATH Fasciclin-like arabinogalactan protein 8 OS=Arabidopsis thaliana OX=3702 GN=FLA8 PE=2 SV=1 && PF02469:Fasciclin domain	-
OhGene025650	61.9381690749017	177.193601465788	80.8018248440011	108.385176594293	148.922377020381	91.6801316205545	137.646459420748	167.33095176353	165.446869449508	127.155838752619	138.95164278044	140.002680018091	OhGene025650	group17	50043296	50043610	-	315	protein_coding	- && sp|Q9M8S0|MBS1_ARATH Protein METHYLENE BLUE SENSITIVITY 1 OS=Arabidopsis thaliana OX=3702 GN=MBS1 PE=2 SV=1 && -	-
OhGene002277	125.651186368166	179.61584949324	100.089609840649	232.474863557512	303.477161514452	308.722077580303	69.652425249053	11.7602074532602	68.022583373066	35.483778532136	70.3128794792587	38.6795937731744	OhGene002277	group01	118934292	118937018	-	249	protein_coding	- && sp|Q9ZSY8|IAA27_ARATH Auxin-responsive protein IAA27 OS=Arabidopsis thaliana OX=3702 GN=IAA27 PE=1 SV=1 && -	-
OhGene006635	69.1689388130002	180.553843373927	106.175140935422	73.0886881639149	59.9289636299586	57.1616762670426	85.3121284951508	74.5629819779619	84.4468396148533	227.704006589786	286.22590999825	239.372398306794	OhGene006635	group03	99682163	99682594	-	432	protein_coding	- && sp|Q93V51|PSE1_ARATH Protein LEAD-SENSITIVE 1 OS=Arabidopsis thaliana OX=3702 GN=PSE1 PE=2 SV=1 && PF04970:Lecithin retinol acyltransferase	-
OhGene036101	203.328697326325	320.71108038686	100.253746363388	127.1107620242	130.608334235191	145.088871870149	139.958702316155	124.316290469904	107.573162151953	45.2702576354216	48.7772441677384	49.4216902339998	OhGene036101	group29	41415636	41418122	+	2277	protein_coding	- && sp|A2YU42|CSLD2_ORYSI Cellulose synthase-like protein D2 OS=Oryza sativa subsp. indica OX=39946 GN=CSLD2 PE=3 SV=1 && PF03552:Cellulose synthase	-
OhGene013162	26.8585452703387	69.2059520678016	77.9495360559875	127.606084425634	181.686142378223	102.273731893588	25.1597493525351	58.5280730700936	37.8015695429849	262.044615929778	227.526595921308	345.127663140709	OhGene013162	group05	110061278	110062324	+	517	protein_coding	- && - && -	-
OhGene008631	131.429040697387	136.239511027996	99.3147429433151	191.14959981048	138.11503727666	111.570306538341	125.210578804764	122.213492512933	129.536913100861	123.200733037196	108.792429472742	123.485207804451	OhGene008631	group04	75535123	75544581	+	4848	protein_coding	- && sp|Q8GU88|AB39G_ORYSJ ABC transporter G family member 39 OS=Oryza sativa subsp. japonica OX=39947 GN=ABCG39 PE=3 SV=1 && PF00005:ABC transporter|PF01061:ABC-2 type transporter|PF14510:ABC-transporter N-terminal|PF19055:ABC-2 type transporter|PF08370:Plant PDR ABC transporter associated	ABC2_membrane
OhGene030632	87.8852399035767	183.866757931247	66.2827469423446	108.741706780459	182.860171076028	143.38861165292	210.77114098802	203.353587212623	162.86176211436	40.9049113634345	106.384851503774	42.2421879364931	OhGene030632	group23	48569342	48569413	-	72	protein_coding	- && sp|P41101|RL27_SOLTU 60S ribosomal protein L27 OS=Solanum tuberosum OX=4113 GN=RPL27 PE=2 SV=1 && -	-
OhGene033951	151.450036060252	103.963009278004	86.3760073361875	154.021040423469	115.50894586442	110.206688160776	100.897451858416	175.574719827352	122.9145374448	129.660851114283	174.803788346902	114.133609669921	OhGene033951	group27	54914145	54918644	+	795	protein_coding	- && sp|Q9FMS6|CAF1K_ARATH Probable CCR4-associated factor 1 homolog 11 OS=Arabidopsis thaliana OX=3702 GN=CAF1-11 PE=2 SV=1 && PF04857:CAF1 family ribonuclease	CAF1
OhGene028183	56.6561158213349	108.380552352861	88.0337842884732	120.624892499934	122.883467171333	116.215886558263	214.688385494593	204.696115749561	245.399470681055	85.7811733446782	88.1769587498689	87.601275177038	OhGene028183	group20	53581183	53582203	-	515	protein_coding	- && sp|Q9SRX2|RL191_ARATH 60S ribosomal protein L19-1 OS=Arabidopsis thaliana OX=3702 GN=RPL19A PE=2 SV=1 && PF01280:Ribosomal protein L19e	-
OhGene034824	179.559016464651	86.9826889786512	146.984898482673	129.122902309901	123.726100967901	164.129114350451	78.7844866421384	76.8156708388135	79.0226494870678	167.999238971146	134.380865057399	171.509635230874	OhGene034824	group28	30278082	30289379	+	1995	protein_coding	- && - && PF09750:Alternative splicing regulator	-
OhGene002316	110.541586920544	106.386126179847	111.496149229252	114.100504597615	138.486913087914	129.964808835552	164.861728964013	155.878643277813	158.527038407894	126.316854802004	116.497479973715	105.236051467644	OhGene002316	group01	119953060	119956124	+	1315	protein_coding	- && sp|Q9SUT9|RTNLB_ARATH Reticulon-like protein B2 OS=Arabidopsis thaliana OX=3702 GN=RTNLB2 PE=1 SV=1 && PF02453:Reticulon	-
OhGene014557	86.3356261017504	136.388603337114	270.251065618829	15.7340273592405	7.89608511303465	14.9938666688601	220.25167089932	295.041980439474	369.754999796162	29.6740918707031	45.4786626795552	45.9663102986524	OhGene014557	group06	81470581	81471771	-	1191	protein_coding	- && sp|Q42609|PALY_BROFI Phenylalanine ammonia-lyase OS=Bromheadia finlaysoniana OX=41205 GN=PAL PE=2 SV=1 && PF00221:Aromatic amino acid lyase	-
OhGene041533	102.778269384444	175.89910588138	124.912737254474	169.939416109694	198.612878175437	159.517936080133	76.7052197051372	74.525113525967	67.934887734854	133.820760304063	125.318468331661	127.4345334397	OhGene041533	group35	14797412	14799133	+	537	protein_coding	- && sp|P49076|ARF_MAIZE ADP-ribosylation factor OS=Zea mays OX=4577 GN=ARF1 PE=2 SV=2 && PF00025:ADP-ribosylation factor family	Arf
OhGene031014	207.506816439001	633.097971903806	483.864052679116	49.2011656908305	32.5767699732083	53.0925399904057	6.0220325996577	10.8455246513399	10.857450807624	9.81717872722429	28.8758882653102	9.85651051851505	OhGene031014	group24	2551994	2552353	+	360	protein_coding	- && sp|Q9LJ86|LTPG5_ARATH Non-specific lipid transfer protein GPI-anchored 5 OS=Arabidopsis thaliana OX=3702 GN=LTPG5 PE=2 SV=1 && PF14368:Probable lipid transfer	-
[truncated: 58,875 more rows]
