# Supplementary material for: Integrative Analysis of Transcriptome and Metabolome Reveals the Pivotal Role of the NAM Family Genes in Oncidium hybridum Lodd. Pseudobulb Growth
Source: Int J Mol Sci. 2024 Sep 26;25(19):10355. doi: 10.3390/ijms251910355 (PMC11476975; doi:10.3390/ijms251910355)
Supplement: Supplementary file 1 [file ijms-25-10355-s001.zip › Supplementary file/S8-Correlation analysis/Later.vs.Early_LatervsEarly/Later.vs.Early_neg_LatervsEarly_corr.xls]

metabolite	Gene	corr	pvalue
Eugenol	novel.911	-0.9938945215871123	5.5801503423039376e-05
Albiflorin	novel.911	0.9985653415076448	3.0858910452036364e-06
Hydroxycitric acid	novel.911	-0.9919898711134545	9.598627356384614e-05
Caffeic acid	novel.911	0.9917314196393633	0.00010227147274384092
Cucurbitacin B	novel.911	0.9918860474981895	9.848724180036209e-05
Taxifolin	novel.911	0.9904541245157952	0.00013625068020798524
12,13-EODE	novel.911	0.9950967436831708	3.6003941908583804e-05
(+/-)12(13)-DiHOME	novel.911	0.9962774785195442	2.0759957459314885e-05
Luteolin	novel.911	0.9853860168140354	0.00031879221357214216
D-Glucuronic acid	novel.911	-0.9914851443354895	0.0001084454751830817
Hesperidin	novel.911	-0.9936995650045013	5.941817229951195e-05
Gamma-Linolenic Acid	novel.911	0.9902171812135653	0.00014308718990113902
Vicenin III	novel.911	-0.9867124736854184	0.00026366452144326296
Tenuifoliside B	novel.911	-0.9913630879352389	0.00011157223439575702
Erucic acid	novel.911	-0.987817203440374	0.00022172670944645658
Polyphyllin VI	novel.911	0.9997967159845246	6.198238612765447e-08
Azelaic acid	novel.911	0.9973993937310495	1.0135935300156463e-05
Histidine	novel.911	0.9789708536085044	0.0006586876898224391
Miyabenol C	novel.911	-0.991965696647937	9.656573826683606e-05
Isocitric acid	novel.911	0.9709463755561609	0.001253907367584689
Procyanidin B1	novel.911	0.9545734182303944	0.003048490932857429
LPA 18:2	novel.911	0.9837792291803038	0.0003925361578486243
Oleic Acid	novel.911	0.9950082671273273	3.7313905113149266e-05
Naringenin	novel.911	0.9946770638786484	4.242506432625624e-05
Catalpol	novel.911	-0.9913720535788243	0.00011134105070820789
Linoleic acid	novel.911	0.9912528296889918	0.00011443484660418889
Ascorbic acid	novel.911	-0.98763932874389	0.0002282350208947892
Deoxyarbutin	novel.911	-0.9871219580962254	0.0002476980721587883
6¦Á-Prostaglandin I1	novel.911	0.9679290924592787	0.0015263215102292267
Pinoresinol Diglucoside	novel.911	0.965274632519505	0.0017878399078859407
alpha-Ketoglutaric acid	novel.911	0.9705554958106672	0.0012877043595822721
LPE 17:1	novel.911	0.9893746082237824	0.00016874862780761626
Peimisine	novel.911	0.999666608034343	1.6670677585462548e-07
Blinin	novel.911	0.9679134694410991	0.0015278008942966911
Timosaponin A1	novel.911	-0.9692416763619893	0.0014045618771174953
Ginsenoside F1	novel.911	-0.9611356331719141	0.002236307385564434
p-Coumaric Acid	novel.911	-0.9880366061959933	0.00021382806980723473
2''-O-¦Â-L-Galactopyranosylorientin	novel.911	0.9655068819087882	0.0017641432653185756
Aloesin	novel.911	0.9818145346992586	0.0004930596542515833
L-Glutamine	novel.911	0.9912728440721745	0.00011391253160094056
Poncirin	novel.911	-0.9721380912456532	0.0011536145348687832
Aminophylline	novel.911	0.9964109555528864	1.9298744393510778e-05
Glutathione	novel.911	0.9984241062350943	3.7232049176847916e-06
Helicid	novel.911	0.9699884334293132	0.001337525571148599
Kinetin 9-riboside	novel.911	0.9718556358432463	0.001177011201606844
L-Tryptophan	novel.911	0.9975891821437335	8.711058215935409e-06
L-arginine	novel.911	0.9556394893289689	0.0029081348361916053
Nystose	novel.911	0.9960007556813526	2.3958950813276603e-05
3-O-p-coumaroyl shikimic acid O-hexoside	novel.911	0.952873964071451	0.003278964652561652
LPC 17:0	novel.911	-0.9951210995715049	3.5647436220359035e-05
2-Aminoadipic acid	novel.911	0.9665988783545705	0.001654820661801977
(R)-3-Hydroxy myristic acid	novel.911	0.9950286868734812	3.700950090038074e-05
Nuzhenide	novel.911	0.9761586109714191	0.0008458418824247868
Swainsonine	novel.911	0.995203767679684	3.445060081449548e-05
Adenosine5-phosphosulfate	novel.911	0.9747318714001918	0.000949650908218594
3-Phenyllactic acid	novel.911	0.9967420587652966	1.5903981444049752e-05
4-Methylcatechol	novel.911	0.9467085496227957	0.004184294733422179
FAHFA (18:2/3:0)	novel.911	0.9911568066285504	0.0001169573254981456
LPC 18:1	novel.911	0.9962773836378424	2.0761015098100636e-05
Keracyanin chloride	novel.911	0.9467682180961028	0.004175014516751403
Hordatine B	novel.911	0.9912098260884553	0.00011556114021722393
Eleutheroside E	novel.911	0.9868720344703662	0.0002573839587954415
16-Hydroxyhexadecanoic acid	novel.911	0.9629463810951004	0.00203401924486423
LPC 18:0	novel.911	-0.9915536186695634	0.0001067107482133503
Hydroxygenkwanin	novel.911	0.9845275479080224	0.00035724313305148946
4-Demethylepipodophyllotoxin	novel.911	0.9929677585077326	7.400474992701722e-05
Pseudoginsenoside-RT5	novel.911	-0.9532003178834205	0.0032340647976737136
Quercetin 3-alpha-L-arabinofuranoside (Avicularin)	novel.911	0.9941691704947672	5.0898739138167575e-05
Astragalus polyphenols	novel.911	-0.972942172494725	0.0010882841740512907
Methyl hesperidin	novel.911	0.8914096125250734	0.017047566389484733
LPE 17:0	novel.911	-0.9778954557215449	0.0007275160562461026
N-Sinapoylagmatine	novel.911	0.9607856624202477	0.0022764952040915734
Salicylic acid O-glucoside	novel.911	-0.9606780056158057	0.0022889286513436856
Icariin	novel.911	0.954950265577288	0.002998504122002711
Lathyrol	novel.911	-0.9154918570796842	0.010410676545125912
Polygalaxanthone III	novel.911	-0.9408301549263197	0.005148026947572588
Methyl-Hesperidin	novel.911	-0.9835101966287202	0.00040562852181070207
N-Acetyl-L-methionine	novel.911	0.9725475594292535	0.0011201101594135506
Epimedin A	novel.911	0.990228516546197	0.00014275633348321447
2-Isopropylmalic acid	novel.911	0.9566726469500184	0.0027752209404316723
(-)-secoisolariciresinol	novel.911	0.9785207961754833	0.0006870795135078648
Isomucronulatol 7-O-glucoside	novel.911	0.9761067457284685	0.0008495112182362332
Gastrodin	novel.911	0.9748452144146786	0.0009411863449781235
Tetradecanedioic acid	novel.911	0.9542653977718953	0.0030896502832367693
Ophiopogonanone C	novel.911	-0.9383846816729278	0.005577711519669339
Hordatine A	novel.911	0.9871400255265839	0.0002470050306897237
Sesamoside	novel.911	-0.9320788477524531	0.006763254638077039
Quercetin-3¦Â-D-glucoside	novel.911	0.9591940604090041	0.0024637135697757103
6-Deoxy-D-glucose	novel.911	0.7847726885039283	0.06449922804026757
Maltotetraose	novel.911	0.9731654472648265	0.0010704781409953837
Malonic acid	novel.911	-0.746867854934197	0.08800399146004297
4-Hydroxy-2-Oxoglutaric Acid	novel.911	-0.8656528605111711	0.025861304735667237
Eugenol	OhGene018107	-0.976426806974662	0.0008269933863043782
Albiflorin	OhGene018107	0.9868687234745199	0.00025751351899878835
Hydroxycitric acid	OhGene018107	-0.9730252224228648	0.001081643992966388
Caffeic acid	OhGene018107	0.9731084273817643	0.0010750116066639565
Cucurbitacin B	OhGene018107	0.9747218616577312	0.0009504002505867656
Taxifolin	OhGene018107	0.9742166472536885	0.0009886017731553453
12,13-EODE	OhGene018107	0.9796646543473	0.0006160848242734204
(+/-)12(13)-DiHOME	OhGene018107	0.9806472338663549	0.0005581702440717347
Luteolin	OhGene018107	0.9620256379793372	0.00213569775071977
D-Glucuronic acid	OhGene018107	-0.9771520385263142	0.0007770803620903034
Hesperidin	OhGene018107	-0.9772027420130815	0.0007736484194381689
Gamma-Linolenic Acid	OhGene018107	0.9749825469059856	0.0009309805652656241
Vicenin III	OhGene018107	-0.9658650814808418	0.0017279021151708227
Tenuifoliside B	OhGene018107	-0.9717081796790581	0.0011893178758034986
Erucic acid	OhGene018107	-0.9695698728713281	0.001374899918767615
Polyphyllin VI	OhGene018107	0.99494467998282	3.826979317657679e-05
Azelaic acid	OhGene018107	0.9937493443714607	5.848393494762082e-05
Histidine	OhGene018107	0.9555542832727405	0.0029192330856654667
Miyabenol C	OhGene018107	-0.9793858943312397	0.0006330321358122587
Isocitric acid	OhGene018107	0.9435031346662288	0.004697677635438069
Procyanidin B1	OhGene018107	0.9160375735173488	0.010278579091533126
LPA 18:2	OhGene018107	0.9603375200922903	0.0023284717009020564
Oleic Acid	OhGene018107	0.9844549826329042	0.00036059313961808465
Naringenin	OhGene018107	0.981670476022223	0.0005008780755103966
Catalpol	OhGene018107	-0.9793963474056145	0.0006323925169104848
Linoleic acid	OhGene018107	0.9855639352544987	0.0003110957103081806
Ascorbic acid	OhGene018107	-0.9691881159837317	0.0014094323219425108
Deoxyarbutin	OhGene018107	-0.9729758535075995	0.0010855888126539521
6¦Á-Prostaglandin I1	OhGene018107	0.9348329284746667	0.006231746777151114
Pinoresinol Diglucoside	OhGene018107	0.9313231289049658	0.006912811270378103
alpha-Ketoglutaric acid	OhGene018107	0.9429219826328802	0.004793872861552085
LPE 17:1	OhGene018107	0.9687868674958879	0.0014461846134492962
Peimisine	OhGene018107	0.9954839995132752	3.0545340349211e-05
Blinin	OhGene018107	0.9347176967895434	0.0062535592905751175
Timosaponin A1	OhGene018107	-0.9527063834656673	0.0033021387584496334
Ginsenoside F1	OhGene018107	-0.9373454572901428	0.005765409506162536
p-Coumaric Acid	OhGene018107	-0.9751953317315861	0.0009152765482906392
2''-O-¦Â-L-Galactopyranosylorientin	OhGene018107	0.9424631121166889	0.004870502455211929
Aloesin	OhGene018107	0.971602517109066	0.0011981754448406696
L-Glutamine	OhGene018107	0.9700301624843276	0.0013338274195013736
Poncirin	OhGene018107	-0.950740366712358	0.0035800026748190102
Aminophylline	OhGene018107	0.9991973593923127	9.660893743030258e-07
Glutathione	OhGene018107	0.9865967175715515	0.0002682680334792727
Helicid	OhGene018107	0.9527326323115165	0.0032985036001787977
Kinetin 9-riboside	OhGene018107	0.9565165666610125	0.0027951040294098414
L-Tryptophan	OhGene018107	0.983986005577052	0.00038261864750728107
L-arginine	OhGene018107	0.9164563825449372	0.010177756182687804
Nystose	OhGene018107	0.9797887782521948	0.0006086121506091561
3-O-p-coumaroyl shikimic acid O-hexoside	OhGene018107	0.9280872670191895	0.007571215513350003
LPC 17:0	OhGene018107	-0.9840035309027095	0.00038178389093830123
2-Aminoadipic acid	OhGene018107	0.9441208049678651	0.004596485697726814
(R)-3-Hydroxy myristic acid	OhGene018107	0.97987579570386	0.0006034004114922405
Nuzhenide	OhGene018107	0.968442318400768	0.0014781169552229084
Swainsonine	OhGene018107	0.991155233486829	0.00011699887943240272
Adenosine5-phosphosulfate	OhGene018107	0.979472641247944	0.0006277338542034348
3-Phenyllactic acid	OhGene018107	0.9828928070931612	0.00043648081198359803
4-Methylcatechol	OhGene018107	0.9120182343810608	0.011270662388823337
FAHFA (18:2/3:0)	OhGene018107	0.9735292365188196	0.0010417779294681286
LPC 18:1	OhGene018107	0.9953240127199263	3.2746165668408457e-05
Keracyanin chloride	OhGene018107	0.9159503548235466	0.010299636526277729
Hordatine B	OhGene018107	0.9705588466844279	0.0012874127391843534
Eleutheroside E	OhGene018107	0.9652744578524127	0.001787857788133238
16-Hydroxyhexadecanoic acid	OhGene018107	0.9478611197471958	0.004006825446937151
LPC 18:0	OhGene018107	-0.9725936302783778	0.0011163710651113773
Hydroxygenkwanin	OhGene018107	0.9626365261705101	0.0020679635151077853
4-Demethylepipodophyllotoxin	OhGene018107	0.9758359683243202	0.0008687959460302864
Pseudoginsenoside-RT5	OhGene018107	-0.9201947270115833	0.009299187227903563
Quercetin 3-alpha-L-arabinofuranoside (Avicularin)	OhGene018107	0.988142197482353	0.00021007757295285544
Astragalus polyphenols	OhGene018107	-0.9593823071403462	0.002441189986491806
Methyl hesperidin	OhGene018107	0.8410908619370133	0.035871775392171415
LPE 17:0	OhGene018107	-0.9558878530754313	0.0028759037539903614
N-Sinapoylagmatine	OhGene018107	0.9774164241748976	0.000759267831647151
Salicylic acid O-glucoside	OhGene018107	-0.9418934175485817	0.004966467582315727
Icariin	OhGene018107	0.9412901490756586	0.00506908796844544
Lathyrol	OhGene018107	-0.8828020726199617	0.019798153752274172
Polygalaxanthone III	OhGene018107	-0.9226627181820347	0.00874030346428722
Methyl-Hesperidin	OhGene018107	-0.9594149536233462	0.002437294235908353
N-Acetyl-L-methionine	OhGene018107	0.9523316865637113	0.0033542445646496844
Epimedin A	OhGene018107	0.9765486190159747	0.0008185021590974209
2-Isopropylmalic acid	OhGene018107	0.9679467381853125	0.0015246514430510437
(-)-secoisolariciresinol	OhGene018107	0.9570521248170778	0.002727170867096496
Isomucronulatol 7-O-glucoside	OhGene018107	0.9493489020837639	0.003783327030347603
Gastrodin	OhGene018107	0.953212613665713	0.0032323790932553926
Tetradecanedioic acid	OhGene018107	0.964191195464713	0.0019004474368395229
Ophiopogonanone C	OhGene018107	-0.9222738901942651	0.008827236973632548
Hordatine A	OhGene018107	0.9818544169233725	0.0004909059506185
Sesamoside	OhGene018107	-0.9524186480627457	0.003342115843491128
Quercetin-3¦Â-D-glucoside	OhGene018107	0.9725555610879604	0.0011194603031497536
6-Deoxy-D-glucose	OhGene018107	0.7230899563853881	0.10440214191528618
Maltotetraose	OhGene018107	0.9728864830496973	0.0010927480487180096
Malonic acid	OhGene018107	-0.7367619438143274	0.09482096631080152
4-Hydroxy-2-Oxoglutaric Acid	OhGene018107	-0.8221158387032967	0.04464978802856981
Eugenol	OhGene003480	0.9932271185548771	6.865254205622951e-05
Albiflorin	OhGene003480	-0.9961348808244674	2.2379848571303035e-05
Hydroxycitric acid	OhGene003480	0.9934746970021459	6.373044649276079e-05
Caffeic acid	OhGene003480	-0.9955921217174379	2.9101265235608882e-05
Cucurbitacin B	OhGene003480	-0.9945778416810638	4.4019996066075974e-05
Taxifolin	OhGene003480	-0.9921379462761273	9.247484894050032e-05
12,13-EODE	OhGene003480	-0.9949748776474201	3.781433515795326e-05
(+/-)12(13)-DiHOME	OhGene003480	-0.9966194975815571	1.712237905462369e-05
Luteolin	OhGene003480	-0.992590539509678	8.21467670579056e-05
D-Glucuronic acid	OhGene003480	0.9896573615967593	0.0001599020768206081
Hesperidin	OhGene003480	0.9919550440288798	9.682163479476546e-05
Gamma-Linolenic Acid	OhGene003480	-0.9893644335613954	0.00016907138770185458
Vicenin III	OhGene003480	0.99414783069446	5.127161615866928e-05
Tenuifoliside B	OhGene003480	0.9930981918555548	7.128804983161821e-05
Erucic acid	OhGene003480	0.9919308728610003	9.740352546476686e-05
Polyphyllin VI	OhGene003480	-0.9935756954284581	6.177496289100934e-05
Azelaic acid	OhGene003480	-0.9904870575418362	0.0001353136693451677
Histidine	OhGene003480	-0.9868895555077369	0.00025669889596395296
Miyabenol C	OhGene003480	0.9965891472692674	1.7431033738442076e-05
Isocitric acid	OhGene003480	-0.9789327993830886	0.0006610653171383907
Procyanidin B1	OhGene003480	-0.9727647636189454	0.0011025361724923846
LPA 18:2	OhGene003480	-0.9925647609289292	8.271864972289642e-05
Oleic Acid	OhGene003480	-0.9916796320509333	0.0001035547808206176
Naringenin	OhGene003480	-0.9941973174663288	5.040899545659581e-05
Catalpol	OhGene003480	0.9971047465499419	1.256160408988701e-05
Linoleic acid	OhGene003480	-0.9823155097519422	0.00046634645869095774
Ascorbic acid	OhGene003480	0.9943577379934887	4.766286977960506e-05
Deoxyarbutin	OhGene003480	0.9955111178413081	3.0179868922707634e-05
6¦Á-Prostaglandin I1	OhGene003480	-0.9825819401728089	0.00045244099000984166
Pinoresinol Diglucoside	OhGene003480	-0.9756485172267164	0.0008822719196140213
alpha-Ketoglutaric acid	OhGene003480	-0.9789445329492382	0.0006603317506364665
LPE 17:1	OhGene003480	-0.9934831571233131	6.356547893353296e-05
Peimisine	OhGene003480	-0.9924253739001099	8.584514389286204e-05
Blinin	OhGene003480	-0.9828989128549936	0.00043617018994322943
Timosaponin A1	OhGene003480	0.9592030390906816	0.002462636961077314
Ginsenoside F1	OhGene003480	0.9646841809805284	0.0018487875398888838
p-Coumaric Acid	OhGene003480	0.9911064562571523	0.0001182909625027742
2''-O-¦Â-L-Galactopyranosylorientin	OhGene003480	-0.9757867373004953	0.0008723252346955276
Aloesin	OhGene003480	-0.9797349770894586	0.0006118456001793101
L-Glutamine	OhGene003480	-0.9967742146706575	1.5591753223831526e-05
Poncirin	OhGene003480	0.970223239810845	0.0013167823077304078
Aminophylline	OhGene003480	-0.9836719948564512	0.0003977290742349255
Glutathione	OhGene003480	-0.9983015968135008	4.324410491552311e-06
Helicid	OhGene003480	-0.9718474204488886	0.0011776951899624946
Kinetin 9-riboside	OhGene003480	-0.9739703035044747	0.0010074995028207965
L-Tryptophan	OhGene003480	-0.9983844022792838	3.9131255117366965e-06
L-arginine	OhGene003480	-0.9742328021240432	0.00098736868355409
Nystose	OhGene003480	-0.9968549368498003	1.4821578754354374e-05
3-O-p-coumaroyl shikimic acid O-hexoside	OhGene003480	-0.9695817691383505	0.0013738306336204152
LPC 17:0	OhGene003480	0.9957030786062064	2.765563202068703e-05
2-Aminoadipic acid	OhGene003480	-0.9814319516292362	0.000513957754960025
(R)-3-Hydroxy myristic acid	OhGene003480	-0.9959297715061857	2.4816424738502606e-05
Nuzhenide	OhGene003480	-0.970323590697057	0.0013079660560642093
Swainsonine	OhGene003480	-0.9839082354472112	0.0003863338895613575
Adenosine5-phosphosulfate	OhGene003480	-0.9679804794523215	0.0015214605422993732
3-Phenyllactic acid	OhGene003480	-0.9990071119350181	1.478250656588145e-06
4-Methylcatechol	OhGene003480	-0.9639065107010326	0.0019305997390828102
FAHFA (18:2/3:0)	OhGene003480	-0.9950009722510254	3.7422954104852194e-05
LPC 18:1	OhGene003480	-0.9829058288173599	0.00043581848286746946
Keracyanin chloride	OhGene003480	-0.967485764018773	0.0015685766846503513
Hordatine B	OhGene003480	-0.9952508221845571	3.377847676753537e-05
Eleutheroside E	OhGene003480	-0.9962240404698771	2.135988698893143e-05
16-Hydroxyhexadecanoic acid	OhGene003480	-0.9616029703826716	0.002183192842653996
LPC 18:0	OhGene003480	0.9927801333050236	7.800153953911873e-05
Hydroxygenkwanin	OhGene003480	-0.9961755205988274	2.1911994388152045e-05
4-Demethylepipodophyllotoxin	OhGene003480	-0.9977964502086323	7.27809771146403e-06
Pseudoginsenoside-RT5	OhGene003480	0.9568796054967013	0.002748964283235777
Quercetin 3-alpha-L-arabinofuranoside (Avicularin)	OhGene003480	-0.9908145250142906	0.00012617192325551765
Astragalus polyphenols	OhGene003480	0.9647169490881756	0.0018453786988949171
Methyl hesperidin	OhGene003480	-0.9132583482151235	0.010959844186569187
LPE 17:0	OhGene003480	0.9883468875433135	0.0002029013275148685
N-Sinapoylagmatine	OhGene003480	-0.938907788617988	0.005484381481077012
Salicylic acid O-glucoside	OhGene003480	0.9538266491084426	0.0031487472070111976
Icariin	OhGene003480	-0.948615525884069	0.0038927094078198576
Lathyrol	OhGene003480	0.935725474729811	0.006064055969501617
Polygalaxanthone III	OhGene003480	0.960214260477185	0.002342869079676125
Methyl-Hesperidin	OhGene003480	0.9967117760573087	1.6200848222201764e-05
N-Acetyl-L-methionine	OhGene003480	-0.9791988220637686	0.0006445332848253499
Epimedin A	OhGene003480	-0.9925745046171333	8.250225910726663e-05
2-Isopropylmalic acid	OhGene003480	-0.9378280058442049	0.005677876813991016
(-)-secoisolariciresinol	OhGene003480	-0.9894915767805984	0.00016506023122940826
Isomucronulatol 7-O-glucoside	OhGene003480	-0.9843234280073131	0.00036670606689763214
Gastrodin	OhGene003480	-0.979686231481491	0.0006147825570583849
Tetradecanedioic acid	OhGene003480	-0.9530241180622896	0.0032582685999364655
Ophiopogonanone C	OhGene003480	0.9562101732441708	0.0028343388232970356
Hordatine A	OhGene003480	-0.970883947880907	0.0012592752501107663
Sesamoside	OhGene003480	0.8945223218603882	0.016101562784070253
Quercetin-3¦Â-D-glucoside	OhGene003480	-0.951310285084659	0.0034983184381275232
6-Deoxy-D-glucose	OhGene003480	-0.8242192166207871	0.04363261070768554
Maltotetraose	OhGene003480	-0.9739588350618739	0.0010083835996323642
Malonic acid	OhGene003480	0.7899448297020824	0.0615506113792546
4-Hydroxy-2-Oxoglutaric Acid	OhGene003480	0.8656057703889148	0.025879011979341424
Eugenol	novel.2866	-0.9896638205687446	0.00015970276669189333
Albiflorin	novel.2866	0.9959401593928241	2.4690000866408205e-05
Hydroxycitric acid	novel.2866	-0.9870247640505426	0.0002514428876520076
Caffeic acid	novel.2866	0.9833548445119091	0.0004132859384470476
Cucurbitacin B	novel.2866	0.9923937141094593	8.656334451283528e-05
Taxifolin	novel.2866	0.9927118118566213	7.948296377376886e-05
12,13-EODE	novel.2866	0.9931648369198185	6.991951395432401e-05
(+/-)12(13)-DiHOME	novel.2866	0.991365171166296	0.00011151849590079943
Luteolin	novel.2866	0.975373763779569	0.0009022099565012212
D-Glucuronic acid	novel.2866	-0.9864429529359774	0.0002744444389092907
Hesperidin	novel.2866	-0.9891923624296444	0.00017457635156372555
Gamma-Linolenic Acid	novel.2866	0.9931334251641241	7.056289597834438e-05
Vicenin III	novel.2866	-0.981320955024043	0.000520101459651751
Tenuifoliside B	novel.2866	-0.9875976712390496	0.00022977278883574328
Erucic acid	novel.2866	-0.9825046927814193	0.00045645112967721766
Polyphyllin VI	novel.2866	0.9978543221271818	6.900961021696409e-06
Azelaic acid	novel.2866	0.9989987802146314	1.5031597560095467e-06
Histidine	novel.2866	0.9808316011169118	0.0005476197750205902
Miyabenol C	novel.2866	-0.9867078805705444	0.0002638464296428352
Isocitric acid	novel.2866	0.9733679034295926	0.0010544581971081181
Procyanidin B1	novel.2866	0.9507927143885699	0.0035724612341860927
LPA 18:2	novel.2866	0.9813360947869503	0.0005192613316606591
Oleic Acid	novel.2866	0.9977174619795202	7.809023733897283e-06
Naringenin	novel.2866	0.9863876220276633	0.0002766840858214739
Catalpol	novel.2866	-0.988816272578688	0.0001869142319532834
Linoleic acid	novel.2866	0.9964696187964961	1.8673386548602957e-05
Ascorbic acid	novel.2866	-0.983539133691151	0.0004042100603045073
Deoxyarbutin	novel.2866	-0.9791349205887674	0.0006484854860407459
6¦Á-Prostaglandin I1	novel.2866	0.9648053472198775	0.0018361982090894266
Pinoresinol Diglucoside	novel.2866	0.9614497760565125	0.0022005345242446907
alpha-Ketoglutaric acid	novel.2866	0.9730090275474839	0.001082937259221656
LPE 17:1	novel.2866	0.9886423572569967	0.00019276152749847405
Peimisine	novel.2866	0.9971375969776922	1.2278300256753554e-05
Blinin	novel.2866	0.9648427242429106	0.0018323232632188775
Timosaponin A1	novel.2866	-0.9694347443246552	0.0013870747181545073
Ginsenoside F1	novel.2866	-0.956827153128319	0.0027556072401231776
p-Coumaric Acid	novel.2866	-0.9831896646932142	0.00042150586544199175
2''-O-¦Â-L-Galactopyranosylorientin	novel.2866	0.9478833515244098	0.0040034393841461334
Aloesin	novel.2866	0.9898393861548571	0.0001543326294646215
L-Glutamine	novel.2866	0.9864149447067048	0.0002755770046877075
Poncirin	novel.2866	-0.9630930014212514	0.002018053814924189
Aminophylline	novel.2866	0.9955869456855937	2.9169600349707662e-05
Glutathione	novel.2866	0.9944286931728362	4.647272446655975e-05
Helicid	novel.2866	0.9529296720125753	0.0032712787846105344
Kinetin 9-riboside	novel.2866	0.9550678563789983	0.002982989598671967
L-Tryptophan	novel.2866	0.9928967694064056	7.550462740616069e-05
L-arginine	novel.2866	0.948432011875583	0.00392031982180916
Nystose	novel.2866	0.9916969200246617	0.00010312549372792585
3-O-p-coumaroyl shikimic acid O-hexoside	novel.2866	0.9587635962865109	0.0025156014512302954
LPC 17:0	novel.2866	-0.9895481166674573	0.0001632919061805898
2-Aminoadipic acid	novel.2866	0.951136646781965	0.0035231071938094743
(R)-3-Hydroxy myristic acid	novel.2866	0.9891208910345661	0.00017688871928724185
Nuzhenide	novel.2866	0.9867780112900371	0.0002610757376216628
Swainsonine	novel.2866	0.9928998086964216	7.544010485530605e-05
Adenosine5-phosphosulfate	novel.2866	0.9812150382277558	0.0005259978134681595
3-Phenyllactic acid	novel.2866	0.9923073766765211	8.853706931182627e-05
4-Methylcatechol	novel.2866	0.9503059723208669	0.0036428849695577586
FAHFA (18:2/3:0)	novel.2866	0.9917323259029129	0.00010224908636773201
LPC 18:1	novel.2866	0.9939965612035215	5.395373027313617e-05
Keracyanin chloride	novel.2866	0.9483138859431667	0.0039381430313901135
Hordatine B	novel.2866	0.9885535824997607	0.00019578085286378415
Eleutheroside E	novel.2866	0.9822888950114623	0.0004677470214748665
16-Hydroxyhexadecanoic acid	novel.2866	0.9730180268767901	0.0010822185096639183
LPC 18:0	novel.2866	-0.9842841059468727	0.0003685431597947217
Hydroxygenkwanin	novel.2866	0.9783235117275402	0.0006997126484080201
4-Demethylepipodophyllotoxin	novel.2866	0.9918981799168214	9.819333332655608e-05
Pseudoginsenoside-RT5	novel.2866	-0.9427949696644007	0.004815023929694245
Quercetin 3-alpha-L-arabinofuranoside (Avicularin)	novel.2866	0.9961492032037229	2.2214402917390906e-05
Astragalus polyphenols	novel.2866	-0.9709931075188899	0.0012498965201844145
Methyl hesperidin	novel.2866	0.8697175743320484	0.024354590600911382
LPE 17:0	novel.2866	-0.9763856824837445	0.0008298698909538603
N-Sinapoylagmatine	novel.2866	0.9578986051684986	0.0026214782311941485
Salicylic acid O-glucoside	novel.2866	-0.9612105832054159	0.0022277466389490374
Icariin	novel.2866	0.9368749322361909	0.0058513917002043945
Lathyrol	novel.2866	-0.8999791702788627	0.014505937056253958
Polygalaxanthone III	novel.2866	-0.9229003105375326	0.008687388936245821
Methyl-Hesperidin	novel.2866	-0.977255148976053	0.0007701090951855376
N-Acetyl-L-methionine	novel.2866	0.9585282280363636	0.0025441979912183004
Epimedin A	novel.2866	0.9842374671338975	0.0003707280042319692
2-Isopropylmalic acid	novel.2866	0.9438463362547803	0.004641318108491175
(-)-secoisolariciresinol	novel.2866	0.9705054521477187	0.001292063457797808
Isomucronulatol 7-O-glucoside	novel.2866	0.9655302554271166	0.0017617670938052986
Gastrodin	novel.2866	0.9753750235584451	0.0009021180339787998
Tetradecanedioic acid	novel.2866	0.9461998853292344	0.0042638175740187575
Ophiopogonanone C	novel.2866	-0.9286987395252253	0.007444561457473069
Hordatine A	novel.2866	0.9860305492106929	0.0002913552949161688
Sesamoside	novel.2866	-0.9279412142202397	0.007601621420532159
Quercetin-3¦Â-D-glucoside	novel.2866	0.9560878218764455	0.0028500816073630288
6-Deoxy-D-glucose	novel.2866	0.7553710371841437	0.08244528836534228
Maltotetraose	novel.2866	0.9731138405097878	0.001074580818668516
Malonic acid	novel.2866	-0.736894074161993	0.09473037421318262
4-Hydroxy-2-Oxoglutaric Acid	novel.2866	-0.8592015607128742	0.02834069251287753
Eugenol	OhGene015714	-0.9870041073904177	0.00025224237797422295
Albiflorin	OhGene015714	0.9931554953017893	7.011054375298568e-05
Hydroxycitric acid	OhGene015714	-0.9837925986996836	0.00039189110643702527
Caffeic acid	OhGene015714	0.9872837359871862	0.00024152692429021315
Cucurbitacin B	OhGene015714	0.9806714238936238	0.000556780262827108
Taxifolin	OhGene015714	0.9785865940672698	0.0006828915436182136
12,13-EODE	OhGene015714	0.9865519308733299	0.0002700597994155496
(+/-)12(13)-DiHOME	OhGene015714	0.9905219616112211	0.00013432409623421437
Luteolin	OhGene015714	0.979106261799445	0.0006502618810858027
D-Glucuronic acid	OhGene015714	-0.9851791671580171	0.0003278578787169526
Hesperidin	OhGene015714	-0.9869083269180872	0.0002559659527369466
Gamma-Linolenic Acid	OhGene015714	0.9783692154969634	0.0006967758343790041
Vicenin III	OhGene015714	-0.9766708358102796	0.0008100264050268404
Tenuifoliside B	OhGene015714	-0.9818965410418782	0.0004886362687638424
Erucic acid	OhGene015714	-0.9789957500765359	0.0006571344603776517
Polyphyllin VI	OhGene015714	0.9979580332195404	6.250185377480194e-06
Azelaic acid	OhGene015714	0.9944240495894727	4.655015291221753e-05
Histidine	OhGene015714	0.9625102008459825	0.002081881884969662
Miyabenol C	OhGene015714	-0.9892920690770142	0.00017137579245030829
Isocitric acid	OhGene015714	0.9520915710355213	0.0033878462149111053
Procyanidin B1	OhGene015714	0.9341245563746913	0.00636642542565052
LPA 18:2	OhGene015714	0.9702613931426481	0.0013134269217099242
Oleic Acid	OhGene015714	0.9864431917867353	0.0002744347905096388
Naringenin	OhGene015714	0.993043095378077	7.242943092738574e-05
Catalpol	OhGene015714	-0.9864006306111148	0.000276156718611656
Linoleic acid	OhGene015714	0.9829431465540416	0.0004339231457306332
Ascorbic acid	OhGene015714	-0.9812254960726354	0.0005254141592526948
Deoxyarbutin	OhGene015714	-0.9834055659075849	0.0004107780161122061
6¦Á-Prostaglandin I1	OhGene015714	0.9499631558569765	0.003692890390316669
Pinoresinol Diglucoside	OhGene015714	0.9477153179349489	0.004029066964551002
alpha-Ketoglutaric acid	OhGene015714	0.9515841883696505	0.0034593906940465053
LPE 17:1	OhGene015714	0.9771911699584882	0.0007744310278137815
Peimisine	OhGene015714	0.9988963017284747	1.8265525768965384e-06
Blinin	OhGene015714	0.9500311453620303	0.003682946373116026
Timosaponin A1	OhGene015714	-0.9577551260227436	0.0026392483444601924
Ginsenoside F1	OhGene015714	-0.9542569746598139	0.003090779640482074
p-Coumaric Acid	OhGene015714	-0.9859708446587033	0.0002938452098519043
2''-O-¦Â-L-Galactopyranosylorientin	OhGene015714	0.9643831064208215	0.0018802535237336328
Aloesin	OhGene015714	0.9687660737787437	0.001448101965195309
L-Glutamine	OhGene015714	0.9822625098205895	0.0004691375650068338
Poncirin	OhGene015714	-0.9647059391047114	0.0018465237123413997
Aminophylline	OhGene015714	0.9981913076368863	4.9040936473609696e-06
Glutathione	OhGene015714	0.994494232742996	4.538676016865861e-05
Helicid	OhGene015714	0.9732583068721545	0.0010631154919390914
Kinetin 9-riboside	OhGene015714	0.9761147833132218	0.0008489420634927708
L-Tryptophan	OhGene015714	0.9927295887051979	7.909616769284967e-05
L-arginine	OhGene015714	0.9374732391894309	0.005742166544920948
Nystose	OhGene015714	0.9898683767891981	0.00015345467883665938
3-O-p-coumaroyl shikimic acid O-hexoside	OhGene015714	0.9323205083486719	0.0067157669696305275
LPC 17:0	OhGene015714	-0.9937014072539748	5.938346613257383e-05
2-Aminoadipic acid	OhGene015714	0.9634206818777429	0.00198259735687965
(R)-3-Hydroxy myristic acid	OhGene015714	0.989613031523768	0.0001612733507756769
Nuzhenide	OhGene015714	0.9635609655067681	0.0019675129182618882
Swainsonine	OhGene015714	0.9935084565352622	6.307342756784289e-05
Adenosine5-phosphosulfate	OhGene015714	0.9696985310294799	0.001363357446088295
3-Phenyllactic acid	OhGene015714	0.9911775917632211	0.0001164089850700632
4-Methylcatechol	OhGene015714	0.9238667328847191	0.008473766890345718
FAHFA (18:2/3:0)	OhGene015714	0.9797295068155072	0.0006121748401107446
LPC 18:1	OhGene015714	0.9972404985301028	1.1411765950922962e-05
Keracyanin chloride	OhGene015714	0.9246225402073516	0.008308503794760369
Hordatine B	OhGene015714	0.9811715365147116	0.0005284291067655755
Eleutheroside E	OhGene015714	0.9761319802750053	0.0008477249534196331
16-Hydroxyhexadecanoic acid	OhGene015714	0.9441702735118508	0.0045884280732626645
LPC 18:0	OhGene015714	-0.9861649752077841	0.00028578779990477785
Hydroxygenkwanin	OhGene015714	0.9748053444720243	0.0009441595866106889
4-Demethylepipodophyllotoxin	OhGene015714	0.9831448743815319	0.0004237486587773058
Pseudoginsenoside-RT5	OhGene015714	-0.9414418551621365	0.005043184901755795
Quercetin 3-alpha-L-arabinofuranoside (Avicularin)	OhGene015714	0.9898990890527618	0.00015252731304489075
Astragalus polyphenols	OhGene015714	-0.96366447964636	0.001956418709610765
Methyl hesperidin	OhGene015714	0.8781914586042158	0.021352324935638857
LPE 17:0	OhGene015714	-0.9635332548229326	0.001970488088291809
N-Sinapoylagmatine	OhGene015714	0.9754460103893072	0.0008969458281068299
Salicylic acid O-glucoside	OhGene015714	-0.9528730056835504	0.003279096956269676
Icariin	OhGene015714	0.9621292053111146	0.002124138543775214
Lathyrol	OhGene015714	-0.9028710422251467	0.013692892691335503
Polygalaxanthone III	OhGene015714	-0.9444327873929506	0.004545784814189687
Methyl-Hesperidin	OhGene015714	-0.9737523208830203	0.0010243694418674934
N-Acetyl-L-methionine	OhGene015714	0.9691519777617436	0.00141272321769497
Epimedin A	OhGene015714	0.9845385803335855	0.0003567351784616299
2-Isopropylmalic acid	OhGene015714	0.9736524639125592	0.0010321438537659398
(-)-secoisolariciresinol	OhGene015714	0.9736954138989414	0.0010287963923518702
Isomucronulatol 7-O-glucoside	OhGene015714	0.9669750938404894	0.0016179574253417548
Gastrodin	OhGene015714	0.9640900862076079	0.0019111295525803427
Tetradecanedioic acid	OhGene015714	0.9653137484959448	0.0017838379254063342
Ophiopogonanone C	OhGene015714	-0.9313337658806207	0.0069106951399681505
Hordatine A	OhGene015714	0.9846754959638435	0.0003504612294188953
Sesamoside	OhGene015714	-0.9463685494790585	0.0042373677857953035
Quercetin-3¦Â-D-glucoside	OhGene015714	0.9707278666565908	0.0012727456579619384
6-Deoxy-D-glucose	OhGene015714	0.7670241846041196	0.07509389657160884
Maltotetraose	OhGene015714	0.9695021750616375	0.0013809927112667082
Malonic acid	OhGene015714	-0.7466781567057157	0.08812985530742762
4-Hydroxy-2-Oxoglutaric Acid	OhGene015714	-0.8439964305527012	0.03460733221836165
Eugenol	novel.5171	0.9815774426531654	0.0005059597072235444
Albiflorin	novel.5171	-0.9873127678182693	0.00024042768502739235
Hydroxycitric acid	novel.5171	0.9846790906301833	0.00035029725532728293
Caffeic acid	novel.5171	-0.9884162105016925	0.00020049908806906244
Cucurbitacin B	novel.5171	-0.9872075237698161	0.00024442444410475533
Taxifolin	novel.5171	-0.9838836751574691	0.000387510895363157
12,13-EODE	novel.5171	-0.9865898098886847	0.0002685439995401652
(+/-)12(13)-DiHOME	novel.5171	-0.9880126752740124	0.00021468266609769003
Luteolin	novel.5171	-0.986400982130219	0.00027614247499646615
D-Glucuronic acid	novel.5171	0.9819571055532712	0.00048538216360491745
Hesperidin	novel.5171	0.9809699736979015	0.0005397670666367223
Gamma-Linolenic Acid	novel.5171	-0.9792218842765752	0.0006431098706070638
Vicenin III	novel.5171	0.9918485051019992	9.939948295108533e-05
Tenuifoliside B	novel.5171	0.9838479962394977	0.00038922391249541637
Erucic acid	novel.5171	0.9883618067345342	0.00020238313138811704
Polyphyllin VI	novel.5171	-0.9851850451705771	0.0003275985153713702
Azelaic acid	novel.5171	-0.9803102313481729	0.0005777137507768081
Histidine	novel.5171	-0.9813590770123188	0.0005179873034156194
Miyabenol C	novel.5171	0.992705349180713	7.962381463650407e-05
Isocitric acid	novel.5171	-0.9701383685252567	0.0013242614887705622
Procyanidin B1	novel.5171	-0.9676194847126263	0.0015557712063741693
LPA 18:2	novel.5171	-0.9890338598800108	0.00017972497036737773
Oleic Acid	novel.5171	-0.98153418156667	0.0005083313786782888
Naringenin	novel.5171	-0.9869608484764544	0.00025392075384933277
Catalpol	novel.5171	0.995265248774494	3.3573732234389555e-05
Linoleic acid	novel.5171	-0.9704157168540655	0.0012998981906408014
Ascorbic acid	novel.5171	0.9876558775189268	0.00022762555734507687
Deoxyarbutin	novel.5171	0.9982690025637719	4.491934847419666e-06
6¦Á-Prostaglandin I1	novel.5171	-0.9776563670188492	0.0007432795076018777
Pinoresinol Diglucoside	novel.5171	-0.9653771223064606	0.0017773635121134215
alpha-Ketoglutaric acid	novel.5171	-0.9703953306616784	0.001301681364347753
LPE 17:1	novel.5171	-0.9853387974512758	0.00032085057121255183
Peimisine	novel.5171	-0.9831719718620564	0.00042239109471711494
Blinin	novel.5171	-0.9779473933768188	0.0007241139045078659
Timosaponin A1	novel.5171	0.9408781671438782	0.005139759715611204
Ginsenoside F1	novel.5171	0.9473908089760719	0.0040787865315867365
p-Coumaric Acid	novel.5171	0.9837360513130573	0.00039462300279313896
2''-O-¦Â-L-Galactopyranosylorientin	novel.5171	-0.9753296211391149	0.0009054338530554365
Aloesin	novel.5171	-0.9712790210394447	0.0012254960579873126
L-Glutamine	novel.5171	-0.9895618357978149	0.00016286426135821426
Poncirin	novel.5171	0.9584713040317265	0.0025511380120187884
Aminophylline	novel.5171	-0.9735593472600612	0.0010394197384922623
Glutathione	novel.5171	-0.991109544176109	0.00011820895541048719
Helicid	novel.5171	-0.9643632694235764	0.0018823359429013015
Kinetin 9-riboside	novel.5171	-0.9678406404458046	0.001534706613122834
L-Tryptophan	novel.5171	-0.9917206804919503	0.00010253693547296683
L-arginine	novel.5171	-0.9694961465161234	0.0013815359258142683
Nystose	novel.5171	-0.987618946414598	0.000228986782954577
3-O-p-coumaroyl shikimic acid O-hexoside	novel.5171	-0.9717434272053097	0.0011863703562576926
LPC 17:0	novel.5171	0.9885103345312647	0.00019726022964602067
2-Aminoadipic acid	novel.5171	-0.9867670407064822	0.0002615081977279534
(R)-3-Hydroxy myristic acid	novel.5171	-0.9894449666919841	0.00016652513078186157
Nuzhenide	novel.5171	-0.9578164254347339	0.0026316490801860347
Swainsonine	novel.5171	-0.9719443702074448	0.0011696359938869396
Adenosine5-phosphosulfate	novel.5171	-0.9678512021348127	0.001533704188338204
3-Phenyllactic acid	novel.5171	-0.9941964609331312	5.042386386070498e-05
4-Methylcatechol	novel.5171	-0.9576444032854544	0.002653001961890247
FAHFA (18:2/3:0)	novel.5171	-0.98830228572289	0.00020445444171057883
LPC 18:1	novel.5171	-0.9695137924263288	0.0013799462027425777
Keracyanin chloride	novel.5171	-0.9725387927582303	0.0011208223607512226
Hordatine B	novel.5171	-0.9861532802096746	0.0002862700462186961
Eleutheroside E	novel.5171	-0.9946791501627661	4.2391844017174545e-05
16-Hydroxyhexadecanoic acid	novel.5171	-0.952469672834046	0.003335009359206448
LPC 18:0	novel.5171	0.9824140746848226	0.000461177800219694
Hydroxygenkwanin	novel.5171	-0.9970586658082085	1.296444684352149e-05
4-Demethylepipodophyllotoxin	novel.5171	-0.9925598133392107	8.282863543017107e-05
Pseudoginsenoside-RT5	novel.5171	0.9411032037749751	0.005101097344803603
Quercetin 3-alpha-L-arabinofuranoside (Avicularin)	novel.5171	-0.9819939868158731	0.0004834058427965552
Astragalus polyphenols	novel.5171	0.9523151046648779	0.003356559733099275
Methyl hesperidin	novel.5171	-0.9059777696645762	0.012844682985319546
LPE 17:0	novel.5171	0.9888238584403641	0.0001866612258894764
N-Sinapoylagmatine	novel.5171	-0.9239186471096934	0.008462364790232846
Salicylic acid O-glucoside	novel.5171	0.928899141799983	0.007403278832017876
Icariin	novel.5171	-0.9337731017477062	0.006433767422359468
Lathyrol	novel.5171	0.9453399899150281	0.004399920741189294
Polygalaxanthone III	novel.5171	0.9695632644433873	0.001375494089154725
Methyl-Hesperidin	novel.5171	0.9958064568310805	2.6341833049621022e-05
N-Acetyl-L-methionine	novel.5171	-0.9782709285955582	0.000703099097976734
Epimedin A	novel.5171	-0.990409588761412	0.00013752293781467087
2-Isopropylmalic acid	novel.5171	-0.9271947221876713	0.007757956579612333
(-)-secoisolariciresinol	novel.5171	-0.9850852898445175	0.0003320139904927734
Isomucronulatol 7-O-glucoside	novel.5171	-0.9790506899002571	0.000653713340978748
Gastrodin	novel.5171	-0.9666771407175023	0.0016471183588898737
Tetradecanedioic acid	novel.5171	-0.960889813186856	0.0022644984666991283
Ophiopogonanone C	novel.5171	0.9729052257474282	0.001091244687848477
Hordatine A	novel.5171	-0.9515832165435224	0.003459528433573803
Sesamoside	novel.5171	0.8718893575619184	0.023567207559195627
Quercetin-3¦Â-D-glucoside	novel.5171	-0.9504595745790099	0.0036205882388838854
6-Deoxy-D-glucose	novel.5171	-0.8342545122695115	0.03893070594357012
Maltotetraose	novel.5171	-0.9801563069178532	0.0005867512858122321
Malonic acid	novel.5171	0.8310709349227673	0.0403951767249221
4-Hydroxy-2-Oxoglutaric Acid	novel.5171	0.8397441431659585	0.03646506885256481
Eugenol	OhGene003887	-0.9877109623741769	0.00022560272068318315
Albiflorin	OhGene003887	0.9919567032458358	9.678175498903235e-05
Hydroxycitric acid	OhGene003887	-0.9863095008528103	0.00027986164681685594
Caffeic acid	OhGene003887	0.9791665915992264	0.0006465251868327456
Cucurbitacin B	OhGene003887	0.9975999131714712	8.633712426490297e-06
Taxifolin	OhGene003887	0.9989810329635775	1.5569117383843292e-06
12,13-EODE	OhGene003887	0.9933060085474394	6.706430507324938e-05
(+/-)12(13)-DiHOME	OhGene003887	0.9881064446832568	0.00021134377581479214
Luteolin	OhGene003887	0.9735727874635651	0.0010383679932600078
D-Glucuronic acid	OhGene003887	-0.9817888627046782	0.00049444846132007
Hesperidin	OhGene003887	-0.9860873189906754	0.0002889975513002497
Gamma-Linolenic Acid	OhGene003887	0.9985204144094837	3.2821407446978208e-06
Vicenin III	OhGene003887	-0.9841262972679581	0.0003759617739720348
Tenuifoliside B	OhGene003887	-0.9887959939610282	0.00018759140893603613
Erucic acid	OhGene003887	-0.9825238382121472	0.0004554555945214549
Polyphyllin VI	OhGene003887	0.9890483973808052	0.00017924964542637213
Azelaic acid	OhGene003887	0.9931442072519847	7.034172368289604e-05
Histidine	OhGene003887	0.993765705167922	5.8178495681667035e-05
Miyabenol C	OhGene003887	-0.9828661845579523	0.0004378364805934146
Isocitric acid	OhGene003887	0.9892548059320527	0.0001725684776051748
Procyanidin B1	OhGene003887	0.9702474647549125	0.0013146513595153919
LPA 18:2	OhGene003887	0.9896411614053813	0.00016040252517484561
Oleic Acid	OhGene003887	0.9989373445367608	1.6932549555893646e-06
Naringenin	OhGene003887	0.9772769097962344	0.0007686418357258874
Catalpol	OhGene003887	-0.9884791057831386	0.0001983319154085325
Linoleic acid	OhGene003887	0.9956344857704986	2.8544973370078982e-05
Ascorbic acid	OhGene003887	-0.9852195960362136	0.00032607604595158863
Deoxyarbutin	OhGene003887	-0.9752958391996791	0.0009079049214367104
6¦Á-Prostaglandin I1	OhGene003887	0.9803296938086825	0.0005765759917537896
Pinoresinol Diglucoside	OhGene003887	0.974686716522933	0.0009530335814567948
alpha-Ketoglutaric acid	OhGene003887	0.9892154264805733	0.00017383337815754136
LPE 17:1	OhGene003887	0.9949647341250756	3.796702182691367e-05
Peimisine	OhGene003887	0.9867421584466144	0.00026249037617308876
Blinin	OhGene003887	0.9805778336392541	0.0005621675991157795
Timosaponin A1	OhGene003887	-0.9687858642421874	0.0014462770928396354
Ginsenoside F1	OhGene003887	-0.9594011243574537	0.0024389441271001964
p-Coumaric Acid	OhGene003887	-0.9790172247383263	0.0006557961713440306
2''-O-¦Â-L-Galactopyranosylorientin	OhGene003887	0.9386267390172742	0.005534429115179357
Aloesin	OhGene003887	0.9979600086361345	6.238102368878446e-06
L-Glutamine	OhGene003887	0.9887127951410424	0.00019038248973552176
Poncirin	OhGene003887	-0.9578905746599764	0.0026224712592396882
Aminophylline	OhGene003887	0.9808858331921654	0.0005445353655954088
Glutathione	OhGene003887	0.989754848437539	0.00015690701421627976
Helicid	OhGene003887	0.9368858186767398	0.005849395314873808
Kinetin 9-riboside	OhGene003887	0.9383152729910524	0.005590152955061112
L-Tryptophan	OhGene003887	0.9889532357226909	0.000182372477646372
L-arginine	OhGene003887	0.964365421664468	0.0018821099530587815
Nystose	OhGene003887	0.9895903661176818	0.00016197671989648366
3-O-p-coumaroyl shikimic acid O-hexoside	OhGene003887	0.9813086101066526	0.0005207869969408492
LPC 17:0	OhGene003887	-0.9826659225417704	0.00044810117477331833
2-Aminoadipic acid	OhGene003887	0.9462971027296853	0.004248562153418654
(R)-3-Hydroxy myristic acid	OhGene003887	0.9848692423067096	0.00034167772602487263
Nuzhenide	OhGene003887	0.994642933667722	4.297037056010627e-05
Swainsonine	OhGene003887	0.9812068319149555	0.0005264560347010581
Adenosine5-phosphosulfate	OhGene003887	0.9774737936045803	0.0007554297256843881
3-Phenyllactic acid	OhGene003887	0.9895627398069292	0.00016283610172937863
4-Methylcatechol	OhGene003887	0.9755886311859344	0.0008865988415275052
FAHFA (18:2/3:0)	OhGene003887	0.9977591486648109	7.526495937703735e-06
LPC 18:1	OhGene003887	0.9793801622489698	0.0006333830156319947
Keracyanin chloride	OhGene003887	0.9713972837668212	0.0012154729029019643
Hordatine B	OhGene003887	0.9923862781370565	8.673246189939821e-05
Eleutheroside E	OhGene003887	0.9872081854404633	0.0002443992139560578
16-Hydroxyhexadecanoic acid	OhGene003887	0.9872035410704605	0.0002445763357158336
LPC 18:0	OhGene003887	-0.9804242620555611	0.0005710634695718228
Hydroxygenkwanin	OhGene003887	0.9825250139809139	0.0004553944914315874
4-Demethylepipodophyllotoxin	OhGene003887	0.9960938711984061	2.2856963773499832e-05
Pseudoginsenoside-RT5	OhGene003887	-0.9448165644320223	0.004483794723641713
Quercetin 3-alpha-L-arabinofuranoside (Avicularin)	OhGene003887	0.9935690051448464	6.190355667919208e-05
Astragalus polyphenols	OhGene003887	-0.9672063920223793	0.0015954976234647516
Methyl hesperidin	OhGene003887	0.8766876151045524	0.02187137577673017
LPE 17:0	OhGene003887	-0.98601785149826	0.00029188395673820043
N-Sinapoylagmatine	OhGene003887	0.9280950977874514	0.007569586947411876
Salicylic acid O-glucoside	OhGene003887	-0.9621469639848297	0.0021221595978173752
Icariin	OhGene003887	0.9137913168610554	0.010827556819762867
Lathyrol	OhGene003887	-0.9046995578438224	0.013190493800663188
Polygalaxanthone III	OhGene003887	-0.9141086257196941	0.010749167835872986
Methyl-Hesperidin	OhGene003887	-0.9829900085748786	0.00043154887859513704
N-Acetyl-L-methionine	OhGene003887	0.9506221339275693	0.0035970645806306088
Epimedin A	OhGene003887	0.9800537079729583	0.0005928139867668855
2-Isopropylmalic acid	OhGene003887	0.9073668183796163	0.01247392117807575
(-)-secoisolariciresinol	OhGene003887	0.9711022709467222	0.0012405521770075436
Isomucronulatol 7-O-glucoside	OhGene003887	0.96590783501927	0.001723601321928372
Gastrodin	OhGene003887	0.9833184340026345	0.00041509093776601226
Tetradecanedioic acid	OhGene003887	0.9242379558228286	0.008392398207822376
Ophiopogonanone C	OhGene003887	-0.9294472871151935	0.007290933342370056
Hordatine A	OhGene003887	0.9741037250014706	0.000997242346312502
Sesamoside	OhGene003887	-0.8889341357658423	0.017818405804840853
Quercetin-3¦Â-D-glucoside	OhGene003887	0.9344136935643996	0.00631128355385259
6-Deoxy-D-glucose	OhGene003887	0.7692704236467749	0.0737126303912386
Maltotetraose	OhGene003887	0.9680387020463666	0.0015159622247968817
Malonic acid	OhGene003887	-0.7451832636797827	0.08912452840109208
4-Hydroxy-2-Oxoglutaric Acid	OhGene003887	-0.8711514720108039	0.023833346778189827
Eugenol	OhGene027779	-0.9519839340434313	0.003402962342386083
Albiflorin	OhGene027779	0.9568813515038557	0.0027487432917653494
Hydroxycitric acid	OhGene027779	-0.9530341415160438	0.003256889340457968
Caffeic acid	OhGene027779	0.9342115845488346	0.006349803477506799
Cucurbitacin B	OhGene027779	0.9770723101205714	0.0007824921426886023
Taxifolin	OhGene027779	0.9818213390946701	0.0004926918745826476
12,13-EODE	OhGene027779	0.9649212237406479	0.0018241982383603343
(+/-)12(13)-DiHOME	OhGene027779	0.9502599047359831	0.003649585200563111
Luteolin	OhGene027779	0.9299475721536783	0.007189128337392344
D-Glucuronic acid	OhGene027779	-0.9463183465825722	0.004245232125618496
Hesperidin	OhGene027779	-0.9505504421919897	0.003607429668724393
Gamma-Linolenic Acid	OhGene027779	0.98212151001935	0.00047660326210224684
Vicenin III	OhGene027779	-0.9552375953782701	0.0029606646934664514
Tenuifoliside B	OhGene027779	-0.9592168344817786	0.0024609832462159013
Erucic acid	OhGene027779	-0.9518043543788685	0.0034282554742864767
Polyphyllin VI	OhGene027779	0.9490350991887011	0.0038299430173202318
Azelaic acid	OhGene027779	0.9590635292184287	0.0024793914009164863
Histidine	OhGene027779	0.9849723801308201	0.00033704719951818554
Miyabenol C	OhGene027779	-0.9392074412672448	0.005431266196392703
Isocitric acid	OhGene027779	0.9847303399199239	0.00034796362223763096
Procyanidin B1	OhGene027779	0.9604271047371706	0.0023180352044420063
LPA 18:2	OhGene027779	0.9702965147893361	0.001310341902044826
Oleic Acid	OhGene027779	0.9763267952004003	0.0008339974621051844
Naringenin	OhGene027779	0.9281292891901808	0.007562478156991395
Catalpol	OhGene027779	-0.9532287379159716	0.0032301691758348685
Linoleic acid	OhGene027779	0.9767747656991856	0.000802853283158852
Ascorbic acid	OhGene027779	-0.948590861617693	0.003896414670516999
Deoxyarbutin	OhGene027779	-0.9325578463060464	0.006669287709460694
6¦Á-Prostaglandin I1	OhGene027779	0.9670804991741762	0.0016077029768281701
Pinoresinol Diglucoside	OhGene027779	0.9589175531790057	0.0024969823472154656
alpha-Ketoglutaric acid	OhGene027779	0.9849509327529831	0.0003380075230820401
LPE 17:1	OhGene027779	0.9741835536366037	0.0009911301667452695
Peimisine	OhGene027779	0.9438394550979308	0.004642444835185763
Blinin	OhGene027779	0.9670879278627991	0.0016069814863504596
Timosaponin A1	OhGene027779	-0.9487696112807319	0.0038696006642477574
Ginsenoside F1	OhGene027779	-0.9206572742800007	0.009193160320943436
p-Coumaric Acid	OhGene027779	-0.9336669161354603	0.006454181650480998
2''-O-¦Â-L-Galactopyranosylorientin	OhGene027779	0.8780510107944397	0.02140054834326531
Aloesin	OhGene027779	0.9915267646158601	0.00010738940580399666
L-Glutamine	OhGene027779	0.9565380590516366	0.002792361960372732
Poncirin	OhGene027779	-0.9189322107721707	0.0095915914692516
Aminophylline	OhGene027779	0.9364960538825156	0.005921078952156962
Glutathione	OhGene027779	0.9500162238411316	0.0036851276383151935
Helicid	OhGene027779	0.8675757175976542	0.02514317712852766
Kinetin 9-riboside	OhGene027779	0.8677837374056451	0.025066064637042897
L-Tryptophan	OhGene027779	0.9502452235043222	0.0036517217616241658
L-arginine	OhGene027779	0.9459203034125554	0.004307839266883291
Nystose	OhGene027779	0.9527452751351648	0.0032967534195980433
3-O-p-coumaroyl shikimic acid O-hexoside	OhGene027779	0.9870251551701605	0.0002514277620419518
LPC 17:0	OhGene027779	-0.9358616264002998	0.006038672445164487
2-Aminoadipic acid	OhGene027779	0.8934662956984138	0.016419596810412756
(R)-3-Hydroxy myristic acid	OhGene027779	0.9460260915766918	0.0042911562551544175
Nuzhenide	OhGene027779	0.9899784468686307	0.00015014405080451376
Swainsonine	OhGene027779	0.9408103511655945	0.005151438855859773
Adenosine5-phosphosulfate	OhGene027779	0.958869781525638	0.0025027524177896375
3-Phenyllactic acid	OhGene027779	0.9529674507834289	0.0032660716021760895
4-Methylcatechol	OhGene027779	0.9793649056740534	0.000634317391740417
FAHFA (18:2/3:0)	OhGene027779	0.9776725077335855	0.0007422100501237251
LPC 18:1	OhGene027779	0.9336369586487583	0.0064599467018634175
Keracyanin chloride	OhGene027779	0.975456326928746	0.0008961953769650812
Hordatine B	OhGene027779	0.9645027254172165	0.0018677204683733377
Eleutheroside E	OhGene027779	0.9603367943986674	0.002328556337690532
16-Hydroxyhexadecanoic acid	OhGene027779	0.9949636654791421	3.798312563898103e-05
LPC 18:0	OhGene027779	-0.9381212770515363	0.005624998447114678
Hydroxygenkwanin	OhGene027779	0.9521089023850047	0.003385415359541348
4-Demethylepipodophyllotoxin	OhGene027779	0.9710937516605039	0.0012412801753909014
Pseudoginsenoside-RT5	OhGene027779	-0.9098899509170039	0.011813892686627074
Quercetin 3-alpha-L-arabinofuranoside (Avicularin)	OhGene027779	0.9620456246227693	0.0021334646197424525
Astragalus polyphenols	OhGene027779	-0.9422083670989616	0.004913300897691487
Methyl hesperidin	OhGene027779	0.8314905733710116	0.04020069174447516
LPE 17:0	OhGene027779	-0.9710068695839618	0.0012487165809096157
N-Sinapoylagmatine	OhGene027779	0.8575286004840843	0.02900120018557223
Salicylic acid O-glucoside	OhGene027779	-0.9310917034833924	0.006958929523657067
Icariin	OhGene027779	0.835429167344351	0.038396756516717534
Lathyrol	OhGene027779	-0.873117943198485	0.02312724381689826
Polygalaxanthone III	OhGene027779	-0.8458924864243605	0.03379372925196964
Methyl-Hesperidin	OhGene027779	-0.951215915508157	0.0035117800477627425
N-Acetyl-L-methionine	OhGene027779	0.8996741998069602	0.014592996334509004
Epimedin A	OhGene027779	0.9433867174577495	0.004716871050201718
2-Isopropylmalic acid	OhGene027779	0.8216450761007779	0.04487894054880637
(-)-secoisolariciresinol	OhGene027779	0.9265953775505849	0.007884597085473857
Isomucronulatol 7-O-glucoside	OhGene027779	0.9278630021669215	0.007617928361130841
Gastrodin	OhGene027779	0.95910647273278	0.002474228132940275
Tetradecanedioic acid	OhGene027779	0.8586019882294754	0.02857658325501857
Ophiopogonanone C	OhGene027779	-0.8966384633385069	0.015473273859744036
Hordatine A	OhGene027779	0.9353030093362944	0.006143149785059385
Sesamoside	OhGene027779	-0.8208710808097406	0.045256884522159424
Quercetin-3¦Â-D-glucoside	OhGene027779	0.8716420288460703	0.023656255012592137
6-Deoxy-D-glucose	OhGene027779	0.7303845146124978	0.09923925176255749
Maltotetraose	OhGene027779	0.9393689092947222	0.00540274987989192
Malonic acid	OhGene027779	-0.7081276367924636	0.11535198770725263
4-Hydroxy-2-Oxoglutaric Acid	OhGene027779	-0.861009279027325	0.027635090176934874
Eugenol	OhGene002881	0.999547664494064	3.06864839297477e-07
Albiflorin	OhGene002881	-0.996964280286442	1.380940328846574e-05
Hydroxycitric acid	OhGene002881	0.9977751014266564	7.419753675340928e-06
Caffeic acid	OhGene002881	-0.9957698015900833	2.6804019071949362e-05
Cucurbitacin B	OhGene002881	-0.9914137502592238	0.00011026902193252779
Taxifolin	OhGene002881	-0.9890599308687282	0.00017887298719261046
12,13-EODE	OhGene002881	-0.9961770489216923	2.1894496291813236e-05
(+/-)12(13)-DiHOME	OhGene002881	-0.9983349249365508	4.156404260914562e-06
Luteolin	OhGene002881	-0.9934439800773223	6.43312023915602e-05
D-Glucuronic acid	OhGene002881	0.994238067142287	4.970415767353652e-05
Hesperidin	OhGene002881	0.9992570094899583	8.278472686727639e-07
Gamma-Linolenic Acid	OhGene002881	-0.9899283246408621	0.00015164713826145972
Vicenin III	OhGene002881	0.9888871633879222	0.0001845565157070242
Tenuifoliside B	OhGene002881	0.9973968680421328	1.0155624188780509e-05
Erucic acid	OhGene002881	0.989845645009956	0.00015414287542650753
Polyphyllin VI	OhGene002881	-0.9920981863269761	9.341129965879843e-05
Azelaic acid	OhGene002881	-0.98729834131371	0.00024097360722782947
Histidine	OhGene002881	-0.981539651842749	0.0005080311812958662
Miyabenol C	OhGene002881	0.9849904394421791	0.0003362396334630408
Isocitric acid	OhGene002881	-0.9792909450359848	0.0006388567422653734
Procyanidin B1	OhGene002881	-0.9706825312526747	0.0012766715735939374
LPA 18:2	OhGene002881	-0.9870884273964171	0.0002489868248587183
Oleic Acid	OhGene002881	-0.9906075432348372	0.00013191307310644196
Naringenin	OhGene002881	-0.9952441100472134	3.3873948341656335e-05
Catalpol	OhGene002881	0.9811633221124	0.0005288888316516965
Linoleic acid	OhGene002881	-0.9850540525729248	0.00033340269382385466
Ascorbic acid	OhGene002881	0.9865411143654749	0.0002704934217288331
Deoxyarbutin	OhGene002881	0.9794677578584248	0.0006280315319173248
6¦Á-Prostaglandin I1	OhGene002881	-0.9794554001630351	0.0006287851353587189
Pinoresinol Diglucoside	OhGene002881	-0.9832003092244677	0.00042097373014112047
alpha-Ketoglutaric acid	OhGene002881	-0.9787233148787065	0.0006742300453558336
LPE 17:1	OhGene002881	-0.9929039764230095	7.535167091666691e-05
Peimisine	OhGene002881	-0.9923754770247872	8.697840636568483e-05
Blinin	OhGene002881	-0.9791910213362377	0.0006450151042341431
Timosaponin A1	OhGene002881	0.9827593934503236	0.00044329548516374486
Ginsenoside F1	OhGene002881	0.9720970179179256	0.0011570023118129106
p-Coumaric Acid	OhGene002881	0.9831020120730668	0.00042590045136782934
2''-O-¦Â-L-Galactopyranosylorientin	OhGene002881	-0.9732580995623964	0.0010631319010671807
Aloesin	OhGene002881	-0.9736110000265392	0.0010353806024757572
L-Glutamine	OhGene002881	-0.9958666654913203	2.559137335899159e-05
Poncirin	OhGene002881	0.9874416955454384	0.00023557622471562887
Aminophylline	OhGene002881	-0.9844319298795311	0.0003616606347565528
Glutathione	OhGene002881	-0.9949977073818521	3.7471811143757936e-05
Helicid	OhGene002881	-0.9783531782231925	0.0006978056527218672
Kinetin 9-riboside	OhGene002881	-0.976969039706512	0.0007895295979829843
L-Tryptophan	OhGene002881	-0.9960463176232816	2.341650530466957e-05
L-arginine	OhGene002881	-0.9736424510953385	0.0010329250131408108
Nystose	OhGene002881	-0.9980902583923701	5.467186990139846e-06
3-O-p-coumaroyl shikimic acid O-hexoside	OhGene002881	-0.9465220022991889	0.004213373594909419
LPC 17:0	OhGene002881	0.990590537355675	0.00013239043344058076
2-Aminoadipic acid	OhGene002881	-0.9674992419490633	0.0015672836472633194
(R)-3-Hydroxy myristic acid	OhGene002881	-0.9962019258704835	2.1610656333170777e-05
Nuzhenide	OhGene002881	-0.9675558004122619	0.0015618633249063387
Swainsonine	OhGene002881	-0.9922695872683517	8.940793954910102e-05
Adenosine5-phosphosulfate	OhGene002881	-0.9506450140416651	0.0035937596920206727
3-Phenyllactic acid	OhGene002881	-0.9938258272827679	5.706293211950658e-05
4-Methylcatechol	OhGene002881	-0.9554119228655843	0.0029378222310385616
FAHFA (18:2/3:0)	OhGene002881	-0.9900604419008694	0.00014770123440617286
LPC 18:1	OhGene002881	-0.9910962370573414	0.00011856256002549968
Keracyanin chloride	OhGene002881	-0.9467053475560733	0.0041847930356200755
Hordatine B	OhGene002881	-0.9956615411562271	2.819250798411019e-05
Eleutheroside E	OhGene002881	-0.9876591195832843	0.00022750625262419065
16-Hydroxyhexadecanoic acid	OhGene002881	-0.9606440056085823	0.0022928623042215955
LPC 18:0	OhGene002881	0.998583587274694	3.0079166912973523e-06
Hydroxygenkwanin	OhGene002881	-0.983896150441634	0.00038691281827377984
4-Demethylepipodophyllotoxin	OhGene002881	-0.9906815372647944	0.00012984604309985314
Pseudoginsenoside-RT5	OhGene002881	0.9802407227911437	0.0005817862559500995
Quercetin 3-alpha-L-arabinofuranoside (Avicularin)	OhGene002881	-0.9834799789316291	0.0004071123956204511
Astragalus polyphenols	OhGene002881	0.980871633383579	0.0005453421329152481
Methyl hesperidin	OhGene002881	-0.9295409296233317	0.007271824553585275
LPE 17:0	OhGene002881	0.9769835154835302	0.0007885412494042745
N-Sinapoylagmatine	OhGene002881	-0.9404040295368705	0.005221686644051266
Salicylic acid O-glucoside	OhGene002881	0.9739618406245054	0.0010081518650715711
Icariin	OhGene002881	-0.9679852056619533	0.001521013850150401
Lathyrol	OhGene002881	0.9264947949514761	0.007905947884891204
Polygalaxanthone III	OhGene002881	0.9319088721908763	0.006796753619578864
Methyl-Hesperidin	OhGene002881	0.9844104917406368	0.00036265477098291793
N-Acetyl-L-methionine	OhGene002881	-0.9785701510441046	0.0006839369343538549
Epimedin A	OhGene002881	-0.9877684894758092	0.00022349979732950073
2-Isopropylmalic acid	OhGene002881	-0.9449603326008295	0.00446067986044807
(-)-secoisolariciresinol	OhGene002881	-0.9789076567021789	0.0006626385645950115
Isomucronulatol 7-O-glucoside	OhGene002881	-0.9884578077343403	0.00019906446530969487
Gastrodin	OhGene002881	-0.978884015900385	0.0006641195287329608
Tetradecanedioic acid	OhGene002881	-0.9228859934385318	0.008690573092637122
Ophiopogonanone C	OhGene002881	0.9248479983369653	0.008259512415896463
Hordatine A	OhGene002881	-0.991264579668864	0.00011412806320039202
Sesamoside	OhGene002881	0.9250064834813934	0.008225158479385186
Quercetin-3¦Â-D-glucoside	OhGene002881	-0.9280512088510242	0.007578716738577699
6-Deoxy-D-glucose	OhGene002881	-0.825453735637609	0.043040699589400246
Maltotetraose	OhGene002881	-0.9507261863745667	0.003582046903172705
Malonic acid	OhGene002881	0.7006652104207838	0.12099157880542896
4-Hydroxy-2-Oxoglutaric Acid	OhGene002881	0.9126518233343388	0.011111335585223286
Eugenol	OhGene011752	0.974237153416613	0.0009870366829241328
Albiflorin	OhGene011752	-0.9828962417671796	0.00043630606425055363
Hydroxycitric acid	OhGene011752	0.9803472907738413	0.0005755482469732946
Caffeic acid	OhGene011752	-0.982072376356165	0.00047921856793605485
Cucurbitacin B	OhGene011752	-0.9820328724631429	0.0004813264547472151
Taxifolin	OhGene011752	-0.9780927992440989	0.000714631255903738
12,13-EODE	OhGene011752	-0.9826706285443301	0.0004478586057991528
(+/-)12(13)-DiHOME	OhGene011752	-0.9826975762165993	0.00044647085639693034
Luteolin	OhGene011752	-0.9805057754624964	0.0005663330411817669
D-Glucuronic acid	OhGene011752	0.9811405149580964	0.00053016629158876
Hesperidin	OhGene011752	0.9759091102558223	0.0008635656264907625
Gamma-Linolenic Acid	OhGene011752	-0.9735453309300193	0.0010405171297362713
Vicenin III	OhGene011752	0.9909137956578504	0.00012346358955202895
Tenuifoliside B	OhGene011752	0.9790029287824868	0.0006566869366894069
Erucic acid	OhGene011752	0.9884896988569549	0.00019796806578512035
Polyphyllin VI	OhGene011752	-0.981641452637915	0.0005024606437864643
Azelaic acid	OhGene011752	-0.9736888236510552	0.0010293096770162742
Histidine	OhGene011752	-0.9766553124108361	0.0008111005289464769
Miyabenol C	OhGene011752	0.985314908499162	0.00032189443454910105
Isocitric acid	OhGene011752	-0.9632526194036504	0.002000743691226255
Procyanidin B1	OhGene011752	-0.9596925379322014	0.002404293652049781
LPA 18:2	OhGene011752	-0.9861764129676205	0.00028531655226802014
Oleic Acid	OhGene011752	-0.9755731800173904	0.0008877169320405116
Naringenin	OhGene011752	-0.9827880782672419	0.00044182585654601475
Catalpol	OhGene011752	0.9894033919691736	0.0001678372161380293
Linoleic acid	OhGene011752	-0.966766428802045	0.0016383526364336862
Ascorbic acid	OhGene011752	0.9771110765731242	0.000779858437746903
Deoxyarbutin	OhGene011752	0.9981130647674006	5.337427618406785e-06
6¦Á-Prostaglandin I1	OhGene011752	-0.9711378078108801	0.0012375177266963349
Pinoresinol Diglucoside	OhGene011752	-0.9573410105065726	0.0026908688887815647
alpha-Ketoglutaric acid	OhGene011752	-0.9634329612531631	0.0019812747068055523
LPE 17:1	OhGene011752	-0.979461415006733	0.0006284182789639725
Peimisine	OhGene011752	-0.9791108352509295	0.0006499782371097173
Blinin	OhGene011752	-0.9708616074008161	0.0012611989681728618
Timosaponin A1	OhGene011752	0.9377363562123312	0.00569445136308583
Ginsenoside F1	OhGene011752	0.9278579195853843	0.007618988650906007
p-Coumaric Acid	OhGene011752	0.9728096907737733	0.001098918300328726
2''-O-¦Â-L-Galactopyranosylorientin	OhGene011752	-0.9738026707821743	0.0010204604729379687
Aloesin	OhGene011752	-0.966472869968388	0.0016672592777220397
L-Glutamine	OhGene011752	-0.9831492006041258	0.0004235317728916267
Poncirin	OhGene011752	0.9570049675392336	0.0027331195003320314
Aminophylline	OhGene011752	-0.971059398145091	0.0012442179309772826
Glutathione	OhGene011752	-0.9855243908939955	0.0003127982553307947
Helicid	OhGene011752	-0.958984310499492	0.0024889301015868005
Kinetin 9-riboside	OhGene011752	-0.9626306511045742	0.002068609800919636
L-Tryptophan	OhGene011752	-0.9872305537734817	0.00024354705038371181
L-arginine	OhGene011752	-0.9619443919422662	0.002144787333568153
Nystose	OhGene011752	-0.9807842244654128	0.0005503213696845078
3-O-p-coumaroyl shikimic acid O-hexoside	OhGene011752	-0.9674019946287853	0.0015766251227955998
LPC 17:0	OhGene011752	0.9807111522269836	0.0005545011716555641
2-Aminoadipic acid	OhGene011752	-0.9875636776979618	0.00023103145466139672
(R)-3-Hydroxy myristic acid	OhGene011752	-0.9866168625290079	0.00026746403689183613
Nuzhenide	OhGene011752	-0.9498551656396697	0.003708711915892722
Swainsonine	OhGene011752	-0.9701373148368009	0.001324354475567373
Adenosine5-phosphosulfate	OhGene011752	-0.972276035115245	0.0011422727710023609
3-Phenyllactic acid	OhGene011752	-0.9908340046121462	0.00012563816446332508
4-Methylcatechol	OhGene011752	-0.9461424140500807	0.004272848624205979
FAHFA (18:2/3:0)	OhGene011752	-0.9827605033217346	0.0004432385772554519
LPC 18:1	OhGene011752	-0.9655913168665624	0.0017555670036659894
Keracyanin chloride	OhGene011752	-0.9721895082024993	0.0011493805377162897
Hordatine B	OhGene011752	-0.9784164050644681	0.0006937499797145127
Eleutheroside E	OhGene011752	-0.9924693216518521	8.485313798677229e-05
16-Hydroxyhexadecanoic acid	OhGene011752	-0.9503347957196802	0.003638695870407928
LPC 18:0	OhGene011752	0.9752798484301648	0.0009090757724970083
Hydroxygenkwanin	OhGene011752	-0.9954109859779603	3.154025440454616e-05
4-Demethylepipodophyllotoxin	OhGene011752	-0.9873235852205695	0.00024001874149034083
Pseudoginsenoside-RT5	OhGene011752	0.9333587196264861	0.006513611404099931
Quercetin 3-alpha-L-arabinofuranoside (Avicularin)	OhGene011752	-0.9738538340963694	0.00101649594018822
Astragalus polyphenols	OhGene011752	0.9539535320469985	0.00313160017809752
Methyl hesperidin	OhGene011752	-0.8978205545571384	0.015127549251343625
LPE 17:0	OhGene011752	0.9892478634690249	0.00017279114110568984
N-Sinapoylagmatine	OhGene011752	-0.9145644538137099	0.010637041868307742
Salicylic acid O-glucoside	OhGene011752	0.9093176634705074	0.011962075836272878
Icariin	OhGene011752	-0.9256836090457276	0.00807916698410894
Lathyrol	OhGene011752	0.9551853007389073	0.0029675339412644245
Polygalaxanthone III	OhGene011752	0.9649488197114353	0.0018213461780652777
Methyl-Hesperidin	OhGene011752	0.9900571577878323	0.00014779869164044705
N-Acetyl-L-methionine	OhGene011752	-0.9800265736099121	0.0005944225656310184
Epimedin A	OhGene011752	-0.9917417970085066	0.00010201527885342431
2-Isopropylmalic acid	OhGene011752	-0.9252587439225277	0.008170621168868044
(-)-secoisolariciresinol	OhGene011752	-0.9738131237664196	0.0010196498725589826
Isomucronulatol 7-O-glucoside	OhGene011752	-0.976572762515781	0.0008168243349275974
Gastrodin	OhGene011752	-0.9512196122140693	0.0035112522426334835
Tetradecanedioic acid	OhGene011752	-0.9637255307372878	0.0019498900338498003
Ophiopogonanone C	OhGene011752	0.9842005500275756	0.00037246197910287
Hordatine A	OhGene011752	-0.9462712634370614	0.004252614254936465
Sesamoside	OhGene011752	0.8732729847151507	0.023072003374202427
Quercetin-3¦Â-D-glucoside	OhGene011752	-0.945698711899602	0.004342887633481785
6-Deoxy-D-glucose	OhGene011752	-0.8382322057392855	0.03713659280491841
Maltotetraose	OhGene011752	-0.9873153764251219	0.0002403290369476831
Malonic acid	OhGene011752	0.8368122897523527	0.03777248013515253
4-Hydroxy-2-Oxoglutaric Acid	OhGene011752	0.8311253998681662	0.04036990968764845
Eugenol	OhGene008477	-0.9865159146988182	0.0002715049926682547
Albiflorin	OhGene008477	0.9944165804742982	4.667483003851119e-05
Hydroxycitric acid	OhGene008477	-0.984453254874959	0.0003606730918452375
Caffeic acid	OhGene008477	0.9847252742670471	0.0003481939408530324
Cucurbitacin B	OhGene008477	0.9846860659140446	0.0003499791800809112
Taxifolin	OhGene008477	0.983384331443956	0.0004118270317905453
12,13-EODE	OhGene008477	0.9890681430209318	0.00017860503701543515
(+/-)12(13)-DiHOME	OhGene008477	0.9903511946009124	0.0001392000192273732
Luteolin	OhGene008477	0.9762995281857574	0.0008359121222986365
D-Glucuronic acid	OhGene008477	-0.986679941223991	0.00026495429986815957
Hesperidin	OhGene008477	-0.9870944844843987	0.00024875377424098203
Gamma-Linolenic Acid	OhGene008477	0.9834156288516995	0.0004102813555262428
Vicenin III	OhGene008477	-0.9791404699218503	0.0006481417933093455
Tenuifoliside B	OhGene008477	-0.9832573994050033	0.0004181254137058019
Erucic acid	OhGene008477	-0.981521026243317	0.0005090536762342207
Polyphyllin VI	OhGene008477	0.999121128076913	1.158284358481044e-06
Azelaic acid	OhGene008477	0.9964935544265632	1.84211846835528e-05
Histidine	OhGene008477	0.9686523526846389	0.0014586102137717145
Miyabenol C	OhGene008477	-0.9878428014640117	0.000220797812734249
Isocitric acid	OhGene008477	0.9580430498662473	0.002603648290017963
Procyanidin B1	OhGene008477	0.9370047711749635	0.005827603185117055
LPA 18:2	OhGene008477	0.9742874679343856	0.0009832017393264832
Oleic Acid	OhGene008477	0.9905665081156261	0.000133066406849625
Naringenin	OhGene008477	0.9906675414295326	0.00013023577022735187
Catalpol	OhGene008477	-0.987558427164041	0.00023122616940750708
Linoleic acid	OhGene008477	0.9889983349442936	0.00018088914874357027
Ascorbic acid	OhGene008477	-0.9799043104339126	0.0006016974198322979
Deoxyarbutin	OhGene008477	-0.9837280782821636	0.00039500895200021165
6¦Á-Prostaglandin I1	OhGene008477	0.9531902543315403	0.0032354447936215757
Pinoresinol Diglucoside	OhGene008477	0.9495697438684243	0.003750688715901097
alpha-Ketoglutaric acid	OhGene008477	0.9575674602760835	0.002662580313852476
LPE 17:1	OhGene008477	0.9804616106963923	0.0005688936079348119
Peimisine	OhGene008477	0.9992713228765365	7.962620724147657e-07
Blinin	OhGene008477	0.9530675071833792	0.0032523001868952003
Timosaponin A1	OhGene008477	-0.9615269098336019	0.00219179447676969
Ginsenoside F1	OhGene008477	-0.9489548261591095	0.00384191275677206
p-Coumaric Acid	OhGene008477	-0.9831091202733407	0.00042554322756438825
2''-O-¦Â-L-Galactopyranosylorientin	OhGene008477	0.9582816536190075	0.0025743269060822626
Aloesin	OhGene008477	0.9771566611279661	0.0007767671620378893
L-Glutamine	OhGene008477	0.9825423748389385	0.0004544927457406668
Poncirin	OhGene008477	-0.9637741034251486	0.0019447034696923923
Aminophylline	OhGene008477	0.9993669713360376	6.009610987997889e-07
Glutathione	OhGene008477	0.9944106800356713	4.6773439926820824e-05
Helicid	OhGene008477	0.9646533069331953	0.0018520021864981877
Kinetin 9-riboside	OhGene008477	0.9675921156448706	0.001558387922520833
L-Tryptophan	OhGene008477	0.9929033834330369	7.536425026413493e-05
L-arginine	OhGene008477	0.9382070317796167	0.005609582145725456
Nystose	OhGene008477	0.9895257443272901	0.0001639904823839658
3-O-p-coumaroyl shikimic acid O-hexoside	OhGene008477	0.9420634254008673	0.004937733709139665
LPC 17:0	OhGene008477	-0.9914440011821979	0.00010949450221335316
2-Aminoadipic acid	OhGene008477	0.960133781772718	0.0023522930372158494
(R)-3-Hydroxy myristic acid	OhGene008477	0.9898557610828578	0.00015383642540110903
Nuzhenide	OhGene008477	0.9718089798710695	0.0011808982481830211
Swainsonine	OhGene008477	0.994789404999387	4.0654715781219534e-05
Adenosine5-phosphosulfate	OhGene008477	0.9792723473399245	0.0006400007086090636
3-Phenyllactic acid	OhGene008477	0.9921643995778692	9.18544112173981e-05
4-Methylcatechol	OhGene008477	0.9298031577378694	0.0072184441324995045
FAHFA (18:2/3:0)	OhGene008477	0.9837433985739009	0.0003942675112320734
LPC 18:1	OhGene008477	0.9971060763212054	1.2550073380326953e-05
Keracyanin chloride	OhGene008477	0.9340119487752543	0.006387964415823311
Hordatine B	OhGene008477	0.9822431060075184	0.0004701614873795102
Eleutheroside E	OhGene008477	0.9787902718537455	0.0006700082267200431
16-Hydroxyhexadecanoic acid	OhGene008477	0.9557311463344045	0.0028962195759059243
LPC 18:0	OhGene008477	-0.9838982601115721	0.0003868117240840559
Hydroxygenkwanin	OhGene008477	0.9767425964003805	0.0008050701891565941
4-Demethylepipodophyllotoxin	OhGene008477	0.9861519804663469	0.00028632366645968513
Pseudoginsenoside-RT5	OhGene008477	-0.9382177110205409	0.005607663766193853
Quercetin 3-alpha-L-arabinofuranoside (Avicularin)	OhGene008477	0.992010262840904	9.549883377651582e-05
Astragalus polyphenols	OhGene008477	-0.9679149962715052	0.0015276562835217884
Methyl hesperidin	OhGene008477	0.8695891310399193	0.02440154363297293
LPE 17:0	OhGene008477	-0.9696432652646855	0.001368309674408518
N-Sinapoylagmatine	OhGene008477	0.9698026249261852	0.0013540539787673764
Salicylic acid O-glucoside	OhGene008477	-0.9497687807149646	0.0037213919981154858
Icariin	OhGene008477	0.9506028180903613	0.003599855794064934
Lathyrol	OhGene008477	-0.9049383661495849	0.01312554893577928
Polygalaxanthone III	OhGene008477	-0.9366356871913957	0.005895349203676239
Methyl-Hesperidin	OhGene008477	-0.9741096300121792	0.0009967895839196913
N-Acetyl-L-methionine	OhGene008477	0.9665899075711806	0.0016557046689849896
Epimedin A	OhGene008477	0.9865364904354437	0.00027067889582550807
2-Isopropylmalic acid	OhGene008477	0.9651488450163419	0.0018007393467797401
(-)-secoisolariciresinol	OhGene008477	0.9698362910931586	0.001351051787279731
Isomucronulatol 7-O-glucoside	OhGene008477	0.9657317932876579	0.0017413442381569394
Gastrodin	OhGene008477	0.9639672420574081	0.0019241477280196797
Tetradecanedioic acid	OhGene008477	0.9635867132077514	0.001964750494179244
Ophiopogonanone C	OhGene008477	-0.9363055257409252	0.005956275279908038
Hordatine A	OhGene008477	0.9849893959932355	0.00033628626758894914
Sesamoside	OhGene008477	-0.9432620380628703	0.004737469167897026
Quercetin-3¦Â-D-glucoside	OhGene008477	0.968253992966674	0.0014957164886331344
6-Deoxy-D-glucose	OhGene008477	0.7604456268151523	0.07920587727908109
Maltotetraose	OhGene008477	0.9767280725649377	0.0008060720742544331
Malonic acid	OhGene008477	-0.7490495404523642	0.08656225494384676
4-Hydroxy-2-Oxoglutaric Acid	OhGene008477	-0.843731195907061	0.03472187135681622
Eugenol	OhGene043470	-0.9702345096382156	0.0013157907444115479
Albiflorin	OhGene043470	0.9766019342117593	0.000814799360460432
Hydroxycitric acid	OhGene043470	-0.9668976526098552	0.0016255119005969783
Caffeic acid	OhGene043470	0.9757253450361054	0.0008767362825034755
Cucurbitacin B	OhGene043470	0.9538889166546367	0.0031403265802748557
Taxifolin	OhGene043470	0.9494238080889892	0.0037722410672319023
12,13-EODE	OhGene043470	0.9662087690005635	0.0016934787258731634
(+/-)12(13)-DiHOME	OhGene043470	0.9753318393036667	0.0009052717164283676
Luteolin	OhGene043470	0.967222727821158	0.0015939172330689238
D-Glucuronic acid	OhGene043470	-0.9719166862362297	0.0011719344991265152
Hesperidin	OhGene043470	-0.9715857595155178	0.0011995832041168735
Gamma-Linolenic Acid	OhGene043470	0.9495429263879174	0.003754644673730802
Vicenin III	OhGene043470	-0.9573051328562786	0.00269536431547091
Tenuifoliside B	OhGene043470	-0.9623906629544323	0.0020950948560809687
Erucic acid	OhGene043470	-0.9620475622632116	0.0021332481862194825
Polyphyllin VI	OhGene043470	0.9846830535466694	0.000350116527395138
Azelaic acid	OhGene043470	0.9754027673878456	0.0009000948220507057
Histidine	OhGene043470	0.9285416478727532	0.007477000381124761
Miyabenol C	OhGene043470	-0.9741431637177123	0.0009942203439322862
Isocitric acid	OhGene043470	0.9154696943857064	0.010416058587450183
Procyanidin B1	OhGene043470	0.9000403277261504	0.014488508793619351
LPA 18:2	OhGene043470	0.9437876984103455	0.004650923817502196
Oleic Acid	OhGene043470	0.960961080030631	0.002256307524008913
Naringenin	OhGene043470	0.9855911146670233	0.00030992820740868463
Catalpol	OhGene043470	-0.9660763500044485	0.0017067011373657912
Linoleic acid	OhGene043470	0.9574750152889758	0.002674110941754999
Ascorbic acid	OhGene043470	-0.9605674017006909	0.0023017372516882582
Deoxyarbutin	OhGene043470	-0.9712094405206111	0.001231412278372758
6¦Á-Prostaglandin I1	OhGene043470	0.9183063048564841	0.009738183604266424
Pinoresinol Diglucoside	OhGene043470	0.9189036514433959	0.009598256781164419
alpha-Ketoglutaric acid	OhGene043470	0.9146504633777703	0.010615948900527191
LPE 17:1	OhGene043470	0.9506644187614113	0.0035909579723121766
Peimisine	OhGene043470	0.9874252298520928	0.0002361930746233457
Blinin	OhGene043470	0.9180751292919254	0.009792599720790017
Timosaponin A1	OhGene043470	-0.9379023507053308	0.005664449138796191
Ginsenoside F1	OhGene043470	-0.933422404072622	0.006501309282977938
p-Coumaric Acid	OhGene043470	-0.9706342395947686	0.0012808600755898295
2''-O-¦Â-L-Galactopyranosylorientin	OhGene043470	0.965742472107623	0.001740265381689015
Aloesin	OhGene043470	0.933331817514078	0.006518811580124671
L-Glutamine	OhGene043470	0.9624036376820513	0.0020936587147814744
Poncirin	OhGene043470	-0.9562342386531518	0.0028312474136074533
Aminophylline	OhGene043470	0.9890176691299157	0.0001802550888085771
Glutathione	OhGene043470	0.9793645294507998	0.0006343404418575237
Helicid	OhGene043470	0.9795634396225045	0.0006222118047182151
Kinetin 9-riboside	OhGene043470	0.9825785502651139	0.000452616601101832
L-Tryptophan	OhGene043470	0.9777751236250442	0.0007354287600992858
L-arginine	OhGene043470	0.9092462585452095	0.011980627512244227
Nystose	OhGene043470	0.9730576155981617	0.0010790594841947815
3-O-p-coumaroyl shikimic acid O-hexoside	OhGene043470	0.8869215130509793	0.018457163471845846
LPC 17:0	OhGene043470	-0.9814718216877978	0.0005117597867669475
2-Aminoadipic acid	OhGene043470	0.9590462996875737	0.002481464466796724
(R)-3-Hydroxy myristic acid	OhGene043470	0.9762865732762944	0.0008368225650761191
Nuzhenide	OhGene043470	0.926080688127684	0.007994147051384836
Swainsonine	OhGene043470	0.9836049340459638	0.0004009937994484753
Adenosine5-phosphosulfate	OhGene043470	0.9457518285962805	0.004334473652896112
3-Phenyllactic acid	OhGene043470	0.9750335486597329	0.0009272044484695446
4-Methylcatechol	OhGene043470	0.8782877234357134	0.02131930197541348
FAHFA (18:2/3:0)	OhGene043470	0.9521219858150576	0.003383580875925954
LPC 18:1	OhGene043470	0.9894414079928473	0.0001666372414363896
Keracyanin chloride	OhGene043470	0.8831295591782864	0.01968990076539779
Hordatine B	OhGene043470	0.9581208924062886	0.002594064440715585
Eleutheroside E	OhGene043470	0.9540818335309693	0.003114308295643577
16-Hydroxyhexadecanoic acid	OhGene043470	0.9029920747242615	0.013659357986936668
LPC 18:0	OhGene043470	-0.9735789651198741	0.001037884745973853
Hydroxygenkwanin	OhGene043470	0.9546556874925698	0.0030375436433071673
4-Demethylepipodophyllotoxin	OhGene043470	0.9583150788928836	0.002570232431643381
Pseudoginsenoside-RT5	OhGene043470	-0.9283407475552541	0.00751858582442049
Quercetin 3-alpha-L-arabinofuranoside (Avicularin)	OhGene043470	0.967628637124821	0.0015548966429126247
Astragalus polyphenols	OhGene043470	-0.9482402731854653	0.003949270031814881
Methyl hesperidin	OhGene043470	0.87167934608181	0.023642809184574197
LPE 17:0	OhGene043470	-0.9353756628666966	0.0061295119553507645
N-Sinapoylagmatine	OhGene043470	0.9803795971906473	0.0005736637724443028
Salicylic acid O-glucoside	OhGene043470	-0.9298246504882797	0.007214077468548858
Icariin	OhGene043470	0.9756458879063619	0.0008824616745198293
Lathyrol	OhGene043470	-0.893027548388309	0.016552609586174785
Polygalaxanthone III	OhGene043470	-0.9447189482246429	0.004499522727870452
Methyl-Hesperidin	OhGene043470	-0.9520135092480437	0.003398805616853864
N-Acetyl-L-methionine	OhGene043470	0.9666082397624806	0.001653898410162932
Epimedin A	OhGene043470	0.9715168937277491	0.0012053770225717007
2-Isopropylmalic acid	OhGene043470	0.993561360442015	6.205065866023757e-05
(-)-secoisolariciresinol	OhGene043470	0.9572512254194661	0.0027021258029681595
Isomucronulatol 7-O-glucoside	OhGene043470	0.9545027633570223	0.0030579082064593217
Gastrodin	OhGene043470	0.9345165413082199	0.006291725778498089
Tetradecanedioic acid	OhGene043470	0.9682272081645362	0.0014982279712045425
Ophiopogonanone C	OhGene043470	-0.9183732139599681	0.00972246142832503
Hordatine A	OhGene043470	0.9743164722099621	0.0009809944122497315
Sesamoside	OhGene043470	-0.9628511913259181	0.002044417669602281
Quercetin-3¦Â-D-glucoside	OhGene043470	0.968624988856296	0.0014611443420169956
6-Deoxy-D-glucose	OhGene043470	0.7643113008343321	0.07677758939808817
Maltotetraose	OhGene043470	0.9522466560395934	0.0033661248594548374
Malonic acid	OhGene043470	-0.7287877627456114	0.10035946226506565
4-Hydroxy-2-Oxoglutaric Acid	OhGene043470	-0.8223756791762749	0.0445235398941736
Eugenol	novel.6152	-0.9846523554510113	0.00035151771948379977
Albiflorin	novel.6152	0.9915431390842957	0.00010697533383224895
Hydroxycitric acid	novel.6152	-0.9821990181533591	0.0004724920893984848
Caffeic acid	novel.6152	0.9868762656382152	0.000257218439241377
Cucurbitacin B	novel.6152	0.9778127188661889	0.0007329520393292747
Taxifolin	novel.6152	0.9751051298451731	0.0009219174853886892
12,13-EODE	novel.6152	0.9844892849436437	0.0003590076207307767
(+/-)12(13)-DiHOME	novel.6152	0.9891951282266567	0.00017448717230757148
Luteolin	novel.6152	0.978933190818967	0.0006610408385835299
D-Glucuronic acid	novel.6152	-0.9844582086188696	0.00036044388028982146
Hesperidin	novel.6152	-0.9849913639532112	0.0003361983176332603
Gamma-Linolenic Acid	novel.6152	0.9744730342362582	0.0009691219545996757
Vicenin III	novel.6152	-0.9763509314289094	0.0008323044592806616
Tenuifoliside B	novel.6152	-0.9797717987498221	0.0006096316997602402
Erucic acid	novel.6152	-0.9787502663550026	0.0006725290988241356
Polyphyllin VI	novel.6152	0.9969158621679991	1.425319123533711e-05
Azelaic acid	novel.6152	0.9919394267375365	9.719740280554785e-05
Histidine	novel.6152	0.9590019796611433	0.0024868009990325146
Miyabenol C	novel.6152	-0.9890184726904566	0.00018022876024137552
Isocitric acid	novel.6152	0.9473384427117167	0.004086837865583934
Procyanidin B1	novel.6152	0.9307131339891896	0.0070346930197471794
LPA 18:2	novel.6152	0.9684885830712463	0.001473809158955679
Oleic Acid	novel.6152	0.9830302972925288	0.0004295128254530395
Naringenin	novel.6152	0.9932692293211395	6.780244792319582e-05
Catalpol	novel.6152	-0.9858304924688459	0.0002997399744749107
Linoleic acid	novel.6152	0.979094422011149	0.0006509964663144198
Ascorbic acid	novel.6152	-0.9793714031905311	0.0006339193731973306
Deoxyarbutin	novel.6152	-0.9853931902214828	0.0003184800914843692
6¦Á-Prostaglandin I1	novel.6152	0.9470029358956193	0.004138607075236705
Pinoresinol Diglucoside	novel.6152	0.9438733272062403	0.004636899880644788
alpha-Ketoglutaric acid	novel.6152	0.9468402345856817	0.004163827285509281
LPE 17:1	novel.6152	0.9742001301570726	0.0009898632998239648
Peimisine	novel.6152	0.9979100475967777	6.547287218956094e-06
Blinin	novel.6152	0.947004388968516	0.004138382174287992
Timosaponin A1	novel.6152	-0.9533080432117211	0.0032193107690862647
Ginsenoside F1	novel.6152	-0.9495630222536866	0.003751680056787833
p-Coumaric Acid	novel.6152	-0.9847252270778954	0.00034819608674530647
2''-O-¦Â-L-Galactopyranosylorientin	novel.6152	0.9677442977375644	0.0015438655872148056
Aloesin	novel.6152	0.9641668942779136	0.0019030121392361098
L-Glutamine	novel.6152	0.9805564392512648	0.0005634027428398348
Poncirin	novel.6152	-0.9637677660937614	0.001945379779418659
Aminophylline	novel.6152	0.9973074979246899	1.0864591400654858e-05
Glutathione	novel.6152	0.9934760892214087	6.370328434377858e-05
Helicid	novel.6152	0.9755504311044967	0.0008893643797676476
Kinetin 9-riboside	novel.6152	0.9787484826234939	0.0006726416067845267
L-Tryptophan	novel.6152	0.9919124755622956	9.784758268811216e-05
L-arginine	novel.6152	0.9351106544191735	0.006179328334091802
Nystose	novel.6152	0.9881003632261102	0.00021155953067808603
3-O-p-coumaroyl shikimic acid O-hexoside	novel.6152	0.9288089506422449	0.0074218442525474035
LPC 17:0	novel.6152	-0.9930705276674201	7.186001194235386e-05
2-Aminoadipic acid	novel.6152	0.9673318188447191	0.0015833831842060615
(R)-3-Hydroxy myristic acid	novel.6152	0.9891484913279712	0.00017599394968216412
Nuzhenide	novel.6152	0.9575294218391233	0.0026673218611019747
Swainsonine	novel.6152	0.9921525159910913	9.213287208057714e-05
Adenosine5-phosphosulfate	novel.6152	0.9689726636935205	0.0014291084573688397
3-Phenyllactic acid	novel.6152	0.9906493982099107	0.00013074185164766103
4-Methylcatechol	novel.6152	0.9182028647581575	0.009762514036828004
FAHFA (18:2/3:0)	novel.6152	0.9768970890492694	0.0007944512158338278
LPC 18:1	novel.6152	0.9957871919653631	2.6584243369916066e-05
Keracyanin chloride	novel.6152	0.9225819424829498	0.008758328727333554
Hordatine B	novel.6152	0.9784617348314494	0.0006908495328457472
Eleutheroside E	novel.6152	0.9755473034296379	0.000889591000489349
16-Hydroxyhexadecanoic acid	novel.6152	0.9385583596171807	0.005546639353800847
LPC 18:0	novel.6152	-0.9848039633294805	0.00034462476491101384
Hydroxygenkwanin	novel.6152	0.975121598708403	0.0009207032214425055
4-Demethylepipodophyllotoxin	novel.6152	0.981115584511409	0.0005315644315499132
Pseudoginsenoside-RT5	novel.6152	-0.9387148486459655	0.005518715140871344
Quercetin 3-alpha-L-arabinofuranoside (Avicularin)	novel.6152	0.9872086475203644	0.00024438159516657884
Astragalus polyphenols	novel.6152	-0.9614519282381759	0.002200290427268972
Methyl hesperidin	novel.6152	0.8785716880860178	0.021222032193659094
LPE 17:0	novel.6152	-0.9625113170145979	0.0020817587050941475
N-Sinapoylagmatine	novel.6152	0.9751758272866631	0.0009167105078301871
Salicylic acid O-glucoside	novel.6152	-0.9459131081221609	0.00430897513253982
Icariin	novel.6152	0.9636238577031597	0.0019607687052825415
Lathyrol	novel.6152	-0.9071339724092897	0.012535705709141472
Polygalaxanthone III	novel.6152	-0.94979452842369	0.0037176103751583285
Methyl-Hesperidin	novel.6152	-0.9733044347642101	0.00105946746484843
N-Acetyl-L-methionine	novel.6152	0.9718487226835759	0.0011775867568015158
Epimedin A	novel.6152	0.9852407036897916	0.0003251476822160897
2-Isopropylmalic acid	novel.6152	0.9770476429617568	0.0007841702668508238
(-)-secoisolariciresinol	novel.6152	0.9730563387183818	0.0010791613028167445
Isomucronulatol 7-O-glucoside	novel.6152	0.9670254556027603	0.0016130539169682608
Gastrodin	novel.6152	0.9591668058659805	0.0024669830069033692
Tetradecanedioic acid	novel.6152	0.9706279498097679	0.0012814061101729867
Ophiopogonanone C	novel.6152	-0.9367342391149858	0.0058772223592994345
Hordatine A	novel.6152	0.981369485251509	0.0005174108303737394
Sesamoside	novel.6152	-0.9462047835068953	0.004263048306824035
Quercetin-3¦Â-D-glucoside	novel.6152	0.9729191926683057	0.0010901250610655757
6-Deoxy-D-glucose	novel.6152	0.7723071482841521	0.07186379402853245
Maltotetraose	novel.6152	0.971494929321805	0.0012072278399665461
Malonic acid	novel.6152	-0.7564216796110533	0.0817697978789141
4-Hydroxy-2-Oxoglutaric Acid	novel.6152	-0.8372964758231882	0.03755507579054089
Eugenol	novel.5050	-0.9902929783035543	0.00014088207709822282
Albiflorin	novel.5050	0.9961745236291819	2.192341266951259e-05
Hydroxycitric acid	novel.5050	-0.9895624235413019	0.00016284595303851852
Caffeic acid	novel.5050	0.9913755121432855	0.00011125193376020784
Cucurbitacin B	novel.5050	0.9854604843424334	0.00031555946459123406
Taxifolin	novel.5050	0.9827164279783589	0.00044550130233421767
12,13-EODE	novel.5050	0.9913820241857565	0.0001110842342942169
(+/-)12(13)-DiHOME	novel.5050	0.9943478670337988	4.782962736594415e-05
Luteolin	novel.5050	0.9852259690812573	0.0003257956058205157
D-Glucuronic acid	novel.5050	-0.9914430085943005	0.00010951987242741734
Hesperidin	novel.5050	-0.9912983055541535	0.00011324978542693244
Gamma-Linolenic Acid	novel.5050	0.9822509721738564	0.0004697462628904562
Vicenin III	novel.5050	-0.985280686899743	0.0003233927374351832
Tenuifoliside B	novel.5050	-0.9876691589470548	0.00022713701163138528
Erucic acid	novel.5050	-0.987321066518305	0.00024011392812829568
Polyphyllin VI	novel.5050	0.998917762482625	1.756223287144558e-06
Azelaic acid	novel.5050	0.9931031878492299	7.118499981960329e-05
Histidine	novel.5050	0.970074132706135	0.0013299361319874027
Miyabenol C	novel.5050	-0.9904541166720722	0.00013625090376156198
Isocitric acid	novel.5050	0.9598575351866308	0.0023847830871676643
Procyanidin B1	novel.5050	0.9451016874858205	0.004438010129770991
LPA 18:2	novel.5050	0.9787911602228743	0.0006699523011282888
Oleic Acid	novel.5050	0.9883072500013699	0.0002042812850524468
Naringenin	novel.5050	0.9963897891510975	1.952690649785272e-05
Catalpol	novel.5050	-0.9884514851016971	0.0001992821922331952
Linoleic acid	novel.5050	0.984600595912849	0.00035388654934087897
Ascorbic acid	novel.5050	-0.9826968384012835	0.0004465088238552206
Deoxyarbutin	novel.5050	-0.9896910536662967	0.00015886377335501945
6¦Á-Prostaglandin I1	novel.5050	0.9598012746627026	0.0023914269638761125
Pinoresinol Diglucoside	novel.5050	0.9569305356748274	0.002742521665181144
alpha-Ketoglutaric acid	novel.5050	0.9593708578057671	0.002442556978185096
LPE 17:1	novel.5050	0.9827915326148984	0.00044164904127927065
Peimisine	novel.5050	0.9992348742215093	8.779022263728827e-07
Blinin	novel.5050	0.9595366284099867	0.002422801636291385
Timosaponin A1	novel.5050	-0.963775473446264	0.0019445572785262261
Ginsenoside F1	novel.5050	-0.9519984713923856	0.003400918839965282
p-Coumaric Acid	novel.5050	-0.9849735466518554	0.00033699500657665126
2''-O-¦Â-L-Galactopyranosylorientin	novel.5050	0.9727234343639318	0.001105869516461692
Aloesin	novel.5050	0.9715071313421229	0.0012061994705076012
L-Glutamine	novel.5050	0.9875241263024557	0.00023250021797080594
Poncirin	novel.5050	-0.9731143322119781	0.0010745416922227698
Aminophylline	novel.5050	0.9969484581026284	1.39536540884919e-05
Glutathione	novel.5050	0.9966892423993358	1.6423529036661154e-05
Helicid	novel.5050	0.9769509475158408	0.0007907657244090518
Kinetin 9-riboside	novel.5050	0.9791668938404839	0.0006465064935933214
L-Tryptophan	novel.5050	0.9962920582862301	2.05977576956862e-05
L-arginine	novel.5050	0.9487562982046398	0.0038715946073680845
Nystose	novel.5050	0.9929605818075307	7.415569915009612e-05
3-O-p-coumaroyl shikimic acid O-hexoside	novel.5050	0.9407165836424873	0.005167608703886256
LPC 17:0	novel.5050	-0.9940652157425385	5.272797978486339e-05
2-Aminoadipic acid	novel.5050	0.9731003932827681	0.0010756511346813964
(R)-3-Hydroxy myristic acid	novel.5050	0.9948043057214692	4.042272904943378e-05
Nuzhenide	novel.5050	0.9634468639947563	0.0019797777249042016
Swainsonine	novel.5050	0.9953354065034965	3.258690161009618e-05
Adenosine5-phosphosulfate	novel.5050	0.9724768678163397	0.0011258595076490394
3-Phenyllactic acid	novel.5050	0.9955634038679979	2.948141424233696e-05
4-Methylcatechol	novel.5050	0.9313971155302061	0.00689809884620847
FAHFA (18:2/3:0)	novel.5050	0.9844482200962206	0.00036090612717422333
LPC 18:1	novel.5050	0.9964895061890326	1.846371929277545e-05
Keracyanin chloride	novel.5050	0.9377116658463043	0.005698920579045588
Hordatine B	novel.5050	0.9854801094371363	0.000314710238841061
Eleutheroside E	novel.5050	0.9842240237172827	0.00037135896775920114
16-Hydroxyhexadecanoic acid	novel.5050	0.9506743124323427	0.0035895299036642764
LPC 18:0	novel.5050	-0.9899796226634636	0.00015010888011660905
Hydroxygenkwanin	novel.5050	0.9832503062835918	0.0004184787773479059
4-Demethylepipodophyllotoxin	novel.5050	0.9877597091987182	0.00022382012928563616
Pseudoginsenoside-RT5	novel.5050	-0.9501927939133642	0.0036593568602810798
Quercetin 3-alpha-L-arabinofuranoside (Avicularin)	novel.5050	0.9884953604413196	0.00019777373881891346
Astragalus polyphenols	novel.5050	-0.971472124441741	0.0012091509671883923
Methyl hesperidin	novel.5050	0.8925704135096462	0.016691745417600903
LPE 17:0	novel.5050	-0.9736490549932028	0.0010324097709448583
N-Sinapoylagmatine	novel.5050	0.9641951383713467	0.001900031470814609
Salicylic acid O-glucoside	novel.5050	-0.9490240798684757	0.0038315850531393907
Icariin	novel.5050	0.9626744216878275	0.0020637972191186156
Lathyrol	novel.5050	-0.9223664492951796	0.008806504822073964
Polygalaxanthone III	novel.5050	-0.9486184127715547	0.0038922758297443047
Methyl-Hesperidin	novel.5050	-0.9803718644986911	0.0005741145508009765
N-Acetyl-L-methionine	novel.5050	0.978775177116396	0.0006709588414633029
Epimedin A	novel.5050	0.9918216865137603	0.00010005371474094155
2-Isopropylmalic acid	novel.5050	0.9687653377484299	0.001448169856271539
(-)-secoisolariciresinol	novel.5050	0.9755958757504559	0.0008860748448383848
Isomucronulatol 7-O-glucoside	novel.5050	0.976618142053825	0.0008136753587675255
Gastrodin	novel.5050	0.96389794137837	0.0019315109901254799
Tetradecanedioic acid	novel.5050	0.964057443155583	0.001914584580175782
Ophiopogonanone C	novel.5050	-0.9455595346592394	0.0043649720468630455
Hordatine A	novel.5050	0.9848453444666607	0.00034275514024668805
Sesamoside	novel.5050	-0.9407851649832684	0.005155779678454029
Quercetin-3¦Â-D-glucoside	novel.5050	0.9635376517269473	0.0019700158645581363
6-Deoxy-D-glucose	novel.5050	0.792992006221333	0.05984307892442842
Maltotetraose	novel.5050	0.9755765037105263	0.0008874763611640992
Malonic acid	novel.5050	-0.7542079674055049	0.08319597900875166
4-Hydroxy-2-Oxoglutaric Acid	novel.5050	-0.85654008780043	0.029394863576093732
Eugenol	novel.5872	-0.9914156260182304	0.00011022091739086964
Albiflorin	novel.5872	0.9974758724014209	9.548789314574866e-06
Hydroxycitric acid	novel.5872	-0.9895936259212503	0.00016187546543583318
Caffeic acid	novel.5872	0.9898582950698713	0.00015375970996812878
Cucurbitacin B	novel.5872	0.9921507983234071	9.217315591176442e-05
Taxifolin	novel.5872	0.9910492127452455	0.00011981633543238209
12,13-EODE	novel.5872	0.9939270107143915	5.520980873190559e-05
(+/-)12(13)-DiHOME	novel.5872	0.9946056719648639	4.356967825723016e-05
Luteolin	novel.5872	0.9829707557654137	0.00043252353960534335
D-Glucuronic acid	novel.5872	-0.9888482668402047	0.0001858483075070386
Hesperidin	novel.5872	-0.9908077661073513	0.0001263573870586505
Gamma-Linolenic Acid	novel.5872	0.9901155999711295	0.0001460691862138732
Vicenin III	novel.5872	-0.9861036439368303	0.0002883213140423164
Tenuifoliside B	novel.5872	-0.9891867677763126	0.00017475681273758478
Erucic acid	novel.5872	-0.9864833990406996	0.0002728130208691698
Polyphyllin VI	novel.5872	0.9994076182486612	5.262702708202437e-07
Azelaic acid	novel.5872	0.9982220101309399	4.739061628284322e-06
Histidine	novel.5872	0.9797925947754458	0.0006083831007604963
Miyabenol C	novel.5872	-0.9934361616036014	6.448456361802859e-05
Isocitric acid	novel.5872	0.9706650988453592	0.001278182763134107
Procyanidin B1	novel.5872	0.9536923060902499	0.003166952605211163
LPA 18:2	novel.5872	0.9837896548170904	0.00039203309733771094
Oleic Acid	novel.5872	0.9953516169226855	3.2360977962328586e-05
Naringenin	novel.5872	0.99257484772844	8.249464434596974e-05
Catalpol	novel.5872	-0.994155076996249	5.114484696230366e-05
Linoleic acid	novel.5872	0.9910805916976748	0.00011897897116557756
Ascorbic acid	novel.5872	-0.9885677068157821	0.00019529890609197201
Deoxyarbutin	novel.5872	-0.9885828148241003	0.00019478404888030186
6¦Á-Prostaglandin I1	novel.5872	0.9673868707103253	0.001578080376741291
Pinoresinol Diglucoside	novel.5872	0.9623224709998461	0.0021026508489981966
alpha-Ketoglutaric acid	novel.5872	0.9704112345863055	0.0013002901493993923
LPE 17:1	novel.5872	0.988842924912911	0.00018602606858476186
Peimisine	novel.5872	0.9989138442029171	1.7689609356180649e-06
Blinin	novel.5872	0.9675498231455917	0.0015624357219173426
Timosaponin A1	novel.5872	-0.9633461939032957	0.0019906300303011867
Ginsenoside F1	novel.5872	-0.959187955715526	0.0024644456990414072
p-Coumaric Acid	novel.5872	-0.989025979173902	0.00017998290373014058
2''-O-¦Â-L-Galactopyranosylorientin	novel.5872	0.9623064908838415	0.0021044234634949293
Aloesin	novel.5872	0.984084092843245	0.00037795827316425604
L-Glutamine	novel.5872	0.9901682847823149	0.00014451875648621232
Poncirin	novel.5872	-0.9659358902755775	0.0017207819809694556
Aminophylline	novel.5872	0.9957812730569009	2.6658943803047408e-05
Glutathione	novel.5872	0.9981208022447168	5.293758220558167e-06
Helicid	novel.5872	0.9652534422809043	0.0017900097460885548
Kinetin 9-riboside	novel.5872	0.967975268704949	0.001521953105144994
L-Tryptophan	novel.5872	0.9968403631403133	1.4959185818271848e-05
L-arginine	novel.5872	0.9538252097922145	0.0031489419812483744
Nystose	novel.5872	0.9946357936067806	4.308488860129759e-05
3-O-p-coumaroyl shikimic acid O-hexoside	novel.5872	0.9582788943472894	0.002574665050346787
LPC 17:0	novel.5872	-0.9951451000539699	3.5297865103245494e-05
2-Aminoadipic acid	novel.5872	0.9661444483953973	0.0016998949725701943
(R)-3-Hydroxy myristic acid	novel.5872	0.993345452522046	6.627716153442499e-05
Nuzhenide	novel.5872	0.9783841874633316	0.0006958151050817735
Swainsonine	novel.5872	0.992443062379368	8.544518112785968e-05
Adenosine5-phosphosulfate	novel.5872	0.9788868769307713	0.0006639402138703884
3-Phenyllactic acid	novel.5872	0.996584612153566	1.747739117766723e-05
4-Methylcatechol	novel.5872	0.9488093699507855	0.0038636488806566803
FAHFA (18:2/3:0)	novel.5872	0.9918486127957709	9.939686010652021e-05
LPC 18:1	novel.5872	0.993775882405207	5.798889971376532e-05
Keracyanin chloride	novel.5872	0.9505442014057934	0.0036083326461040866
Hordatine B	novel.5872	0.9902777090861835	0.0001413249211559841
Eleutheroside E	novel.5872	0.9872135388653904	0.00024419513031374406
16-Hydroxyhexadecanoic acid	novel.5872	0.9641085889087588	0.0019091725459157872
LPC 18:0	novel.5872	-0.988652093557946	0.00019243180771035193
Hydroxygenkwanin	novel.5872	0.9853912667106716	0.00031856377042551576
4-Demethylepipodophyllotoxin	novel.5872	0.9938652537431241	5.633722652426111e-05
Pseudoginsenoside-RT5	novel.5872	-0.945640335630433	0.004352143992307494
Quercetin 3-alpha-L-arabinofuranoside (Avicularin)	novel.5872	0.9960481762424606	2.3394508876004083e-05
Astragalus polyphenols	novel.5872	-0.9680618554083544	0.0015137784463084593
Methyl hesperidin	novel.5872	0.8833156540250922	0.019628512404662846
LPE 17:0	novel.5872	-0.9791671625769794	0.0006464898728064149
N-Sinapoylagmatine	novel.5872	0.9604576213065522	0.002314485343121063
Salicylic acid O-glucoside	novel.5872	-0.9567730865269174	0.00276246290116739
Icariin	novel.5872	0.9474485970837327	0.004069910633123982
Lathyrol	novel.5872	-0.91313435889973	0.010990730994795223
Polygalaxanthone III	novel.5872	-0.9436925113401579	0.004666537535435887
Methyl-Hesperidin	novel.5872	-0.9846285587410208	0.00035260581822514815
N-Acetyl-L-methionine	novel.5872	0.9693196121061673	0.0013974897890863057
Epimedin A	novel.5872	0.9893954216401841	0.00016808934331411545
2-Isopropylmalic acid	novel.5872	0.9528133913563193	0.0032873317669414705
(-)-secoisolariciresinol	novel.5872	0.9794297897898033	0.0006303483491219029
Isomucronulatol 7-O-glucoside	novel.5872	0.9725504293157854	0.0011198770595372283
Gastrodin	novel.5872	0.9752609115103021	0.0009104633095677035
Tetradecanedioic acid	novel.5872	0.9591523786050171	0.002468714556880188
Ophiopogonanone C	novel.5872	-0.9421459949310702	0.004923807691388486
Hordatine A	novel.5872	0.9821191881596669	0.00047672669083920416
Sesamoside	novel.5872	-0.9243552737622118	0.008366762636665052
Quercetin-3¦Â-D-glucoside	novel.5872	0.9639725118707317	0.0019235883736209139
6-Deoxy-D-glucose	novel.5872	0.7777339494787242	0.06861308019053874
Maltotetraose	novel.5872	0.9772765668088367	0.0007686649514525019
Malonic acid	novel.5872	-0.7641926599758144	0.07685160686279315
4-Hydroxy-2-Oxoglutaric Acid	novel.5872	-0.8533339817902581	0.030688920788219966
Eugenol	OhGene021602	0.893797209631999	0.016319616651186874
Albiflorin	OhGene021602	-0.907850415176888	0.012346072756184642
Hydroxycitric acid	OhGene021602	0.8971307683519745	0.015328833071064035
Caffeic acid	OhGene021602	-0.9152349863669889	0.010473138435176332
Cucurbitacin B	OhGene021602	-0.9124842234853306	0.011153374554867793
Taxifolin	OhGene021602	-0.9088611258650252	0.01208092840893695
12,13-EODE	OhGene021602	-0.9036866600202069	0.013467675421632205
(+/-)12(13)-DiHOME	OhGene021602	-0.9082800803808218	0.012233016568510424
Luteolin	OhGene021602	-0.9109754728455042	0.011535273652917722
D-Glucuronic acid	OhGene021602	0.8912638962446638	0.017092487539609378
Hesperidin	OhGene021602	0.8887538584338994	0.017875181359692974
Gamma-Linolenic Acid	OhGene021602	-0.8963855987103886	0.015547717018977909
Vicenin III	OhGene021602	0.919518465131151	0.00945526556659995
Tenuifoliside B	OhGene021602	0.8957174762829248	0.01574523900127673
Erucic acid	OhGene021602	0.9090088227301238	0.01204241559235438
Polyphyllin VI	OhGene021602	-0.9117425112258957	0.011340340737269038
Azelaic acid	OhGene021602	-0.9123142584637285	0.011196085308874787
Histidine	OhGene021602	-0.9076170833594464	0.012407679158510952
Miyabenol C	OhGene021602	0.9454742203990645	0.004378536737006555
Isocitric acid	OhGene021602	-0.8858398354760603	0.0188049161103081
Procyanidin B1	OhGene021602	-0.8913970054779505	0.01705145062336379
LPA 18:2	OhGene021602	-0.9163150527585131	0.01021172561970924
Oleic Acid	OhGene021602	-0.9043827163252464	0.013276899012579113
Naringenin	OhGene021602	-0.9112551214544811	0.01146401824684362
Catalpol	OhGene021602	0.9530165775437609	0.0032593063888712243
Linoleic acid	OhGene021602	-0.8825798089451162	0.019871786384556358
Ascorbic acid	OhGene021602	0.9335497617364562	0.006476741276738801
Deoxyarbutin	OhGene021602	0.9524933253988324	0.003331717667464156
6¦Á-Prostaglandin I1	OhGene021602	-0.9025137521403587	0.013792119164395863
Pinoresinol Diglucoside	OhGene021602	-0.8705155392299615	0.024063855532115132
alpha-Ketoglutaric acid	OhGene021602	-0.887323403687183	0.01832875113640148
LPE 17:1	OhGene021602	-0.9059066274557462	0.012863813345720107
Peimisine	OhGene021602	-0.9082730361944094	0.012234866023460324
Blinin	OhGene021602	-0.9046920511784118	0.013192537777465763
Timosaponin A1	OhGene021602	0.8102405086174763	0.0505965039175709
Ginsenoside F1	OhGene021602	0.8737001481184308	0.022920133198564268
p-Coumaric Acid	OhGene021602	0.9336681672859961	0.006453940932392995
2''-O-¦Â-L-Galactopyranosylorientin	OhGene021602	-0.9092423532550052	0.011981642544767078
Aloesin	OhGene021602	-0.8997677062808508	0.01456627655019234
L-Glutamine	OhGene021602	-0.9145947733218317	0.010629604001924212
Poncirin	OhGene021602	0.8441679620122765	0.034533352781346706
Aminophylline	OhGene021602	-0.8968198586697972	0.015419977151736012
Glutathione	OhGene021602	-0.9229375319047939	0.008679113472549025
Helicid	OhGene021602	-0.8864751713081502	0.018600282527686744
Kinetin 9-riboside	OhGene021602	-0.8974968430584123	0.015221850709028985
L-Tryptophan	OhGene021602	-0.9199188008563874	0.009362717381175922
L-arginine	OhGene021602	-0.8921997328523583	0.01680497846292283
Nystose	OhGene021602	-0.9101834275863252	0.011738249126304237
3-O-p-coumaroyl shikimic acid O-hexoside	OhGene021602	-0.9323909398072878	0.0067019575295292925
LPC 17:0	OhGene021602	0.9290215262123895	0.00737812283293799
2-Aminoadipic acid	OhGene021602	-0.9395711931481538	0.005367128901104669
(R)-3-Hydroxy myristic acid	OhGene021602	-0.9105096793862918	0.011654433826694998
Nuzhenide	OhGene021602	-0.882974228126258	0.019741211120624352
Swainsonine	OhGene021602	-0.8767406188946915	0.021852980358962912
Adenosine5-phosphosulfate	OhGene021602	-0.9157782482855716	0.010341249971270845
3-Phenyllactic acid	OhGene021602	-0.9265173831547827	0.007901150609041339
4-Methylcatechol	OhGene021602	-0.8956860204558366	0.01575456809393712
FAHFA (18:2/3:0)	OhGene021602	-0.9175607977608065	0.009914195536078075
LPC 18:1	OhGene021602	-0.8788165601166327	0.021138323927353958
Keracyanin chloride	OhGene021602	-0.9245134801844033	0.008332252813359394
Hordatine B	OhGene021602	-0.9086380901690633	0.012139198986672033
Eleutheroside E	OhGene021602	-0.9299048339551077	0.007197798032490145
16-Hydroxyhexadecanoic acid	OhGene021602	-0.8641950877180572	0.026412138053141073
LPC 18:0	OhGene021602	0.8975293798387446	0.015212359557044175
Hydroxygenkwanin	OhGene021602	-0.9406799073358201	0.005173940142636828
4-Demethylepipodophyllotoxin	OhGene021602	-0.9274003500562806	0.007714737937506506
Pseudoginsenoside-RT5	OhGene021602	0.8199794198427595	0.045694113610221375
Quercetin 3-alpha-L-arabinofuranoside (Avicularin)	OhGene021602	-0.9235369053740246	0.008546382510118886
Astragalus polyphenols	OhGene021602	0.8334585207868018	0.03929449385986622
Methyl hesperidin	OhGene021602	-0.806908069957089	0.05232707277130068
LPE 17:0	OhGene021602	0.9242308882052929	0.00839394379753573
N-Sinapoylagmatine	OhGene021602	-0.8657954952538341	0.025807705099875393
Salicylic acid O-glucoside	OhGene021602	0.8270065464907436	0.04230153781934997
Icariin	OhGene021602	-0.83651208776893	0.03790756939506891
Lathyrol	OhGene021602	0.8756949078046229	0.022217267944846377
Polygalaxanthone III	OhGene021602	0.9656881907934158	0.001745752725747465
Methyl-Hesperidin	OhGene021602	0.9441549818116288	0.0045909181033660425
N-Acetyl-L-methionine	OhGene021602	-0.9014348996523986	0.014093834641217199
Epimedin A	OhGene021602	-0.9175236955218417	0.009922995235052906
2-Isopropylmalic acid	OhGene021602	-0.8536844916277763	0.03054616410446449
(-)-secoisolariciresinol	OhGene021602	-0.9404201684922613	0.0052188875419420435
Isomucronulatol 7-O-glucoside	OhGene021602	-0.8918789613766163	0.016903262423501073
Gastrodin	OhGene021602	-0.9003013059084932	0.014414250389844663
Tetradecanedioic acid	OhGene021602	-0.953937535691519	0.0031337593961946564
Ophiopogonanone C	OhGene021602	0.9479743783540078	0.003989589988868786
Hordatine A	OhGene021602	-0.8352157239192926	0.03849352207787756
Sesamoside	OhGene021602	0.74403376969264	0.08989277784461465
Quercetin-3¦Â-D-glucoside	OhGene021602	-0.9364216065928486	0.005934819486525533
6-Deoxy-D-glucose	OhGene021602	-0.7600916050458244	0.07942996860964224
Maltotetraose	OhGene021602	-0.9400606728806216	0.005281411705644954
Malonic acid	OhGene021602	0.9524726866762592	0.0033345898384655676
4-Hydroxy-2-Oxoglutaric Acid	OhGene021602	0.6695335935559414	0.1457672734588971
Eugenol	OhGene013004	0.9995264440248106	3.363297937468004e-07
Albiflorin	OhGene013004	-0.9979483010205326	6.309884772201263e-06
Hydroxycitric acid	OhGene013004	0.9987503582791173	2.3414309228320746e-06
Caffeic acid	OhGene013004	-0.9947371085160099	4.147415430377116e-05
Cucurbitacin B	OhGene013004	-0.9945554107870747	4.438462906535201e-05
Taxifolin	OhGene013004	-0.9926071620748038	8.177905460595857e-05
12,13-EODE	OhGene013004	-0.9981961884710351	4.877669484756733e-06
(+/-)12(13)-DiHOME	OhGene013004	-0.9986084240290618	2.9033781422582643e-06
Luteolin	OhGene013004	-0.9925568725534362	8.289404410437825e-05
D-Glucuronic acid	OhGene013004	0.99558368622918	2.9212673472907475e-05
Hesperidin	OhGene013004	0.9996633385429634	1.6999232621856282e-07
Gamma-Linolenic Acid	OhGene013004	-0.9934703532044217	6.381523096421914e-05
Vicenin III	OhGene013004	0.9915269696249691	0.00010738421667335989
Tenuifoliside B	OhGene013004	0.9988344355730431	2.0370189168802575e-06
Erucic acid	OhGene013004	0.9923095525080716	8.848705593796012e-05
Polyphyllin VI	OhGene013004	-0.9926878025014814	8.000686324893211e-05
Azelaic acid	OhGene013004	-0.9883035602964052	0.00020440997694076934
Histidine	OhGene013004	-0.9864973748600003	0.0002722504232198201
Miyabenol C	OhGene013004	0.984559912339982	0.0003557540304850027
Isocitric acid	OhGene013004	-0.9841365091783993	0.00037547948513278644
Procyanidin B1	OhGene013004	-0.974334586464692	0.000979617101334926
LPA 18:2	OhGene013004	-0.9907974259429009	0.00012664138302085725
Oleic Acid	OhGene013004	-0.9933067766960644	6.70489316419732e-05
Naringenin	OhGene013004	-0.9940341914664755	5.328014302567811e-05
Catalpol	OhGene013004	0.9825156533777069	0.00045588106205305133
Linoleic acid	OhGene013004	-0.9886464072254245	0.00019262434118375238
Ascorbic acid	OhGene013004	0.9863283259009397	0.0002790942907618313
Deoxyarbutin	OhGene013004	0.9806714375513255	0.000556779478529256
6¦Á-Prostaglandin I1	OhGene013004	-0.983063358611076	0.0004278455960255973
Pinoresinol Diglucoside	OhGene013004	-0.9856390923852436	0.00030787263559529406
alpha-Ketoglutaric acid	OhGene013004	-0.9836141804729727	0.0004005428663831963
LPE 17:1	OhGene013004	-0.9956946109530564	2.7764659115697257e-05
Peimisine	OhGene013004	-0.99236683438429	8.71754519485795e-05
Blinin	OhGene013004	-0.9826787257713147	0.00044744139036252624
Timosaponin A1	OhGene013004	0.9850475734930455	0.0003336910928537132
Ginsenoside F1	OhGene013004	0.9689360360530405	0.0014324668897371376
p-Coumaric Acid	OhGene013004	0.9815569559193453	0.0005070821497585778
2''-O-¦Â-L-Galactopyranosylorientin	OhGene013004	-0.9705645120948356	0.0012869197632725472
Aloesin	OhGene013004	-0.9791605223602124	0.0006469006183842266
L-Glutamine	OhGene013004	-0.9968087753667884	1.5259622409763026e-05
Poncirin	OhGene013004	0.9873321410995392	0.0002396955385768886
Aminophylline	OhGene013004	-0.9845269019752052	0.0003572728842100089
Glutathione	OhGene013004	-0.9952147646562035	3.429292864184185e-05
Helicid	OhGene013004	-0.9733084762569755	0.0010591481391677507
Kinetin 9-riboside	OhGene013004	-0.9719597147457757	0.0011683629520538746
L-Tryptophan	OhGene013004	-0.9965552220573383	1.7779303891128997e-05
L-arginine	OhGene013004	-0.9759615563846566	0.0008598248886551813
Nystose	OhGene013004	-0.9982440749216057	4.622202323313368e-06
3-O-p-coumaroyl shikimic acid O-hexoside	OhGene013004	-0.95434845895991	0.0030785244506652334
LPC 17:0	OhGene013004	0.9893598777080714	0.00016921600774162364
2-Aminoadipic acid	OhGene013004	-0.9669519664365871	0.0016202117065239026
(R)-3-Hydroxy myristic acid	OhGene013004	-0.9968476606110452	1.489020265248806e-05
Nuzhenide	OhGene013004	-0.9726360578105613	0.0011129331389498319
Swainsonine	OhGene013004	-0.9926780068348984	8.02211040392135e-05
Adenosine5-phosphosulfate	OhGene013004	-0.9566869821579649	0.002773398281836095
3-Phenyllactic acid	OhGene013004	-0.9949870395496178	3.763167143786741e-05
4-Methylcatechol	OhGene013004	-0.9607751751588369	0.002277704925219512
FAHFA (18:2/3:0)	OhGene013004	-0.9932661867238348	6.786369203056372e-05
LPC 18:1	OhGene013004	-0.9903383486610386	0.00013957031436243622
Keracyanin chloride	OhGene013004	-0.9547932015941283	0.0030192883919072312
Hordatine B	OhGene013004	-0.996971651406087	1.3742456475580769e-05
Eleutheroside E	OhGene013004	-0.9905055268522889	0.00013478959079134254
16-Hydroxyhexadecanoic acid	OhGene013004	-0.9684618936436387	0.001476293506130463
LPC 18:0	OhGene013004	0.9975645711576717	8.889747822903463e-06
Hydroxygenkwanin	OhGene013004	-0.9864370926108628	0.0002746812202013647
4-Demethylepipodophyllotoxin	OhGene013004	-0.9932972479614544	6.723976045069995e-05
Pseudoginsenoside-RT5	OhGene013004	0.9790037065704809	0.0006566384581313336
Quercetin 3-alpha-L-arabinofuranoside (Avicularin)	OhGene013004	-0.9847174011394537	0.0003485520566010403
Astragalus polyphenols	OhGene013004	0.9836749087797154	0.0003975875163955744
Methyl hesperidin	OhGene013004	-0.926228451980727	0.0079626206631469
LPE 17:0	OhGene013004	0.9822116922879529	0.00047182151411513646
N-Sinapoylagmatine	OhGene013004	-0.9350543396657969	0.006189939784182813
Salicylic acid O-glucoside	OhGene013004	0.9715032224595688	0.0012065288585035058
Icariin	OhGene013004	-0.9604115999927345	0.0023198398326777234
Lathyrol	OhGene013004	0.9302096685617002	0.007136071996043612
Polygalaxanthone III	OhGene013004	0.9284503603501193	0.0074958825437561865
Methyl-Hesperidin	OhGene013004	0.9859324057530314	0.00029545384303436106
N-Acetyl-L-methionine	OhGene013004	-0.9779971899378577	0.0007208594355803585
Epimedin A	OhGene013004	-0.9897375054517954	0.00015743777475146374
2-Isopropylmalic acid	OhGene013004	-0.9383015194595699	0.005592619871406246
(-)-secoisolariciresinol	OhGene013004	-0.9773445011851474	0.000764093227461185
Isomucronulatol 7-O-glucoside	OhGene013004	-0.9888176515103029	0.00018686822869400213
Gastrodin	OhGene013004	-0.9792301633457274	0.0006425992623996957
Tetradecanedioic acid	OhGene013004	-0.9218107056086683	0.008931340939727887
Ophiopogonanone C	OhGene013004	0.93001081605416	0.007176308289822007
Hordatine A	OhGene013004	-0.9906651925084502	0.00013030123518415705
Sesamoside	OhGene013004	0.9206476208019595	0.009195367092569047
Quercetin-3¦Â-D-glucoside	OhGene013004	-0.9257831531015381	0.008057812140296189
6-Deoxy-D-glucose	OhGene013004	-0.8250880682558197	0.04321563189960979
Maltotetraose	OhGene013004	-0.9558911280947223	0.0028754799241720755
Malonic acid	OhGene013004	0.7052852159028712	0.11748621383410861
4-Hydroxy-2-Oxoglutaric Acid	OhGene013004	0.9132655283202628	0.010958056850549198
Eugenol	novel.1967	-0.9862652155012277	0.0002816709634019622
Albiflorin	novel.1967	0.99085834889003	0.00012497269461564614
Hydroxycitric acid	novel.1967	-0.9823259919228725	0.00046579542235195606
Caffeic acid	novel.1967	0.9890050524579814	0.00018066872377759757
Cucurbitacin B	novel.1967	0.9764928616412869	0.0008223834781892353
Taxifolin	novel.1967	0.9736002431787654	0.0010362211225569534
12,13-EODE	novel.1967	0.9833512697426954	0.00041346297941983746
(+/-)12(13)-DiHOME	novel.1967	0.9897392679253525	0.00015738379566969016
Luteolin	novel.1967	0.9813641429135895	0.0005177066824463148
D-Glucuronic acid	novel.1967	-0.9826868359717253	0.00044702370021382296
Hesperidin	novel.1967	-0.9854700463580396	0.00031514555059845774
Gamma-Linolenic Acid	novel.1967	0.9728267935057267	0.0010975426078511702
Vicenin III	novel.1967	-0.9744483362709819	0.0009709900978079473
Tenuifoliside B	novel.1967	-0.9798196633119056	0.0006067598026823896
Erucic acid	novel.1967	-0.9763394315355568	0.0008331108907955962
Polyphyllin VI	novel.1967	0.9954566974858279	3.091550609148045e-05
Azelaic acid	novel.1967	0.9910460592525538	0.00011990064997156741
Histidine	novel.1967	0.9569980600314189	0.0027339913808465777
Miyabenol C	novel.1967	-0.9903770292774473	0.0001384567972136945
Isocitric acid	novel.1967	0.9465870511122112	0.004203222611106866
Procyanidin B1	novel.1967	0.9324082727927203	0.00669856119237142
LPA 18:2	novel.1967	0.9667537266081225	0.0016395982444133595
Oleic Acid	novel.1967	0.981524863780827	0.0005088429222714015
Naringenin	novel.1967	0.9941922252731736	5.049742207751046e-05
Catalpol	novel.1967	-0.985388433366476	0.0003186870499827569
Linoleic acid	novel.1967	0.9756971154939956	0.0008787682842570657
Ascorbic acid	novel.1967	-0.9822581245306103	0.000469368875914689
Deoxyarbutin	novel.1967	-0.983483464143873	0.00040694111293008197
6¦Á-Prostaglandin I1	novel.1967	0.9476333170337761	0.00404160244896605
Pinoresinol Diglucoside	novel.1967	0.9459153186126561	0.004308626163617965
alpha-Ketoglutaric acid	novel.1967	0.9461036356197654	0.00427894757290025
LPE 17:1	novel.1967	0.9737410913964535	0.0010252422652593867
Peimisine	novel.1967	0.9969600094935087	1.384826631893812e-05
Blinin	novel.1967	0.9479106972182538	0.003999276361944815
Timosaponin A1	novel.1967	-0.9519458997795558	0.0034083116408216807
Ginsenoside F1	novel.1967	-0.9580601804808493	0.00260153770144322
p-Coumaric Acid	novel.1967	-0.9880342703661913	0.00021391140978308968
2''-O-¦Â-L-Galactopyranosylorientin	novel.1967	0.9700525926321437	0.0013318416877413054
Aloesin	novel.1967	0.9602997543718473	0.0023328782872017763
L-Glutamine	novel.1967	0.9816243195587119	0.0005033960296486265
Poncirin	novel.1967	-0.9640704650687423	0.0019132059367056799
Aminophylline	novel.1967	0.995016801846403	3.71865237113659e-05
Glutathione	novel.1967	0.9937111119718681	5.920080583065446e-05
Helicid	novel.1967	0.9800776137437793	0.0005913985989763148
Kinetin 9-riboside	novel.1967	0.9829748623081889	0.0004323155568268092
L-Tryptophan	novel.1967	0.9917953363868381	0.00010069860286812278
L-arginine	novel.1967	0.9376851498356638	0.005703722165704089
Nystose	novel.1967	0.989279343776549	0.000171782629042979
3-O-p-coumaroyl shikimic acid O-hexoside	novel.1967	0.9248999476579856	0.00824824397434543
LPC 17:0	novel.1967	-0.9949506888803717	3.817894671036519e-05
2-Aminoadipic acid	novel.1967	0.9673258633949563	0.0015839573632303343
(R)-3-Hydroxy myristic acid	novel.1967	0.9885866176649617	0.00019465456067267004
Nuzhenide	novel.1967	0.9547378282886168	0.0030266327869173087
Swainsonine	novel.1967	0.9901949209898615	0.00014373803353111544
Adenosine5-phosphosulfate	novel.1967	0.9601491170528236	0.002350495855935261
3-Phenyllactic acid	novel.1967	0.9897445081047999	0.00015722335975410764
4-Methylcatechol	novel.1967	0.9194358330768921	0.00947442320165895
FAHFA (18:2/3:0)	novel.1967	0.9757023191874081	0.0008783935397953069
LPC 18:1	novel.1967	0.9949700452015569	3.788703786351657e-05
Keracyanin chloride	novel.1967	0.9179061146768573	0.009832476999213125
Hordatine B	novel.1967	0.9796319539601003	0.0006180610329372782
Eleutheroside E	novel.1967	0.9739893135554393	0.0010060348734666842
16-Hydroxyhexadecanoic acid	novel.1967	0.9328563076336615	0.0066110620077727165
LPC 18:0	novel.1967	-0.9872187992154591	0.00024399467755515584
Hydroxygenkwanin	novel.1967	0.9736327462540948	0.001033682424949107
4-Demethylepipodophyllotoxin	novel.1967	0.9801720781276945	0.0005858220897592266
Pseudoginsenoside-RT5	novel.1967	-0.9431648490330306	0.004753556148679774
Quercetin 3-alpha-L-arabinofuranoside (Avicularin)	novel.1967	0.9869102639447042	0.0002558903795197354
Astragalus polyphenols	novel.1967	-0.9578532118285161	0.002627093869228409
Methyl hesperidin	novel.1967	0.886696552236424	0.01852923070430722
LPE 17:0	novel.1967	-0.9585192651361688	0.0025452901057361104
N-Sinapoylagmatine	novel.1967	0.9774221556769099	0.000758883951131652
Salicylic acid O-glucoside	novel.1967	-0.953388871349	0.0032082623647224804
Icariin	novel.1967	0.9704298942736025	0.0012986588095901463
Lathyrol	novel.1967	-0.9025477643026906	0.013782658431605156
Polygalaxanthone III	novel.1967	-0.9531246871059815	0.0032444429940084738
Methyl-Hesperidin	novel.1967	-0.9740866402562787	0.0009985528806015001
N-Acetyl-L-methionine	novel.1967	0.9712958634104321	0.0012240661228909878
Epimedin A	novel.1967	0.9822703636786768	0.000468723439152726
2-Isopropylmalic acid	novel.1967	0.9784474493708635	0.000691762944006613
(-)-secoisolariciresinol	novel.1967	0.9774762886085787	0.0007552630249462701
Isomucronulatol 7-O-glucoside	novel.1967	0.967902001316047	0.0015288872918438276
Gastrodin	novel.1967	0.9636316021492657	0.001959939024206469
Tetradecanedioic acid	novel.1967	0.966737665491811	0.0016411739063960059
Ophiopogonanone C	novel.1967	-0.9287425902697104	0.007435518693336593
Hordatine A	novel.1967	0.981405259313248	0.0005154318723076929
Sesamoside	novel.1967	-0.9440134831354992	0.004613990515328395
Quercetin-3¦Â-D-glucoside	novel.1967	0.9718983474420688	0.0011734583368005062
6-Deoxy-D-glucose	novel.1967	0.7760447671487656	0.0696175761635287
Maltotetraose	novel.1967	0.9629680757716021	0.002031653005104239
Malonic acid	novel.1967	-0.7503880336987729	0.0856830223058137
4-Hydroxy-2-Oxoglutaric Acid	novel.1967	-0.8421710782189784	0.03539919608687274
Eugenol	OhGene025909	-0.9932363195646579	6.846634924117468e-05
Albiflorin	OhGene025909	0.9917441437280969	0.00010195738804770963
Hydroxycitric acid	OhGene025909	-0.9916741652190725	0.00010369071574366793
Caffeic acid	OhGene025909	0.997898732952484	6.618345920887592e-06
Cucurbitacin B	OhGene025909	0.9797656663326698	0.0006100001344389536
Taxifolin	OhGene025909	0.975051971002803	0.0009258423478658415
12,13-EODE	OhGene025909	0.9875884469705709	0.0002301139938294288
(+/-)12(13)-DiHOME	OhGene025909	0.9950732441625776	3.634959123962202e-05
Luteolin	OhGene025909	0.9956350462480144	2.8537649543644573e-05
D-Glucuronic acid	OhGene025909	-0.9892991238131509	0.00017115045476514125
Hesperidin	OhGene025909	-0.9927751726524647	7.810863406325454e-05
Gamma-Linolenic Acid	OhGene025909	0.9739430810708314	0.0010095986938847043
Vicenin III	OhGene025909	-0.9848674433073462	0.00034175877368247833
Tenuifoliside B	OhGene025909	-0.9890603370071454	0.00017885973080332916
Erucic acid	OhGene025909	-0.9854882563391894	0.00031435803695815907
Polyphyllin VI	OhGene025909	0.9896796533175616	0.0001592147256989484
Azelaic acid	OhGene025909	0.9810700782193497	0.0005341212154978939
Histidine	OhGene025909	0.9650928663012712	0.0018064946640525509
Miyabenol C	OhGene025909	-0.989391121802609	0.00016822543932560238
Isocitric acid	OhGene025909	0.9585833647239167	0.0025374847589040837
Procyanidin B1	OhGene025909	0.9563845625532579	0.0028119746129652494
LPA 18:2	OhGene025909	0.9774320669671456	0.000758220347006755
Oleic Acid	OhGene025909	0.978004697823011	0.0007203693866768469
Naringenin	OhGene025909	0.9989827798644411	1.5515789287237057e-06
Catalpol	OhGene025909	-0.9822509189003814	0.0004697490743778527
Linoleic acid	OhGene025909	0.9684367587462166	0.001478635044364932
Ascorbic acid	OhGene025909	-0.9857301500703691	0.000303990050618194
Deoxyarbutin	OhGene025909	-0.9869136901883698	0.0002557567316072465
6¦Á-Prostaglandin I1	OhGene025909	0.9665941674104488	0.0016552848628918267
Pinoresinol Diglucoside	OhGene025909	0.9678098371534575	0.0015376320467881816
alpha-Ketoglutaric acid	OhGene025909	0.9581013409997832	0.0025964699408205995
LPE 17:1	OhGene025909	0.980989384167741	0.0005386700197970081
Peimisine	OhGene025909	0.9909712113715388	0.00012191052712725937
Blinin	OhGene025909	0.9665927605208775	0.0016554235056872328
Timosaponin A1	OhGene025909	-0.9617719270083127	0.002164145369969289
Ginsenoside F1	OhGene025909	-0.9667003885908547	0.0016448338078493446
p-Coumaric Acid	OhGene025909	-0.9866070972853553	0.0002678536232564545
2''-O-¦Â-L-Galactopyranosylorientin	OhGene025909	0.9885404598629743	0.00019622915074832818
Aloesin	OhGene025909	0.9535054656662804	0.0031923579969859277
L-Glutamine	OhGene025909	0.9910250220958803	0.00012046387430921715
Poncirin	OhGene025909	-0.9816104458881663	0.0005041541004768904
Aminophylline	OhGene025909	0.9827945932699076	0.00044149240707703444
Glutathione	OhGene025909	0.9939635231133088	5.454859805411714e-05
Helicid	OhGene025909	0.9936375148855001	6.0593044678592925e-05
Kinetin 9-riboside	OhGene025909	0.9939480696638464	5.482796261147169e-05
L-Tryptophan	OhGene025909	0.9945965834730548	4.3716483712039816e-05
L-arginine	OhGene025909	0.9642525122680065	0.0018939837674508914
Nystose	OhGene025909	0.9941837003050839	5.064563241543534e-05
3-O-p-coumaroyl shikimic acid O-hexoside	OhGene025909	0.9288189640994675	0.0074197819114501205
LPC 17:0	OhGene025909	-0.9940637104801644	5.2754703858967574e-05
2-Aminoadipic acid	OhGene025909	0.9826393612091505	0.0004494714919326815
(R)-3-Hydroxy myristic acid	OhGene025909	0.9945660385657416	4.421167846842252e-05
Nuzhenide	OhGene025909	0.9441461778383246	0.004592352002306665
Swainsonine	OhGene025909	0.9867651257407972	0.0002615837221467336
Adenosine5-phosphosulfate	OhGene025909	0.9416355651164086	0.00501020437158583
3-Phenyllactic acid	OhGene025909	0.9924465257357611	8.536697855393895e-05
4-Methylcatechol	OhGene025909	0.9339170582769226	0.006406142157605969
FAHFA (18:2/3:0)	OhGene025909	0.9788307715606999	0.0006674609999317721
LPC 18:1	OhGene025909	0.9878990492100707	0.000218763525706299
Keracyanin chloride	OhGene025909	0.9312805407688542	0.006921286962698915
Hordatine B	OhGene025909	0.9873060717836379	0.0002406809971180078
Eleutheroside E	OhGene025909	0.9834946140525451	0.0004063933852073327
16-Hydroxyhexadecanoic acid	OhGene025909	0.9318679348826019	0.006804833661934192
LPC 18:0	OhGene025909	-0.9968833561826858	1.4555066314945336e-05
Hydroxygenkwanin	OhGene025909	0.9835318808401295	0.0004045653546942259
4-Demethylepipodophyllotoxin	OhGene025909	0.9832054393344758	0.0004207173879731071
Pseudoginsenoside-RT5	OhGene025909	-0.9709422309172252	0.0012542633951363672
Quercetin 3-alpha-L-arabinofuranoside (Avicularin)	OhGene025909	0.977426813412232	0.0007585720595538552
Astragalus polyphenols	OhGene025909	-0.9660761875689042	0.0017067173882240202
Methyl hesperidin	OhGene025909	0.9339576013740223	0.006398372413781863
LPE 17:0	OhGene025909	-0.9674601956256761	0.0015710310982528766
N-Sinapoylagmatine	OhGene025909	0.9515877856536978	0.0034588808647777235
Salicylic acid O-glucoside	OhGene025909	-0.958190080361861	0.002585560750068525
Icariin	OhGene025909	0.9832183024902895	0.0004200749810649639
Lathyrol	OhGene025909	-0.9320176484896849	0.006775306553465401
Polygalaxanthone III	OhGene025909	-0.9606435699599961	0.0022929127284846075
Methyl-Hesperidin	OhGene025909	-0.9844470951141152	0.0003609582073367276
N-Acetyl-L-methionine	OhGene025909	0.9872182716869461	0.00024401477604591256
Epimedin A	OhGene025909	0.987438239343858	0.00023570563688212373
2-Isopropylmalic acid	OhGene025909	0.9660087056576387	0.0017134752283490238
(-)-secoisolariciresinol	OhGene025909	0.9846137067508681	0.00035328576962335024
Isomucronulatol 7-O-glucoside	OhGene025909	0.98759587774278	0.0002298391103845802
Gastrodin	OhGene025909	0.9677201862147782	0.0015461620038884677
Tetradecanedioic acid	OhGene025909	0.9468266126263559	0.004165942226853362
Ophiopogonanone C	OhGene025909	-0.9360449251887288	0.006004581217823655
Hordatine A	OhGene025909	0.9800004761558195	0.0005959717166776047
Sesamoside	OhGene025909	-0.9262357885416753	0.007961056940556217
Quercetin-3¦Â-D-glucoside	OhGene025909	0.9452951176525207	0.004407080652886811
6-Deoxy-D-glucose	OhGene025909	0.8391967801311582	0.03670751453929572
Maltotetraose	OhGene025909	0.9516335694440223	0.0034523953309499237
Malonic acid	OhGene025909	-0.7391116189287512	0.09321573107961477
4-Hydroxy-2-Oxoglutaric Acid	OhGene025909	-0.8834452314706334	0.019585822015381497
Eugenol	OhGene039156	-0.986683094827941	0.00026482913530476485
Albiflorin	OhGene039156	0.9933295627037853	6.659370091844445e-05
Hydroxycitric acid	OhGene039156	-0.9848965341384386	0.00034044936039828765
Caffeic acid	OhGene039156	0.985941920680531	0.0002950552449734883
Cucurbitacin B	OhGene039156	0.9801551983896053	0.0005868166247405414
Taxifolin	OhGene039156	0.9778311570290585	0.0007317388748394923
12,13-EODE	OhGene039156	0.9873770767907482	0.00023800162864947983
(+/-)12(13)-DiHOME	OhGene039156	0.9903171301059239	0.0001401830309688604
Luteolin	OhGene039156	0.9782656624163182	0.0007034386965660357
D-Glucuronic acid	OhGene039156	-0.988222044945849	0.0002072634175973096
Hesperidin	OhGene039156	-0.9881018896338417	0.00021150536725076353
Gamma-Linolenic Acid	OhGene039156	0.9784491204341743	0.000691656065419724
Vicenin III	OhGene039156	-0.9779155988667416	0.0007261956495214399
Tenuifoliside B	OhGene039156	-0.982843211101258	0.00043900801119888737
Erucic acid	OhGene039156	-0.9814145978875695	0.0005149158990049938
Polyphyllin VI	OhGene039156	0.9978752229869502	6.767219691444463e-06
Azelaic acid	OhGene039156	0.9923855650589515	8.674868818700477e-05
Histidine	OhGene039156	0.9622820428831216	0.0021071368154621495
Miyabenol C	OhGene039156	-0.9848391516416339	0.00034303461389198416
Isocitric acid	OhGene039156	0.9519776115955889	0.003403851271675592
Procyanidin B1	OhGene039156	0.9328303900420825	0.0066161082906193444
LPA 18:2	OhGene039156	0.9707185237919176	0.001273554233544506
Oleic Acid	OhGene039156	0.9857385257593096	0.00030363415316736204
Naringenin	OhGene039156	0.9929104328828209	7.521477508728372e-05
Catalpol	OhGene039156	-0.9822144028439512	0.00047167816285428627
Linoleic acid	OhGene039156	0.9844124006190926	0.0003625661968140994
Ascorbic acid	OhGene039156	-0.9760636614738762	0.0008525653107980296
Deoxyarbutin	OhGene039156	-0.9822547883838469	0.0004695448856154391
6¦Á-Prostaglandin I1	OhGene039156	0.9491054681786505	0.0038194651877065727
Pinoresinol Diglucoside	OhGene039156	0.9481195412470786	0.00396755274614408
alpha-Ketoglutaric acid	OhGene039156	0.9513159982249213	0.003497504287304291
LPE 17:1	OhGene039156	0.9768440020974064	0.0007980922324941154
Peimisine	OhGene039156	0.9986974929230731	2.543682160462568e-06
Blinin	OhGene039156	0.9487168935256942	0.0038774993318079843
Timosaponin A1	OhGene039156	-0.9639115278791613	0.0019300663172005903
Ginsenoside F1	OhGene039156	-0.9469811766148509	0.004141975609213359
p-Coumaric Acid	OhGene039156	-0.9801499898729353	0.0005871236737689146
2''-O-¦Â-L-Galactopyranosylorientin	OhGene039156	0.9646867978297109	0.0018485151969108108
Aloesin	OhGene039156	0.968198661417558	0.001500906956925043
L-Glutamine	OhGene039156	0.9811494810738767	0.0005296639045268953
Poncirin	OhGene039156	-0.9699267674022616	0.001342999872777593
Aminophylline	OhGene039156	0.9988881367070124	1.8536727085111099e-06
Glutathione	OhGene039156	0.9929660411933715	7.40408566395462e-05
Helicid	OhGene039156	0.9728276690714743	0.001097472202937757
Kinetin 9-riboside	OhGene039156	0.9749833985170274	0.0009309174504088777
L-Tryptophan	OhGene039156	0.9920988726967446	9.33950939458185e-05
L-arginine	OhGene039156	0.9364149839546968	0.005936042563050863
Nystose	OhGene039156	0.9887277036979732	0.00018988084061041325
3-O-p-coumaroyl shikimic acid O-hexoside	OhGene039156	0.9290538955035075	0.007371476336415659
LPC 17:0	OhGene039156	-0.9902399257719223	0.00014242370571211556
2-Aminoadipic acid	OhGene039156	0.9629625400702604	0.0020322566551984264
(R)-3-Hydroxy myristic acid	OhGene039156	0.9904994804004129	0.00013496105114856613
Nuzhenide	OhGene039156	0.9618687521607452	0.0021532668268360164
Swainsonine	OhGene039156	0.9964386166148829	1.900259210675736e-05
Adenosine5-phosphosulfate	OhGene039156	0.9714388683153824	0.0012119581609683356
3-Phenyllactic acid	OhGene039156	0.9906830456758495	0.0001298040747358638
4-Methylcatechol	OhGene039156	0.9195591147620745	0.009445848160082808
FAHFA (18:2/3:0)	OhGene039156	0.9786509540531786	0.0006788073913609457
LPC 18:1	OhGene039156	0.9986743316685597	2.634929925016173e-06
Keracyanin chloride	OhGene039156	0.9241583454447008	0.008409815897092113
Hordatine B	OhGene039156	0.9797094324398921	0.0006133838121794448
Eleutheroside E	OhGene039156	0.9760341724016303	0.0008546588216480227
16-Hydroxyhexadecanoic acid	OhGene039156	0.9467406349049359	0.004179303263957095
LPC 18:0	OhGene039156	-0.9856373056041577	0.00030794906696271935
Hydroxygenkwanin	OhGene039156	0.9741289592874748	0.0009953082385241187
4-Demethylepipodophyllotoxin	OhGene039156	0.9816138938958925	0.000503965645056767
Pseudoginsenoside-RT5	OhGene039156	-0.9445703721521804	0.00452351326115458
Quercetin 3-alpha-L-arabinofuranoside (Avicularin)	OhGene039156	0.9862347075211483	0.0002829207691784245
Astragalus polyphenols	OhGene039156	-0.970833772702981	0.0012635978221094486
Methyl hesperidin	OhGene039156	0.8792957601289382	0.020974969256742814
LPE 17:0	OhGene039156	-0.9647725657563908	0.001839600053144316
N-Sinapoylagmatine	OhGene039156	0.9710457054686441	0.0012453898243381333
Salicylic acid O-glucoside	OhGene039156	-0.9484119462467	0.003923344587432856
Icariin	OhGene039156	0.9623766556671747	0.0020966458345115617
Lathyrol	OhGene039156	-0.9093662362614068	0.011949464113808832
Polygalaxanthone III	OhGene039156	-0.9371365096932979	0.0058035150710445136
Methyl-Hesperidin	OhGene039156	-0.9706804433778051	0.0012768525217233336
N-Acetyl-L-methionine	OhGene039156	0.9720741923665024	0.001158887117212569
Epimedin A	OhGene039156	0.9868112116620895	0.0002597691505251267
2-Isopropylmalic acid	OhGene039156	0.9742542567691441	0.0009857322451323782
(-)-secoisolariciresinol	OhGene039156	0.9672712514525109	0.0015892274293749624
Isomucronulatol 7-O-glucoside	OhGene039156	0.969016214411772	0.0014251203149174467
Gastrodin	OhGene039156	0.9579925977000586	0.0026098691820458076
Tetradecanedioic acid	OhGene039156	0.9616360625558552	0.0021794556820451177
Ophiopogonanone C	OhGene039156	-0.9338272786680244	0.00642336405552626
Hordatine A	OhGene039156	0.9881294278951984	0.00021052937912392284
Sesamoside	OhGene039156	-0.9541521868581102	0.0031048463995925484
Quercetin-3¦Â-D-glucoside	OhGene039156	0.9641505823379285	0.0019047346293844432
6-Deoxy-D-glucose	OhGene039156	0.7720381957742146	0.07202667813358131
Maltotetraose	OhGene039156	0.9713136162646647	0.0012225597816076022
Malonic acid	OhGene039156	-0.7329424863540998	0.0974563404317646
4-Hydroxy-2-Oxoglutaric Acid	OhGene039156	-0.8522894689827083	0.03111619766325013
Eugenol	OhGene019030	0.9579578580338827	0.0026141569320844243
Albiflorin	OhGene019030	-0.9573277056118855	0.0026925355449122965
Hydroxycitric acid	OhGene019030	0.9479587248212891	0.003991969938295512
Caffeic acid	OhGene019030	-0.9640518588848559	0.0019151759429687917
Cucurbitacin B	OhGene019030	-0.9606497349878688	0.002292199206569674
Taxifolin	OhGene019030	-0.9606676913510115	0.002290121614859281
12,13-EODE	OhGene019030	-0.9520623587286602	0.003391945407896992
(+/-)12(13)-DiHOME	OhGene019030	-0.9593576620803812	0.0024441329479577907
Luteolin	OhGene019030	-0.9570625876939872	0.002725851897736011
D-Glucuronic acid	OhGene019030	0.9316456747179134	0.006848784249021911
Hesperidin	OhGene019030	0.946796510391678	0.004170617760138879
Gamma-Linolenic Acid	OhGene019030	-0.9534808528632936	0.003195712136070532
Vicenin III	OhGene019030	0.9455243550058714	0.004370562995989655
Tenuifoliside B	OhGene019030	0.9490995750788058	0.0038203421198882838
Erucic acid	OhGene019030	0.9363707315971179	0.005944218302214694
Polyphyllin VI	OhGene019030	-0.9567242695279173	0.0027686601191322605
Azelaic acid	OhGene019030	-0.967915316106005	0.0015276259918761755
Histidine	OhGene019030	-0.9511507850056922	0.003521085591147628
Miyabenol C	OhGene019030	0.9849350099303565	0.0003387213593784738
Isocitric acid	OhGene019030	-0.9438837650761834	0.004635191828283791
Procyanidin B1	OhGene019030	-0.9422189291910734	0.004911522767774883
LPA 18:2	OhGene019030	-0.9502742429517459	0.0036474991517250893
Oleic Acid	OhGene019030	-0.9607429017630505	0.0022814296980326653
Naringenin	OhGene019030	-0.9551524219802312	0.002971856796703341
Catalpol	OhGene019030	0.9839439294653926	0.0003846264948912884
Linoleic acid	OhGene019030	-0.9392905731393293	0.00541657538527424
Ascorbic acid	OhGene019030	0.9884307635721632	0.00019999659215142758
Deoxyarbutin	OhGene019030	0.9598880408866768	0.0023811844411991156
6¦Á-Prostaglandin I1	OhGene019030	-0.9491063555194229	0.0038193331541041286
Pinoresinol Diglucoside	OhGene019030	-0.9358138148797359	0.006047580288002963
alpha-Ketoglutaric acid	OhGene019030	-0.9448096309103247	0.00448491096735576
LPE 17:1	OhGene019030	-0.9583063175004557	0.0025713053597204664
Peimisine	OhGene019030	-0.9564587428105564	0.002802487964480049
Blinin	OhGene019030	-0.9523474928409279	0.003352038419964711
Timosaponin A1	OhGene019030	0.8873905311471129	0.018307344429880332
Ginsenoside F1	OhGene019030	0.9765329256436905	0.0008195936673503199
p-Coumaric Acid	OhGene019030	0.9896025855267948	0.0001615973289630158
2''-O-¦Â-L-Galactopyranosylorientin	OhGene019030	-0.9294918999902999	0.007281826542418446
Aloesin	OhGene019030	-0.9495246956425893	0.0037573351363631466
L-Glutamine	OhGene019030	-0.9647758119615436	0.0018392630446337408
Poncirin	OhGene019030	0.8989515099456286	0.014800303186558903
Aminophylline	OhGene019030	-0.9432684904455144	0.004736402098910897
Glutathione	OhGene019030	-0.969342205190448	0.001395442937341541
Helicid	OhGene019030	-0.932862968983543	0.006609765313782497
Kinetin 9-riboside	OhGene019030	-0.939077553493152	0.005454258547294078
L-Tryptophan	OhGene019030	-0.9632780445714892	0.001997993200377995
L-arginine	OhGene019030	-0.9409219713184392	0.005132222743520615
Nystose	OhGene019030	-0.965928978671299	0.0017214763331626266
3-O-p-coumaroyl shikimic acid O-hexoside	OhGene019030	-0.9527597168595834	0.0032947547712707096
LPC 17:0	OhGene019030	0.9787122379257795	0.0006749297462456145
2-Aminoadipic acid	OhGene019030	-0.9386634824123715	0.005527873430862584
(R)-3-Hydroxy myristic acid	OhGene019030	-0.9507734664303096	0.0035752332726348064
Nuzhenide	OhGene019030	-0.9497735553669899	0.0037206905917418443
Swainsonine	OhGene019030	-0.9292181745173567	0.007337789390375843
Adenosine5-phosphosulfate	OhGene019030	-0.9207472423740827	0.009172606117839212
3-Phenyllactic acid	OhGene019030	-0.9625079056636532	0.0020821351915822107
4-Methylcatechol	OhGene019030	-0.9556543227827248	0.0029062048779754743
FAHFA (18:2/3:0)	OhGene019030	-0.9644491617824109	0.0018733274684725953
LPC 18:1	OhGene019030	-0.938317914260891	0.005589679261922824
Keracyanin chloride	OhGene019030	-0.9304967190531136	0.007078184133259958
Hordatine B	OhGene019030	-0.9668186244229885	0.001633239119379183
Eleutheroside E	OhGene019030	-0.95608980290051	0.002849826369698254
16-Hydroxyhexadecanoic acid	OhGene019030	-0.9128275384725726	0.011067343647151125
LPC 18:0	OhGene019030	0.9574787289245492	0.0026736472681388504
Hydroxygenkwanin	OhGene019030	-0.9584761378738131	0.0025505483210396156
4-Demethylepipodophyllotoxin	OhGene019030	-0.9690693658804644	0.001420260457897857
Pseudoginsenoside-RT5	OhGene019030	0.9000832861735011	0.014476272805233094
Quercetin 3-alpha-L-arabinofuranoside (Avicularin)	OhGene019030	-0.9782581125183897	0.0007039257066524708
Astragalus polyphenols	OhGene019030	0.88378251429948	0.019474910007097827
Methyl hesperidin	OhGene019030	-0.8646322287578075	0.026246381376136278
LPE 17:0	OhGene019030	0.9403069388342267	0.005238541332144219
N-Sinapoylagmatine	OhGene019030	-0.933957375615997	0.00639841566565899
Salicylic acid O-glucoside	OhGene019030	0.9521028789661412	0.0033862600931957205
Icariin	OhGene019030	-0.9082575631076971	0.012238928965417683
Lathyrol	OhGene019030	0.8488354202811057	0.03254898473181162
Polygalaxanthone III	OhGene019030	0.9600107615781619	0.002366734605177437
Methyl-Hesperidin	OhGene019030	0.974775572607756	0.0009463828107806716
N-Acetyl-L-methionine	OhGene019030	-0.9173741703486125	0.009958497173430626
Epimedin A	OhGene019030	-0.9373685252491011	0.005761210150177925
2-Isopropylmalic acid	OhGene019030	-0.8964564039339091	0.015526854678895995
(-)-secoisolariciresinol	OhGene019030	-0.9898300013442705	0.00015461737323836555
Isomucronulatol 7-O-glucoside	OhGene019030	-0.9302015755683184	0.0071377073978056505
Gastrodin	OhGene019030	-0.9836358429261709	0.00039948741199458707
Tetradecanedioic acid	OhGene019030	-0.9340854537095546	0.00637390075093182
Ophiopogonanone C	OhGene019030	0.8939968010672644	0.016259455359520253
Hordatine A	OhGene019030	-0.9159834134512621	0.01029165263625391
Sesamoside	OhGene019030	0.8156114154533466	0.04786419758428838
Quercetin-3¦Â-D-glucoside	OhGene019030	-0.9552524629398144	0.002958713171370721
6-Deoxy-D-glucose	OhGene019030	-0.7461781291024426	0.08846200739836893
Maltotetraose	OhGene019030	-0.9219507270711979	0.008899807558208793
Malonic acid	OhGene019030	0.8303585992037952	0.04072631980337498
4-Hydroxy-2-Oxoglutaric Acid	OhGene019030	0.7835908526748797	0.06518184253023436
Eugenol	OhGene028173	-0.9979715288874771	6.167869311482623e-06
Albiflorin	OhGene028173	0.9941911836065249	5.051552028785935e-05
Hydroxycitric acid	OhGene028173	-0.9963453457321542	2.001034003534961e-05
Caffeic acid	OhGene028173	0.9992917905969033	7.52163232999915e-07
Cucurbitacin B	OhGene028173	0.9904529029991603	0.00013628549679812368
Taxifolin	OhGene028173	0.9871780921365477	0.0002455480125913835
12,13-EODE	OhGene028173	0.993435925666933	6.448919440383554e-05
(+/-)12(13)-DiHOME	OhGene028173	0.9978484490932444	6.938777007682307e-06
Luteolin	OhGene028173	0.9984766502257799	3.47912426334439e-06
D-Glucuronic acid	OhGene028173	-0.9897977167964926	0.000155598913450348
Hesperidin	OhGene028173	-0.9959343736773869	2.4760375078738454e-05
Gamma-Linolenic Acid	OhGene028173	0.9856290349704943	0.0003083029746589393
Vicenin III	OhGene028173	-0.9909611991744577	0.000122180645891921
Tenuifoliside B	OhGene028173	-0.9957105404832922	2.7559732542495564e-05
Erucic acid	OhGene028173	-0.9891815942375806	0.00017492377309710666
Polyphyllin VI	OhGene028173	0.9880122370733819	0.0002146983304905374
Azelaic acid	OhGene028173	0.9833797731409865	0.00041205239250633743
Histidine	OhGene028173	0.9821280287719817	0.00047625681382824366
Miyabenol C	OhGene028173	-0.9915590492879174	0.00010657376599830255
Isocitric acid	OhGene028173	0.9789591308483017	0.0006594196743962979
Procyanidin B1	OhGene028173	0.9783222310952466	0.0006997950270510798
LPA 18:2	OhGene028173	0.9892022398507374	0.0001742579721645213
Oleic Acid	OhGene028173	0.9862629383244506	0.0002817641563056766
Naringenin	OhGene028173	0.9958408887690402	2.5911336765337476e-05
Catalpol	OhGene028173	-0.9873111528241014	0.00024048876836961304
Linoleic acid	OhGene028173	0.9751264997266045	0.0009203420181999568
Ascorbic acid	OhGene028173	-0.9936743553166331	5.989411451086528e-05
Deoxyarbutin	OhGene028173	-0.9862880104485923	0.0002807389312536059
6¦Á-Prostaglandin I1	OhGene028173	0.9851147156465019	0.00033070845661945886
Pinoresinol Diglucoside	OhGene028173	0.9851583385349433	0.0003287777497058657
alpha-Ketoglutaric acid	OhGene028173	0.9787390053952014	0.0006732395348348103
LPE 17:1	OhGene028173	0.9925898412864692	8.216223065680682e-05
Peimisine	OhGene028173	0.988067832775532	0.00021271549122143838
Blinin	OhGene028173	0.9854245576212362	0.0003171170516588358
Timosaponin A1	OhGene028173	-0.9681091970723325	0.0015093181220591006
Ginsenoside F1	OhGene028173	-0.9782706042325293	0.0007031200127301244
p-Coumaric Acid	OhGene028173	-0.9896861998458713	0.00015901314789775424
2''-O-¦Â-L-Galactopyranosylorientin	OhGene028173	0.9820894018567676	0.0004783115226295242
Aloesin	OhGene028173	0.9680475223705497	0.0015151301260035756
L-Glutamine	OhGene028173	0.9985114144775566	3.322181017894107e-06
Poncirin	OhGene028173	-0.9813583536418347	0.0005180273800268321
Aminophylline	OhGene028173	0.9763669518369276	0.0008311816717785373
Glutathione	OhGene028173	0.9956578847126502	2.82400147077629e-05
Helicid	OhGene028173	0.9832190573988222	0.0004200372948676136
Kinetin 9-riboside	OhGene028173	0.982823302939772	0.000440024485757049
L-Tryptophan	OhGene028173	0.996470395820381	1.8665172406263655e-05
L-arginine	OhGene028173	0.9824820020820689	0.0004576324127794589
Nystose	OhGene028173	0.9984280807888896	3.7044529582140275e-06
3-O-p-coumaroyl shikimic acid O-hexoside	OhGene028173	0.9536458799957448	0.003173256010288894
LPC 17:0	OhGene028173	-0.9940817796575123	5.243435421711428e-05
2-Aminoadipic acid	OhGene028173	0.9791864306660873	0.0006452987349254417
(R)-3-Hydroxy myristic acid	OhGene028173	0.9955605161304644	2.9519776610210795e-05
Nuzhenide	OhGene028173	0.9600481090208763	0.002362345712048777
Swainsonine	OhGene028173	0.9825948885860201	0.00045177052102006725
Adenosine5-phosphosulfate	OhGene028173	0.9431124781146888	0.00476223580049268
3-Phenyllactic acid	OhGene028173	0.9949294339045354	3.850077704163502e-05
4-Methylcatechol	OhGene028173	0.9629774175031715	0.002030634520635429
FAHFA (18:2/3:0)	OhGene028173	0.9902217706902957	0.00014295318597328782
LPC 18:1	OhGene028173	0.9819083300501382	0.00048800200349004383
Keracyanin chloride	OhGene028173	0.9545341674472263	0.003053720730155623
Hordatine B	OhGene028173	0.9969734300510265	1.3726326603524912e-05
Eleutheroside E	OhGene028173	0.9917034510421956	0.00010296354987905823
16-Hydroxyhexadecanoic acid	OhGene028173	0.9512615465733841	0.0035052677046715675
LPC 18:0	OhGene028173	-0.9992609631369826	8.190614054392809e-07
Hydroxygenkwanin	OhGene028173	0.990450229084594	0.0001363617262064809
4-Demethylepipodophyllotoxin	OhGene028173	0.9925473075463416	8.310696616284137e-05
Pseudoginsenoside-RT5	OhGene028173	-0.9781386372058916	0.0007116547924981728
[truncated: 44,001 more rows]
