# Supplementary material for: Integrative Analysis of Transcriptome and Metabolome Reveals the Pivotal Role of the NAM Family Genes in Oncidium hybridum Lodd. Pseudobulb Growth
Source: Int J Mol Sci. 2024 Sep 26;25(19):10355. doi: 10.3390/ijms251910355 (PMC11476975; doi:10.3390/ijms251910355)
Supplement: Supplementary file 1 [file ijms-25-10355-s001.zip › Supplementary file/S8-Correlation analysis/Later.vs.Early_LatervsEarly/Later.vs.Early_pos_LatervsEarly_corr.xls]

metabolite	Gene	corr	pvalue
L-Phenylalanine	novel.911	0.995950971	2.46E-05
Vitamin C	novel.911	-0.994041324	5.32E-05
L-Lysine	novel.911	0.987446247	0.000235406
N-Lauryldiethanolamine	novel.911	0.997181933	1.19E-05
MAG (18:1)	novel.911	0.992727751	7.91E-05
Isopimpinellin	novel.911	-0.993548344	6.23E-05
PC (14:0e/2:0)	novel.911	0.993735226	5.87E-05
2-Amino-1,3,4-tetradecanetriol	novel.911	-0.993203556	6.91E-05
Indole-3-acrylic acid	novel.911	0.996070588	2.31E-05
Shikimic Acid	novel.911	-0.992990645	7.35E-05
D-(+)-Tryptophan	novel.911	0.996105178	2.27E-05
19-Nortestosterone	novel.911	0.986818952	0.000259465
D-Gluconic acid	novel.911	-0.991358392	0.000111693
Adenosine	novel.911	-0.989531418	0.000163813
Mangiferin	novel.911	-0.991066876	0.000119345
MAG (18:3)	novel.911	0.997193776	1.18E-05
isoleucine	novel.911	0.994445674	4.62E-05
Nerylacetate	novel.911	0.998112844	5.34E-06
Canthaxanthin	novel.911	-0.986612102	0.000267654
Nortanshinone	novel.911	-0.983522385	0.000405031
N-Oleoyl Glycine	novel.911	0.964152977	0.001904482
Lancerin	novel.911	-0.981817425	0.000492903
Palmitoylethanolamide	novel.911	-0.99025318	0.000142038
Isopropyl myristate	novel.911	-0.987247484	0.000242903
O-Phospho-L-Tyrosine	novel.911	-0.97638747	0.000829745
Stigmasterol	novel.911	-0.988381368	0.000201705
Methyl palmitate	novel.911	-0.995329603	3.27E-05
Eriodictyol	novel.911	-0.991823036	0.000100021
Indole	novel.911	0.995077636	3.63E-05
DL-Norvaline	novel.911	0.954478286	0.003061174
N-Sinapoylputrescine	novel.911	0.992359775	8.73E-05
Guanine	novel.911	-0.988727014	0.000189904
D-(+)-Maltose	novel.911	-0.993184404	6.95E-05
PC (14:1e/4:0)	novel.911	0.995728279	2.73E-05
Spermidine	novel.911	-0.994393171	4.71E-05
Cytidine	novel.911	-0.991450496	0.000109329
4-D-Hydroxysphinganine	novel.911	0.989731713	0.000157615
alpha-Keto-gamma-(methylthio)butyric acid	novel.911	0.97913167	0.000648687
C-pentosyl-luteolin-C-hexoside	novel.911	-0.983623637	0.000400082
Apigenin	novel.911	0.997184693	1.19E-05
Uric acid	novel.911	0.989936458	0.000151403
Oxidized glutathione	novel.911	-0.992976146	7.38E-05
Herbacetin	novel.911	-0.991076481	0.000119089
Methyl oleate	novel.911	0.994777007	4.08E-05
2,3,5,6-Tetramethylpyrazine	novel.911	0.983014754	0.000430298
1-Monopalmitin	novel.911	0.992957452	7.42E-05
Benzoic Acid	novel.911	0.973604607	0.00103588
Monoolein	novel.911	0.995563986	2.95E-05
4-Hydroxybenzoic acid	novel.911	0.956724839	0.002768588
5'-S-Methyl-5'-thioadenosine	novel.911	0.968338048	0.001487849
Avocadyne 1-acetate	novel.911	0.988713653	0.000190354
Pheophorbide A	novel.911	-0.988390508	0.000201388
cis-Aconitic acid	novel.911	-0.995644648	2.84E-05
Dihydrosphingosine	novel.911	-0.993666966	6.00E-05
N6-Acetyl-L-lysine	novel.911	0.948606887	0.003894007
L-Leucyl-L-alanine Hydrate	novel.911	0.962356388	0.002098891
Ginkgolic Acid (C13:0)	novel.911	0.991797785	0.000100639
Arabidopyl ketoadipic acid	novel.911	0.970041076	0.001332861
Cocamidopropyl betaine	novel.911	0.993740483	5.86E-05
PC (14:0e/3:0)	novel.911	-0.979823122	0.000606553
1,7-Diphenylhept-4-en-3-one	novel.911	0.992671812	8.04E-05
Osthole	novel.911	-0.967650674	0.001552792
LPE 18:0	novel.911	-0.990795839	0.000126685
Pipecolic acid	novel.911	0.99590594	2.51E-05
Indole-3-acetamide	novel.911	0.937791838	0.005684415
Raffinose	novel.911	-0.965971615	0.001717195
Citral	novel.911	0.994336644	4.80E-05
Geranylgeraniol	novel.911	0.986014364	0.000292029
Methionine sulfoxide	novel.911	0.957422766	0.002680639
��-Nicotinamide mononucleotide	novel.911	-0.980795869	0.000549657
5-Methylcytosine	novel.911	-0.983352671	0.000413394
L-(-)-Methionine	novel.911	0.995983523	2.42E-05
3,4-Dihydroxyphenylpropionic acid	novel.911	0.992429034	8.58E-05
Engeletin	novel.911	-0.956329714	0.002818999
Yamogenin	novel.911	0.991091377	0.000118692
Dihydroartemisinic acid	novel.911	0.981527341	0.000508707
Glutathione (reduced)	novel.911	-0.985000065	0.00033581
LPC 15:0	novel.911	-0.986198545	0.000284406
Procyanidin B2	novel.911	0.993177854	6.97E-05
Chikusetsusponin Iva	novel.911	0.967077425	0.001608002
PC (14:0e/4:0)	novel.911	-0.973372811	0.001054071
13-��-(21)-Epoxyeurycomanone	novel.911	-0.996118904	2.26E-05
Loureirin A	novel.911	-0.972132044	0.001154113
Tetranor-12(S)-HETE	novel.911	0.953523644	0.003189882
Oleoyl ethanolamide	novel.911	0.991911841	9.79E-05
L-Pyroglutamic acid	novel.911	0.993294841	6.73E-05
N-Caffeoyl putrescine	novel.911	0.982770264	0.000442738
Salicylic acid	novel.911	-0.98555553	0.000311457
D-Proline	novel.911	0.99213107	9.26E-05
Kinsenoside	novel.911	-0.967328976	0.001583657
m-Cresol	novel.911	0.990469924	0.000135801
Methyl linolenate	novel.911	0.956511153	0.002795795
2'-O-methyladenosine	novel.911	-0.970572755	0.001286203
Coumalic acid	novel.911	-0.991903813	9.81E-05
Asp-glu	novel.911	0.991988201	9.60E-05
Anacardic Acid	novel.911	-0.948699739	0.003880071
Phytosphingosine	novel.911	0.949768163	0.003721483
4-Hydroxymephenytoin	novel.911	-0.945437519	0.004384378
Nicotianamine	novel.911	-0.982010858	0.000482503
3-Furoic acid	novel.911	0.981277458	0.000522519
Ademetionine	novel.911	0.996810849	1.52E-05
Biotin	novel.911	-0.982456986	0.000458936
Schisandrin A	novel.911	-0.952477978	0.003333853
Salvianolic acid F	novel.911	-0.970909939	0.001257039
9,17-Octadecadiene-12,14-diyne-1,11,16-triol	novel.911	0.989385696	0.000168397
L-5-Hydroxytryptophan	novel.911	0.977252024	0.00077032
N-Acetyl-L-tyrosine	novel.911	-0.9442619	0.004573522
L-Threonine	novel.911	0.986677731	0.000265042
L-serine	novel.911	0.977808488	0.000733231
Olivetol	novel.911	0.987901682	0.000218669
Griffonilide	novel.911	-0.959534034	0.00242311
H-HoArg-OH	novel.911	0.998089298	5.47E-06
DL-Lysine	novel.911	0.848293709	0.032776453
Lycoperodine 1	novel.911	0.919894073	0.009368421
beta-Tocopherol	novel.911	-0.931142201	0.006948854
Momordin Ic	novel.911	0.976251901	0.000839262
Integrifoside A	novel.911	0.895396355	0.015840601
(+)-Dihydrojasmonic acid	novel.911	0.904903016	0.013135153
delta-Tridecalactone	novel.911	0.985296652	0.000322693
H-Trp-NH2.HCl	novel.911	-0.919826953	0.009383911
5-Methoxyindoleacetic acid	novel.911	-0.995631286	2.86E-05
8-Aminooctanoic acid	novel.911	0.98600647	0.000292358
Sodium Houttuyfonate	novel.911	-0.971171022	0.001234685
SDMA	novel.911	0.979098661	0.000650733
7-Hydroxy-4-methyl-8-nitrocoumarin	novel.911	-0.899777928	0.014563357
Lipoamide	novel.911	-0.956096591	0.002848952
4-Ethylphenol	novel.911	0.924187469	0.008403442
Mesalamine	novel.911	0.939184158	0.005435384
2-Hydroxyisocaproic Acid	novel.911	-0.90408416	0.013358567
trans-Zeatin-riboside	novel.911	0.955666974	0.002904559
Curcumol	novel.911	0.936590674	0.005903638
Phe-Phe	novel.911	-0.893581646	0.016384712
5-Ethyl-2'-deoxyuridine	novel.911	0.976529038	0.000819864
Thymidine	novel.911	0.928355166	0.007515598
Androsin	novel.911	-0.961318146	0.002215489
Ophiopogonanone E	novel.911	-0.87106257	0.023865508
Prohydrojasmon	novel.911	0.928608055	0.007463279
Orotidine	novel.911	-0.99706231	1.29E-05
Trehalose 6-phosphate	novel.911	-0.93340302	0.006505053
Orsellinic acid	novel.911	0.982362284	0.00046389
Gly-Tyr	novel.911	0.903185105	0.013605957
DL-m-Tyrosine	novel.911	0.933682133	0.006451254
Gossypol	novel.911	-0.979076602	0.000652103
Sweroside	novel.911	-0.843937431	0.034632795
N-Methylthreonine	novel.911	0.947708354	0.004030131
3alpha-Dihydrocadambine	novel.911	0.710470818	0.113605518
Adenine	novel.911	-0.936954527	0.005836803
Phe-Pro	novel.911	0.967160278	0.001599963
Heptamethoxyflavone	novel.911	-0.988517126	0.000197028
N-Acetylglucosamine	novel.911	0.914039303	0.01076627
Flavokawain B	novel.911	-0.837634656	0.037403579
Phellodensin F	novel.911	-0.966953489	0.001620063
L-Phenylalanine	OhGene018107	0.97948699	0.00062686
Vitamin C	OhGene018107	-0.976710622	0.000807277
L-Lysine	OhGene018107	0.963590785	0.001964314
N-Lauryldiethanolamine	OhGene018107	0.982450247	0.000459288
MAG (18:1)	OhGene018107	0.974923617	0.000935353
Isopimpinellin	OhGene018107	-0.976590749	0.000815576
PC (14:0e/2:0)	OhGene018107	0.977857333	0.000730018
2-Amino-1,3,4-tetradecanetriol	OhGene018107	-0.975979802	0.000858525
Indole-3-acrylic acid	OhGene018107	0.979956579	0.000598582
Shikimic Acid	OhGene018107	-0.976079549	0.000851438
D-(+)-Tryptophan	OhGene018107	0.980048428	0.000593127
19-Nortestosterone	OhGene018107	0.962595357	0.002072494
D-Gluconic acid	OhGene018107	-0.970699331	0.001275216
Adenosine	OhGene018107	-0.970236253	0.001315637
Mangiferin	OhGene018107	-0.97089065	0.001258698
MAG (18:3)	OhGene018107	0.982867857	0.000437751
isoleucine	OhGene018107	0.976510853	0.00082113
Nerylacetate	OhGene018107	0.989835292	0.000154457
Canthaxanthin	OhGene018107	-0.969803491	0.001353977
Nortanshinone	OhGene018107	-0.9636985	0.001952779
N-Oleoyl Glycine	OhGene018107	0.932606803	0.00665972
Lancerin	OhGene018107	-0.96593038	0.001721336
Palmitoylethanolamide	OhGene018107	-0.972199105	0.001148591
Isopropyl myristate	OhGene018107	-0.971034038	0.001246389
O-Phospho-L-Tyrosine	OhGene018107	-0.960853566	0.00226867
Stigmasterol	OhGene018107	-0.971219741	0.001230536
Methyl palmitate	OhGene018107	-0.984510415	0.000358033
Eriodictyol	OhGene018107	-0.971378071	0.001217098
Indole	OhGene018107	0.97774483	0.000737427
DL-Norvaline	OhGene018107	0.915067995	0.010513842
N-Sinapoylputrescine	OhGene018107	0.975773123	0.000873302
Guanine	OhGene018107	-0.974573774	0.00096152
D-(+)-Maltose	OhGene018107	-0.975444752	0.000897037
PC (14:1e/4:0)	OhGene018107	0.979984145	0.000596942
Spermidine	OhGene018107	-0.978098485	0.000714262
Cytidine	OhGene018107	-0.974252285	0.000985883
4-D-Hydroxysphinganine	OhGene018107	0.967487895	0.001568372
alpha-Keto-gamma-(methylthio)butyric acid	OhGene018107	0.954322983	0.003081935
C-pentosyl-luteolin-C-hexoside	OhGene018107	-0.959426322	0.002435938
Apigenin	OhGene018107	0.983607934	0.000400847
Uric acid	OhGene018107	0.967749297	0.00154339
Oxidized glutathione	OhGene018107	-0.973869133	0.001015312
Herbacetin	OhGene018107	-0.982378656	0.000463032
Methyl oleate	OhGene018107	0.995253778	3.37E-05
2,3,5,6-Tetramethylpyrazine	OhGene018107	0.956069779	0.002852407
1-Monopalmitin	OhGene018107	0.98586716	0.000298194
Benzoic Acid	OhGene018107	0.94173452	0.004993397
Monoolein	OhGene018107	0.993651054	6.03E-05
4-Hydroxybenzoic acid	OhGene018107	0.918127198	0.00978033
5'-S-Methyl-5'-thioadenosine	OhGene018107	0.938724843	0.005516934
Avocadyne 1-acetate	OhGene018107	0.965782778	0.001736196
Pheophorbide A	OhGene018107	-0.970316904	0.001308553
cis-Aconitic acid	OhGene018107	-0.981813497	0.000493116
Dihydrosphingosine	OhGene018107	-0.982424427	0.000460637
N6-Acetyl-L-lysine	OhGene018107	0.913361355	0.010934216
L-Leucyl-L-alanine Hydrate	OhGene018107	0.928655616	0.007453459
Ginkgolic Acid (C13:0)	OhGene018107	0.993904614	5.56E-05
Arabidopyl ketoadipic acid	OhGene018107	0.956122249	0.002845648
Cocamidopropyl betaine	OhGene018107	0.992813538	7.73E-05
PC (14:0e/3:0)	OhGene018107	-0.964028839	0.001917615
1,7-Diphenylhept-4-en-3-one	OhGene018107	0.982568764	0.000453124
Osthole	OhGene018107	-0.948318311	0.003937475
LPE 18:0	OhGene018107	-0.97366152	0.001031438
Pipecolic acid	OhGene018107	0.981423862	0.000514404
Indole-3-acetamide	OhGene018107	0.904811558	0.013160016
Raffinose	OhGene018107	-0.950144126	0.003666451
Citral	OhGene018107	0.976857864	0.000797141
Geranylgeraniol	OhGene018107	0.961357953	0.002210961
Methionine sulfoxide	OhGene018107	0.924096837	0.008423285
��-Nicotinamide mononucleotide	OhGene018107	-0.958827748	0.002507835
5-Methylcytosine	OhGene018107	-0.970608372	0.001283106
L-(-)-Methionine	OhGene018107	0.979863345	0.000604145
3,4-Dihydroxyphenylpropionic acid	OhGene018107	0.972884455	0.001092911
Engeletin	OhGene018107	-0.938565463	0.00554537
Yamogenin	OhGene018107	0.97669212	0.000808555
Dihydroartemisinic acid	OhGene018107	0.961619695	0.002181304
Glutathione (reduced)	OhGene018107	-0.967251236	0.001591161
LPC 15:0	OhGene018107	-0.9634225	0.001982402
Procyanidin B2	OhGene018107	0.977331277	0.000764982
Chikusetsusponin Iva	OhGene018107	0.977440119	0.000757681
PC (14:0e/4:0)	OhGene018107	-0.954976208	0.002995078
13-��-(21)-Epoxyeurycomanone	OhGene018107	-0.983116198	0.000425188
Loureirin A	OhGene018107	-0.960639239	0.002293414
Tetranor-12(S)-HETE	OhGene018107	0.924910317	0.008245996
Oleoyl ethanolamide	OhGene018107	0.987125157	0.000247575
L-Pyroglutamic acid	OhGene018107	0.997129592	1.23E-05
N-Caffeoyl putrescine	OhGene018107	0.962234183	0.002112453
Salicylic acid	OhGene018107	-0.967828248	0.001535883
D-Proline	OhGene018107	0.971825103	0.001179554
Kinsenoside	OhGene018107	-0.9431431	0.00475716
m-Cresol	OhGene018107	0.982242081	0.000470216
Methyl linolenate	OhGene018107	0.922137637	0.008857799
2'-O-methyladenosine	OhGene018107	-0.945289525	0.004407973
Coumalic acid	OhGene018107	-0.971475874	0.001208835
Asp-glu	OhGene018107	0.97366198	0.001031402
Anacardic Acid	OhGene018107	-0.930310473	0.007115717
Phytosphingosine	OhGene018107	0.909042485	0.012033646
4-Hydroxymephenytoin	OhGene018107	-0.924945951	0.008238272
Nicotianamine	OhGene018107	-0.971110832	0.001239821
3-Furoic acid	OhGene018107	0.99447785	4.57E-05
Ademetionine	OhGene018107	0.999166018	1.04E-06
Biotin	OhGene018107	-0.963309833	0.001994557
Schisandrin A	OhGene018107	-0.930910421	0.00699516
Salvianolic acid F	OhGene018107	-0.941428037	0.005045542
9,17-Octadecadiene-12,14-diyne-1,11,16-triol	OhGene018107	0.991297002	0.000113284
L-5-Hydroxytryptophan	OhGene018107	0.952540494	0.003325158
N-Acetyl-L-tyrosine	OhGene018107	-0.932156015	0.006748073
L-Threonine	OhGene018107	0.96489992	0.001826401
L-serine	OhGene018107	0.956609337	0.002783278
Olivetol	OhGene018107	0.979043508	0.00065416
Griffonilide	OhGene018107	-0.943362388	0.004720887
H-HoArg-OH	OhGene018107	0.988139087	0.000210188
DL-Lysine	OhGene018107	0.787459606	0.06295954
Lycoperodine 1	OhGene018107	0.888063184	0.0180935
beta-Tocopherol	OhGene018107	-0.915678571	0.010365388
Momordin Ic	OhGene018107	0.947353233	0.004084563
Integrifoside A	OhGene018107	0.840908365	0.035951906
(+)-Dihydrojasmonic acid	OhGene018107	0.857902661	0.028852891
delta-Tridecalactone	OhGene018107	0.969660318	0.001366781
H-Trp-NH2.HCl	OhGene018107	-0.904812857	0.013159662
5-Methoxyindoleacetic acid	OhGene018107	-0.986571707	0.000269268
8-Aminooctanoic acid	OhGene018107	0.967805829	0.001538013
Sodium Houttuyfonate	OhGene018107	-0.957784953	0.002635549
SDMA	OhGene018107	0.9536734	0.003169519
7-Hydroxy-4-methyl-8-nitrocoumarin	OhGene018107	-0.885464999	0.018926149
Lipoamide	OhGene018107	-0.933230927	0.006538332
4-Ethylphenol	OhGene018107	0.883941977	0.019422577
Mesalamine	OhGene018107	0.902526901	0.013788461
2-Hydroxyisocaproic Acid	OhGene018107	-0.87772047	0.021514246
trans-Zeatin-riboside	OhGene018107	0.968965901	0.001429728
Curcumol	OhGene018107	0.931866631	0.006805091
Phe-Phe	OhGene018107	-0.871767821	0.023610945
5-Ethyl-2'-deoxyuridine	OhGene018107	0.960695978	0.002286851
Thymidine	OhGene018107	0.957235329	0.002704121
Androsin	OhGene018107	-0.961422852	0.002203589
Ophiopogonanone E	OhGene018107	-0.842966822	0.035052955
Prohydrojasmon	OhGene018107	0.931237661	0.006929826
Orotidine	OhGene018107	-0.996973606	1.37E-05
Trehalose 6-phosphate	OhGene018107	-0.920524035	0.009223641
Orsellinic acid	OhGene018107	0.971592573	0.001199011
Gly-Tyr	OhGene018107	0.930340568	0.007109646
DL-m-Tyrosine	OhGene018107	0.959971437	0.00237136
Gossypol	OhGene018107	-0.958280466	0.002574472
Sweroside	OhGene018107	-0.834936611	0.038620232
N-Methylthreonine	OhGene018107	0.921205824	0.009068186
3alpha-Dihydrocadambine	OhGene018107	0.638518939	0.172385732
Adenine	OhGene018107	-0.915168769	0.01048927
Phe-Pro	OhGene018107	0.942376267	0.004885072
Heptamethoxyflavone	OhGene018107	-0.966776013	0.001637413
N-Acetylglucosamine	OhGene018107	0.941946481	0.00495749
Flavokawain B	OhGene018107	-0.829054029	0.041336051
Phellodensin F	OhGene018107	-0.981897655	0.000488576
L-Phenylalanine	OhGene003480	-0.997775378	7.42E-06
Vitamin C	OhGene003480	0.994542649	4.46E-05
L-Lysine	OhGene003480	-0.994998862	3.75E-05
N-Lauryldiethanolamine	OhGene003480	-0.998493235	3.40E-06
MAG (18:1)	OhGene003480	-0.996350177	2.00E-05
Isopimpinellin	OhGene003480	0.996699423	1.63E-05
PC (14:0e/2:0)	OhGene003480	-0.994064639	5.27E-05
2-Amino-1,3,4-tetradecanetriol	OhGene003480	0.994175361	5.08E-05
Indole-3-acrylic acid	OhGene003480	-0.997893075	6.65E-06
Shikimic Acid	OhGene003480	0.991157029	0.000116951
D-(+)-Tryptophan	OhGene003480	-0.997909465	6.55E-06
19-Nortestosterone	OhGene003480	-0.996069104	2.31E-05
D-Gluconic acid	OhGene003480	0.997741147	7.65E-06
Adenosine	OhGene003480	0.988357758	0.000202524
Mangiferin	OhGene003480	0.992721039	7.93E-05
MAG (18:3)	OhGene003480	-0.99778483	7.36E-06
isoleucine	OhGene003480	-0.997610202	8.56E-06
Nerylacetate	OhGene003480	-0.994596023	4.37E-05
Canthaxanthin	OhGene003480	0.982187819	0.000473085
Nortanshinone	OhGene003480	0.980428635	0.000570809
N-Oleoyl Glycine	OhGene003480	-0.977318335	0.000765852
Lancerin	OhGene003480	0.989368762	0.000168934
Palmitoylethanolamide	OhGene003480	0.996355274	1.99E-05
Isopropyl myristate	OhGene003480	0.986196723	0.000284481
O-Phospho-L-Tyrosine	OhGene003480	0.98439493	0.000363377
Stigmasterol	OhGene003480	0.997710083	7.86E-06
Methyl palmitate	OhGene003480	0.987953429	0.000216806
Eriodictyol	OhGene003480	0.995961842	2.44E-05
Indole	OhGene003480	-0.998128713	5.25E-06
DL-Norvaline	OhGene003480	-0.972312337	0.001139297
N-Sinapoylputrescine	OhGene003480	-0.993702976	5.94E-05
Guanine	OhGene003480	0.982792368	0.000441606
D-(+)-Maltose	OhGene003480	0.993581269	6.17E-05
PC (14:1e/4:0)	OhGene003480	-0.997500533	9.36E-06
Spermidine	OhGene003480	0.99227411	8.93E-05
Cytidine	OhGene003480	0.996621105	1.71E-05
4-D-Hydroxysphinganine	OhGene003480	-0.996089583	2.29E-05
alpha-Keto-gamma-(methylthio)butyric acid	OhGene003480	-0.989176264	0.000175096
C-pentosyl-luteolin-C-hexoside	OhGene003480	0.985795794	0.000301206
Apigenin	OhGene003480	-0.996246208	2.11E-05
Uric acid	OhGene003480	-0.995281921	3.33E-05
Oxidized glutathione	OhGene003480	0.996501426	1.83E-05
Herbacetin	OhGene003480	0.98100386	0.000537853
Methyl oleate	OhGene003480	-0.981396708	0.000515905
2,3,5,6-Tetramethylpyrazine	OhGene003480	-0.992747599	7.87E-05
1-Monopalmitin	OhGene003480	-0.98934321	0.000169746
Benzoic Acid	OhGene003480	-0.988078183	0.000212347
Monoolein	OhGene003480	-0.985849042	0.000298958
4-Hydroxybenzoic acid	OhGene003480	-0.977495855	0.000753956
5'-S-Methyl-5'-thioadenosine	OhGene003480	-0.975675114	0.000880354
Avocadyne 1-acetate	OhGene003480	-0.994746596	4.13E-05
Pheophorbide A	OhGene003480	0.990231631	0.000142666
cis-Aconitic acid	OhGene003480	0.998326072	4.20E-06
Dihydrosphingosine	OhGene003480	0.995520096	3.01E-05
N6-Acetyl-L-lysine	OhGene003480	-0.963133839	0.002013618
L-Leucyl-L-alanine Hydrate	OhGene003480	-0.977511536	0.00075291
Ginkgolic Acid (C13:0)	OhGene003480	-0.977156414	0.000776784
Arabidopyl ketoadipic acid	OhGene003480	-0.972879031	0.001093346
Cocamidopropyl betaine	OhGene003480	-0.98054513	0.000564056
PC (14:0e/3:0)	OhGene003480	0.992423191	8.59E-05
1,7-Diphenylhept-4-en-3-one	OhGene003480	-0.990443807	0.000136545
Osthole	OhGene003480	0.957937637	0.002616654
LPE 18:0	OhGene003480	0.998222117	4.74E-06
Pipecolic acid	OhGene003480	-0.995956299	2.45E-05
Indole-3-acetamide	OhGene003480	-0.954692698	0.003032625
Raffinose	OhGene003480	0.964416955	0.001876703
Citral	OhGene003480	-0.995156675	3.51E-05
Geranylgeraniol	OhGene003480	-0.994090856	5.23E-05
Methionine sulfoxide	OhGene003480	-0.971342703	0.001220094
��-Nicotinamide mononucleotide	OhGene003480	0.988190122	0.000208386
5-Methylcytosine	OhGene003480	0.990257192	0.000141921
L-(-)-Methionine	OhGene003480	-0.997847432	6.95E-06
3,4-Dihydroxyphenylpropionic acid	OhGene003480	-0.997515419	9.25E-06
Engeletin	OhGene003480	0.949881035	0.003704919
Yamogenin	OhGene003480	-0.98986188	0.000153651
Dihydroartemisinic acid	OhGene003480	-0.985693877	0.000305534
Glutathione (reduced)	OhGene003480	0.982021104	0.000481955
LPC 15:0	OhGene003480	0.990577571	0.000132755
Procyanidin B2	OhGene003480	-0.995089612	3.61E-05
Chikusetsusponin Iva	OhGene003480	-0.945787617	0.004328809
PC (14:0e/4:0)	OhGene003480	0.986560767	0.000269706
13-��-(21)-Epoxyeurycomanone	OhGene003480	0.992685964	8.00E-05
Loureirin A	OhGene003480	0.960109799	0.002355105
Tetranor-12(S)-HETE	OhGene003480	-0.969129573	0.001414765
Oleoyl ethanolamide	OhGene003480	-0.985272216	0.000323764
L-Pyroglutamic acid	OhGene003480	-0.980772659	0.000550982
N-Caffeoyl putrescine	OhGene003480	-0.987503406	0.000233272
Salicylic acid	OhGene003480	0.983062735	0.000427877
D-Proline	OhGene003480	-0.99763144	8.41E-06
Kinsenoside	OhGene003480	0.965225167	0.001792907
m-Cresol	OhGene003480	-0.986014433	0.000292026
Methyl linolenate	OhGene003480	-0.972775904	0.001101639
2'-O-methyladenosine	OhGene003480	0.970468606	0.001295278
Coumalic acid	OhGene003480	0.994977027	3.78E-05
Asp-glu	OhGene003480	-0.997475742	9.55E-06
Anacardic Acid	OhGene003480	0.957724996	0.002642988
Phytosphingosine	OhGene003480	-0.971145846	0.001236832
4-Hydroxymephenytoin	OhGene003480	0.931188425	0.006939637
Nicotianamine	OhGene003480	0.970678277	0.00127704
3-Furoic acid	OhGene003480	-0.962773233	0.002052953
Ademetionine	OhGene003480	-0.985338969	0.000320843
Biotin	OhGene003480	0.976762138	0.000803723
Schisandrin A	OhGene003480	0.954917471	0.003002838
Salvianolic acid F	OhGene003480	0.975819929	0.000869945
9,17-Octadecadiene-12,14-diyne-1,11,16-triol	OhGene003480	-0.971615993	0.001197044
L-5-Hydroxytryptophan	OhGene003480	-0.985437105	0.000316573
N-Acetyl-L-tyrosine	OhGene003480	0.945990741	0.004296728
L-Threonine	OhGene003480	-0.996761166	1.57E-05
L-serine	OhGene003480	-0.975702416	0.000878387
Olivetol	OhGene003480	-0.988988809	0.000181202
Griffonilide	OhGene003480	0.962994682	0.002028753
H-HoArg-OH	OhGene003480	-0.998548491	3.16E-06
DL-Lysine	OhGene003480	-0.884927948	0.019100498
Lycoperodine 1	OhGene003480	-0.945391251	0.004391748
beta-Tocopherol	OhGene003480	0.940618808	0.005184496
Momordin Ic	OhGene003480	-0.989549346	0.000163254
Integrifoside A	OhGene003480	-0.926267032	0.007954399
(+)-Dihydrojasmonic acid	OhGene003480	-0.921697552	0.008956863
delta-Tridecalactone	OhGene003480	-0.978203235	0.000707471
H-Trp-NH2.HCl	OhGene003480	0.904840521	0.01315214
5-Methoxyindoleacetic acid	OhGene003480	0.989860338	0.000153698
8-Aminooctanoic acid	OhGene003480	-0.991085953	0.000118836
Sodium Houttuyfonate	OhGene003480	0.966513972	0.001663197
SDMA	OhGene003480	-0.989931493	0.000151552
7-Hydroxy-4-methyl-8-nitrocoumarin	OhGene003480	0.875564176	0.022263012
Lipoamide	OhGene003480	0.952440192	0.003339114
4-Ethylphenol	OhGene003480	-0.946004582	0.004294546
Mesalamine	OhGene003480	-0.957386598	0.002685162
2-Hydroxyisocaproic Acid	OhGene003480	0.918433402	0.009708329
trans-Zeatin-riboside	OhGene003480	-0.936065015	0.006000851
Curcumol	OhGene003480	-0.927381319	0.007718733
Phe-Phe	OhGene003480	0.90602297	0.012832536
5-Ethyl-2'-deoxyuridine	OhGene003480	-0.983685844	0.000397057
Thymidine	OhGene003480	-0.904702129	0.013189794
Androsin	OhGene003480	0.935249385	0.006153225
Ophiopogonanone E	OhGene003480	0.890321663	0.017384327
Prohydrojasmon	OhGene003480	-0.914527109	0.010646207
Orotidine	OhGene003480	0.988446254	0.000199462
Trehalose 6-phosphate	OhGene003480	0.924058359	0.008431717
Orsellinic acid	OhGene003480	-0.988933413	0.000183026
Gly-Tyr	OhGene003480	-0.872226683	0.023446016
DL-m-Tyrosine	OhGene003480	-0.905635371	0.012936881
Gossypol	OhGene003480	0.980611325	0.000560237
Sweroside	OhGene003480	0.816868712	0.04723476
N-Methylthreonine	OhGene003480	-0.968706923	0.001453563
3alpha-Dihydrocadambine	OhGene003480	-0.756874889	0.081479188
Adenine	OhGene003480	0.935445534	0.00611641
Phe-Pro	OhGene003480	-0.982038799	0.00048101
Heptamethoxyflavone	OhGene003480	0.995592577	2.91E-05
N-Acetylglucosamine	OhGene003480	-0.884073264	0.019379542
Flavokawain B	OhGene003480	0.811960811	0.049713691
Phellodensin F	OhGene003480	0.943004564	0.004780145
L-Phenylalanine	novel.2866	0.99182127	0.000100064
Vitamin C	novel.2866	-0.990516792	0.00013447
L-Lysine	novel.2866	0.983516397	0.000405324
N-Lauryldiethanolamine	novel.2866	0.993124597	7.07E-05
MAG (18:1)	novel.2866	0.984636625	0.000352237
Isopimpinellin	novel.2866	-0.987455613	0.000235055
PC (14:0e/2:0)	novel.2866	0.985858879	0.000298543
2-Amino-1,3,4-tetradecanetriol	novel.2866	-0.990540168	0.000133809
Indole-3-acrylic acid	novel.2866	0.99109659	0.000118553
Shikimic Acid	novel.2866	-0.988582852	0.000194783
D-(+)-Tryptophan	novel.2866	0.991113254	0.00011811
19-Nortestosterone	novel.2866	0.98136533	0.000517641
D-Gluconic acid	novel.2866	-0.985681757	0.00030605
Adenosine	novel.2866	-0.984447233	0.000360952
Mangiferin	novel.2866	-0.987568882	0.000230839
MAG (18:3)	novel.2866	0.992144849	9.23E-05
isoleucine	novel.2866	0.991127025	0.000117745
Nerylacetate	novel.2866	0.998804234	2.14E-06
Canthaxanthin	novel.2866	-0.982949169	0.000433618
Nortanshinone	novel.2866	-0.978389402	0.000695481
N-Oleoyl Glycine	novel.2866	0.965082654	0.001807546
Lancerin	novel.2866	-0.974988432	0.000930544
Palmitoylethanolamide	novel.2866	-0.98660148	0.000268078
Isopropyl myristate	novel.2866	-0.979983767	0.000596965
O-Phospho-L-Tyrosine	novel.2866	-0.97010056	0.0013276
Stigmasterol	novel.2866	-0.981285831	0.000522053
Methyl palmitate	novel.2866	-0.991368177	0.000111441
Eriodictyol	novel.2866	-0.986197542	0.000284447
Indole	novel.2866	0.991439304	0.000109615
DL-Norvaline	novel.2866	0.948718228	0.003877299
N-Sinapoylputrescine	novel.2866	0.993299718	6.72E-05
Guanine	novel.2866	-0.985075457	0.000332451
D-(+)-Maltose	novel.2866	-0.991630608	0.000104777
PC (14:1e/4:0)	novel.2866	0.993581463	6.17E-05
Spermidine	novel.2866	-0.991392694	0.00011081
Cytidine	novel.2866	-0.987941511	0.000217234
4-D-Hydroxysphinganine	novel.2866	0.983231513	0.000419416
alpha-Keto-gamma-(methylthio)butyric acid	novel.2866	0.96666195	0.001648612
C-pentosyl-luteolin-C-hexoside	novel.2866	-0.980489365	0.000567284
Apigenin	novel.2866	0.992384703	8.68E-05
Uric acid	novel.2866	0.984271103	0.000369152
Oxidized glutathione	novel.2866	-0.989129526	0.000176609
Herbacetin	novel.2866	-0.986679104	0.000264988
Methyl oleate	novel.2866	0.998513801	3.31E-06
2,3,5,6-Tetramethylpyrazine	novel.2866	0.977390309	0.000761018
1-Monopalmitin	novel.2866	0.995906841	2.51E-05
Benzoic Acid	novel.2866	0.965867844	0.001727624
Monoolein	novel.2866	0.999132608	1.13E-06
4-Hydroxybenzoic acid	novel.2866	0.948152514	0.003962556
5'-S-Methyl-5'-thioadenosine	novel.2866	0.969002523	0.001426374
Avocadyne 1-acetate	novel.2866	0.985261369	0.00032424
Pheophorbide A	novel.2866	-0.98299417	0.000431338
cis-Aconitic acid	novel.2866	-0.990313422	0.00014029
Dihydrosphingosine	novel.2866	-0.988156685	0.000209566
N6-Acetyl-L-lysine	novel.2866	0.930505937	0.007076329
L-Leucyl-L-alanine Hydrate	novel.2866	0.962018062	0.002136545
Ginkgolic Acid (C13:0)	novel.2866	0.994631279	4.32E-05
Arabidopyl ketoadipic acid	novel.2866	0.979730586	0.00061211
Cocamidopropyl betaine	novel.2866	0.995901781	2.52E-05
PC (14:0e/3:0)	novel.2866	-0.970526048	0.001290269
1,7-Diphenylhept-4-en-3-one	novel.2866	0.996303443	2.05E-05
Osthole	novel.2866	-0.961003043	0.002251491
LPE 18:0	novel.2866	-0.983417601	0.000410184
Pipecolic acid	novel.2866	0.993991658	5.40E-05
Indole-3-acetamide	novel.2866	0.943932553	0.004627212
Raffinose	novel.2866	-0.95614313	0.00284296
Citral	novel.2866	0.991374707	0.000111273
Geranylgeraniol	novel.2866	0.981681312	0.000500288
Methionine sulfoxide	novel.2866	0.941011722	0.005116797
��-Nicotinamide mononucleotide	novel.2866	-0.96986139	0.001348816
5-Methylcytosine	novel.2866	-0.9740752	0.000999431
L-(-)-Methionine	novel.2866	0.991302331	0.000113145
3,4-Dihydroxyphenylpropionic acid	novel.2866	0.988750812	0.000189105
Engeletin	novel.2866	-0.953811856	0.003150749
Yamogenin	novel.2866	0.981566917	0.000506536
Dihydroartemisinic acid	novel.2866	0.968182949	0.001502382
Glutathione (reduced)	novel.2866	-0.98104582	0.000535487
LPC 15:0	novel.2866	-0.979427079	0.000630514
Procyanidin B2	novel.2866	0.984568251	0.000355371
Chikusetsusponin Iva	novel.2866	0.957330531	0.002692182
PC (14:0e/4:0)	novel.2866	-0.969551517	0.001376551
13-��-(21)-Epoxyeurycomanone	novel.2866	-0.99578102	2.67E-05
Loureirin A	novel.2866	-0.974775996	0.000946351
Tetranor-12(S)-HETE	novel.2866	0.958860005	0.002503934
Oleoyl ethanolamide	novel.2866	0.997579266	8.78E-06
L-Pyroglutamic acid	novel.2866	0.997278431	1.11E-05
N-Caffeoyl putrescine	novel.2866	0.970114514	0.001326367
Salicylic acid	novel.2866	-0.980927883	0.00054215
D-Proline	novel.2866	0.988149014	0.000209837
Kinsenoside	novel.2866	-0.956852221	0.002752431
m-Cresol	novel.2866	0.980152019	0.000587004
Methyl linolenate	novel.2866	0.943137695	0.004758055
2'-O-methyladenosine	novel.2866	-0.959972892	0.002371189
Coumalic acid	novel.2866	-0.987534622	0.00023211
Asp-glu	novel.2866	0.990289469	0.000140984
Anacardic Acid	novel.2866	-0.937730837	0.00569545
Phytosphingosine	novel.2866	0.943785844	0.004651228
4-Hydroxymephenytoin	novel.2866	-0.945887661	0.004312993
Nicotianamine	novel.2866	-0.987227955	0.000243646
3-Furoic acid	novel.2866	0.98634339	0.000278481
Ademetionine	novel.2866	0.997577852	8.79E-06
Biotin	novel.2866	-0.979227133	0.000642786
Schisandrin A	novel.2866	-0.956797167	0.002759408
Salvianolic acid F	novel.2866	-0.961483495	0.002196712
9,17-Octadecadiene-12,14-diyne-1,11,16-triol	novel.2866	0.991756838	0.000101645
L-5-Hydroxytryptophan	novel.2866	0.964619233	0.001855553
N-Acetyl-L-tyrosine	novel.2866	-0.934594442	0.006276932
L-Threonine	novel.2866	0.977649684	0.000743723
L-serine	novel.2866	0.967969781	0.001522472
Olivetol	novel.2866	0.983636446	0.000399458
Griffonilide	novel.2866	-0.955704753	0.002899648
H-HoArg-OH	novel.2866	0.99494436	3.83E-05
DL-Lysine	novel.2866	0.846952548	0.033342829
Lycoperodine 1	novel.2866	0.895957195	0.015674231
beta-Tocopherol	novel.2866	-0.922362322	0.008807429
Momordin Ic	novel.2866	0.971162722	0.001235393
Integrifoside A	novel.2866	0.889969318	0.017494069
(+)-Dihydrojasmonic acid	novel.2866	0.889099163	0.017766509
delta-Tridecalactone	novel.2866	0.979270581	0.000640109
H-Trp-NH2.HCl	novel.2866	-0.911069317	0.011511338
5-Methoxyindoleacetic acid	novel.2866	-0.990038911	0.000148341
8-Aminooctanoic acid	novel.2866	0.978648465	0.000678965
Sodium Houttuyfonate	novel.2866	-0.960092392	0.002357147
SDMA	novel.2866	0.97057014	0.00128643
7-Hydroxy-4-methyl-8-nitrocoumarin	novel.2866	-0.904074718	0.013361154
Lipoamide	novel.2866	-0.954596609	0.003045403
4-Ethylphenol	novel.2866	0.901853414	0.013976418
Mesalamine	novel.2866	0.918832324	0.009614913
2-Hydroxyisocaproic Acid	novel.2866	-0.902481985	0.013800958
trans-Zeatin-riboside	novel.2866	0.958135816	0.002592229
Curcumol	novel.2866	0.955415935	0.002937298
Phe-Phe	novel.2866	-0.875051032	0.022443
5-Ethyl-2'-deoxyuridine	novel.2866	0.971988593	0.001165969
Thymidine	novel.2866	0.933737211	0.006440664
Androsin	novel.2866	-0.957288815	0.00269741
Ophiopogonanone E	novel.2866	-0.872423856	0.023375315
Prohydrojasmon	novel.2866	0.949586992	0.003748145
Orotidine	novel.2866	-0.998892943	1.84E-06
Trehalose 6-phosphate	novel.2866	-0.928933549	0.007396202
Orsellinic acid	novel.2866	0.984178012	0.000373523
Gly-Tyr	novel.2866	0.926518538	0.007900905
DL-m-Tyrosine	novel.2866	0.92532584	0.008156145
Gossypol	novel.2866	-0.983284502	0.000416777
Sweroside	novel.2866	-0.859593452	0.028187011
N-Methylthreonine	novel.2866	0.940217399	0.005254109
3alpha-Dihydrocadambine	novel.2866	0.716850339	0.108910014
Adenine	novel.2866	-0.950655376	0.003592264
Phe-Pro	novel.2866	0.958318777	0.00256978
Heptamethoxyflavone	novel.2866	-0.985835039	0.000299548
N-Acetylglucosamine	novel.2866	0.902772912	0.013720111
Flavokawain B	novel.2866	-0.846548889	0.03351419
Phellodensin F	novel.2866	-0.962063404	0.002131479
L-Phenylalanine	OhGene015714	0.989050492	0.000179181
Vitamin C	OhGene015714	-0.987149561	0.00024664
L-Lysine	OhGene015714	0.975967547	0.000859398
N-Lauryldiethanolamine	OhGene015714	0.991450878	0.000109319
MAG (18:1)	OhGene015714	0.988098021	0.000211643
Isopimpinellin	OhGene015714	-0.987098008	0.000248618
PC (14:0e/2:0)	OhGene015714	0.990164453	0.000144631
2-Amino-1,3,4-tetradecanetriol	OhGene015714	-0.985988153	0.000293122
Indole-3-acrylic acid	OhGene015714	0.990020926	0.000148876
Shikimic Acid	OhGene015714	-0.987110856	0.000248124
D-(+)-Tryptophan	OhGene015714	0.990101445	0.000146487
19-Nortestosterone	OhGene015714	0.976141261	0.000847068
D-Gluconic acid	OhGene015714	-0.983666693	0.000397987
Adenosine	OhGene015714	-0.98164122	0.000502473
Mangiferin	OhGene015714	-0.982336192	0.00046526
MAG (18:3)	OhGene015714	0.992301271	8.87E-05
isoleucine	OhGene015714	0.985915042	0.000296182
Nerylacetate	OhGene015714	0.992811125	7.73E-05
Canthaxanthin	OhGene015714	-0.978260326	0.000703783
Nortanshinone	OhGene015714	-0.974933082	0.00093465
N-Oleoyl Glycine	OhGene015714	0.943791764	0.004650258
Lancerin	OhGene015714	-0.974788102	0.000945447
Palmitoylethanolamide	OhGene015714	-0.98069858	0.000555222
Isopropyl myristate	OhGene015714	-0.981452734	0.000512811
O-Phospho-L-Tyrosine	OhGene015714	-0.96856406	0.001466795
Stigmasterol	OhGene015714	-0.982414886	0.000461135
Methyl palmitate	OhGene015714	-0.991709569	0.000102812
Eriodictyol	OhGene015714	-0.984310581	0.000367306
Indole	OhGene015714	0.987170653	0.000245832
DL-Norvaline	OhGene015714	0.935342357	0.006135762
N-Sinapoylputrescine	OhGene015714	0.981428231	0.000514163
Guanine	OhGene015714	-0.984981873	0.000336623
D-(+)-Maltose	OhGene015714	-0.984301872	0.000367713
PC (14:1e/4:0)	OhGene015714	0.987407678	0.000236851
Spermidine	OhGene015714	-0.98728588	0.000241446
Cytidine	OhGene015714	-0.984919053	0.000339437
4-D-Hydroxysphinganine	OhGene015714	0.98128831	0.000521915
alpha-Keto-gamma-(methylthio)butyric acid	OhGene015714	0.974401864	0.00097451
C-pentosyl-luteolin-C-hexoside	OhGene015714	-0.972197015	0.001148763
Apigenin	OhGene015714	0.992237928	9.01E-05
Uric acid	OhGene015714	0.980883189	0.000544686
Oxidized glutathione	OhGene015714	-0.985080858	0.000332211
Herbacetin	OhGene015714	-0.988294634	0.000204721
Methyl oleate	OhGene015714	0.992266643	8.95E-05
2,3,5,6-Tetramethylpyrazine	OhGene015714	0.971015869	0.001247945
1-Monopalmitin	OhGene015714	0.984897622	0.0003404
Benzoic Acid	OhGene015714	0.960364114	0.002325371
Monoolein	OhGene015714	0.990940346	0.000122744
4-Hydroxybenzoic acid	OhGene015714	0.940641091	0.005180645
5'-S-Methyl-5'-thioadenosine	OhGene015714	0.949485292	0.003763153
Avocadyne 1-acetate	OhGene015714	0.977697773	0.000740538
Pheophorbide A	OhGene015714	-0.979971584	0.000597689
cis-Aconitic acid	OhGene015714	-0.991986109	9.61E-05
Dihydrosphingosine	OhGene015714	-0.989493213	0.000165009
N6-Acetyl-L-lysine	OhGene015714	0.942069052	0.004936784
L-Leucyl-L-alanine Hydrate	OhGene015714	0.942324684	0.004893736
Ginkgolic Acid (C13:0)	OhGene015714	0.989451373	0.000166323
Arabidopyl ketoadipic acid	OhGene015714	0.953887565	0.003140509
Cocamidopropyl betaine	OhGene015714	0.992712862	7.95E-05
PC (14:0e/3:0)	OhGene015714	-0.976614061	0.000813958
1,7-Diphenylhept-4-en-3-one	OhGene015714	0.982969114	0.000432607
Osthole	OhGene015714	-0.961814092	0.002159405
LPE 18:0	OhGene015714	-0.985239528	0.000325199
Pipecolic acid	OhGene015714	0.98784761	0.000220624
Indole-3-acetamide	OhGene015714	0.911663705	0.011360294
Raffinose	OhGene015714	-0.960671339	0.0022897
Citral	OhGene015714	0.985784008	0.000301705
Geranylgeraniol	OhGene015714	0.9740914	0.000998188
Methionine sulfoxide	OhGene015714	0.950868812	0.003561512
��-Nicotinamide mononucleotide	OhGene015714	-0.974428088	0.000972523
5-Methylcytosine	OhGene015714	-0.983980176	0.000382896
L-(-)-Methionine	OhGene015714	0.989530807	0.000163832
3,4-Dihydroxyphenylpropionic acid	OhGene015714	0.982970068	0.000432558
Engeletin	OhGene015714	-0.944303985	0.004566683
Yamogenin	OhGene015714	0.989349681	0.00016954
Dihydroartemisinic acid	OhGene015714	0.980121874	0.000588783
Glutathione (reduced)	OhGene015714	-0.979613298	0.00061919
LPC 15:0	OhGene015714	-0.979068499	0.000652606
Procyanidin B2	OhGene015714	0.990028458	0.000148652
Chikusetsusponin Iva	OhGene015714	0.981180336	0.000527937
PC (14:0e/4:0)	OhGene015714	-0.966895554	0.001625717
13-��-(21)-Epoxyeurycomanone	OhGene015714	-0.988221509	0.000207282
Loureirin A	OhGene015714	-0.966328967	0.001681521
Tetranor-12(S)-HETE	OhGene015714	0.931181968	0.006940924
Oleoyl ethanolamide	OhGene015714	0.984139197	0.000375353
L-Pyroglutamic acid	OhGene015714	0.991823114	0.000100019
N-Caffeoyl putrescine	OhGene015714	0.980586373	0.000561675
Salicylic acid	OhGene015714	-0.977013147	0.00078652
D-Proline	OhGene015714	0.983077614	0.000427128
Kinsenoside	OhGene015714	-0.960493912	0.002310267
m-Cresol	OhGene015714	0.993716584	5.91E-05
Methyl linolenate	OhGene015714	0.948302385	0.00393988
2'-O-methyladenosine	OhGene015714	-0.963587859	0.001964628
Coumalic acid	OhGene015714	-0.983218977	0.000420041
Asp-glu	OhGene015714	0.981613422	0.000503991
Anacardic Acid	OhGene015714	-0.941275105	0.00507166
Phytosphingosine	OhGene015714	0.929614441	0.007256841
4-Hydroxymephenytoin	OhGene015714	-0.934535758	0.006288075
Nicotianamine	OhGene015714	-0.971331205	0.001221068
3-Furoic acid	OhGene015714	0.983750199	0.000393939
Ademetionine	OhGene015714	0.99735962	1.04E-05
Biotin	OhGene015714	-0.974531059	0.00096474
Schisandrin A	OhGene015714	-0.940206866	0.005255942
Salvianolic acid F	OhGene015714	-0.960627502	0.002294773
9,17-Octadecadiene-12,14-diyne-1,11,16-triol	OhGene015714	0.990080671	0.000147102
L-5-Hydroxytryptophan	OhGene015714	0.971198265	0.001232364
N-Acetyl-L-tyrosine	OhGene015714	-0.9494575	0.00376726
L-Threonine	OhGene015714	0.980513241	0.000565901
L-serine	OhGene015714	0.974138713	0.000994561
Olivetol	OhGene015714	0.983164462	0.000422767
Griffonilide	OhGene015714	-0.948134559	0.003965276
H-HoArg-OH	OhGene015714	0.993968315	5.45E-05
DL-Lysine	OhGene015714	0.812370644	0.049504438
Lycoperodine 1	OhGene015714	0.919485394	0.009462931
beta-Tocopherol	OhGene015714	-0.922550776	0.008765288
Momordin Ic	OhGene015714	0.96164669	0.002178256
Integrifoside A	OhGene015714	0.866555442	0.025523022
(+)-Dihydrojasmonic acid	OhGene015714	0.892208237	0.016802376
delta-Tridecalactone	OhGene015714	0.981948041	0.000485869
H-Trp-NH2.HCl	OhGene015714	-0.923099236	0.008643206
5-Methoxyindoleacetic acid	OhGene015714	-0.995591234	2.91E-05
8-Aminooctanoic acid	OhGene015714	0.978665403	0.000677892
Sodium Houttuyfonate	OhGene015714	-0.974820087	0.00094306
SDMA	OhGene015714	0.968714481	0.001452865
7-Hydroxy-4-methyl-8-nitrocoumarin	OhGene015714	-0.886527841	0.018583366
Lipoamide	OhGene015714	-0.947561182	0.004052646
4-Ethylphenol	OhGene015714	0.917861465	0.009843025
Mesalamine	OhGene015714	0.933535644	0.006479462
2-Hydroxyisocaproic Acid	OhGene015714	-0.895616197	0.015775286
trans-Zeatin-riboside	OhGene015714	0.965432881	0.001771677
Curcumol	OhGene015714	0.917884042	0.009837691
Phe-Phe	OhGene015714	-0.88850362	0.017954134
5-Ethyl-2'-deoxyuridine	OhGene015714	0.967097089	0.001606092
Thymidine	OhGene015714	0.94360115	0.004681548
Androsin	OhGene015714	-0.965968668	0.001717491
Ophiopogonanone E	OhGene015714	-0.859659651	0.02816109
Prohydrojasmon	OhGene015714	0.912457887	0.011159988
Orotidine	OhGene015714	-0.995182603	3.48E-05
Trehalose 6-phosphate	OhGene015714	-0.924217009	0.008396979
Orsellinic acid	OhGene015714	0.972550033	0.001119909
Gly-Tyr	OhGene015714	0.900569093	0.014338246
DL-m-Tyrosine	OhGene015714	0.955787459	0.002888911
Gossypol	OhGene015714	-0.962930244	0.00203578
Sweroside	OhGene015714	-0.832817519	0.039588599
N-Methylthreonine	OhGene015714	0.933613801	0.006464405
3alpha-Dihydrocadambine	OhGene015714	0.661178238	0.152751879
Adenine	OhGene015714	-0.914286719	0.010705292
Phe-Pro	OhGene015714	0.956062182	0.002853386
Heptamethoxyflavone	OhGene015714	-0.976726813	0.000806159
N-Acetylglucosamine	OhGene015714	0.939586131	0.005364503
Flavokawain B	OhGene015714	-0.833668389	0.039198425
Phellodensin F	OhGene015714	-0.981316223	0.000520364
L-Phenylalanine	novel.5171	-0.990093224	0.00014673
Vitamin C	novel.5171	0.983333551	0.000414341
L-Lysine	novel.5171	-0.988367635	0.000202181
N-Lauryldiethanolamine	novel.5171	-0.991085816	0.00011884
MAG (18:1)	novel.5171	-0.990127689	0.000145713
Isopimpinellin	novel.5171	0.991511475	0.000107777
PC (14:0e/2:0)	novel.5171	-0.985609752	0.000309129
2-Amino-1,3,4-tetradecanetriol	novel.5171	0.982956327	0.000433255
Indole-3-acrylic acid	novel.5171	-0.990558779	0.000133284
Shikimic Acid	novel.5171	0.977858516	0.000729941
D-(+)-Tryptophan	novel.5171	-0.990598945	0.000132154
19-Nortestosterone	novel.5171	-0.991357224	0.000111724
D-Gluconic acid	novel.5171	0.991361283	0.000111619
Adenosine	novel.5171	0.976044812	0.000853903
Mangiferin	novel.5171	0.981046907	0.000535425
MAG (18:3)	novel.5171	-0.990309067	0.000140416
isoleucine	novel.5171	-0.990431481	0.000136897
Nerylacetate	novel.5171	-0.985428194	0.000316959
Canthaxanthin	novel.5171	0.969337596	0.00139586
Nortanshinone	novel.5171	0.96651929	0.001662672
N-Oleoyl Glycine	novel.5171	-0.971648359	0.001194329
Lancerin	novel.5171	0.992198673	9.11E-05
Palmitoylethanolamide	novel.5171	0.994005171	5.38E-05
Isopropyl myristate	novel.5171	0.978503972	0.000688152
O-Phospho-L-Tyrosine	novel.5171	0.988760574	0.000188777
Stigmasterol	novel.5171	0.999001652	1.49E-06
Methyl palmitate	novel.5171	0.974524006	0.000965272
Eriodictyol	novel.5171	0.987311976	0.000240458
Indole	novel.5171	-0.99123346	0.000114941
DL-Norvaline	novel.5171	-0.966029863	0.001711355
N-Sinapoylputrescine	novel.5171	-0.984858089	0.00034218
Guanine	novel.5171	0.965334486	0.001781718
D-(+)-Maltose	novel.5171	0.982101503	0.000477667
PC (14:1e/4:0)	novel.5171	-0.990464331	0.00013596
Spermidine	novel.5171	0.979696744	0.000614149
Cytidine	novel.5171	0.98972656	0.000157773
4-D-Hydroxysphinganine	novel.5171	-0.989481715	0.00016537
alpha-Keto-gamma-(methylthio)butyric acid	novel.5171	-0.984430755	0.000361715
C-pentosyl-luteolin-C-hexoside	novel.5171	0.972060703	0.001160002
Apigenin	novel.5171	-0.988163583	0.000209322
Uric acid	novel.5171	-0.987580521	0.000230407
Oxidized glutathione	novel.5171	0.98754801	0.000231613
Herbacetin	novel.5171	0.967475309	0.00156958
Methyl oleate	novel.5171	-0.967607695	0.001556898
2,3,5,6-Tetramethylpyrazine	novel.5171	-0.986542905	0.000270422
1-Monopalmitin	novel.5171	-0.983250543	0.000418467
Benzoic Acid	novel.5171	-0.983680665	0.000397308
Monoolein	novel.5171	-0.975534881	0.000890491
4-Hydroxybenzoic acid	novel.5171	-0.974430706	0.000972325
5'-S-Methyl-5'-thioadenosine	novel.5171	-0.965173381	0.00179822
Avocadyne 1-acetate	novel.5171	-0.986671618	0.000265285
Pheophorbide A	novel.5171	0.984130302	0.000375773
cis-Aconitic acid	novel.5171	0.992168045	9.18E-05
Dihydrosphingosine	novel.5171	0.993664496	6.01E-05
N6-Acetyl-L-lysine	novel.5171	-0.956884973	0.002748285
L-Leucyl-L-alanine Hydrate	novel.5171	-0.971636041	0.001195362
Ginkgolic Acid (C13:0)	novel.5171	-0.965629872	0.001751658
Arabidopyl ketoadipic acid	novel.5171	-0.966170806	0.001697264
Cocamidopropyl betaine	novel.5171	-0.964517121	0.001866215
PC (14:0e/3:0)	novel.5171	0.997783634	7.36E-06
1,7-Diphenylhept-4-en-3-one	novel.5171	-0.98266352	0.000448225
Osthole	novel.5171	0.935852934	0.006040292
LPE 18:0	novel.5171	0.997378898	1.03E-05
Pipecolic acid	novel.5171	-0.988451782	0.000199272
Indole-3-acetamide	novel.5171	-0.95257695	0.003320093
Raffinose	novel.5171	0.95950676	0.002426355
Citral	novel.5171	-0.985893323	0.000297094
Geranylgeraniol	novel.5171	-0.987967583	0.000216298
Methionine sulfoxide	novel.5171	-0.965255953	0.001789753
��-Nicotinamide mononucleotide	novel.5171	0.985769414	0.000302323
5-Methylcytosine	novel.5171	0.988626998	0.000193282
L-(-)-Methionine	novel.5171	-0.99078532	0.000126974
3,4-Dihydroxyphenylpropionic acid	novel.5171	-0.991679	0.00010357
Engeletin	novel.5171	0.93773469	0.005694753
Yamogenin	novel.5171	-0.98151157	0.000509573
Dihydroartemisinic acid	novel.5171	-0.978706616	0.000675285
Glutathione (reduced)	novel.5171	0.964861282	0.001830401
LPC 15:0	novel.5171	0.97943691	0.000629914
Procyanidin B2	novel.5171	-0.988600025	0.000194198
Chikusetsusponin Iva	novel.5171	-0.931639075	0.006850091
PC (14:0e/4:0)	novel.5171	0.986173305	0.000285445
13-��-(21)-Epoxyeurycomanone	novel.5171	0.981631696	0.000502993
Loureirin A	novel.5171	0.9354772	0.006110477
Tetranor-12(S)-HETE	novel.5171	-0.967714581	0.001546696
Oleoyl ethanolamide	novel.5171	-0.975650743	0.000882111
L-Pyroglutamic acid	novel.5171	-0.971171155	0.001234674
N-Caffeoyl putrescine	novel.5171	-0.980392834	0.000572893
Salicylic acid	novel.5171	0.972307756	0.001139672
D-Proline	novel.5171	-0.990781463	0.00012708
Kinsenoside	novel.5171	0.949877288	0.003705468
m-Cresol	novel.5171	-0.977359565	0.000763081
Methyl linolenate	novel.5171	-0.965905328	0.001723853
2'-O-methyladenosine	novel.5171	0.955803155	0.002886875
Coumalic acid	novel.5171	0.985435713	0.000316633
Asp-glu	novel.5171	-0.992736788	7.89E-05
Anacardic Acid	novel.5171	0.964299373	0.001889051
Phytosphingosine	novel.5171	-0.96825614	0.001495515
4-Hydroxymephenytoin	novel.5171	0.901123867	0.014181404
Nicotianamine	novel.5171	0.951888607	0.003416377
3-Furoic acid	novel.5171	-0.954247626	0.003092033
Ademetionine	novel.5171	-0.975615136	0.000884682
Biotin	novel.5171	0.957691777	0.002647113
Schisandrin A	novel.5171	0.936873999	0.005851563
Salvianolic acid F	novel.5171	0.963189842	0.002007543
9,17-Octadecadiene-12,14-diyne-1,11,16-triol	novel.5171	-0.952466032	0.003335516
L-5-Hydroxytryptophan	novel.5171	-0.981281936	0.00052227
N-Acetyl-L-tyrosine	novel.5171	0.933489861	0.006488291
L-Threonine	novel.5171	-0.994452019	4.61E-05
L-serine	novel.5171	-0.959211916	0.002461573
Olivetol	novel.5171	-0.989331163	0.000170129
Griffonilide	novel.5171	0.964104415	0.001909614
H-HoArg-OH	novel.5171	-0.994055045	5.29E-05
DL-Lysine	novel.5171	-0.884265175	0.019316717
Lycoperodine 1	novel.5171	-0.953768445	0.003156628
beta-Tocopherol	novel.5171	0.951146045	0.003521763
Momordin Ic	novel.5171	-0.987233878	0.000243421
Integrifoside A	novel.5171	-0.92416512	0.008408333
(+)-Dihydrojasmonic acid	novel.5171	-0.905799574	0.012892626
delta-Tridecalactone	novel.5171	-0.959820118	0.002389201
H-Trp-NH2.HCl	novel.5171	0.872752624	0.023257654
5-Methoxyindoleacetic acid	novel.5171	0.97737694	0.000761915
8-Aminooctanoic acid	novel.5171	-0.988987655	0.00018124
Sodium Houttuyfonate	novel.5171	0.949915268	0.003699902
SDMA	novel.5171	-0.988601602	0.000194145
7-Hydroxy-4-methyl-8-nitrocoumarin	novel.5171	0.843735564	0.034719984
Lipoamide	novel.5171	0.928183242	0.007551267
4-Ethylphenol	novel.5171	-0.944578298	0.004522232
Mesalamine	novel.5171	-0.954241958	0.003092794
2-Hydroxyisocaproic Acid	novel.5171	0.906795644	0.012625742
trans-Zeatin-riboside	novel.5171	-0.918599741	0.009669324
Curcumol	novel.5171	-0.914758536	0.010589474
Phe-Phe	novel.5171	0.917134666	0.010015491
5-Ethyl-2'-deoxyuridine	novel.5171	-0.986903809	0.000256142
Thymidine	novel.5171	-0.8951645	0.015909627
Androsin	novel.5171	0.907306904	0.012489805
Ophiopogonanone E	novel.5171	0.881517524	0.020225511
Prohydrojasmon	novel.5171	-0.901666679	0.014028749
Orotidine	novel.5171	0.980133045	0.000588123
Trehalose 6-phosphate	novel.5171	0.914860305	0.010564573
Orsellinic acid	novel.5171	-0.991571034	0.000106272
Gly-Tyr	novel.5171	-0.856561066	0.029386483
DL-m-Tyrosine	novel.5171	-0.895317043	0.015864197
Gossypol	novel.5171	0.969132442	0.001414504
Sweroside	novel.5171	0.771864671	0.072131858
N-Methylthreonine	novel.5171	-0.980347583	0.000575531
3alpha-Dihydrocadambine	novel.5171	-0.7591621	0.080019694
Adenine	novel.5171	0.916818827	0.010090892
Phe-Pro	novel.5171	-0.987335037	0.000239586
Heptamethoxyflavone	novel.5171	0.990623306	0.000131471
N-Acetylglucosamine	novel.5171	-0.872877849	0.023212912
Flavokawain B	novel.5171	0.76684142	0.075206794
Phellodensin F	novel.5171	0.926444987	0.007916531
L-Phenylalanine	OhGene003887	0.990632283	0.00013122
Vitamin C	OhGene003887	-0.98969086	0.00015887
L-Lysine	OhGene003887	0.989403434	0.000167836
N-Lauryldiethanolamine	OhGene003887	0.990728272	0.000128549
MAG (18:1)	OhGene003887	0.980334336	0.000576305
Isopimpinellin	OhGene003887	-0.985049795	0.000333592
PC (14:0e/2:0)	OhGene003887	0.979232828	0.000642435
2-Amino-1,3,4-tetradecanetriol	OhGene003887	-0.990799894	0.000126574
Indole-3-acrylic acid	OhGene003887	0.988706155	0.000190606
Shikimic Acid	OhGene003887	-0.98543614	0.000316614
D-(+)-Tryptophan	OhGene003887	0.988660847	0.000192136
19-Nortestosterone	OhGene003887	0.986449978	0.000274161
D-Gluconic acid	OhGene003887	-0.98695403	0.000254186
Adenosine	OhGene003887	-0.982521541	0.000455575
Mangiferin	OhGene003887	-0.988982002	0.000181426
MAG (18:3)	OhGene003887	0.988075922	0.000212428
isoleucine	OhGene003887	0.992381752	8.68E-05
Nerylacetate	OhGene003887	0.996109071	2.27E-05
Canthaxanthin	OhGene003887	-0.980121525	0.000588803
Nortanshinone	OhGene003887	-0.97604324	0.000854015
N-Oleoyl Glycine	OhGene003887	0.983942641	0.000384688
Lancerin	OhGene003887	-0.97361065	0.001035408
Palmitoylethanolamide	OhGene003887	-0.989194548	0.000174506
Isopropyl myristate	OhGene003887	-0.974180695	0.000991349
O-Phospho-L-Tyrosine	OhGene003887	-0.969568284	0.001375043
Stigmasterol	OhGene003887	-0.980581288	0.000561968
Methyl palmitate	OhGene003887	-0.983095934	0.000426206
Eriodictyol	OhGene003887	-0.986400624	0.000276157
Indole	OhGene003887	0.991907471	9.80E-05
DL-Norvaline	OhGene003887	0.966091143	0.001705221
N-Sinapoylputrescine	OhGene003887	0.998012687	5.92E-06
Guanine	OhGene003887	-0.979152669	0.000647387
D-(+)-Maltose	OhGene003887	-0.99340244	6.51E-05
PC (14:1e/4:0)	OhGene003887	0.994395943	4.70E-05
Spermidine	OhGene003887	-0.989571825	0.000162553
Cytidine	OhGene003887	-0.98901759	0.000180258
4-D-Hydroxysphinganine	OhGene003887	0.984578967	0.000354879
alpha-Keto-gamma-(methylthio)butyric acid	OhGene003887	0.963915171	0.001929679
C-pentosyl-luteolin-C-hexoside	OhGene003887	-0.984945908	0.000338233
Apigenin	OhGene003887	0.987602596	0.000229591
Uric acid	OhGene003887	0.986132448	0.00028713
Oxidized glutathione	OhGene003887	-0.990331348	0.000139772
Herbacetin	OhGene003887	-0.975742815	0.00087548
Methyl oleate	OhGene003887	0.990104841	0.000146387
2,3,5,6-Tetramethylpyrazine	OhGene003887	0.984036346	0.000380223
1-Monopalmitin	OhGene003887	0.995699175	2.77E-05
Benzoic Acid	OhGene003887	0.974974599	0.00093157
Monoolein	OhGene003887	0.99374082	5.86E-05
4-Hydroxybenzoic acid	OhGene003887	0.962868426	0.002042533
5'-S-Methyl-5'-thioadenosine	OhGene003887	0.983820775	0.000390533
Avocadyne 1-acetate	OhGene003887	0.990425487	0.000137068
Pheophorbide A	OhGene003887	-0.981752181	0.000496436
cis-Aconitic acid	OhGene003887	-0.986328985	0.000279067
Dihydrosphingosine	OhGene003887	-0.982762594	0.000443131
N6-Acetyl-L-lysine	OhGene003887	0.929279205	0.007325294
L-Leucyl-L-alanine Hydrate	OhGene003887	0.981315326	0.000520414
Ginkgolic Acid (C13:0)	OhGene003887	0.984124942	0.000376026
Arabidopyl ketoadipic acid	OhGene003887	0.994073738	5.26E-05
Cocamidopropyl betaine	OhGene003887	0.986202199	0.000284256
PC (14:0e/3:0)	OhGene003887	-0.967829805	0.001535735
1,7-Diphenylhept-4-en-3-one	OhGene003887	0.999054084	1.34E-06
Osthole	OhGene003887	-0.953426001	0.003203193
LPE 18:0	OhGene003887	-0.981467177	0.000512016
Pipecolic acid	OhGene003887	0.993691764	5.96E-05
Indole-3-acetamide	OhGene003887	0.971859351	0.001176702
Raffinose	OhGene003887	-0.947511888	0.0040602
Citral	OhGene003887	0.991774343	0.000101214
Geranylgeraniol	OhGene003887	0.987875168	0.000219626
Methionine sulfoxide	OhGene003887	0.940306598	0.005238601
��-Nicotinamide mononucleotide	OhGene003887	-0.966757049	0.001639272
5-Methylcytosine	OhGene003887	-0.966531551	0.001661461
L-(-)-Methionine	OhGene003887	0.98933208	0.0001701
3,4-Dihydroxyphenylpropionic acid	OhGene003887	0.991435344	0.000109716
Engeletin	OhGene003887	-0.952875927	0.003278694
Yamogenin	OhGene003887	0.971568205	0.001201059
Dihydroartemisinic acid	OhGene003887	0.95906745	0.00247892
Glutathione (reduced)	OhGene003887	-0.978080518	0.00071543
LPC 15:0	OhGene003887	-0.979504849	0.000625772
Procyanidin B2	OhGene003887	0.977795827	0.000734064
Chikusetsusponin Iva	OhGene003887	0.923879629	0.008470934
PC (14:0e/4:0)	OhGene003887	-0.974403893	0.000974356
13-��-(21)-Epoxyeurycomanone	OhGene003887	-0.994827174	4.01E-05
Loureirin A	OhGene003887	-0.971870029	0.001175813
Tetranor-12(S)-HETE	OhGene003887	0.982466277	0.000458452
Oleoyl ethanolamide	OhGene003887	0.997646104	8.30E-06
L-Pyroglutamic acid	OhGene003887	0.987826034	0.000221406
N-Caffeoyl putrescine	OhGene003887	0.962378929	0.002096394
Salicylic acid	OhGene003887	-0.978452314	0.000691452
D-Proline	OhGene003887	0.99091234	0.000123503
Kinsenoside	OhGene003887	-0.951180283	0.00351687
m-Cresol	OhGene003887	0.964030264	0.001917464
Methyl linolenate	OhGene003887	0.947272993	0.004096912
2'-O-methyladenosine	OhGene003887	-0.955517802	0.002923991
Coumalic acid	OhGene003887	-0.988814539	0.000186972
Asp-glu	OhGene003887	0.994822325	4.01E-05
Anacardic Acid	OhGene003887	-0.934388238	0.006316129
Phytosphingosine	OhGene003887	0.96335067	0.001990147
4-Hydroxymephenytoin	OhGene003887	-0.945237754	0.004416242
Nicotianamine	OhGene003887	-0.988218336	0.000207394
3-Furoic acid	OhGene003887	0.970459393	0.001296082
Ademetionine	OhGene003887	0.985483654	0.000314557
Biotin	OhGene003887	-0.977106413	0.000780175
Schisandrin A	OhGene003887	-0.967890838	0.001529945
Salvianolic acid F	OhGene003887	-0.962997267	0.002028471
9,17-Octadecadiene-12,14-diyne-1,11,16-triol	OhGene003887	0.978643525	0.000679278
L-5-Hydroxytryptophan	OhGene003887	0.961273745	0.002220545
N-Acetyl-L-tyrosine	OhGene003887	-0.923082041	0.008647021
L-Threonine	OhGene003887	0.977359271	0.000763101
L-serine	OhGene003887	0.960693657	0.002287119
Olivetol	OhGene003887	0.978342739	0.000698476
Griffonilide	OhGene003887	-0.956973923	0.002737039
H-HoArg-OH	OhGene003887	0.990637494	0.000131074
DL-Lysine	OhGene003887	0.891050489	0.017158379
Lycoperodine 1	OhGene003887	0.890924753	0.017197258
beta-Tocopherol	OhGene003887	-0.920591093	0.009208294
Momordin Ic	OhGene003887	0.981475273	0.00051157
Integrifoside A	OhGene003887	0.922682768	0.008735832
(+)-Dihydrojasmonic acid	OhGene003887	0.897913317	0.015100578
delta-Tridecalactone	OhGene003887	0.971079359	0.001242511
H-Trp-NH2.HCl	OhGene003887	-0.895067538	0.015938536
5-Methoxyindoleacetic acid	OhGene003887	-0.979134283	0.000648525
8-Aminooctanoic acid	OhGene003887	0.976688122	0.000808831
Sodium Houttuyfonate	OhGene003887	-0.94524836	0.004414548
SDMA	OhGene003887	0.973854801	0.001016421
7-Hydroxy-4-methyl-8-nitrocoumarin	OhGene003887	-0.901279076	0.014137673
Lipoamide	OhGene003887	-0.956873484	0.002749739
4-Ethylphenol	OhGene003887	0.901870477	0.013971641
Mesalamine	OhGene003887	0.917422552	0.009947003
2-Hydroxyisocaproic Acid	OhGene003887	-0.914230856	0.010719045
trans-Zeatin-riboside	OhGene003887	0.937266999	0.005779704
Curcumol	OhGene003887	0.970523018	0.001290533
Phe-Phe	OhGene003887	-0.867027233	0.025347039
5-Ethyl-2'-deoxyuridine	OhGene003887	0.973351213	0.001055774
Thymidine	OhGene003887	0.906166464	0.012794009
Androsin	OhGene003887	-0.934199451	0.00635212
Ophiopogonanone E	OhGene003887	-0.890929238	0.01719587
Prohydrojasmon	OhGene003887	0.960964293	0.002255939
Orotidine	OhGene003887	-0.990759759	0.000127679
Trehalose 6-phosphate	OhGene003887	-0.92221699	0.008839994
Orsellinic acid	OhGene003887	0.989389668	0.000168271
Gly-Tyr	OhGene003887	0.919078287	0.009557535
DL-m-Tyrosine	OhGene003887	0.881696851	0.020165589
Gossypol	OhGene003887	-0.994535091	4.47E-05
Sweroside	OhGene003887	-0.864013313	0.02648121
N-Methylthreonine	OhGene003887	0.950657597	0.003591943
3alpha-Dihydrocadambine	OhGene003887	0.781946203	0.066137236
Adenine	OhGene003887	-0.972267487	0.001142974
Phe-Pro	OhGene003887	0.963096325	0.002017693
Heptamethoxyflavone	OhGene003887	-0.991938857	9.72E-05
N-Acetylglucosamine	OhGene003887	0.853989968	0.030422005
Flavokawain B	OhGene003887	-0.84288853	0.03508695
Phellodensin F	OhGene003887	-0.930172666	0.007143551
L-Phenylalanine	OhGene027779	0.955938854	0.002869307
Vitamin C	OhGene027779	-0.954567469	0.003049283
L-Lysine	OhGene027779	0.963012645	0.002026796
N-Lauryldiethanolamine	OhGene027779	0.954008069	0.003124244
MAG (18:1)	OhGene027779	0.936580665	0.005905481
Isopimpinellin	OhGene027779	-0.947953435	0.003992774
PC (14:0e/2:0)	OhGene027779	0.93367128	0.006453342
2-Amino-1,3,4-tetradecanetriol	OhGene027779	-0.957194812	0.00270921
Indole-3-acrylic acid	OhGene027779	0.951460654	0.003476921
Shikimic Acid	OhGene027779	-0.947124734	0.004119776
D-(+)-Tryptophan	OhGene027779	0.951317572	0.00349728
19-Nortestosterone	OhGene027779	0.956976082	0.002736766
D-Gluconic acid	OhGene027779	-0.951216242	0.003511733
Adenosine	OhGene027779	-0.947877396	0.004004346
Mangiferin	OhGene027779	-0.957109181	0.002719982
MAG (18:3)	OhGene027779	0.948724701	0.003876329
isoleucine	OhGene027779	0.961760098	0.002165476
Nerylacetate	OhGene027779	0.964921535	0.001824166
Canthaxanthin	OhGene027779	-0.949110654	0.003818694
Nortanshinone	OhGene027779	-0.942942757	0.004790418
N-Oleoyl Glycine	OhGene027779	0.980618958	0.000559797
Lancerin	OhGene027779	-0.939507373	0.005378355
Palmitoylethanolamide	OhGene027779	-0.961658687	0.002176902
Isopropyl myristate	OhGene027779	-0.934975434	0.006204823
O-Phospho-L-Tyrosine	OhGene027779	-0.93848964	0.005558924
Stigmasterol	OhGene027779	-0.942370861	0.00488598
Methyl palmitate	OhGene027779	-0.94256348	0.004853691
Eriodictyol	OhGene027779	-0.950076933	0.003676257
Indole	OhGene027779	0.95979582	0.002392072
DL-Norvaline	OhGene027779	0.95089122	0.003558291
N-Sinapoylputrescine	OhGene027779	0.977183553	0.000774946
Guanine	OhGene027779	-0.937064764	0.005816628
D-(+)-Maltose	OhGene027779	-0.96456499	0.001861213
PC (14:1e/4:0)	OhGene027779	0.965232427	0.001792163
Spermidine	OhGene027779	-0.955784405	0.002889307
Cytidine	OhGene027779	-0.953634569	0.003174793
4-D-Hydroxysphinganine	OhGene027779	0.949377244	0.003779131
alpha-Keto-gamma-(methylthio)butyric acid	OhGene027779	0.914181057	0.010731313
C-pentosyl-luteolin-C-hexoside	OhGene027779	-0.958110384	0.002595357
Apigenin	OhGene027779	0.948918878	0.003847279
Uric acid	OhGene027779	0.952983211	0.003263901
Oxidized glutathione	OhGene027779	-0.956889155	0.002747756
Herbacetin	OhGene027779	-0.93409863	0.006371381
Methyl oleate	OhGene027779	0.958303613	0.002571637
2,3,5,6-Tetramethylpyrazine	OhGene027779	0.956319125	0.002820356
1-Monopalmitin	OhGene027779	0.974447491	0.000971054
Benzoic Acid	OhGene027779	0.946835971	0.004164489
Monoolein	OhGene027779	0.966328725	0.001681545
4-Hydroxybenzoic acid	OhGene027779	0.938558959	0.005546532
5'-S-Methyl-5'-thioadenosine	OhGene027779	0.976777164	0.000802688
Avocadyne 1-acetate	OhGene027779	0.963465408	0.001977782
Pheophorbide A	OhGene027779	-0.949717293	0.00372896
cis-Aconitic acid	OhGene027779	-0.944067717	0.004605141
Dihydrosphingosine	OhGene027779	-0.943760089	0.00465545
N6-Acetyl-L-lysine	OhGene027779	0.8755445	0.022269901
L-Leucyl-L-alanine Hydrate	OhGene027779	0.975098068	0.000922438
Ginkgolic Acid (C13:0)	OhGene027779	0.952587864	0.003318577
Arabidopyl ketoadipic acid	OhGene027779	0.995406087	3.16E-05
Cocamidopropyl betaine	OhGene027779	0.948464313	0.003915453
PC (14:0e/3:0)	OhGene027779	-0.922532335	0.008769408
1,7-Diphenylhept-4-en-3-one	OhGene027779	0.980645935	0.000558245
Osthole	OhGene027779	-0.912120241	0.011244937
LPE 18:0	OhGene027779	-0.941675345	0.005003445
Pipecolic acid	OhGene027779	0.964660936	0.001851208
Indole-3-acetamide	OhGene027779	0.987707764	0.00022572
Raffinose	OhGene027779	-0.906664816	0.012660642
Citral	OhGene027779	0.961478887	0.002197234
Geranylgeraniol	OhGene027779	0.962026504	0.002135601
Methionine sulfoxide	OhGene027779	0.888517649	0.017949703
��-Nicotinamide mononucleotide	OhGene027779	-0.924138526	0.008414155
5-Methylcytosine	OhGene027779	-0.9120648	0.011258915
L-(-)-Methionine	OhGene027779	0.953364576	0.003211581
3,4-Dihydroxyphenylpropionic acid	OhGene027779	0.962302875	0.002104825
Engeletin	OhGene027779	-0.932942578	0.006594278
Yamogenin	OhGene027779	0.921088915	0.009094751
Dihydroartemisinic acid	OhGene027779	0.902528294	0.013788074
Glutathione (reduced)	OhGene027779	-0.938196567	0.005611462
LPC 15:0	OhGene027779	-0.940025311	0.005287582
Procyanidin B2	OhGene027779	0.930904025	0.00699644
Chikusetsusponin Iva	OhGene027779	0.846398908	0.033577965
PC (14:0e/4:0)	OhGene027779	-0.939443501	0.005389601
13-��-(21)-Epoxyeurycomanone	OhGene027779	-0.966875423	0.001627684
Loureirin A	OhGene027779	-0.940760225	0.00516008
Tetranor-12(S)-HETE	OhGene027779	0.989853822	0.000153895
Oleoyl ethanolamide	OhGene027779	0.978439157	0.000692293
L-Pyroglutamic acid	OhGene027779	0.955932886	0.002870079
N-Caffeoyl putrescine	OhGene027779	0.907910901	0.012330127
Salicylic acid	OhGene027779	-0.947041334	0.004132666
D-Proline	OhGene027779	0.959982613	0.002370045
Kinsenoside	OhGene027779	-0.907896192	0.012334004
m-Cresol	OhGene027779	0.903532647	0.013510065
Methyl linolenate	OhGene027779	0.901198576	0.014160346
2'-O-methyladenosine	OhGene027779	-0.91186435	0.011309525
Coumalic acid	OhGene027779	-0.956297912	0.002823076
Asp-glu	OhGene027779	0.970248466	0.001314563
Anacardic Acid	OhGene027779	-0.898829503	0.01483544
Phytosphingosine	OhGene027779	0.950472791	0.003618673
4-Hydroxymephenytoin	OhGene027779	-0.921238842	0.00906069
Nicotianamine	OhGene027779	-0.972148614	0.001152747
3-Furoic acid	OhGene027779	0.934961601	0.006207434
Ademetionine	OhGene027779	0.945159036	0.004428829
Biotin	OhGene027779	-0.943410141	0.004713006
Schisandrin A	OhGene027779	-0.950545651	0.003608123
Salvianolic acid F	OhGene027779	-0.92654883	0.007894474
9,17-Octadecadiene-12,14-diyne-1,11,16-triol	OhGene027779	0.937998591	0.00564709
L-5-Hydroxytryptophan	OhGene027779	0.915071827	0.010512907
N-Acetyl-L-tyrosine	OhGene027779	-0.857148493	0.029152276
L-Threonine	OhGene027779	0.935389249	0.006126963
L-serine	OhGene027779	0.910756526	0.011591211
Olivetol	OhGene027779	0.94348456	0.004700737
Griffonilide	OhGene027779	-0.936804353	0.005864343
H-HoArg-OH	OhGene027779	0.953359202	0.003212316
DL-Lysine	OhGene027779	0.915204061	0.010480671
Lycoperodine 1	OhGene027779	0.822030892	0.044691097
beta-Tocopherol	OhGene027779	-0.892361899	0.016755396
Momordin Ic	OhGene027779	0.960501939	0.002309335
Integrifoside A	OhGene027779	0.927212208	0.007754277
(+)-Dihydrojasmonic acid	OhGene027779	0.855714537	0.029725554
delta-Tridecalactone	OhGene027779	0.925539778	0.008110071
H-Trp-NH2.HCl	OhGene027779	-0.831852316	0.040033392
5-Methoxyindoleacetic acid	OhGene027779	-0.929277005	0.007325744
8-Aminooctanoic acid	OhGene027779	0.940996452	0.00511942
Sodium Houttuyfonate	OhGene027779	-0.880121027	0.020695064
SDMA	OhGene027779	0.941542262	0.005026077
7-Hydroxy-4-methyl-8-nitrocoumarin	OhGene027779	-0.891127286	0.017134653
Lipoamide	OhGene027779	-0.924279631	0.008383287
4-Ethylphenol	OhGene027779	0.84339235	0.034868458
Mesalamine	OhGene027779	0.85977317	0.028116666
2-Hydroxyisocaproic Acid	OhGene027779	-0.882901961	0.019765105
trans-Zeatin-riboside	OhGene027779	0.881091693	0.020368145
Curcumol	OhGene027779	0.990575817	0.000132804
Phe-Phe	OhGene027779	-0.821000939	0.045193371
5-Ethyl-2'-deoxyuridine	OhGene027779	0.947335234	0.004087332
Thymidine	OhGene027779	0.848550822	0.032668396
Androsin	OhGene027779	-0.878018968	0.021411558
Ophiopogonanone E	OhGene027779	-0.869894345	0.024290042
Prohydrojasmon	OhGene027779	0.980295989	0.000578547
Orotidine	OhGene027779	-0.956234971	0.002831153
Trehalose 6-phosphate	OhGene027779	-0.897597514	0.015192494
Orsellinic acid	OhGene027779	0.971249229	0.001228027
Gly-Tyr	OhGene027779	0.919427174	0.009476432
DL-m-Tyrosine	OhGene027779	0.795154512	0.058644681
Gossypol	OhGene027779	-0.987324996	0.000239965
Sweroside	OhGene027779	-0.859757483	0.028122803
N-Methylthreonine	OhGene027779	0.930810157	0.007015238
3alpha-Dihydrocadambine	OhGene027779	0.845613168	0.033913013
Adenine	OhGene027779	-0.988758513	0.000188846
Phe-Pro	OhGene027779	0.934020821	0.006386266
Heptamethoxyflavone	OhGene027779	-0.968552455	0.001467872
N-Acetylglucosamine	OhGene027779	0.758123302	0.080681087
Flavokawain B	OhGene027779	-0.815927734	0.047705475
Phellodensin F	OhGene027779	-0.857641773	0.028956291
L-Phenylalanine	OhGene002881	-0.997252651	1.13E-05
Vitamin C	OhGene002881	0.997886779	6.69E-06
L-Lysine	OhGene002881	-0.993274259	6.77E-05
N-Lauryldiethanolamine	OhGene002881	-0.996460656	1.88E-05
MAG (18:1)	OhGene002881	-0.99569291	2.78E-05
Isopimpinellin	OhGene002881	0.994956085	3.81E-05
PC (14:0e/2:0)	OhGene002881	-0.997455072	9.71E-06
2-Amino-1,3,4-tetradecanetriol	OhGene002881	0.996026464	2.37E-05
Indole-3-acrylic acid	OhGene002881	-0.997208375	1.17E-05
Shikimic Acid	OhGene002881	0.999227296	8.95E-07
D-(+)-Tryptophan	OhGene002881	-0.997186063	1.19E-05
19-Nortestosterone	OhGene002881	-0.991929886	9.74E-05
D-Gluconic acid	OhGene002881	0.994445141	4.62E-05
Adenosine	OhGene002881	0.998884729	1.87E-06
Mangiferin	OhGene002881	0.997848702	6.94E-06
MAG (18:3)	OhGene002881	-0.997095715	1.26E-05
isoleucine	OhGene002881	-0.996100171	2.28E-05
Nerylacetate	OhGene002881	-0.99135139	0.000111874
Canthaxanthin	OhGene002881	0.995442186	3.11E-05
Nortanshinone	OhGene002881	0.995959848	2.45E-05
N-Oleoyl Glycine	OhGene002881	-0.973480573	0.001045595
Lancerin	OhGene002881	0.977298062	0.000767217
Palmitoylethanolamide	OhGene002881	0.98902566	0.000179993
Isopropyl myristate	OhGene002881	0.992902586	7.54E-05
O-Phospho-L-Tyrosine	OhGene002881	0.970738633	0.001271814
Stigmasterol	OhGene002881	0.983697018	0.000396514
Methyl palmitate	OhGene002881	0.99861126	2.89E-06
Eriodictyol	OhGene002881	0.997078968	1.28E-05
Indole	OhGene002881	-0.99609475	2.28E-05
DL-Norvaline	OhGene002881	-0.973091291	0.001076376
N-Sinapoylputrescine	OhGene002881	-0.992361799	8.73E-05
Guanine	OhGene002881	0.995297174	3.31E-05
D-(+)-Maltose	OhGene002881	0.996950033	1.39E-05
PC (14:1e/4:0)	OhGene002881	-0.995217383	3.43E-05
Spermidine	OhGene002881	0.999432513	4.83E-07
Cytidine	OhGene002881	0.989919872	0.000151901
4-D-Hydroxysphinganine	OhGene002881	-0.995548776	2.97E-05
alpha-Keto-gamma-(methylthio)butyric acid	OhGene002881	-0.987288077	0.000241362
C-pentosyl-luteolin-C-hexoside	OhGene002881	0.995737955	2.72E-05
Apigenin	OhGene002881	-0.997600336	8.63E-06
Uric acid	OhGene002881	-0.996454684	1.88E-05
Oxidized glutathione	OhGene002881	0.996194681	2.17E-05
Herbacetin	OhGene002881	0.994548503	4.45E-05
Methyl oleate	OhGene002881	-0.985049251	0.000333616
2,3,5,6-Tetramethylpyrazine	OhGene002881	-0.991730957	0.000102283
1-Monopalmitin	OhGene002881	-0.983749617	0.000393967
Benzoic Acid	OhGene002881	-0.985315912	0.000321851
Monoolein	OhGene002881	-0.985285606	0.000323177
4-Hydroxybenzoic acid	OhGene002881	-0.971967975	0.001167678
5'-S-Methyl-5'-thioadenosine	OhGene002881	-0.981378817	0.000516894
Avocadyne 1-acetate	OhGene002881	-0.99466219	4.27E-05
Pheophorbide A	OhGene002881	0.992732493	7.90E-05
cis-Aconitic acid	OhGene002881	0.992628607	8.13E-05
Dihydrosphingosine	OhGene002881	0.987907949	0.000218443
N6-Acetyl-L-lysine	OhGene002881	-0.970063748	0.001330855
L-Leucyl-L-alanine Hydrate	OhGene002881	-0.973177203	0.001069545
Ginkgolic Acid (C13:0)	OhGene002881	-0.981538516	0.000508094
Arabidopyl ketoadipic acid	OhGene002881	-0.961336342	0.002213419
Cocamidopropyl betaine	OhGene002881	-0.986536992	0.000270659
PC (14:0e/3:0)	OhGene002881	0.970572365	0.001286237
1,7-Diphenylhept-4-en-3-one	OhGene002881	-0.986049703	0.000290559
Osthole	OhGene002881	0.987769321	0.000223469
LPE 18:0	OhGene002881	0.988265811	0.000205729
Pipecolic acid	OhGene002881	-0.995374934	3.20E-05
Indole-3-acetamide	OhGene002881	-0.943474406	0.004702411
Raffinose	OhGene002881	0.973172774	0.001069896
Citral	OhGene002881	-0.997804924	7.22E-06
Geranylgeraniol	OhGene002881	-0.992629558	8.13E-05
Methionine sulfoxide	OhGene002881	-0.975845976	0.000868079
��-Nicotinamide mononucleotide	OhGene002881	0.987089469	0.000248947
5-Methylcytosine	OhGene002881	0.97592106	0.000862713
L-(-)-Methionine	OhGene002881	-0.996965009	1.38E-05
3,4-Dihydroxyphenylpropionic acid	OhGene002881	-0.994484778	4.55E-05
Engeletin	OhGene002881	0.969044856	0.0014225
Yamogenin	OhGene002881	-0.995133743	3.55E-05
Dihydroartemisinic acid	OhGene002881	-0.989394962	0.000168104
Glutathione (reduced)	OhGene002881	0.993738181	5.87E-05
LPC 15:0	OhGene002881	0.995202681	3.45E-05
Procyanidin B2	OhGene002881	-0.995395046	3.18E-05
Chikusetsusponin Iva	OhGene002881	-0.957931016	0.002617472
PC (14:0e/4:0)	OhGene002881	0.965150129	0.001800607
13-��-(21)-Epoxyeurycomanone	OhGene002881	0.996663957	1.67E-05
Loureirin A	OhGene002881	0.979388734	0.000632858
Tetranor-12(S)-HETE	OhGene002881	-0.954231394	0.003094211
Oleoyl ethanolamide	OhGene002881	-0.981612709	0.00050403
L-Pyroglutamic acid	OhGene002881	-0.977615091	0.000746018
N-Caffeoyl putrescine	OhGene002881	-0.99061057	0.000131828
Salicylic acid	OhGene002881	0.993992146	5.40E-05
D-Proline	OhGene002881	-0.994970273	3.79E-05
Kinsenoside	OhGene002881	0.987631236	0.000228533
m-Cresol	OhGene002881	-0.989420837	0.000167286
Methyl linolenate	OhGene002881	-0.972601485	0.001115734
2'-O-methyladenosine	OhGene002881	0.990219465	0.00014302
Coumalic acid	OhGene002881	0.997807329	7.21E-06
Asp-glu	OhGene002881	-0.990998276	0.000121182
Anacardic Acid	OhGene002881	0.948665171	0.003885257
Phytosphingosine	OhGene002881	-0.966537517	0.001660872
4-Hydroxymephenytoin	OhGene002881	0.969898767	0.001345489
Nicotianamine	OhGene002881	0.9863439	0.00027846
3-Furoic acid	OhGene002881	-0.958395922	0.002560343
Ademetionine	OhGene002881	-0.98337526	0.000412276
Biotin	OhGene002881	0.996049212	2.34E-05
Schisandrin A	OhGene002881	0.958045461	0.002603351
Salvianolic acid F	OhGene002881	0.990598797	0.000132158
9,17-Octadecadiene-12,14-diyne-1,11,16-triol	OhGene002881	-0.98315878	0.000423052
L-5-Hydroxytryptophan	OhGene002881	-0.98746362	0.000234756
N-Acetyl-L-tyrosine	OhGene002881	0.942730853	0.004825718
L-Threonine	OhGene002881	-0.988752058	0.000189063
L-serine	OhGene002881	-0.993228856	6.86E-05
Olivetol	OhGene002881	-0.97912225	0.000649271
Griffonilide	OhGene002881	0.959281958	0.002453184
H-HoArg-OH	OhGene002881	-0.990915502	0.000123417
DL-Lysine	OhGene002881	-0.877816364	0.021481231
Lycoperodine 1	OhGene002881	-0.927116585	0.00777441
beta-Tocopherol	OhGene002881	0.925805119	0.008053104
Momordin Ic	OhGene002881	-0.983770833	0.000392942
Integrifoside A	OhGene002881	-0.922702321	0.008731473
(+)-Dihydrojasmonic acid	OhGene002881	-0.941082509	0.005104647
delta-Tridecalactone	OhGene002881	-0.996402398	1.94E-05
H-Trp-NH2.HCl	OhGene002881	0.941467948	0.005038736
5-Methoxyindoleacetic acid	OhGene002881	0.995199836	3.45E-05
8-Aminooctanoic acid	OhGene002881	-0.987772537	0.000223352
Sodium Houttuyfonate	OhGene002881	0.978655009	0.00067855
SDMA	OhGene002881	-0.98564895	0.000307451
7-Hydroxy-4-methyl-8-nitrocoumarin	OhGene002881	0.925793929	0.008055502
Lipoamide	OhGene002881	0.972728211	0.001105484
4-Ethylphenol	OhGene002881	-0.947109801	0.004122083
Mesalamine	OhGene002881	-0.959736738	0.002399059
2-Hydroxyisocaproic Acid	OhGene002881	0.906876747	0.012604131
trans-Zeatin-riboside	OhGene002881	-0.935513637	0.006103654
Curcumol	OhGene002881	-0.924881093	0.008252333
Phe-Phe	OhGene002881	0.899120487	0.014751705
5-Ethyl-2'-deoxyuridine	OhGene002881	-0.97154573	0.001202949
Thymidine	OhGene002881	-0.889311802	0.017699747
Androsin	OhGene002881	0.970326738	0.00130769
Ophiopogonanone E	OhGene002881	0.870409363	0.024102444
Prohydrojasmon	OhGene002881	-0.910865547	0.011563342
Orotidine	OhGene002881	0.983563102	0.000403037
Trehalose 6-phosphate	OhGene002881	0.943531564	0.004692996
Orsellinic acid	OhGene002881	-0.967843459	0.001534439
Gly-Tyr	OhGene002881	-0.867997479	0.024986949
DL-m-Tyrosine	OhGene002881	-0.908937557	0.012060991
Gossypol	OhGene002881	0.983982504	0.000382786
Sweroside	OhGene002881	0.861903124	0.027289315
N-Methylthreonine	OhGene002881	-0.944729242	0.004497863
3alpha-Dihydrocadambine	OhGene002881	-0.745261563	0.089072305
Adenine	OhGene002881	0.943738782	0.004658944
Phe-Pro	OhGene002881	-0.96863858	0.001459885
Heptamethoxyflavone	OhGene002881	0.991240332	0.000114762
N-Acetylglucosamine	OhGene002881	-0.89072257	0.017259864
Flavokawain B	OhGene002881	0.856352156	0.029469989
Phellodensin F	OhGene002881	0.952058181	0.003392532
L-Phenylalanine	OhGene011752	-0.984739082	0.000347566
Vitamin C	OhGene011752	0.974576123	0.000961344
L-Lysine	OhGene011752	-0.982066409	0.000479537
N-Lauryldiethanolamine	OhGene011752	-0.985421325	0.000317257
MAG (18:1)	OhGene011752	-0.985256258	0.000324464
Isopimpinellin	OhGene011752	0.988849697	0.000185801
PC (14:0e/2:0)	OhGene011752	-0.980591394	0.000561385
2-Amino-1,3,4-tetradecanetriol	OhGene011752	0.97326963	0.001062219
Indole-3-acrylic acid	OhGene011752	-0.985435651	0.000316636
Shikimic Acid	OhGene011752	0.968906012	0.001435223
D-(+)-Tryptophan	OhGene011752	-0.985494536	0.000314087
19-Nortestosterone	OhGene011752	-0.985835503	0.000299529
D-Gluconic acid	OhGene011752	0.984218291	0.000371628
Adenosine	OhGene011752	0.970212262	0.001317748
Mangiferin	OhGene011752	0.972206721	0.001147965
MAG (18:3)	OhGene011752	-0.985345083	0.000320576
isoleucine	OhGene011752	-0.985160244	0.000328694
Nerylacetate	OhGene011752	-0.9791319	0.000648673
Canthaxanthin	OhGene011752	0.966126778	0.00170166
Nortanshinone	OhGene011752	0.961764852	0.002164941
N-Oleoyl Glycine	OhGene011752	-0.965271387	0.001788172
Lancerin	OhGene011752	0.995718002	2.75E-05
Palmitoylethanolamide	OhGene011752	0.992714839	7.94E-05
Isopropyl myristate	OhGene011752	0.978005278	0.000720332
O-Phospho-L-Tyrosine	OhGene011752	0.9941163	5.18E-05
Stigmasterol	OhGene011752	0.997461537	9.66E-06
Methyl palmitate	OhGene011752	0.969408878	0.001389411
Eriodictyol	OhGene011752	0.979752321	0.000610802
Indole	OhGene011752	-0.986063621	0.000289981
DL-Norvaline	OhGene011752	-0.957282014	0.002698263
N-Sinapoylputrescine	OhGene011752	-0.978786925	0.000670219
Guanine	OhGene011752	0.953206071	0.003233276
D-(+)-Maltose	OhGene011752	0.973639223	0.001033177
PC (14:1e/4:0)	OhGene011752	-0.985908787	0.000296444
Spermidine	OhGene011752	0.972174026	0.001150655
Cytidine	OhGene011752	0.980452587	0.000569417
4-D-Hydroxysphinganine	OhGene011752	-0.983526147	0.000404846
alpha-Keto-gamma-(methylthio)butyric acid	OhGene011752	-0.977298562	0.000767183
C-pentosyl-luteolin-C-hexoside	OhGene011752	0.962506177	0.002082326
Apigenin	OhGene011752	-0.984137834	0.000375417
Uric acid	OhGene011752	-0.981423653	0.000514416
Oxidized glutathione	OhGene011752	0.979322141	0.00063694
Herbacetin	OhGene011752	0.964996333	0.001816441
Methyl oleate	OhGene011752	-0.962029258	0.002135293
2,3,5,6-Tetramethylpyrazine	OhGene011752	-0.980052305	0.000592897
1-Monopalmitin	OhGene011752	-0.982125677	0.000476382
Benzoic Acid	OhGene011752	-0.976768255	0.000803302
Monoolein	OhGene011752	-0.972305174	0.001139884
4-Hydroxybenzoic acid	OhGene011752	-0.965282125	0.001787073
5'-S-Methyl-5'-thioadenosine	OhGene011752	-0.958294457	0.002572758
Avocadyne 1-acetate	OhGene011752	-0.979494056	0.000626429
Pheophorbide A	OhGene011752	0.983413164	0.000410403
cis-Aconitic acid	OhGene011752	0.985294296	0.000322797
Dihydrosphingosine	OhGene011752	0.994009061	5.37E-05
N6-Acetyl-L-lysine	OhGene011752	-0.948875485	0.003853762
L-Leucyl-L-alanine Hydrate	OhGene011752	-0.963250241	0.002001001
Ginkgolic Acid (C13:0)	OhGene011752	-0.965047882	0.001811126
Arabidopyl ketoadipic acid	OhGene011752	-0.959599365	0.002415346
Cocamidopropyl betaine	OhGene011752	-0.955548444	0.002919994
PC (14:0e/3:0)	OhGene011752	0.996392034	1.95E-05
1,7-Diphenylhept-4-en-3-one	OhGene011752	-0.978864729	0.000665329
Osthole	OhGene011752	0.92703668	0.007791254
LPE 18:0	OhGene011752	0.995197701	3.45E-05
Pipecolic acid	OhGene011752	-0.984927089	0.000339077
Indole-3-acetamide	OhGene011752	-0.948203645	0.003954812
Raffinose	OhGene011752	0.964800514	0.0018367
Citral	OhGene011752	-0.980534703	0.000564659
Geranylgeraniol	OhGene011752	-0.982473687	0.000458066
Methionine sulfoxide	OhGene011752	-0.9568279	0.002755513
��-Nicotinamide mononucleotide	OhGene011752	0.98532593	0.000321413
5-Methylcytosine	OhGene011752	0.981139607	0.000530217
L-(-)-Methionine	OhGene011752	-0.986149939	0.000286408
3,4-Dihydroxyphenylpropionic acid	OhGene011752	-0.987061181	0.000250037
Engeletin	OhGene011752	0.940935515	0.005129893
Yamogenin	OhGene011752	-0.977931658	0.000725144
Dihydroartemisinic acid	OhGene011752	-0.973049171	0.001079733
Glutathione (reduced)	OhGene011752	0.951497451	0.003471695
LPC 15:0	OhGene011752	0.968923429	0.001433624
Procyanidin B2	OhGene011752	-0.984326871	0.000366545
Chikusetsusponin Iva	OhGene011752	-0.928679066	0.00744862
PC (14:0e/4:0)	OhGene011752	0.975768934	0.000873603
13-��-(21)-Epoxyeurycomanone	OhGene011752	0.976357766	0.000831825
Loureirin A	OhGene011752	0.918735357	0.00963758
Tetranor-12(S)-HETE	OhGene011752	-0.96243229	0.002090489
Oleoyl ethanolamide	OhGene011752	-0.97120926	0.001231428
L-Pyroglutamic acid	OhGene011752	-0.968646054	0.001459193
N-Caffeoyl putrescine	OhGene011752	-0.974149486	0.000993736
Salicylic acid	OhGene011752	0.970411708	0.001300249
D-Proline	OhGene011752	-0.984178603	0.000373495
Kinsenoside	OhGene011752	0.944560259	0.004525149
m-Cresol	OhGene011752	-0.972722611	0.001105936
Methyl linolenate	OhGene011752	-0.952935022	0.003270541
2'-O-methyladenosine	OhGene011752	0.949174528	0.003809196
Coumalic acid	OhGene011752	0.97825197	0.000704322
Asp-glu	OhGene011752	-0.988421807	0.000200306
Anacardic Acid	OhGene011752	0.974674762	0.00095393
Phytosphingosine	OhGene011752	-0.960816933	0.00227289
4-Hydroxymephenytoin	OhGene011752	0.887304819	0.01833468
Nicotianamine	OhGene011752	0.944823019	0.004482756
3-Furoic acid	OhGene011752	-0.955426899	0.002935864
Ademetionine	OhGene011752	-0.972093286	0.00115731
Biotin	OhGene011752	0.94726633	0.004097938
Schisandrin A	OhGene011752	0.916523715	0.010161592
Salvianolic acid F	OhGene011752	0.955594772	0.002913957
9,17-Octadecadiene-12,14-diyne-1,11,16-triol	OhGene011752	-0.943095561	0.004765041
L-5-Hydroxytryptophan	OhGene011752	-0.978690345	0.000676314
N-Acetyl-L-tyrosine	OhGene011752	0.91401816	0.010771489
L-Threonine	OhGene011752	-0.98912812	0.000176654
L-serine	OhGene011752	-0.948569009	0.003899699
Olivetol	OhGene011752	-0.993046577	7.24E-05
Griffonilide	OhGene011752	0.972654595	0.001111433
H-HoArg-OH	OhGene011752	-0.990749677	0.000127957
DL-Lysine	OhGene011752	-0.874335757	0.022695039
Lycoperodine 1	OhGene011752	-0.949546684	0.00375409
beta-Tocopherol	OhGene011752	0.965588937	0.001755808
Momordin Ic	OhGene011752	-0.983730211	0.000394906
Integrifoside A	OhGene011752	-0.915058325	0.010516201
(+)-Dihydrojasmonic acid	OhGene011752	-0.887429554	0.018294906
delta-Tridecalactone	OhGene011752	-0.949403962	0.003775177
H-Trp-NH2.HCl	OhGene011752	0.849835921	0.032130832
5-Methoxyindoleacetic acid	OhGene011752	0.969077217	0.001419543
8-Aminooctanoic acid	OhGene011752	-0.989917956	0.000151959
Sodium Houttuyfonate	OhGene011752	0.93558645	0.006090029
SDMA	OhGene011752	-0.987671453	0.000227053
7-Hydroxy-4-methyl-8-nitrocoumarin	OhGene011752	0.83932678	0.036649865
Lipoamide	OhGene011752	0.907982555	0.01231125
4-Ethylphenol	OhGene011752	-0.937145911	0.005801798
Mesalamine	OhGene011752	-0.946649886	0.004193429
2-Hydroxyisocaproic Acid	OhGene011752	0.881118602	0.020359117
trans-Zeatin-riboside	OhGene011752	-0.904173453	0.013334116
Curcumol	OhGene011752	-0.910751333	0.011592539
Phe-Phe	OhGene011752	0.932965816	0.006589761
5-Ethyl-2'-deoxyuridine	OhGene011752	-0.99211082	9.31E-05
Thymidine	OhGene011752	-0.887880782	0.018151369
Androsin	OhGene011752	0.897807469	0.015131356
Ophiopogonanone E	OhGene011752	0.854345365	0.030277858
Prohydrojasmon	OhGene011752	-0.898911678	0.01481177
Orotidine	OhGene011752	0.976644018	0.000811882
Trehalose 6-phosphate	OhGene011752	0.924035695	0.008436685
Orsellinic acid	OhGene011752	-0.992052064	9.45E-05
Gly-Tyr	OhGene011752	-0.85476837	0.03010671
DL-m-Tyrosine	OhGene011752	-0.896126063	0.015624303
Gossypol	OhGene011752	0.962351179	0.002099468
Sweroside	OhGene011752	0.7429395	0.090626859
N-Methylthreonine	OhGene011752	-0.986886787	0.000256807
3alpha-Dihydrocadambine	OhGene011752	-0.749508947	0.086260024
Adenine	OhGene011752	0.903979249	0.013387322
Phe-Pro	OhGene011752	-0.991035126	0.000120193
Heptamethoxyflavone	OhGene011752	0.986362128	0.000277719
N-Acetylglucosamine	OhGene011752	-0.873686584	0.022924948
Flavokawain B	OhGene011752	0.733985001	0.09673383
Phellodensin F	OhGene011752	0.919477441	0.009464774
L-Phenylalanine	OhGene008477	0.989596205	0.000161795
Vitamin C	OhGene008477	-0.986569282	0.000269365
L-Lysine	OhGene008477	0.977351315	0.000763635
N-Lauryldiethanolamine	OhGene008477	0.991689152	0.000103318
MAG (18:1)	OhGene008477	0.986314628	0.000279653
Isopimpinellin	OhGene008477	-0.987617751	0.000229031
PC (14:0e/2:0)	OhGene008477	0.988053928	0.000213211
2-Amino-1,3,4-tetradecanetriol	OhGene008477	-0.985604393	0.000309359
Indole-3-acrylic acid	OhGene008477	0.990038658	0.000148348
Shikimic Acid	OhGene008477	-0.98562264	0.000308577
D-(+)-Tryptophan	OhGene008477	0.990107841	0.000146298
19-Nortestosterone	OhGene008477	0.976949869	0.000790839
D-Gluconic acid	OhGene008477	-0.983025781	0.000429741
Adenosine	OhGene008477	-0.981391799	0.000516176
Mangiferin	OhGene008477	-0.982107745	0.000477335
MAG (18:3)	OhGene008477	0.992071327	9.40E-05
isoleucine	OhGene008477	0.987309235	0.000240561
Nerylacetate	OhGene008477	0.99510886	3.58E-05
Canthaxanthin	OhGene008477	-0.979728155	0.000612256
Nortanshinone	OhGene008477	-0.975057041	0.000925468
N-Oleoyl Glycine	OhGene008477	0.949666944	0.003736367
Lancerin	OhGene008477	-0.977727256	0.000738588
Palmitoylethanolamide	OhGene008477	-0.98385897	0.000388697
Isopropyl myristate	OhGene008477	-0.9817683	0.000495562
O-Phospho-L-Tyrosine	OhGene008477	-0.972694346	0.001108219
Stigmasterol	OhGene008477	-0.983126204	0.000424685
Methyl palmitate	OhGene008477	-0.99129134	0.000113431
Eriodictyol	OhGene008477	-0.983353914	0.000413332
Indole	OhGene008477	0.9883153	0.000204001
DL-Norvaline	OhGene008477	0.936523019	0.005916106
N-Sinapoylputrescine	OhGene008477	0.985192396	0.000327274
Guanine	OhGene008477	-0.981999706	0.0004831
D-(+)-Maltose	OhGene008477	-0.985282224	0.000323325
PC (14:1e/4:0)	OhGene008477	0.989635393	0.000160581
Spermidine	OhGene008477	-0.987365755	0.000238428
Cytidine	OhGene008477	-0.984378803	0.000364127
4-D-Hydroxysphinganine	OhGene008477	0.98077503	0.000550846
alpha-Keto-gamma-(methylthio)butyric acid	OhGene008477	0.969604614	0.001371778
C-pentosyl-luteolin-C-hexoside	OhGene008477	-0.972340393	0.001137
Apigenin	OhGene008477	0.992436043	8.56E-05
Uric acid	OhGene008477	0.980798562	0.000549503
Oxidized glutathione	OhGene008477	-0.984894691	0.000340532
Herbacetin	OhGene008477	-0.988358701	0.000202491
Methyl oleate	OhGene008477	0.995457775	3.09E-05
2,3,5,6-Tetramethylpyrazine	OhGene008477	0.971572813	0.001200671
1-Monopalmitin	OhGene008477	0.990999493	0.000121149
Benzoic Acid	OhGene008477	0.960033084	0.002364111
Monoolein	OhGene008477	0.995580453	2.93E-05
4-Hydroxybenzoic acid	OhGene008477	0.939756515	0.005334596
5'-S-Methyl-5'-thioadenosine	OhGene008477	0.954386442	0.003073443
Avocadyne 1-acetate	OhGene008477	0.978826847	0.000667708
Pheophorbide A	OhGene008477	-0.981892843	0.000488835
cis-Aconitic acid	OhGene008477	-0.990752406	0.000127882
Dihydrosphingosine	OhGene008477	-0.991094853	0.000118599
N6-Acetyl-L-lysine	OhGene008477	0.934194097	0.006353142
L-Leucyl-L-alanine Hydrate	OhGene008477	0.946737678	0.004179763
Ginkgolic Acid (C13:0)	OhGene008477	0.994023572	5.35E-05
Arabidopyl ketoadipic acid	OhGene008477	0.963308821	0.001994666
Cocamidopropyl betaine	OhGene008477	0.993401126	6.52E-05
PC (14:0e/3:0)	OhGene008477	-0.975859322	0.000867124
1,7-Diphenylhept-4-en-3-one	OhGene008477	0.988742997	0.000189367
Osthole	OhGene008477	-0.958480698	0.002549992
LPE 18:0	OhGene008477	-0.985346267	0.000320525
Pipecolic acid	OhGene008477	0.990466894	0.000135887
Indole-3-acetamide	OhGene008477	0.922416864	0.008795223
Raffinose	OhGene008477	-0.961669607	0.002175671
Citral	OhGene008477	0.9871938	0.000244948
Geranylgeraniol	OhGene008477	0.975674636	0.000880388
Methionine sulfoxide	OhGene008477	0.943782475	0.00465178
��-Nicotinamide mononucleotide	OhGene008477	-0.973307249	0.001059245
5-Methylcytosine	OhGene008477	-0.97977519	0.000609428
L-(-)-Methionine	OhGene008477	0.989981344	0.000150057
3,4-Dihydroxyphenylpropionic acid	OhGene008477	0.984697123	0.000349475
Engeletin	OhGene008477	-0.94937199	0.003779908
Yamogenin	OhGene008477	0.986465277	0.000273543
Dihydroartemisinic acid	OhGene008477	0.974490452	0.000967806
Glutathione (reduced)	OhGene008477	-0.976414131	0.000827879
LPC 15:0	OhGene008477	-0.976198304	0.000843039
Procyanidin B2	OhGene008477	0.987834358	0.000221104
Chikusetsusponin Iva	OhGene008477	0.974370432	0.000976894
PC (14:0e/4:0)	OhGene008477	-0.966174611	0.001696885
13-��-(21)-Epoxyeurycomanone	OhGene008477	-0.990774917	0.000127261
Loureirin A	OhGene008477	-0.964941438	0.001822109
Tetranor-12(S)-HETE	OhGene008477	0.940456367	0.005212612
Oleoyl ethanolamide	OhGene008477	0.990196626	0.000143688
L-Pyroglutamic acid	OhGene008477	0.996266259	2.09E-05
N-Caffeoyl putrescine	OhGene008477	0.975281676	0.000908942
Salicylic acid	OhGene008477	-0.978618404	0.000680871
D-Proline	OhGene008477	0.983789406	0.000392045
Kinsenoside	OhGene008477	-0.957062958	0.002725805
m-Cresol	OhGene008477	0.988910258	0.000183792
Methyl linolenate	OhGene008477	0.941537123	0.005026952
2'-O-methyladenosine	OhGene008477	-0.959727032	0.002400208
Coumalic acid	OhGene008477	-0.983253139	0.000418338
Asp-glu	OhGene008477	0.984765938	0.000346347
Anacardic Acid	OhGene008477	-0.944663659	0.004508443
Phytosphingosine	OhGene008477	0.931582663	0.00686127
4-Hydroxymephenytoin	OhGene008477	-0.933676633	0.006452312
Nicotianamine	OhGene008477	-0.976206658	0.00084245
3-Furoic acid	OhGene008477	0.989208243	0.000174065
Ademetionine	OhGene008477	0.999317833	6.98E-07
Biotin	OhGene008477	-0.973161997	0.001070752
Schisandrin A	OhGene008477	-0.940272196	0.005244579
Salvianolic acid F	OhGene008477	-0.95792477	0.002618244
9,17-Octadecadiene-12,14-diyne-1,11,16-triol	OhGene008477	0.990120692	0.000145919
L-5-Hydroxytryptophan	OhGene008477	0.968230639	0.001497906
N-Acetyl-L-tyrosine	OhGene008477	-0.938942737	0.005478174
L-Threonine	OhGene008477	0.97867372	0.000677366
L-serine	OhGene008477	0.968435276	0.001478773
Olivetol	OhGene008477	0.986856206	0.000258004
Griffonilide	OhGene008477	-0.955180812	0.002968124
H-HoArg-OH	OhGene008477	0.995358057	3.23E-05
DL-Lysine	OhGene008477	0.819215139	0.046070438
Lycoperodine 1	OhGene008477	0.909419543	0.011935631
beta-Tocopherol	OhGene008477	-0.928983682	0.007385897
Momordin Ic	OhGene008477	0.964356912	0.001883004
Integrifoside A	OhGene008477	0.870029605	0.024240706
(+)-Dihydrojasmonic acid	OhGene008477	0.882462966	0.019910547
delta-Tridecalactone	OhGene008477	0.978150388	0.000710893
H-Trp-NH2.HCl	OhGene008477	-0.910829971	0.011572432
5-Methoxyindoleacetic acid	OhGene008477	-0.992472859	8.48E-05
8-Aminooctanoic acid	OhGene008477	0.980162201	0.000586404
Sodium Houttuyfonate	OhGene008477	-0.965514538	0.001763365
SDMA	OhGene008477	0.969653895	0.001367356
7-Hydroxy-4-methyl-8-nitrocoumarin	OhGene008477	-0.891212183	0.017108443
Lipoamide	OhGene008477	-0.943365831	0.004720319
4-Ethylphenol	OhGene008477	0.908165692	0.012263066
Mesalamine	OhGene008477	0.924608523	0.008311554
2-Hydroxyisocaproic Acid	OhGene008477	-0.890135559	0.01744225
trans-Zeatin-riboside	OhGene008477	0.961732708	0.002168559
Curcumol	OhGene008477	0.933036958	0.006575941
Phe-Phe	OhGene008477	-0.889419216	0.017666068
5-Ethyl-2'-deoxyuridine	OhGene008477	0.972372145	0.001134403
Thymidine	OhGene008477	0.943160672	0.004754248
Androsin	OhGene008477	-0.96100171	0.002251644
Ophiopogonanone E	OhGene008477	-0.855948179	0.029631786
Prohydrojasmon	OhGene008477	0.928564531	0.007472271
Orotidine	OhGene008477	-0.998352354	4.07E-06
Trehalose 6-phosphate	OhGene008477	-0.92983628	0.007211715
Orsellinic acid	OhGene008477	0.979580389	0.000621184
Gly-Tyr	OhGene008477	0.914943615	0.010544209
DL-m-Tyrosine	OhGene008477	0.949388006	0.003777538
Gossypol	OhGene008477	-0.969094533	0.001417962
Sweroside	OhGene008477	-0.833312614	0.039361349
N-Methylthreonine	OhGene008477	0.93932871	0.005409842
3alpha-Dihydrocadambine	OhGene008477	0.674868144	0.141381124
Adenine	OhGene008477	-0.924126723	0.008416739
Phe-Pro	OhGene008477	0.959033853	0.002482963
Heptamethoxyflavone	OhGene008477	-0.979668341	0.000615862
N-Acetylglucosamine	OhGene008477	0.930757772	0.007025739
Flavokawain B	OhGene008477	-0.827621787	0.042010328
Phellodensin F	OhGene008477	-0.975432253	0.000897947
L-Phenylalanine	OhGene043470	0.971417225	0.001213787
Vitamin C	OhGene043470	-0.968583109	0.001465027
L-Lysine	OhGene043470	0.952466943	0.003335389
N-Lauryldiethanolamine	OhGene043470	0.974606667	0.000959045
MAG (18:1)	OhGene043470	0.976476542	0.000823521
Isopimpinellin	OhGene043470	-0.972390671	0.00113289
PC (14:0e/2:0)	OhGene043470	0.980390843	0.000573009
2-Amino-1,3,4-tetradecanetriol	OhGene043470	-0.965664424	0.001748158
Indole-3-acrylic acid	OhGene043470	0.97409389	0.000997997
Shikimic Acid	OhGene043470	-0.971397089	0.001215489
D-(+)-Tryptophan	OhGene043470	0.974239244	0.000986877
19-Nortestosterone	OhGene043470	0.954571098	0.0030488
D-Gluconic acid	OhGene043470	-0.965151934	0.001800422
Adenosine	OhGene043470	-0.966016179	0.001712726
Mangiferin	OhGene043470	-0.962071585	0.002130566
MAG (18:3)	OhGene043470	0.977788989	0.000734515
isoleucine	OhGene043470	0.965606611	0.001754016
Nerylacetate	OhGene043470	0.972020057	0.001163363
Canthaxanthin	OhGene043470	-0.962605208	0.00207141
Nortanshinone	OhGene043470	-0.960157968	0.002349459
N-Oleoyl Glycine	OhGene043470	0.906039995	0.012827962
Lancerin	OhGene043470	-0.96027702	0.002335533
Palmitoylethanolamide	OhGene043470	-0.959813863	0.00238994
Isopropyl myristate	OhGene043470	-0.971236404	0.001229118
O-Phospho-L-Tyrosine	OhGene043470	-0.953135129	0.003243009
Stigmasterol	OhGene043470	-0.966846729	0.001630489
Methyl palmitate	OhGene043470	-0.980219561	0.000583029
Eriodictyol	OhGene043470	-0.966768605	0.001638139
Indole	OhGene043470	0.96774435	0.001543861
DL-Norvaline	OhGene043470	0.904683008	0.013195
N-Sinapoylputrescine	OhGene043470	0.954659859	0.003036989
Guanine	OhGene043470	-0.970848242	0.001262351
D-(+)-Maltose	OhGene043470	-0.962000194	0.002138542
PC (14:1e/4:0)	OhGene043470	0.966465105	0.001668027
Spermidine	OhGene043470	-0.96936956	0.001392967
Cytidine	OhGene043470	-0.964342512	0.001884516
4-D-Hydroxysphinganine	OhGene043470	0.963695772	0.001953071
alpha-Keto-gamma-(methylthio)butyric acid	OhGene043470	0.965265503	0.001788775
C-pentosyl-luteolin-C-hexoside	OhGene043470	-0.949467547	0.003765775
Apigenin	OhGene043470	0.978279042	0.000702576
Uric acid	OhGene043470	0.962216434	0.002114427
Oxidized glutathione	OhGene043470	-0.965055849	0.001810305
Herbacetin	OhGene043470	-0.979823095	0.000606554
Methyl oleate	OhGene043470	0.973966528	0.001007791
2,3,5,6-Tetramethylpyrazine	OhGene043470	0.948455079	0.003916844
1-Monopalmitin	OhGene043470	0.960689456	0.002287605
Benzoic Acid	OhGene043470	0.937693085	0.005702285
Monoolein	OhGene043470	0.97036555	0.001304288
4-Hydroxybenzoic acid	OhGene043470	0.914153855	0.010738017
5'-S-Methyl-5'-thioadenosine	OhGene043470	0.915529578	0.01040152
Avocadyne 1-acetate	OhGene043470	0.954335174	0.003080303
Pheophorbide A	OhGene043470	-0.964229301	0.001896429
cis-Aconitic acid	OhGene043470	-0.977258265	0.000769899
Dihydrosphingosine	OhGene043470	-0.976739496	0.000805284
N6-Acetyl-L-lysine	OhGene043470	0.937480894	0.005740776
L-Leucyl-L-alanine Hydrate	OhGene043470	0.905114542	0.013077736
Ginkgolic Acid (C13:0)	OhGene043470	0.974219839	0.000988358
Arabidopyl ketoadipic acid	OhGene043470	0.911823251	0.011319915
Cocamidopropyl betaine	OhGene043470	0.976590892	0.000815566
PC (14:0e/3:0)	OhGene043470	-0.964377174	0.001880876
1,7-Diphenylhept-4-en-3-one	OhGene043470	0.955575946	0.002916409
Osthole	OhGene043470	-0.953158537	0.003239796
LPE 18:0	OhGene043470	-0.970990877	0.001250088
Pipecolic acid	OhGene043470	0.967786941	0.001539808
Indole-3-acetamide	OhGene043470	0.862558183	0.027037224
Raffinose	OhGene043470	-0.956068836	0.002852528
Citral	OhGene043470	0.966048163	0.001709522
Geranylgeraniol	OhGene043470	0.950810286	0.003569932
Methionine sulfoxide	OhGene043470	0.944072946	0.004604288
��-Nicotinamide mononucleotide	OhGene043470	-0.964943737	0.001821871
5-Methylcytosine	OhGene043470	-0.975308559	0.000906974
L-(-)-Methionine	OhGene043470	0.973055556	0.001079224
3,4-Dihydroxyphenylpropionic acid	OhGene043470	0.96184983	0.002155391
Engeletin	OhGene043470	-0.927710452	0.007649784
Yamogenin	OhGene043470	0.98400098	0.000381905
Dihydroartemisinic acid	OhGene043470	0.977241892	0.000771004
Glutathione (reduced)	OhGene043470	-0.963263074	0.001999612
LPC 15:0	OhGene043470	-0.96259131	0.00207294
Procyanidin B2	OhGene043470	0.980944139	0.000541229
Chikusetsusponin Iva	OhGene043470	0.995912032	2.50E-05
PC (14:0e/4:0)	OhGene043470	-0.943130256	0.004759289
13-��-(21)-Epoxyeurycomanone	OhGene043470	-0.967374939	0.001579229
Loureirin A	OhGene043470	-0.944589835	0.004520367
Tetranor-12(S)-HETE	OhGene043470	0.885661025	0.018862702
Oleoyl ethanolamide	OhGene043470	0.957169082	0.002712445
L-Pyroglutamic acid	OhGene043470	0.974183972	0.000991098
N-Caffeoyl putrescine	OhGene043470	0.975888578	0.000865032
Salicylic acid	OhGene043470	-0.961943865	0.002144846
D-Proline	OhGene043470	0.961976753	0.002141165
Kinsenoside	OhGene043470	-0.953578722	0.003182385
m-Cresol	OhGene043470	0.993825279	5.71E-05
Methyl linolenate	OhGene043470	0.934345037	0.006324356
2'-O-methyladenosine	OhGene043470	-0.955468491	0.002930429
Coumalic acid	OhGene043470	-0.963848064	0.001936819
Asp-glu	OhGene043470	0.957190034	0.002709811
Anacardic Acid	OhGene043470	-0.933429074	0.006500021
Phytosphingosine	OhGene043470	0.897355746	0.015263042
4-Hydroxymephenytoin	OhGene043470	-0.91460263	0.010627677
Nicotianamine	OhGene043470	-0.944834142	0.004480966
3-Furoic acid	OhGene043470	0.970973014	0.00125162
Ademetionine	OhGene043470	0.984481707	0.000359358
Biotin	OhGene043470	-0.957576255	0.002661485
Schisandrin A	OhGene043470	-0.905023459	0.013102445
Salvianolic acid F	OhGene043470	-0.946341017	0.00424168
9,17-Octadecadiene-12,14-diyne-1,11,16-triol	OhGene043470	0.97685293	0.000797479
L-5-Hydroxytryptophan	OhGene043470	0.963361953	0.001988929
N-Acetyl-L-tyrosine	OhGene043470	-0.944483392	0.004537587
L-Threonine	OhGene043470	0.966190003	0.001695349
L-serine	OhGene043470	0.966993279	0.001616186
Olivetol	OhGene043470	0.969627531	0.001369721
Griffonilide	OhGene043470	-0.930292277	0.007119389
H-HoArg-OH	OhGene043470	0.977853754	0.000730253
DL-Lysine	OhGene043470	0.758116437	0.080685467
Lycoperodine 1	OhGene043470	0.922802328	0.008709192
beta-Tocopherol	OhGene043470	-0.912089889	0.011252588
Momordin Ic	OhGene043470	0.935887891	0.006033782
Integrifoside A	OhGene043470	0.824231559	0.043626674
(+)-Dihydrojasmonic acid	OhGene043470	0.878005935	0.021416036
delta-Tridecalactone	OhGene043470	0.972183853	0.001149846
H-Trp-NH2.HCl	OhGene043470	-0.922997125	0.008665872
5-Methoxyindoleacetic acid	OhGene043470	-0.987053879	0.000250318
8-Aminooctanoic acid	OhGene043470	0.965128215	0.001802859
Sodium Houttuyfonate	OhGene043470	-0.974387832	0.000975574
SDMA	OhGene043470	0.951845926	0.003422392
7-Hydroxy-4-methyl-8-nitrocoumarin	OhGene043470	-0.867513421	0.025166292
Lipoamide	OhGene043470	-0.925204543	0.008182324
4-Ethylphenol	OhGene043470	0.916195358	0.010240538
Mesalamine	OhGene043470	0.931051134	0.00696703
2-Hydroxyisocaproic Acid	OhGene043470	-0.864791133	0.02618625
trans-Zeatin-riboside	OhGene043470	0.958070498	0.002600267
Curcumol	OhGene043470	0.868806167	0.02468869
Phe-Phe	OhGene043470	-0.89273716	0.016640929
5-Ethyl-2'-deoxyuridine	OhGene043470	0.94869565	0.003880684
Thymidine	OhGene043470	0.939810042	0.005325218
Androsin	OhGene043470	-0.967952449	0.001524111
Ophiopogonanone E	OhGene043470	-0.821016796	0.045185618
Prohydrojasmon	OhGene043470	0.864809308	0.026179377
Orotidine	OhGene043470	-0.978053636	0.000717179
Trehalose 6-phosphate	OhGene043470	-0.915079763	0.010510971
Orsellinic acid	OhGene043470	0.944599596	0.004518789
Gly-Tyr	OhGene043470	0.866773524	0.025441603
DL-m-Tyrosine	OhGene043470	0.978272173	0.000703019
Gossypol	OhGene043470	-0.928512517	0.007483023
Sweroside	OhGene043470	-0.796780996	0.05775068
N-Methylthreonine	OhGene043470	0.910591499	0.01163346
3alpha-Dihydrocadambine	OhGene043470	0.586138261	0.22147887
Adenine	OhGene043470	-0.863910849	0.026520182
Phe-Pro	OhGene043470	0.938556676	0.00554694
Heptamethoxyflavone	OhGene043470	-0.952047713	0.003394001
N-Acetylglucosamine	OhGene043470	0.9693053	0.001398787
Flavokawain B	OhGene043470	-0.809637536	0.050907637
Phellodensin F	OhGene043470	-0.990101093	0.000146498
L-Phenylalanine	novel.6152	0.987568204	0.000230864
Vitamin C	novel.6152	-0.984583802	0.000354657
L-Lysine	novel.6152	0.973845941	0.001017107
N-Lauryldiethanolamine	novel.6152	0.990136508	0.000145453
MAG (18:1)	novel.6152	0.987941573	0.000217232
Isopimpinellin	novel.6152	-0.986749726	0.000262191
PC (14:0e/2:0)	novel.6152	0.989736297	0.000157475
2-Amino-1,3,4-tetradecanetriol	novel.6152	-0.983114495	0.000425273
Indole-3-acrylic acid	novel.6152	0.9888958	0.00018427
Shikimic Acid	novel.6152	-0.984477571	0.000359549
D-(+)-Tryptophan	novel.6152	0.988992277	0.000181088
19-Nortestosterone	novel.6152	0.974813409	0.000943558
D-Gluconic acid	novel.6152	-0.982351624	0.000464449
Adenosine	novel.6152	-0.979354679	0.000634944
Mangiferin	novel.6152	-0.979409989	0.000631558
MAG (18:3)	novel.6152	0.991352809	0.000111838
isoleucine	novel.6152	0.984144955	0.000375081
Nerylacetate	novel.6152	0.990354938	0.000139092
Canthaxanthin	novel.6152	-0.97586447	0.000866756
Nortanshinone	novel.6152	-0.972407588	0.001131508
N-Oleoyl Glycine	novel.6152	0.939657058	0.005352043
Lancerin	novel.6152	-0.976519498	0.000820528
Palmitoylethanolamide	novel.6152	-0.980094988	0.000590371
Isopropyl myristate	novel.6152	-0.981233524	0.000524966
O-Phospho-L-Tyrosine	novel.6152	-0.970546427	0.001288494
Stigmasterol	novel.6152	-0.983516743	0.000405307
Methyl palmitate	novel.6152	-0.989744732	0.000157217
Eriodictyol	novel.6152	-0.982587534	0.000452151
Indole	novel.6152	0.985606796	0.000309256
DL-Norvaline	novel.6152	0.932188221	0.006741742
N-Sinapoylputrescine	novel.6152	0.978186565	0.000708549
Guanine	novel.6152	-0.981466218	0.000512068
D-(+)-Maltose	novel.6152	-0.981086944	0.000533173
PC (14:1e/4:0)	novel.6152	0.985567448	0.000310945
Spermidine	novel.6152	-0.984510292	0.000358038
Cytidine	novel.6152	-0.983059488	0.000428041
4-D-Hydroxysphinganine	novel.6152	0.980106737	0.000589677
alpha-Keto-gamma-(methylthio)butyric acid	novel.6152	0.97498245	0.000930988
C-pentosyl-luteolin-C-hexoside	novel.6152	-0.968385538	0.001483412
Apigenin	novel.6152	0.991244113	0.000114663
Uric acid	novel.6152	0.979260704	0.000640717
Oxidized glutathione	novel.6152	-0.982861718	0.000438064
Herbacetin	novel.6152	-0.986811106	0.000259773
Methyl oleate	novel.6152	0.988988511	0.000181212
2,3,5,6-Tetramethylpyrazine	novel.6152	0.969164601	0.001411573
1-Monopalmitin	novel.6152	0.98274221	0.000444177
Benzoic Acid	novel.6152	0.958951934	0.002492834
Monoolein	novel.6152	0.988232738	0.000206888
4-Hydroxybenzoic acid	novel.6152	0.938917898	0.005482585
5'-S-Methyl-5'-thioadenosine	novel.6152	0.944758167	0.004493201
Avocadyne 1-acetate	novel.6152	0.975219265	0.000913519
Pheophorbide A	novel.6152	-0.97928178	0.00063942
cis-Aconitic acid	novel.6152	-0.991265999	0.000114091
Dihydrosphingosine	novel.6152	-0.990271049	0.000141518
N6-Acetyl-L-lysine	novel.6152	0.943011493	0.004778994
L-Leucyl-L-alanine Hydrate	novel.6152	0.938196478	0.005611478
Ginkgolic Acid (C13:0)	novel.6152	0.987303335	0.000240785
Arabidopyl ketoadipic acid	novel.6152	0.948623828	0.003891463
Cocamidopropyl betaine	novel.6152	0.989167052	0.000175394
PC (14:0e/3:0)	novel.6152	-0.979193265	0.000644877
1,7-Diphenylhept-4-en-3-one	novel.6152	0.979867464	0.000603898
Osthole	novel.6152	-0.958120107	0.002594161
LPE 18:0	novel.6152	-0.986024062	0.000291625
Pipecolic acid	novel.6152	0.986044646	0.000290769
Indole-3-acetamide	novel.6152	0.906573299	0.012685083
Raffinose	novel.6152	-0.962089141	0.002128606
Citral	novel.6152	0.983590864	0.00040168
Geranylgeraniol	novel.6152	0.972152586	0.00115242
Methionine sulfoxide	novel.6152	0.951495164	0.00347202
��-Nicotinamide mononucleotide	novel.6152	-0.975653475	0.000881914
5-Methylcytosine	novel.6152	-0.985254229	0.000324553
L-(-)-Methionine	novel.6152	0.988396492	0.000201181
3,4-Dihydroxyphenylpropionic acid	novel.6152	0.981425538	0.000514312
Engeletin	novel.6152	-0.942003275	0.004947891
Yamogenin	novel.6152	0.989658751	0.000159859
Dihydroartemisinic acid	novel.6152	0.981137322	0.000530345
Glutathione (reduced)	novel.6152	-0.975818409	0.000870054
LPC 15:0	novel.6152	-0.976847109	0.000797879
Procyanidin B2	novel.6152	0.990202949	0.000143503
Chikusetsusponin Iva	novel.6152	0.982918659	0.000435166
PC (14:0e/4:0)	novel.6152	-0.966039482	0.001710392
13-��-(21)-Epoxyeurycomanone	novel.6152	-0.985372573	0.000319378
Loureirin A	novel.6152	-0.959668466	0.002407147
Tetranor-12(S)-HETE	novel.6152	0.926806504	0.007839873
Oleoyl ethanolamide	novel.6152	0.980577371	0.000562194
L-Pyroglutamic acid	novel.6152	0.989697291	0.000158672
N-Caffeoyl putrescine	novel.6152	0.981280311	0.00052236
Salicylic acid	novel.6152	-0.975258554	0.000910636
D-Proline	novel.6152	0.9812495	0.000524076
Kinsenoside	novel.6152	-0.958853085	0.002504771
m-Cresol	novel.6152	0.994717781	4.18E-05
Methyl linolenate	novel.6152	0.947500199	0.004061993
2'-O-methyladenosine	novel.6152	-0.961912524	0.002148358
Coumalic acid	novel.6152	-0.980998502	0.000538155
Asp-glu	novel.6152	0.979802902	0.000607765
Anacardic Acid	novel.6152	-0.945066596	0.004443633
Phytosphingosine	novel.6152	0.927062845	0.007785736
4-Hydroxymephenytoin	novel.6152	-0.926936269	0.007812445
Nicotianamine	novel.6152	-0.965594904	0.001755203
3-Furoic acid	novel.6152	0.982600569	0.000451477
Ademetionine	novel.6152	0.995963641	2.44E-05
Biotin	novel.6152	-0.97025666	0.001313843
Schisandrin A	novel.6152	-0.932980534	0.006586901
Salvianolic acid F	novel.6152	-0.958494141	0.002548353
9,17-Octadecadiene-12,14-diyne-1,11,16-triol	novel.6152	0.986179541	0.000285188
L-5-Hydroxytryptophan	novel.6152	0.972232548	0.001145842
N-Acetyl-L-tyrosine	novel.6152	-0.948256049	0.003946884
L-Threonine	novel.6152	0.980894589	0.000544038
L-serine	novel.6152	0.972051525	0.00116076
Olivetol	novel.6152	0.984388132	0.000363693
Griffonilide	novel.6152	-0.948976275	0.003838713
H-HoArg-OH	novel.6152	0.993481807	6.36E-05
DL-Lysine	novel.6152	0.806725561	0.052422629
Lycoperodine 1	novel.6152	0.925196081	0.008184152
beta-Tocopherol	novel.6152	-0.926897255	0.007820686
Momordin Ic	novel.6152	0.960306882	0.002332046
Integrifoside A	novel.6152	0.8625477	0.02704125
(+)-Dihydrojasmonic acid	novel.6152	0.889029487	0.017788411
delta-Tridecalactone	novel.6152	0.978949679	0.00066001
H-Trp-NH2.HCl	novel.6152	-0.917788813	0.009860199
5-Methoxyindoleacetic acid	novel.6152	-0.994227107	4.99E-05
8-Aminooctanoic acid	novel.6152	0.97933173	0.000636352
Sodium Houttuyfonate	novel.6152	-0.973569626	0.001038615
SDMA	novel.6152	0.96905606	0.001421476
7-Hydroxy-4-methyl-8-nitrocoumarin	novel.6152	-0.87866077	0.021191562
Lipoamide	novel.6152	-0.940892111	0.00513736
4-Ethylphenol	novel.6152	0.920434602	0.009244128
Mesalamine	novel.6152	0.935562798	0.006094453
2-Hydroxyisocaproic Acid	novel.6152	-0.890410948	0.017356571
trans-Zeatin-riboside	novel.6152	0.962509048	0.002082009
Curcumol	novel.6152	0.909921685	0.011805702
Phe-Phe	novel.6152	-0.895314604	0.015864923
5-Ethyl-2'-deoxyuridine	novel.6152	0.968329391	0.001488658
Thymidine	novel.6152	0.943075639	0.004768346
Androsin	novel.6152	-0.962277	0.002107697
Ophiopogonanone E	novel.6152	-0.853781936	0.030506532
Prohydrojasmon	novel.6152	0.904584248	0.013221908
Orotidine	novel.6152	-0.993484645	6.35E-05
Trehalose 6-phosphate	novel.6152	-0.923832585	0.008481271
Orsellinic acid	novel.6152	0.971969432	0.001167557
Gly-Tyr	novel.6152	0.89386981	0.016297721
DL-m-Tyrosine	novel.6152	0.959487337	0.002428668
Gossypol	novel.6152	-0.957825422	0.002630535
Sweroside	novel.6152	-0.818213481	0.046565818
N-Methylthreonine	novel.6152	0.936224811	0.005971217
3alpha-Dihydrocadambine	novel.6152	0.652655827	0.160018776
Adenine	novel.6152	-0.904645428	0.013205236
Phe-Pro	novel.6152	0.957979758	0.002611454
Heptamethoxyflavone	novel.6152	-0.974850195	0.000940815
N-Acetylglucosamine	novel.6152	0.944140707	0.004593243
Flavokawain B	novel.6152	-0.820820805	0.045281485
Phellodensin F	novel.6152	-0.981373402	0.000517194
L-Phenylalanine	novel.5050	0.993202993	6.91E-05
Vitamin C	novel.5050	-0.989480472	0.000165409
L-Lysine	novel.5050	0.982357612	0.000464135
N-Lauryldiethanolamine	novel.5050	0.994724123	4.17E-05
MAG (18:1)	novel.5050	0.992844769	7.66E-05
Isopimpinellin	novel.5050	-0.993068969	7.19E-05
PC (14:0e/2:0)	novel.5050	0.994113474	5.19E-05
2-Amino-1,3,4-tetradecanetriol	novel.5050	-0.987709857	0.000225643
Indole-3-acrylic acid	novel.5050	0.994137463	5.15E-05
Shikimic Acid	novel.5050	-0.989133801	0.00017647
D-(+)-Tryptophan	novel.5050	0.994206694	5.02E-05
19-Nortestosterone	novel.5050	0.983073147	0.000427353
D-Gluconic acid	novel.5050	-0.988159348	0.000209472
Adenosine	novel.5050	-0.986596676	0.00026827
Mangiferin	novel.5050	-0.985726801	0.000304132
MAG (18:3)	novel.5050	0.995825657	2.61E-05
isoleucine	novel.5050	0.990730019	0.000128501
Nerylacetate	novel.5050	0.993443229	6.43E-05
Canthaxanthin	novel.5050	-0.984062035	0.000379004
Nortanshinone	novel.5050	-0.980822547	0.000548136
N-Oleoyl Glycine	novel.5050	0.953349901	0.003213587
Lancerin	novel.5050	-0.984236105	0.000370792
Palmitoylethanolamide	novel.5050	-0.988086183	0.000212063
[truncated: 74,001 more rows]
