# Supplementary material for: Integrative Analysis of Transcriptome and Metabolome Reveals the Pivotal Role of the NAM Family Genes in Oncidium hybridum Lodd. Pseudobulb Growth
Source: Int J Mol Sci. 2024 Sep 26;25(19):10355. doi: 10.3390/ijms251910355 (PMC11476975; doi:10.3390/ijms251910355)
Supplement: Supplementary file 1 [file ijms-25-10355-s001.zip › Supplementary file/S8-Correlation analysis/Later.vs.Middle_LatervsMiddle/Later.vs.Middle_neg_LatervsMiddle_corr.xls]

metabolite	Gene	corr	pvalue
Calceolarioside B	novel.911	0.9917343306110508	0.00010219957507158634
Agnuside	novel.911	0.9961363500387157	2.236284865539357e-05
Hordatine A	novel.911	0.9998879441993833	1.8834050163301415e-08
FAHFA (18:2/3:0)	novel.911	0.992405954379043	8.62853208230874e-05
Wogonin	novel.911	0.9999596819539418	2.4382844875304518e-09
Caffeic acid	novel.911	0.9925581194730694	8.286630709329119e-05
Neonuezhenide	novel.911	0.9853369763741265	0.00032093008649377853
O-p-Coumaroyl quinacyl quinic acid O-hexoside	novel.911	0.9983621926247755	4.021422859613383e-06
Naringenin	novel.911	0.994692043011804	4.2186836811514544e-05
Liriopemuscaribaily saponins C	novel.911	0.9992951949056955	7.449502753931643e-07
Malonic acid	novel.911	-0.9924513888354474	8.52572300617088e-05
Aloesin	novel.911	0.985734158174857	0.0003038197134702413
Angoroside C	novel.911	0.98894409231305	0.00018267394326743725
Luteolin	novel.911	0.9864254762405855	0.00027515086983842573
Aminophylline	novel.911	0.9984550414476846	3.578501564147256e-06
Nuzhenide	novel.911	0.9848326045223513	0.0003433301995660411
Jasmonic acid	novel.911	0.9993747495482029	5.86284974088239e-07
LPE 17:1	novel.911	0.9906395495274152	0.00013101697744513662
Notoginsenoside R1	novel.911	0.9863947733885465	0.00027639410809507316
Sucrose	novel.911	0.9967348711737012	1.597419450112142e-05
D(+)-Melezitose O-rhamnoside	novel.911	0.9910940294660997	0.00011862127236106765
4',7-Di-O-methylnaringenin	novel.911	0.9945144003369644	4.505516970062779e-05
2''-O-¦Â-L-Galactopyranosylorientin	novel.911	0.9811333890243787	0.0005305657388115137
Maltotetraose	novel.911	0.9987259803082434	2.433655315120638e-06
2'-O-acetylpoliumoside	novel.911	0.9837081598030695	0.00039597396234293064
6¦Á-Prostaglandin I1	novel.911	0.9728817837098427	0.0010931251458091058
16-(Hexopyranosyloxy)-7-hydroxy-8,9-epoxypimaran-18-oic acid	novel.911	0.983772527566913	0.0003928596952014701
Isosakuranin	novel.911	0.9850425274726979	0.00033391578897480325
Aucubin	novel.911	0.979343334892401	0.0006356396431348087
Secoisolariciresinol diglucoside	novel.911	0.9896533299323564	0.00016002654818939534
(+)-Catechin	novel.911	0.9892716414040854	0.00017202911266135925
Carminic acid	novel.911	0.9971698169433116	1.2003569408782505e-05
Myricetin 3-O-galactoside	novel.911	0.9650006892498111	0.0018159913959540212
Galangin	novel.911	0.9949856437363441	3.76526132011635e-05
Medicarpin	novel.911	0.9968181641379327	1.51700126001694e-05
Isomucronulatol 7-O-glucoside	novel.911	0.9832042882408406	0.00042077489925142637
2-Oxoadipic acid	novel.911	-0.9851872586826774	0.0003275008721086454
D-Glucono-1,5-lactone	novel.911	-0.9845686864543511	0.0003553508624696769
Sibiricose A6	novel.911	0.9590703528623364	0.002478570612741162
Cistanoside F	novel.911	0.9900798711942486	0.00014712531852683686
L-Glutathione oxidized	novel.911	-0.9777413637142974	0.000737656347894896
Curculigoside	novel.911	0.9915507042448051	0.000106784297996606
4-Methylcatechol	novel.911	0.9755717174526475	0.0008878228035861012
Arctigenin-4'-O-beta-Gentiobioside	novel.911	0.9985856517939292	2.999156654491531e-06
Isorhamnetin-3-O-nehesperidine	novel.911	0.9972165496933065	1.1610610891059788e-05
Helicid	novel.911	0.9706085629836756	0.0012830898618443967
alpha-Ketoglutaric acid	novel.911	0.9792232057307676	0.0006430283569549143
Cucurbitacin B	novel.911	0.9932038382686916	6.912477148922577e-05
Licoagroside D	novel.911	0.9916778246264413	0.00010359971330246941
Jionoside B1	novel.911	0.9931265375622612	7.070436222495547e-05
1-O-b-D-glucopyranosyl sinapate	novel.911	0.9923419565254308	8.774388939606381e-05
Brassinolide	novel.911	0.9972338933326526	1.1466436922992007e-05
Naringin Dihydrochalcone	novel.911	0.9879908744810327	0.00021546267098403765
D-Glucuronic acid	novel.911	-0.9773413939822504	0.0007643020350511589
Eugenol	novel.911	-0.9813188001247861	0.0005202210930791903
Isocitric acid	novel.911	0.9793487380802216	0.0006353083087906271
Akebia saponin D	novel.911	-0.9684421597342596	0.0014781317396800014
Hordatine B	novel.911	0.9930988167129479	7.12751571232942e-05
Lapachol	novel.911	0.9958368306553286	2.5961890506805998e-05
martynoside	novel.911	0.9887736791433512	0.00018833799178430625
C-hexosyl-chrysoeriol O-feruloylhexoside	novel.911	-0.9797976003190254	0.0006080827563815376
Peimisine	novel.911	0.9992229962941728	9.053675862313799e-07
N-Caffeoylagmatine	novel.911	0.9992503072459296	8.428481598911521e-07
LPC 18:2	novel.911	0.9879152823653711	0.0002181781719625776
Neomangiferin	novel.911	0.9898523188709584	0.0001539406675195253
Rhein	novel.911	0.9863619329201491	0.00027772699159186293
Epimedin C	novel.911	0.9388853463808544	0.005488369687744476
Tricin 5-O-hexoside derivative	novel.911	-0.9829458787772034	0.00043378453970119367
L-(-)-Malic acid	novel.911	0.9500297266004017	0.0036831537439352283
Rosavin	novel.911	0.9875646792914503	0.00023099432009199945
Procyanidin B1	novel.911	0.9585750471997316	0.0025384969089305193
Kinetin 9-riboside	novel.911	0.9688735098204173	0.001438209005754614
N-Acetyl-D-alloisoleucine	novel.911	0.9973592529447011	1.0451109830879794e-05
Adenosine5-phosphosulfate	novel.911	0.9919685621353052	9.649696135106277e-05
Pseudoginsenoside-RT5	novel.911	-0.9773983851613832	0.0007604766646889121
Ganoderic acid C6	novel.911	-0.9748736138992656	0.0009390713307416744
7-O-Ethylmorroniside	novel.911	0.9913356150814534	0.00011228212455290303
Nardosinone	novel.911	0.9644053445751397	0.0018779203929476605
Eleutheroside E	novel.911	0.9919403647469577	9.717481285142854e-05
Tenuifoliside A	novel.911	0.9941699377056841	5.088535871389963e-05
Quercetin-3¦Â-D-glucoside	novel.911	0.9879134391433751	0.0002182445976719481
Bergenin	novel.911	0.9925455881301795	8.314527015261525e-05
Citric acid	novel.911	0.9936992740368725	5.94236547684476e-05
Icariin	novel.911	0.9683174696693071	0.001489772903867811
Pinoresinol Diglucoside	novel.911	0.9758947287046837	0.0008645928023950905
8-O-acetyl shanzhiside methyl ester	novel.911	0.9838821801673252	0.00038758259744803026
Gluconolactone	novel.911	-0.9811914007305855	0.0005273182126418196
Sibirioside A	novel.911	0.9961701729791823	2.1973275376527534e-05
N-Sinapoylagmatine	novel.911	0.9899985148905088	0.00014954433379355184
Glutathione	novel.911	0.9984345182434067	3.674181406336951e-06
Atractyloside A	novel.911	0.9992529328243628	8.369555747783813e-07
Timosaponin A1	novel.911	-0.9948453055462231	3.9787829996927894e-05
Sebacic acid	novel.911	0.9983470688093913	4.0960142273036e-06
MGMG (18:2)	novel.911	0.9964390048087297	1.8998452196101795e-05
trans,trans-Muconic acid	novel.911	-0.9827963708989533	0.00044140144657986967
D-(-)-Quinic acid	novel.911	-0.9784958285201587	0.0006886720060905682
trans-zeatin 9-O-glucoside	novel.911	0.9916701930912268	0.00010378954003478355
2-Isopropylmalic acid	novel.911	0.9653232746544821	0.0017828639685111218
Verbenalin	novel.911	0.9881515948240582	0.00020974539038598944
Ethyl gallate	novel.911	0.9895444465724326	0.00016340640299680335
(+/-)12(13)-DiHOME	novel.911	0.9964118274826506	1.9289374193080274e-05
Epimedin A	novel.911	0.9969686562876822	1.376963947687319e-05
4-Demethylepipodophyllotoxin	novel.911	0.9943909995867302	4.710309639382457e-05
Albiflorin	novel.911	0.9984004059836515	3.836005084288377e-06
Corchorifatty acid F	novel.911	0.994147247769058	5.128182085387975e-05
Blinin	novel.911	0.9739581684977581	0.0010084349965617584
Quercetin 3-alpha-L-arabinofuranoside (Avicularin)	novel.911	0.9989466682477295	1.6636773306246957e-06
Coniferin	novel.911	0.9931579127774965	7.006108306587966e-05
Rehmannioside D	novel.911	0.9386900463497401	0.005523136313187011
N-Acetyl-L-phenylalanine	novel.911	0.9974828870204739	9.495812592656218e-06
Prim-O-glucosylcimifugin	novel.911	0.9929527096756516	7.432145199982691e-05
Galloylpaeoniflorin	novel.911	0.985395967588225	0.0003183592863467865
Denin	novel.911	0.9957189771717815	2.745150519601045e-05
N-Acetyl-1-aspartylglutamic acid	novel.911	0.9686084152211	0.0014626802626682624
LPE 18:3	novel.911	0.9971325422945752	1.2321681970223648e-05
Ascorbic acid	novel.911	-0.9457352854305435	0.004337093324177225
p-Anisaldehyde	novel.911	0.9825556080022211	0.0004538059945986968
Oleuropein	novel.911	0.9953047027237618	3.301696893726339e-05
LPE 18:1	novel.911	0.8846511933457475	0.019190642834218338
Isoliquiritin	novel.911	0.9347216633737954	0.006252807826426461
Bruceine D	novel.911	0.9699537376595841	0.0013406042704253848
Rehmannioside A	novel.911	0.9987304206443861	2.416724436150438e-06
Ginkgolide B	novel.911	0.9901890095121805	0.0001439111204621637
Plantagoside	novel.911	0.9662479195197249	0.0016895791705182279
N-Acetyl-L-methionine	novel.911	0.9848906715171205	0.0003407130428528359
Chrysophanic Acid	novel.911	0.993751912563444	5.843593663974888e-05
Caesappanin C	novel.911	0.891850823287919	0.016911897032738942
D-Xylonic acid	novel.911	0.9939006228623417	5.569014646259488e-05
Jaceosidin	novel.911	-0.9283179634323834	0.007523309130564686
Selgin C-hexoside	novel.911	0.9603233201000123	0.0023301281048152124
Dihydroroseoside	novel.911	0.985844089684736	0.00029916634528451736
Parishin E	novel.911	0.990541450239845	0.00013377314472657657
(R)-3-Hydroxy myristic acid	novel.911	0.9929751484158342	7.384947658541115e-05
Octanedioic acid	novel.911	0.9926660649660679	8.048267089655538e-05
Urolithin A	novel.911	0.9222898437662936	0.008823661870085738
Oroxin B	novel.911	0.9695021557698461	0.0013809944494248348
Arctiin	novel.911	0.8675736986302889	0.025143926107251226
Ajugol	novel.911	0.894488750235014	0.01611162721388041
Hydroxysafflor yellow A	novel.911	-0.9733772842035149	0.0010537188167926293
N-Acetylneuraminic acid	novel.911	0.9523722592999475	0.0033485831026780384
Leonurine Hydrochloride	novel.911	0.8342566098014733	0.03892974941343544
Epimedin B	novel.911	0.8938875745957194	0.016292365409618297
Gastrodin	novel.911	0.9865239377172329	0.0002711827268502941
Salidroside	novel.911	0.9916083926567458	0.00010533314609661925
Saikosaponin D	novel.911	-0.8864285946684279	0.018615247815744033
Narcissoside	novel.911	0.8769038451100344	0.02179637772575841
Limocitrin O-hexoside	novel.911	0.9704819246633578	0.0012941153603167415
Kojic acid	novel.911	-0.9334493731765175	0.006496103000960778
Troxerutin	novel.911	0.9919786935695601	9.625398440679756e-05
2-Deoxyribose 1-Phosphate	novel.911	-0.9181042490854322	0.009785737146885319
Tricin 5-O-hexoside	novel.911	0.9785768734467827	0.0006835094512438134
Parishin B	novel.911	-0.9815596013007706	0.0005069371431267149
D-Ribose	novel.911	-0.9191333802658711	0.009544705282388433
Ganoderic acid H	novel.911	0.9659886475360843	0.0017154864528910985
Galactonic acid	novel.911	-0.839794775385548	0.036442680253019645
AcylGlcADG (18:1-18:3-18:1)	novel.911	-0.88147766747515	0.020238841161194163
Calceolarioside B	OhGene028173	0.9997632425593311	8.407449295717173e-08
Agnuside	OhGene028173	0.9989588524604862	1.625418002730275e-06
Hordatine A	OhGene028173	0.9912864939530251	0.00011355699415523217
FAHFA (18:2/3:0)	OhGene028173	0.991758799336017	0.00010159622216292848
Wogonin	OhGene028173	0.9906546036580486	0.00013059655239248963
Caffeic acid	OhGene028173	0.9994414393514902	4.6789786442768746e-07
Neonuezhenide	OhGene028173	0.9990876404906461	1.2482200874921857e-06
O-p-Coumaroyl quinacyl quinic acid O-hexoside	OhGene028173	0.9912531650122622	0.00011442608586698592
Naringenin	OhGene028173	0.9962079159554988	2.1542587203509065e-05
Liriopemuscaribaily saponins C	OhGene028173	0.9868984084468635	0.00025635309659839976
Malonic acid	OhGene028173	-0.9958569568425033	2.5711652640043227e-05
Aloesin	OhGene028173	0.9739429579074574	0.0010096081962459496
Angoroside C	OhGene028173	0.9924277083598348	8.579230493611872e-05
Luteolin	OhGene028173	0.9990869509107474	1.2501073734467964e-06
Aminophylline	OhGene028173	0.9834490662262736	0.0004086331863198328
Nuzhenide	OhGene028173	0.9705357143802147	0.0012894265673666562
Jasmonic acid	OhGene028173	0.9914906654948286	0.0001083050853430017
LPE 17:1	OhGene028173	0.9940003282371508	5.3886109616731774e-05
Notoginsenoside R1	OhGene028173	0.9774432732648128	0.0007574703834481732
Sucrose	OhGene028173	0.996314383310624	2.0350623286099338e-05
D(+)-Melezitose O-rhamnoside	OhGene028173	0.9927305785345842	7.907465823346708e-05
4',7-Di-O-methylnaringenin	OhGene028173	0.9951904018187977	3.464272362005167e-05
2''-O-¦Â-L-Galactopyranosylorientin	OhGene028173	0.9949851458385369	3.766008470357586e-05
Maltotetraose	OhGene028173	0.9852780773799661	0.0003235071304544285
2'-O-acetylpoliumoside	OhGene028173	0.9831595028875014	0.0004230155122749477
6¦Á-Prostaglandin I1	OhGene028173	0.9890142506331157	0.00018036711686852822
16-(Hexopyranosyloxy)-7-hydroxy-8,9-epoxypimaran-18-oic acid	OhGene028173	0.976409223129173	0.0008282227044138077
Isosakuranin	OhGene028173	0.9982090617139778	4.808317735102442e-06
Aucubin	OhGene028173	0.9809645784429033	0.0005400721942306121
Secoisolariciresinol diglucoside	OhGene028173	0.9997428827037488	9.915545712455097e-08
(+)-Catechin	OhGene028173	0.9997169805536736	1.2013867556850345e-07
Carminic acid	OhGene028173	0.9793246704177112	0.000636784846154888
Myricetin 3-O-galactoside	OhGene028173	0.9697180217686507	0.0013616130485557237
Galangin	OhGene028173	0.9953326977718666	3.2624729553791204e-05
Medicarpin	OhGene028173	0.9968930469308914	1.4464740107000483e-05
Isomucronulatol 7-O-glucoside	OhGene028173	0.9986820459527378	2.6043596610604677e-06
2-Oxoadipic acid	OhGene028173	-0.9906589113834577	0.0001304763720953635
D-Glucono-1,5-lactone	OhGene028173	-0.9891991758712464	0.00017435670258982925
Sibiricose A6	OhGene028173	0.9853912445213483	0.0003185647357966554
Cistanoside F	OhGene028173	0.9678413897457203	0.0015346354853381116
L-Glutathione oxidized	OhGene028173	-0.9815561100927601	0.0005071285181062709
Curculigoside	OhGene028173	0.999806202055468	5.633282566020741e-08
4-Methylcatechol	OhGene028173	0.9850516121317858	0.00033351130901530595
Arctigenin-4'-O-beta-Gentiobioside	OhGene028173	0.983949349436397	0.0003843675638194286
Isorhamnetin-3-O-nehesperidine	OhGene028173	0.9836016701232954	0.0004011530358437638
Helicid	OhGene028173	0.9830982786570067	0.0004260881345100183
alpha-Ketoglutaric acid	OhGene028173	0.9860805350926904	0.0002892787963332313
Cucurbitacin B	OhGene028173	0.9922324483115139	9.026796178109844e-05
Licoagroside D	OhGene028173	0.9995605016364802	2.896957708140259e-07
Jionoside B1	OhGene028173	0.9995681053926722	2.797591464703134e-07
1-O-b-D-glucopyranosyl sinapate	OhGene028173	0.9989959178579906	1.511765273610491e-06
Brassinolide	OhGene028173	0.9846326344379424	0.00035241933926755337
Naringin Dihydrochalcone	OhGene028173	0.9996567288244878	1.7673242520970657e-07
D-Glucuronic acid	OhGene028173	-0.9782449055503992	0.000704778031242683
Eugenol	OhGene028173	-0.9859004304443579	0.0002967953103426284
Isocitric acid	OhGene028173	0.9863245613152071	0.0002792476608126256
Akebia saponin D	OhGene028173	-0.9710473448440374	0.0012452494889372047
Hordatine B	OhGene028173	0.9977132772983743	7.837672319539228e-06
Lapachol	OhGene028173	0.9990946404135878	1.2291429203093882e-06
martynoside	OhGene028173	0.9947125565002013	4.186167746102892e-05
C-hexosyl-chrysoeriol O-feruloylhexoside	OhGene028173	-0.9834094648224779	0.0004105855481744295
Peimisine	OhGene028173	0.9875504823570899	0.00023152095589468332
N-Caffeoylagmatine	OhGene028173	0.991767540256602	0.0001013811192734746
LPC 18:2	OhGene028173	0.9919860293073953	9.607824586287357e-05
Neomangiferin	OhGene028173	0.9993261007886697	6.810571982039818e-07
Rhein	OhGene028173	0.9757734004119047	0.0008732825550356449
Epimedin C	OhGene028173	0.9731734212428569	0.0010698449124221202
Tricin 5-O-hexoside derivative	OhGene028173	-0.9882260934564449	0.0002071212347813803
L-(-)-Malic acid	OhGene028173	0.9720241058932212	0.0011630283007420324
Rosavin	OhGene028173	0.9948891858402811	3.9113883753064113e-05
Procyanidin B1	OhGene028173	0.9813470331721833	0.0005186547642664919
Kinetin 9-riboside	OhGene028173	0.9792627910838974	0.0006405889204578497
N-Acetyl-D-alloisoleucine	OhGene028173	0.9950081049027023	3.73163284350838e-05
Adenosine5-phosphosulfate	OhGene028173	0.9726832411926218	0.001109116012349909
Pseudoginsenoside-RT5	OhGene028173	-0.9909986266069546	0.0001211724175488186
Ganoderic acid C6	OhGene028173	-0.9819728921188572	0.0004845357335567417
7-O-Ethylmorroniside	OhGene028173	0.9994297080474491	4.87756627860464e-07
Nardosinone	OhGene028173	0.988652263922248	0.00019242604082690294
Eleutheroside E	OhGene028173	0.997771127405954	7.446273182698877e-06
Tenuifoliside A	OhGene028173	0.9974678053954649	9.609896044905894e-06
Quercetin-3¦Â-D-glucoside	OhGene028173	0.9651155487094208	0.001804161533338147
Bergenin	OhGene028173	0.998722111238625	2.448456133699566e-06
Citric acid	OhGene028173	0.998760008808738	2.3054139399271612e-06
Icariin	OhGene028173	0.9781655568509355	0.0007099096534879117
Pinoresinol Diglucoside	OhGene028173	0.9903076993320306	0.0001404557876404159
8-O-acetyl shanzhiside methyl ester	OhGene028173	0.9920177288054501	9.53206783313936e-05
Gluconolactone	OhGene028173	-0.9834732987987496	0.00040744079463492477
Sibirioside A	OhGene028173	0.9976718329990081	8.124232623274326e-06
N-Sinapoylagmatine	OhGene028173	0.9707750816901586	0.0012686633345996745
Glutathione	OhGene028173	0.9955348150897461	2.9862301271979067e-05
Atractyloside A	OhGene028173	0.9934187396478078	6.482695471025709e-05
Timosaponin A1	OhGene028173	-0.9959921028550693	2.4062669380601042e-05
Sebacic acid	OhGene028173	0.9961513606594797	2.2189534089472562e-05
MGMG (18:2)	OhGene028173	0.9970322940157474	1.3197849506439468e-05
trans,trans-Muconic acid	OhGene028173	-0.9801886560837584	0.0005848461509253631
D-(-)-Quinic acid	OhGene028173	-0.9786868670120127	0.000676533715175749
trans-zeatin 9-O-glucoside	OhGene028173	0.9995139110180276	3.543663204329583e-07
2-Isopropylmalic acid	OhGene028173	0.9503379342342096	0.0036382398718967845
Verbenalin	OhGene028173	0.9959214179938104	2.4918323510254543e-05
Ethyl gallate	OhGene028173	0.9947277616636581	4.16214707340425e-05
(+/-)12(13)-DiHOME	OhGene028173	0.9982340909183813	4.6748988905733955e-06
Epimedin A	OhGene028173	0.9977158360072653	7.820149014073775e-06
4-Demethylepipodophyllotoxin	OhGene028173	0.9944791680276792	4.563524216437345e-05
Albiflorin	OhGene028173	0.9959398969749564	2.4693190605551744e-05
Corchorifatty acid F	OhGene028173	0.9988103408480473	2.1220914910421858e-06
Blinin	OhGene028173	0.9897752175092996	0.0001562847845132606
Quercetin 3-alpha-L-arabinofuranoside (Avicularin)	OhGene028173	0.9900639333324568	0.00014759766005126114
Coniferin	OhGene028173	0.9976054634253889	8.59384320734571e-06
Rehmannioside D	OhGene028173	0.9108088541603816	0.01157783026383705
N-Acetyl-L-phenylalanine	OhGene028173	0.9946290110090552	4.319381424774666e-05
Prim-O-glucosylcimifugin	OhGene028173	0.9988086747976117	2.1280382092036985e-06
Galloylpaeoniflorin	OhGene028173	0.9984848376641957	3.4418361638666733e-06
Denin	OhGene028173	0.9950881531962044	3.613010634091743e-05
N-Acetyl-1-aspartylglutamic acid	OhGene028173	0.9274455311594275	0.007705257585115278
LPE 18:3	OhGene028173	0.9880861897400837	0.000212062795951844
Ascorbic acid	OhGene028173	-0.9503551939596564	0.0036357326877236667
p-Anisaldehyde	OhGene028173	0.9928048444110475	7.746914837185259e-05
Oleuropein	OhGene028173	0.9991998740784963	9.600461144895252e-07
LPE 18:1	OhGene028173	0.8566920826734727	0.029334169998581974
Isoliquiritin	OhGene028173	0.953078092933928	0.0032508448753056484
Bruceine D	OhGene028173	0.9891777127216418	0.00017504908946830512
Rehmannioside A	OhGene028173	0.9905805714931027	0.00013267057771456896
Ginkgolide B	OhGene028173	0.9901231832581263	0.00014584551424042563
Plantagoside	OhGene028173	0.9861390332372602	0.00028685807057713325
N-Acetyl-L-methionine	OhGene028173	0.99539536149242	3.1755228303493295e-05
Chrysophanic Acid	OhGene028173	0.9946999551966138	4.2061271989044876e-05
Caesappanin C	OhGene028173	0.9329077598500171	0.006601049577993513
D-Xylonic acid	OhGene028173	0.9986479185221342	2.74095059766364e-06
Jaceosidin	OhGene028173	-0.9181786016762385	0.009768225291315833
Selgin C-hexoside	OhGene028173	0.981230153931348	0.0005251543069421659
Dihydroroseoside	OhGene028173	0.9989224616106861	1.7410079116928824e-06
Parishin E	OhGene028173	0.9978456013816124	6.95715036150614e-06
(R)-3-Hydroxy myristic acid	OhGene028173	0.9937967088049131	5.7601878605500006e-05
Octanedioic acid	OhGene028173	0.9831655692136737	0.0004227116673372362
Urolithin A	OhGene028173	0.9653176212175629	0.0017834419456512754
Oroxin B	OhGene028173	0.9762701094750645	0.0008379803143994376
Arctiin	OhGene028173	0.8551988004385835	0.02993302966844689
Ajugol	OhGene028173	0.9022922996098709	0.01385379439441545
Hydroxysafflor yellow A	OhGene028173	-0.9774472155255125	0.0007572066415109033
N-Acetylneuraminic acid	OhGene028173	0.9746958494642752	0.0009523489272735136
Leonurine Hydrochloride	OhGene028173	0.819112742397789	0.046120966324535155
Epimedin B	OhGene028173	0.9449824378767233	0.004457130999400514
Gastrodin	OhGene028173	0.989132210199407	0.00017652149161913102
Salidroside	OhGene028173	0.9954878051829962	3.0493919177604447e-05
Saikosaponin D	OhGene028173	-0.9010116904202932	0.014213050496591667
Narcissoside	OhGene028173	0.9285933980460472	0.007466306542501434
Limocitrin O-hexoside	OhGene028173	0.9723923561919355	0.0011327519704094592
Kojic acid	OhGene028173	-0.9389531039832035	0.005476332818528894
Troxerutin	OhGene028173	0.9926948899974846	7.985203096923105e-05
2-Deoxyribose 1-Phosphate	OhGene028173	-0.9196744558800714	0.009419151598965293
Tricin 5-O-hexoside	OhGene028173	0.9835914952153934	0.0004016496389497281
Parishin B	OhGene028173	-0.9630362054430266	0.002024230937224897
D-Ribose	OhGene028173	-0.9225178146544513	0.008772651843394902
Ganoderic acid H	OhGene028173	0.9682536591586699	0.0014957477753866626
Galactonic acid	OhGene028173	-0.8407961093525012	0.03600123693774603
AcylGlcADG (18:1-18:3-18:1)	OhGene028173	-0.8781155528341571	0.021378381081231853
Calceolarioside B	novel.1967	0.9850570391875345	0.0003332697943798488
Agnuside	novel.1967	0.9918557876320546	9.922219718787691e-05
Hordatine A	novel.1967	0.9971927900985135	1.1809580139549884e-05
FAHFA (18:2/3:0)	novel.1967	0.9785196273617928	0.0006871540222163518
Wogonin	novel.1967	0.9964374332637967	1.9015214786981847e-05
Caffeic acid	novel.1967	0.9903524858663318	0.00013916282452218042
Neonuezhenide	novel.1967	0.9817690862982404	0.0004955196517154438
O-p-Coumaroyl quinacyl quinic acid O-hexoside	novel.1967	0.9992069622499989	9.431139351513392e-07
Naringenin	novel.1967	0.9960355308343974	2.3544368835332316e-05
Liriopemuscaribaily saponins C	novel.1967	0.9978345455594694	7.028712284189958e-06
Malonic acid	novel.1967	-0.9877554956718603	0.00022397393303675027
Aloesin	novel.1967	0.9671554264074933	0.0016004332168346462
Angoroside C	novel.1967	0.9945967854282046	4.371321887420481e-05
Luteolin	novel.1967	0.9837759462640043	0.00039269463238249415
Aminophylline	novel.1967	0.9975141613881511	9.261409918628953e-06
Nuzhenide	novel.1967	0.9662424675950946	0.0016901219387223847
Jasmonic acid	novel.1967	0.9980974718126912	5.425977046898255e-06
LPE 17:1	novel.1967	0.977042742804819	0.0007845038403135221
Notoginsenoside R1	novel.1967	0.9678593036631726	0.0015329354803762397
Sucrose	novel.1967	0.9879356934735894	0.0002174432731661912
D(+)-Melezitose O-rhamnoside	novel.1967	0.9960973872617636	2.2815860127401806e-05
4',7-Di-O-methylnaringenin	novel.1967	0.9968071805792422	1.5274869826742856e-05
2''-O-¦Â-L-Galactopyranosylorientin	novel.1967	0.9838664406375691	0.0003883378904507464
Maltotetraose	novel.1967	0.9917643716179566	0.00010145906915605833
2'-O-acetylpoliumoside	novel.1967	0.964339469268071	0.0018848359030147884
6¦Á-Prostaglandin I1	novel.1967	0.9556203056611243	0.0029106317296139043
16-(Hexopyranosyloxy)-7-hydroxy-8,9-epoxypimaran-18-oic acid	novel.1967	0.9638677091945159	0.0019347275387483522
Isosakuranin	novel.1967	0.9841657463262792	0.0003741003736473097
Aucubin	novel.1967	0.9582816467933872	0.002574327742523931
Secoisolariciresinol diglucoside	novel.1967	0.9862272428749346	0.00028322698908581735
(+)-Catechin	novel.1967	0.9841479165597729	0.0003749411005675868
Carminic acid	novel.1967	0.9961566743647885	2.2128342733957872e-05
Myricetin 3-O-galactoside	novel.1967	0.9388553878375812	0.005493695826932279
Galangin	novel.1967	0.9969304382701671	1.4118852793476001e-05
Medicarpin	novel.1967	0.9885173862065741	0.00019701863557048437
Isomucronulatol 7-O-glucoside	novel.1967	0.9784728271143321	0.000690140706352224
2-Oxoadipic acid	novel.1967	-0.9780795327045237	0.0007154938619332044
D-Glucono-1,5-lactone	novel.1967	-0.9798742331078633	0.0006034938038456774
Sibiricose A6	novel.1967	0.9621824048124671	0.0021182129540340254
Cistanoside F	novel.1967	0.9784753760772769	0.000689977871847728
L-Glutathione oxidized	novel.1967	-0.9716800442999396	0.0011916732523903084
Curculigoside	novel.1967	0.988265280840702	0.00020574749388677275
4-Methylcatechol	novel.1967	0.9561265264371517	0.0028450969009011975
Arctigenin-4'-O-beta-Gentiobioside	novel.1967	0.9976042210557868	8.602759530120016e-06
Isorhamnetin-3-O-nehesperidine	novel.1967	0.989521534704499	0.00016412209392631816
Helicid	novel.1967	0.9814778661053927	0.0005114269769260939
alpha-Ketoglutaric acid	novel.1967	0.9599541904409888	0.0023733902259542496
Cucurbitacin B	novel.1967	0.9799237300089534	0.0006005389884002887
Licoagroside D	novel.1967	0.9892966229953194	0.00017123031732353342
Jionoside B1	novel.1967	0.9863705565843695	0.000277376677250757
1-O-b-D-glucopyranosyl sinapate	novel.1967	0.9838525243663638	0.0003890062997837655
Brassinolide	novel.1967	0.9873689159302473	0.0002383088185288048
Naringin Dihydrochalcone	novel.1967	0.9817241786946203	0.0004979563528433634
D-Glucuronic acid	novel.1967	-0.9711170962406896	0.0012392858156132535
Eugenol	novel.1967	-0.9751776990920172	0.0009165728451177544
Isocitric acid	novel.1967	0.9600036437825739	0.0023675715102884367
Akebia saponin D	novel.1967	-0.963741884602595	0.001948143015654313
Hordatine B	novel.1967	0.9831068184648377	0.0004256588890241352
Lapachol	novel.1967	0.9915987155948891	0.00010557588152111518
martynoside	novel.1967	0.9751071419809711	0.0009217690862777638
C-hexosyl-chrysoeriol O-feruloylhexoside	novel.1967	-0.974221135920608	0.000988259079923322
Peimisine	novel.1967	0.9979964377782247	6.017370953366448e-06
N-Caffeoylagmatine	novel.1967	0.9975257587826387	9.175230911486266e-06
LPC 18:2	novel.1967	0.9728435126566615	0.001096198594641675
Neomangiferin	novel.1967	0.9874396766436679	0.00023565181509752284
Rhein	novel.1967	0.9963931442278948	1.9490651310973116e-05
Epimedin C	novel.1967	0.9430510075623316	0.004772433472468337
Tricin 5-O-hexoside derivative	novel.1967	-0.9766457546836883	0.0008117622161599574
L-(-)-Malic acid	novel.1967	0.9265990672221676	0.00788381440879321
Rosavin	novel.1967	0.9915599046395125	0.00010655219855976281
Procyanidin B1	novel.1967	0.9387923457011444	0.005504911944698028
Kinetin 9-riboside	novel.1967	0.9810117762704503	0.0005374058335040195
N-Acetyl-D-alloisoleucine	novel.1967	0.9971161808052044	1.2462628206473188e-05
Adenosine5-phosphosulfate	novel.1967	0.9817010486510862	0.0004992137139488291
Pseudoginsenoside-RT5	novel.1967	-0.9712522570090104	0.0012277700527953247
Ganoderic acid C6	novel.1967	-0.9642283351950058	0.0018965310785568211
7-O-Ethylmorroniside	novel.1967	0.9846016992120494	0.0003538359731452985
Nardosinone	novel.1967	0.951247315681339	0.0035072980617714996
Eleutheroside E	novel.1967	0.9822617818823541	0.000469175957645162
Tenuifoliside A	novel.1967	0.9844904545135817	0.0003589536222193581
Quercetin-3¦Â-D-glucoside	novel.1967	0.994440643209622	4.627376189852015e-05
Bergenin	novel.1967	0.9842009554444091	0.000372442915058398
Citric acid	novel.1967	0.985661723120841	0.00030690539998175687
Icariin	novel.1967	0.9818889894196736	0.00048904277180457
Pinoresinol Diglucoside	novel.1967	0.9620162511950601	0.002136746944952033
8-O-acetyl shanzhiside methyl ester	novel.1967	0.9679949788250695	0.001520090356876686
Gluconolactone	novel.1967	-0.9746900396445976	0.0009527844342367678
Sibirioside A	novel.1967	0.9884946326862981	0.00019779871279692774
N-Sinapoylagmatine	novel.1967	0.9970134564493407	1.3365844418419316e-05
Glutathione	novel.1967	0.9943540937242673	4.772440132991144e-05
Atractyloside A	novel.1967	0.9930756391788514	7.175415879471145e-05
Timosaponin A1	novel.1967	-0.9856891792816338	0.000305733959344611
Sebacic acid	novel.1967	0.9931335382667613	7.056057411339094e-05
MGMG (18:2)	novel.1967	0.9885884778141386	0.00019459123749172424
trans,trans-Muconic acid	novel.1967	-0.9713794288488766	0.0012169835537981716
D-(-)-Quinic acid	novel.1967	-0.9797983303405883	0.0006080389595257832
trans-zeatin 9-O-glucoside	novel.1967	0.9868616636082546	0.0002577898819443507
2-Isopropylmalic acid	novel.1967	0.9846119285734194	0.0003533672215289577
Verbenalin	novel.1967	0.988293291218007	0.00020476836092179977
Ethyl gallate	novel.1967	0.9895984655684604	0.00016172519681285016
(+/-)12(13)-DiHOME	novel.1967	0.9913902948447895	0.00011087142838406066
Epimedin A	novel.1967	0.9921075192989937	9.319106117302694e-05
4-Demethylepipodophyllotoxin	novel.1967	0.98296065632078	0.0004330352545403795
Albiflorin	novel.1967	0.992472842928085	8.477390319301372e-05
Corchorifatty acid F	novel.1967	0.9872538865426927	0.00024265972388261034
Blinin	novel.1967	0.9570340053528377	0.00272945578331025
Quercetin 3-alpha-L-arabinofuranoside (Avicularin)	novel.1967	0.9911429300676219	0.00011732412335217312
Coniferin	novel.1967	0.9903183087183012	0.0001401489617379172
Rehmannioside D	novel.1967	0.963635188612456	0.00195955485654738
N-Acetyl-L-phenylalanine	novel.1967	0.9943574456226797	4.766780484373513e-05
Prim-O-glucosylcimifugin	novel.1967	0.985442466031959	0.000316340163479684
Galloylpaeoniflorin	novel.1967	0.9775143451149271	0.0007527225872938762
Denin	novel.1967	0.9870356864864618	0.00025102065902926266
N-Acetyl-1-aspartylglutamic acid	novel.1967	0.9699417702188163	0.001341667003482503
LPE 18:3	novel.1967	0.9879740150856956	0.00021606684483446918
Ascorbic acid	novel.1967	-0.9385921995646038	0.005540595042871798
p-Anisaldehyde	novel.1967	0.9714385177380772	0.0012119877708321916
Oleuropein	novel.1967	0.990007020685452	0.00014929050573511712
LPE 18:1	novel.1967	0.8430440483551418	0.0350194378000855
Isoliquiritin	novel.1967	0.9554259129483545	0.0029359928593186515
Bruceine D	novel.1967	0.9739857855114953	0.0010063066118080977
Rehmannioside A	novel.1967	0.9905109890693723	0.00013463479108746296
Ginkgolide B	novel.1967	0.9927498738724269	7.865594429153425e-05
Plantagoside	novel.1967	0.9493552342786218	0.003782389257770184
N-Acetyl-L-methionine	novel.1967	0.9858757993618555	0.00029783072561251014
Chrysophanic Acid	novel.1967	0.9849468791196002	0.0003381891804966795
Caesappanin C	novel.1967	0.8624288496767917	0.02708690859138534
D-Xylonic acid	novel.1967	0.9913271716813548	0.00011250075037909685
Jaceosidin	novel.1967	-0.9241008036817364	0.008422416207850615
Selgin C-hexoside	novel.1967	0.9426151635433364	0.0048450444912956124
Dihydroroseoside	novel.1967	0.982326238464953	0.00046578246580008354
Parishin E	novel.1967	0.9899734079735041	0.00015029482207827268
(R)-3-Hydroxy myristic acid	novel.1967	0.9894813220492367	0.00016538197188380947
Octanedioic acid	novel.1967	0.9924055102217624	8.629540154719775e-05
Urolithin A	novel.1967	0.9163463194896659	0.01020420574854868
Oroxin B	novel.1967	0.9481100814266592	0.003968987020057617
Arctiin	novel.1967	0.8202765363059812	0.04554820413077862
Ajugol	novel.1967	0.8520070361021187	0.031232211212100285
Hydroxysafflor yellow A	novel.1967	-0.9725897938115032	0.0011166821950649801
N-Acetylneuraminic acid	novel.1967	0.9387520656274166	0.005512084219403439
Leonurine Hydrochloride	novel.1967	0.782618508786438	0.06574591912413426
Epimedin B	novel.1967	0.8908008965070116	0.017235596997162008
Gastrodin	novel.1967	0.9749386641276234	0.0009342356899880286
Salidroside	novel.1967	0.9826534399159828	0.00044874490286536006
Saikosaponin D	novel.1967	-0.886347180418366	0.018641420442926823
Narcissoside	novel.1967	0.856343771145254	0.029473343284588262
Limocitrin O-hexoside	novel.1967	0.9829617310982557	0.0004329807838103169
Kojic acid	novel.1967	-0.9263166704250574	0.007943827601526171
Troxerutin	novel.1967	0.9794216327468748	0.0006308466458600524
2-Deoxyribose 1-Phosphate	novel.1967	-0.9169518703693438	0.01005909661673185
Tricin 5-O-hexoside	novel.1967	0.9861763773298476	0.0002853180199803462
Parishin B	novel.1967	-0.9761632005865633	0.0008455175580552635
D-Ribose	novel.1967	-0.9138426099788574	0.010814866500500156
Ganoderic acid H	novel.1967	0.9464643700814186	0.004222377244167997
Galactonic acid	novel.1967	-0.8437138978754047	0.03472934753834793
AcylGlcADG (18:1-18:3-18:1)	novel.1967	-0.8620834328208995	0.02721981515501885
Calceolarioside B	novel.5872	0.9906693709361936	0.00013018479282651734
Agnuside	novel.5872	0.9951288427358673	3.553446780650815e-05
Hordatine A	novel.5872	0.9995308478664038	3.3010395562085426e-07
FAHFA (18:2/3:0)	novel.5872	0.9930435892505178	7.241915967435093e-05
Wogonin	novel.5872	0.9997952234851059	6.289583808837762e-08
Caffeic acid	novel.5872	0.9908982903682396	0.0001238846794295111
Neonuezhenide	novel.5872	0.9834106616316238	0.00041052647729974533
O-p-Coumaroyl quinacyl quinic acid O-hexoside	novel.5872	0.9974082472646397	1.0067068724147372e-05
Naringenin	novel.5872	0.9930332653923701	7.263402004530974e-05
Liriopemuscaribaily saponins C	novel.5872	0.9990582822229649	1.3298309844711425e-06
Malonic acid	novel.5872	-0.9915848428004267	0.00010592434690581898
Aloesin	novel.5872	0.987902082648254	0.00021865408317659323
Angoroside C	novel.5872	0.9865220039497313	0.000271260384327152
Luteolin	novel.5872	0.9844719052761174	0.0003598105081320605
Aminophylline	novel.5872	0.9983895817577682	3.888082105258655e-06
Nuzhenide	novel.5872	0.9871882404718169	0.0002451603046344271
Jasmonic acid	novel.5872	0.9987521739485727	2.334633305766572e-06
LPE 17:1	novel.5872	0.9909096195432865	0.00012357693340060165
Notoginsenoside R1	novel.5872	0.9883592118923864	0.00020247321199611437
Sucrose	novel.5872	0.996669508611158	1.661978814357736e-05
D(+)-Melezitose O-rhamnoside	novel.5872	0.9888989221629454	0.0001841668789967188
4',7-Di-O-methylnaringenin	novel.5872	0.9927451452575718	7.875845391563513e-05
2''-O-¦Â-L-Galactopyranosylorientin	novel.5872	0.9783400794500697	0.0006986473381073999
Maltotetraose	novel.5872	0.9993476109956336	6.382782874242255e-07
2'-O-acetylpoliumoside	novel.5872	0.9851265857926068	0.000330182538457071
6¦Á-Prostaglandin I1	novel.5872	0.9727774747793207	0.0011015119767898301
16-(Hexopyranosyloxy)-7-hydroxy-8,9-epoxypimaran-18-oic acid	novel.5872	0.9858388812224383	0.00029938601139197846
Isosakuranin	novel.5872	0.9827700163148131	0.00044275095391934266
Aucubin	novel.5872	0.9808692590208139	0.0005454770911051415
Secoisolariciresinol diglucoside	novel.5872	0.9879849018605122	0.00021567660964926435
(+)-Catechin	novel.5872	0.9878515502027363	0.00022048078525086485
Carminic acid	novel.5872	0.9973472235859414	1.0546499965274837e-05
Myricetin 3-O-galactoside	novel.5872	0.9669629383342389	0.001619142057012913
Galangin	novel.5872	0.9932678025270646	6.783116426976105e-05
Medicarpin	novel.5872	0.9965890524228642	1.743200261807695e-05
Isomucronulatol 7-O-glucoside	novel.5872	0.9812057143368595	0.0005265184529736802
2-Oxoadipic acid	novel.5872	-0.9844683607330624	0.000359974364686502
D-Glucono-1,5-lactone	novel.5872	-0.9833536635685967	0.00041334442066898386
Sibiricose A6	novel.5872	0.9553721483818178	0.0029430262881885143
Cistanoside F	novel.5872	0.9922308537147666	9.0304979588894e-05
L-Glutathione oxidized	novel.5872	-0.9762849650750555	0.0008369356202487802
Curculigoside	novel.5872	0.9899795279489096	0.00015011171309149782
4-Methylcatechol	novel.5872	0.9763995457700421	0.000828899652301329
Arctigenin-4'-O-beta-Gentiobioside	novel.5872	0.9985018938168375	3.3648020876100026e-06
Isorhamnetin-3-O-nehesperidine	novel.5872	0.9979228724837211	6.467207237862789e-06
Helicid	novel.5872	0.9668430825267923	0.001630845719020155
alpha-Ketoglutaric acid	novel.5872	0.980149827526967	0.0005871332455629664
Cucurbitacin B	novel.5872	0.9938056440309725	5.743622994520358e-05
Licoagroside D	novel.5872	0.9900061002836175	0.00014931796179612063
Jionoside B1	novel.5872	0.9922018646880417	9.097926564616821e-05
1-O-b-D-glucopyranosyl sinapate	novel.5872	0.9916113059672957	0.00010526012437519952
Brassinolide	novel.5872	0.9981952224512117	4.882893720346246e-06
Naringin Dihydrochalcone	novel.5872	0.9865755577533386	0.0002691138271606931
D-Glucuronic acid	novel.5872	-0.9768170392702412	0.0007999446650202842
Eugenol	novel.5872	-0.9797348269155958	0.0006118546375346526
Isocitric acid	novel.5872	0.9802146735941474	0.0005833161380397109
Akebia saponin D	novel.5872	-0.9661079995216866	0.001703536221574717
Hordatine B	novel.5872	0.9927607766253514	7.841984194679253e-05
Lapachol	novel.5872	0.9947896061511763	4.0651579672069935e-05
martynoside	novel.5872	0.9888736312985194	0.00018500542030431576
C-hexosyl-chrysoeriol O-feruloylhexoside	novel.5872	-0.9779208609247206	0.0007258509115630388
Peimisine	novel.5872	0.9989463771090467	1.664596969959221e-06
N-Caffeoylagmatine	novel.5872	0.9988208269482562	2.0848538388920237e-06
LPC 18:2	novel.5872	0.9884510419482149	0.00019929745716427557
Neomangiferin	novel.5872	0.9881869823746134	0.00020849684026478228
Rhein	novel.5872	0.98460904219903	0.0003534994558304238
Epimedin C	novel.5872	0.934462834976703	0.006301935004842098
Tricin 5-O-hexoside derivative	novel.5872	-0.9813870653623489	0.0005164378587684594
L-(-)-Malic acid	novel.5872	0.9504307206964909	0.003624771504545622
Rosavin	novel.5872	0.9850884893041875	0.00033187191615058066
Procyanidin B1	novel.5872	0.9582702256304623	0.0025757275299040333
Kinetin 9-riboside	novel.5872	0.9651777586401281	0.0017977702153953723
N-Acetyl-D-alloisoleucine	novel.5872	0.9962416109559453	2.1161687769646786e-05
Adenosine5-phosphosulfate	novel.5872	0.9937443210576218	5.857787517970246e-05
Pseudoginsenoside-RT5	novel.5872	-0.9752955684940211	0.0009079247363965397
Ganoderic acid C6	novel.5872	-0.974345767389425	0.0009787674424098195
7-O-Ethylmorroniside	novel.5872	0.9903262087134765	0.0001399207092642572
Nardosinone	novel.5872	0.9631836848024234	0.00200821042435559
Eleutheroside E	novel.5872	0.9915854460407212	0.00010590918243892729
Tenuifoliside A	novel.5872	0.993931177473166	5.513415108501147e-05
Quercetin-3¦Â-D-glucoside	novel.5872	0.9872130855757673	0.000244212407363538
Bergenin	novel.5872	0.991978936355206	9.624816555205659e-05
Citric acid	novel.5872	0.993066120963041	7.195133187828346e-05
Icariin	novel.5872	0.9642802028413817	0.0018910683491666247
Pinoresinol Diglucoside	novel.5872	0.9758908045168254	0.0008648731854688936
8-O-acetyl shanzhiside methyl ester	novel.5872	0.9842037661842992	0.00037231075808967084
Gluconolactone	novel.5872	-0.9802422985372021	0.0005816937756169568
Sibirioside A	novel.5872	0.995828895651323	2.606088256208549e-05
N-Sinapoylagmatine	novel.5872	0.9891904019961073	0.00017463957674906705
Glutathione	novel.5872	0.9978005141203472	7.251286933829584e-06
Atractyloside A	novel.5872	0.9992593524218722	8.226351080934582e-07
Timosaponin A1	novel.5872	-0.9944628054780328	4.5905898120675454e-05
Sebacic acid	novel.5872	0.9979385675876553	6.369875353778775e-06
MGMG (18:2)	novel.5872	0.9961130813151875	2.2632843243785344e-05
trans,trans-Muconic acid	novel.5872	-0.983410827960794	0.00041051826813011464
D-(-)-Quinic acid	novel.5872	-0.9762399246123128	0.0008401050031158905
trans-zeatin 9-O-glucoside	novel.5872	0.9904892922745119	0.00013525020346669811
2-Isopropylmalic acid	novel.5872	0.9623694013581237	0.0020974493016947295
Verbenalin	novel.5872	0.9865652473214357	0.00026952643271810735
Ethyl gallate	novel.5872	0.9881556364519972	0.0002096026051357914
(+/-)12(13)-DiHOME	novel.5872	0.9957179738561498	2.746436476899479e-05
Epimedin A	novel.5872	0.9962954348763502	2.0560283772518067e-05
4-Demethylepipodophyllotoxin	novel.5872	0.9945653345107279	4.4223125447359044e-05
Albiflorin	novel.5872	0.998148661137527	5.138010684693575e-06
Corchorifatty acid F	novel.5872	0.9934770905518936	6.368375199279065e-05
Blinin	novel.5872	0.9738155617436859	0.0010194608599877798
Quercetin 3-alpha-L-arabinofuranoside (Avicularin)	novel.5872	0.9993738736599023	5.879285591788045e-07
Coniferin	novel.5872	0.9921647837983096	9.184541502832722e-05
Rehmannioside D	novel.5872	0.9362374147760469	0.005968882183623398
N-Acetyl-L-phenylalanine	novel.5872	0.9969575490201363	1.3870680711446137e-05
Prim-O-glucosylcimifugin	novel.5872	0.9923380285707324	8.783380816951693e-05
Galloylpaeoniflorin	novel.5872	0.984257728383634	0.00036977805555007005
Denin	novel.5872	0.9959037525295167	2.5134499042618546e-05
N-Acetyl-1-aspartylglutamic acid	novel.5872	0.9703005051236329	0.0013099916257024277
LPE 18:3	novel.5872	0.9979091134680546	6.553139258551729e-06
Ascorbic acid	novel.5872	-0.9431959237917598	0.004748409667152565
p-Anisaldehyde	novel.5872	0.9823969288363259	0.0004620748563555519
Oleuropein	novel.5872	0.9944011227810672	4.6933383974060094e-05
LPE 18:1	novel.5872	0.8913938358654987	0.017052427248491986
Isoliquiritin	novel.5872	0.9291524151603414	0.007351264931388596
Bruceine D	novel.5872	0.9663380353553437	0.0016806201405636248
Rehmannioside A	novel.5872	0.9992273207749273	8.953191197191971e-07
Ginkgolide B	novel.5872	0.9890080462477537	0.00018057053026326414
Plantagoside	novel.5872	0.9658325576829007	0.0017311773945299241
N-Acetyl-L-methionine	novel.5872	0.9829519202560381	0.00043347813286277325
Chrysophanic Acid	novel.5872	0.9938095999537555	5.73629677755119e-05
Caesappanin C	novel.5872	0.8916393071936637	0.01697687183731449
D-Xylonic acid	novel.5872	0.9926700742210063	8.039480745149396e-05
Jaceosidin	novel.5872	-0.9263006800794737	0.007947232399542302
Selgin C-hexoside	novel.5872	0.9594355532033821	0.0024348376376339786
Dihydroroseoside	novel.5872	0.9838666781189092	0.00038832648899773275
Parishin E	novel.5872	0.9886360451549553	0.00019297543702901596
(R)-3-Hydroxy myristic acid	novel.5872	0.9923112614747222	8.844778374032583e-05
Octanedioic acid	novel.5872	0.9927278294830902	7.913440362046743e-05
Urolithin A	novel.5872	0.9185877174912265	0.009672140949393844
Oroxin B	novel.5872	0.9711568154162821	0.001235896200259652
Arctiin	novel.5872	0.8740299549795589	0.02280320354198473
Ajugol	novel.5872	0.8989178739622803	0.014809986132795114
Hydroxysafflor yellow A	novel.5872	-0.9705686143982137	0.00128656285951698
N-Acetylneuraminic acid	novel.5872	0.9522877894190502	0.003360375206693356
Leonurine Hydrochloride	novel.5872	0.8415843550319927	0.0356555136342738
Epimedin B	novel.5872	0.8891498541476919	0.017750582545361906
Gastrodin	novel.5872	0.9870248839503659	0.00025143825076671576
Salidroside	novel.5872	0.9916086294666991	0.00010532720954550865
Saikosaponin D	novel.5872	-0.8866399517553849	0.01854738412655341
Narcissoside	novel.5872	0.874599557586687	0.022601928468614946
Limocitrin O-hexoside	novel.5872	0.9676015739883177	0.0015574833783962416
Kojic acid	novel.5872	-0.930749694649313	0.00702735863868044
Troxerutin	novel.5872	0.9926018092916888	8.189737521369837e-05
2-Deoxyribose 1-Phosphate	novel.5872	-0.9180761115489195	0.00979236819718542
Tricin 5-O-hexoside	novel.5872	0.9751892180810025	0.0009157259018557747
Parishin B	novel.5872	-0.9817061988755829	0.0004989336087270784
D-Ribose	novel.5872	-0.9189803808328403	0.009580354406183239
Ganoderic acid H	novel.5872	0.966467321189876	0.0016678080704027602
Galactonic acid	novel.5872	-0.8408943633114547	0.03595805737537924
AcylGlcADG (18:1-18:3-18:1)	novel.5872	-0.8822918298172593	0.019967384087501965
Calceolarioside B	OhGene003883	0.9916919634939901	0.00010324848112109225
Agnuside	OhGene003883	0.989994513162178	0.0001496638268154068
Hordatine A	OhGene003883	0.9860736757500566	0.00028956330755188213
FAHFA (18:2/3:0)	OhGene003883	0.999488627539967	3.921858269126872e-07
Wogonin	OhGene003883	0.9871219175906427	0.00024769962698258086
Caffeic acid	OhGene003883	0.9850628761142131	0.00033301013683022533
Neonuezhenide	OhGene003883	0.9832279862583393	0.00041959167996156126
O-p-Coumaroyl quinacyl quinic acid O-hexoside	OhGene003883	0.9798399902091302	0.0006055422161350591
Naringenin	OhGene003883	0.9794062444926177	0.0006317872145113055
Liriopemuscaribaily saponins C	OhGene003883	0.9818745298072298	0.0004898216000074218
Malonic acid	OhGene003883	-0.9874314932518948	0.00023595833588888098
Aloesin	OhGene003883	0.9950437717736003	3.67854244619237e-05
Angoroside C	OhGene003883	0.9680114658858189	0.001518533077452172
Luteolin	OhGene003883	0.9824244970926863	0.00046063293216114476
Aminophylline	OhGene003883	0.9791196439146593	0.0006494320997698242
Nuzhenide	OhGene003883	0.9930231889159997	7.284403809818316e-05
Jasmonic acid	OhGene003883	0.9837039079852039	0.0003961801060275556
LPE 17:1	OhGene003883	0.9990981334232292	1.2196782108469191e-06
Notoginsenoside R1	OhGene003883	0.9969465984755833	1.3970657474489787e-05
Sucrose	OhGene003883	0.9961111779062957	2.2655000708423218e-05
D(+)-Melezitose O-rhamnoside	OhGene003883	0.9702828122560404	0.0013115450797455746
4',7-Di-O-methylnaringenin	OhGene003883	0.9773407879737226	0.000764342762816508
2''-O-¦Â-L-Galactopyranosylorientin	OhGene003883	0.9694997658747998	0.0013812097833430812
Maltotetraose	OhGene003883	0.9892689204659266	0.0001721162274878222
2'-O-acetylpoliumoside	OhGene003883	0.999364528682849	6.056073831630624e-07
6¦Á-Prostaglandin I1	OhGene003883	0.9930939110128725	7.137640791832335e-05
16-(Hexopyranosyloxy)-7-hydroxy-8,9-epoxypimaran-18-oic acid	OhGene003883	0.9972182559602181	1.1596387147651428e-05
Isosakuranin	OhGene003883	0.9785308192393632	0.0006864407349721999
Aucubin	OhGene003883	0.9986816392450111	2.6059669154549025e-06
Secoisolariciresinol diglucoside	OhGene003883	0.9856060118607826	0.0003092892189765076
(+)-Catechin	OhGene003883	0.9880395141947801	0.00021372433803753258
Carminic acid	OhGene003883	0.9766879950410919	0.0008088399132101932
Myricetin 3-O-galactoside	OhGene003883	0.9936586971606969	6.01906839288762e-05
Galangin	OhGene003883	0.9781612331444107	0.0007101898061455515
Medicarpin	OhGene003883	0.9955824252556917	2.922934552048361e-05
Isomucronulatol 7-O-glucoside	OhGene003883	0.9835546005055027	0.00040345290807816464
2-Oxoadipic acid	OhGene003883	-0.984853841629547	0.0003423718594120404
D-Glucono-1,5-lactone	OhGene003883	-0.9798742767684344	0.0006034911942678885
Sibiricose A6	OhGene003883	0.9529308818923272	0.003271111959335649
Cistanoside F	OhGene003883	0.9841112116283497	0.0003766748029990249
L-Glutathione oxidized	OhGene003883	-0.9742068558193587	0.0009893495175275935
Curculigoside	OhGene003883	0.986400270761184	0.00027617130017214866
4-Methylcatechol	OhGene003883	0.9962198903309261	2.1406836238777837e-05
Arctigenin-4'-O-beta-Gentiobioside	OhGene003883	0.9794849421123473	0.0006269843386107231
Isorhamnetin-3-O-nehesperidine	OhGene003883	0.9887907351307768	0.00018776721964233785
Helicid	OhGene003883	0.946105467242269	0.004278659405075
alpha-Ketoglutaric acid	OhGene003883	0.9982654831083005	4.510214081988288e-06
Cucurbitacin B	OhGene003883	0.9992320652502631	8.843592350885865e-07
Licoagroside D	OhGene003883	0.9849681434320381	0.00033723679337789683
Jionoside B1	OhGene003883	0.9924756681705419	8.471035705395474e-05
1-O-b-D-glucopyranosyl sinapate	OhGene003883	0.9944097488000534	4.678901250344601e-05
Brassinolide	OhGene003883	0.9926250308492415	8.138469204912617e-05
Naringin Dihydrochalcone	OhGene003883	0.9890002114863772	0.00018082755940068232
D-Glucuronic acid	OhGene003883	-0.9735947642728222	0.0010366493639874985
Eugenol	OhGene003883	-0.9781025955476403	0.0007139946201799392
Isocitric acid	OhGene003883	0.9984802352068666	3.46277245067862e-06
Akebia saponin D	OhGene003883	-0.9613413922538061	0.0022128445175353386
Hordatine B	OhGene003883	0.9965653098810613	1.76753846348051e-05
Lapachol	OhGene003883	0.9898308108021155	0.00015459280323758284
martynoside	OhGene003883	0.9985557153030511	3.1274310699458303e-06
C-hexosyl-chrysoeriol O-feruloylhexoside	OhGene003883	-0.9749130710335852	0.0009361367278402618
Peimisine	OhGene003883	0.9818357222566693	0.0004919149090515578
N-Caffeoylagmatine	OhGene003883	0.984659452195792	0.0003511935463805681
LPC 18:2	OhGene003883	0.999133655146577	1.1255049885388378e-06
Neomangiferin	OhGene003883	0.9840988414946212	0.00037725998386514123
Rhein	OhGene003883	0.9526193249826257	0.003314209437000964
Epimedin C	OhGene003883	0.9350447985620557	0.006191738506024027
Tricin 5-O-hexoside derivative	OhGene003883	-0.9803436922680099	0.0005757583424108122
L-(-)-Malic acid	OhGene003883	0.9827486540949603	0.00044384632595732175
Rosavin	OhGene003883	0.9709443827759512	0.0012540785426340168
Procyanidin B1	OhGene003883	0.9857849148041729	0.0003016667591697952
Kinetin 9-riboside	OhGene003883	0.9416018113486024	0.005015943570928552
N-Acetyl-D-alloisoleucine	OhGene003883	0.9827402314917405	0.0004442785742933954
Adenosine5-phosphosulfate	OhGene003883	0.9853163556604143	0.00032183115068280306
Pseudoginsenoside-RT5	OhGene003883	-0.9785607869693671	0.000684532624670935
Ganoderic acid C6	OhGene003883	-0.9805945779147557	0.0005612018556201372
7-O-Ethylmorroniside	OhGene003883	0.9914811082270065	0.00010854816111023113
Nardosinone	OhGene003883	0.9822278916322753	0.0004709651127681472
Eleutheroside E	OhGene003883	0.9956494753390264	2.8349425907467483e-05
Tenuifoliside A	OhGene003883	0.9966010979057347	1.730917020114013e-05
Quercetin-3¦Â-D-glucoside	OhGene003883	0.9534825210740081	0.00319548474392137
Bergenin	OhGene003883	0.9943651678164622	4.753754388634491e-05
Citric acid	OhGene003883	0.9943832998228914	4.723238539791165e-05
Icariin	OhGene003883	0.9383784198930547	0.005578833380763299
Pinoresinol Diglucoside	OhGene003883	0.9906856761448753	0.00012973090364824124
8-O-acetyl shanzhiside methyl ester	OhGene003883	0.9982261926564173	4.716798191167575e-06
Gluconolactone	OhGene003883	-0.9780219322064975	0.0007192451028171664
Sibirioside A	OhGene003883	0.9947431032948078	4.13798073807016e-05
N-Sinapoylagmatine	OhGene003883	0.9567266121804031	0.0027683625679555328
Glutathione	OhGene003883	0.9893041034842995	0.00017099148635351148
Atractyloside A	OhGene003883	0.9921509371886509	9.216989882977518e-05
Timosaponin A1	OhGene003883	-0.9951774711735608	3.4829098166450664e-05
Sebacic acid	OhGene003883	0.9914324580695208	0.00010978972142061898
MGMG (18:2)	OhGene003883	0.9947589373896628	4.113112324224166e-05
trans,trans-Muconic acid	OhGene003883	-0.9855306253387643	0.000312529530211815
D-(-)-Quinic acid	OhGene003883	-0.9619648775113367	0.002142493668444733
trans-zeatin 9-O-glucoside	OhGene003883	0.9888528004988414	0.00018569750925681228
2-Isopropylmalic acid	OhGene003883	0.9153490097611328	0.010445389606677324
Verbenalin	OhGene003883	0.9781319050159962	0.0007120915573684359
Ethyl gallate	OhGene003883	0.9784441841756524	0.00069197180442379
(+/-)12(13)-DiHOME	OhGene003883	0.9911225404981605	0.0001178641176824268
Epimedin A	OhGene003883	0.9908824866482984	0.0001243146094673252
4-Demethylepipodophyllotoxin	OhGene003883	0.9979373389951549	6.377467763113046e-06
Albiflorin	OhGene003883	0.9925070619036627	8.400583976056965e-05
Corchorifatty acid F	OhGene003883	0.9930134864818257	7.304654605729356e-05
Blinin	OhGene003883	0.9934782396206768	6.366134148201019e-05
Quercetin 3-alpha-L-arabinofuranoside (Avicularin)	OhGene003883	0.9929003407494703	7.542881247498231e-05
Coniferin	OhGene003883	0.9860293434981077	0.0002914054735600178
Rehmannioside D	OhGene003883	0.8749109185155726	0.022492265624373578
N-Acetyl-L-phenylalanine	OhGene003883	0.9872430087549929	0.0002430731967939275
Prim-O-glucosylcimifugin	OhGene003883	0.9934014731515692	6.516718308843282e-05
Galloylpaeoniflorin	OhGene003883	0.9897656301659887	0.0001565775029987157
Denin	OhGene003883	0.995162257445555	3.504901886866564e-05
N-Acetyl-1-aspartylglutamic acid	OhGene003883	0.9343525956485064	0.006322916120972651
LPE 18:3	OhGene003883	0.9932986241660415	6.721218294113909e-05
Ascorbic acid	OhGene003883	-0.9430515500731006	0.004772343425756045
p-Anisaldehyde	OhGene003883	0.9910229391585632	0.00012051971203632007
Oleuropein	OhGene003883	0.9912749393831806	0.00011385791918990985
LPE 18:1	OhGene003883	0.9232568646694861	0.008608273544320881
Isoliquiritin	OhGene003883	0.8982902220318041	0.014991230731749787
Bruceine D	OhGene003883	0.9586067084858799	0.0025346451458794924
Rehmannioside A	OhGene003883	0.9937476114020218	5.851633444728332e-05
Ginkgolide B	OhGene003883	0.9730614751769784	0.0010787517496255227
Plantagoside	OhGene003883	0.9877179214267306	0.00022534780869607065
N-Acetyl-L-methionine	OhGene003883	0.9748299621404043	0.0009423232115959456
Chrysophanic Acid	OhGene003883	0.9940874608020343	5.2333834024515996e-05
Caesappanin C	OhGene003883	0.9431410949816728	0.004757492045505992
D-Xylonic acid	OhGene003883	0.9862627744725552	0.0002817708624962064
Jaceosidin	OhGene003883	-0.9144233905452926	0.010671680136820693
Selgin C-hexoside	OhGene003883	0.9829086698259769	0.00043567404596425
Dihydroroseoside	OhGene003883	0.9832194010155638	0.00042002014154702617
Parishin E	OhGene003883	0.9807795220964914	0.0005505898767159509
(R)-3-Hydroxy myristic acid	OhGene003883	0.9851412214617455	0.00032953466439612295
Octanedioic acid	OhGene003883	0.9757105101998895	0.000877803823850562
Urolithin A	OhGene003883	0.9380794414387574	0.005632526831473333
Oroxin B	OhGene003883	0.9924382348277593	8.555424680791052e-05
Arctiin	OhGene003883	0.9223368234677978	0.008813138080025783
Ajugol	OhGene003883	0.9509770841710129	0.0035459623446023793
Hydroxysafflor yellow A	OhGene003883	-0.961146881969484	0.0022350215217403257
N-Acetylneuraminic acid	OhGene003883	0.9713859018702486	0.0012164357835811551
Leonurine Hydrochloride	OhGene003883	0.8948833798185216	0.01599351250847954
Epimedin B	OhGene003883	0.9092902627679769	0.011969193153791365
Gastrodin	OhGene003883	0.9921935636909474	9.117280790856069e-05
Salidroside	OhGene003883	0.9937273989997366	5.8894885578327496e-05
Saikosaponin D	OhGene003883	-0.8840717605856557	0.01938003456038272
Narcissoside	OhGene003883	0.9195835564602378	0.009440187882256397
Limocitrin O-hexoside	OhGene003883	0.9391096848364564	0.005448566326833133
Kojic acid	OhGene003883	-0.9311769970765726	0.006941914882047568
Troxerutin	OhGene003883	0.9980100676357384	5.935806323756376e-06
2-Deoxyribose 1-Phosphate	OhGene003883	-0.9093211167293732	0.01196117899949427
Tricin 5-O-hexoside	OhGene003883	0.9547251118875126	0.003028320656835423
Parishin B	OhGene003883	-0.9667793442231832	0.0016370865986753357
D-Ribose	OhGene003883	-0.9166817484607931	0.010123701781065282
Ganoderic acid H	OhGene003883	0.9824198140285058	0.0004608777162180518
Galactonic acid	OhGene003883	-0.8262203801211725	0.042675018099928415
AcylGlcADG (18:1-18:3-18:1)	OhGene003883	-0.896112575945491	0.01562828777083348
Calceolarioside B	OhGene003887	0.9865985143706307	0.000268196273427508
Agnuside	OhGene003887	0.9874750254099449	0.00023433005510001511
Hordatine A	OhGene003887	0.9890477236331916	0.00017927166073670013
FAHFA (18:2/3:0)	OhGene003887	0.9982112550870407	4.796550903864851e-06
Wogonin	OhGene003887	0.9903957220049934	0.00013792027405444603
Caffeic acid	OhGene003887	0.9807997171235723	0.0005494371933806113
Neonuezhenide	OhGene003887	0.9755057861579545	0.0008926019135914712
O-p-Coumaroyl quinacyl quinic acid O-hexoside	OhGene003887	0.9821864623780961	0.000473156869125815
Naringenin	OhGene003887	0.9776249174478131	0.000745365499839884
Liriopemuscaribaily saponins C	OhGene003887	0.986700204089359	0.00026415059254827406
Malonic acid	OhGene003887	-0.9848872610363315	0.00034086648238261394
Aloesin	OhGene003887	0.9989225358724633	1.7407679895456984e-06
Angoroside C	OhGene003887	0.9654920151322374	0.0017656554576675836
Luteolin	OhGene003887	0.9752130414903772	0.0009139754974681182
Aminophylline	OhGene003887	0.9851237116624938	0.00033030984133075624
Nuzhenide	OhGene003887	0.998084026358888	5.502915763651146e-06
Jasmonic acid	OhGene003887	0.9863213486753273	0.00027937857763113937
LPE 17:1	OhGene003887	0.9960251568663775	2.3667666880904986e-05
Notoginsenoside R1	OhGene003887	0.9993901831823876	5.577014382769355e-07
Sucrose	OhGene003887	0.9948613955581295	3.954004033313416e-05
D(+)-Melezitose O-rhamnoside	OhGene003887	0.9686289847844753	0.0014607741486788012
4',7-Di-O-methylnaringenin	OhGene003887	0.9760889886730109	0.0008507692955015145
2''-O-¦Â-L-Galactopyranosylorientin	OhGene003887	0.9618664582512361	0.0021535242403347846
Maltotetraose	OhGene003887	0.9943435102304498	4.790332259545799e-05
2'-O-acetylpoliumoside	OhGene003887	0.997778349862009	7.398111271573524e-06
6¦Á-Prostaglandin I1	OhGene003887	0.9835931888909417	0.0004015669551372574
16-(Hexopyranosyloxy)-7-hydroxy-8,9-epoxypimaran-18-oic acid	OhGene003887	0.9988530168385783	1.972601090344865e-06
Isosakuranin	OhGene003887	0.9711825984763302	0.0012336983465007674
Aucubin	OhGene003887	0.9960068260340208	2.3886321029268186e-05
Secoisolariciresinol diglucoside	OhGene003887	0.9796210620900899	0.0006187199677332284
(+)-Catechin	OhGene003887	0.9817234693174134	0.000497994891533618
Carminic acid	OhGene003887	0.9839407726408826	0.0003847773474588312
Myricetin 3-O-galactoside	OhGene003887	0.9894576481479816	0.00016612592913167168
Galangin	OhGene003887	0.9771343394543701	0.0007782801252266531
Medicarpin	OhGene003887	0.994212240551365	5.015029950850333e-05
Isomucronulatol 7-O-glucoside	OhGene003887	0.9751393753329962	0.0009193934255232267
2-Oxoadipic acid	OhGene003887	-0.9815953323818861	0.0005049805621953288
D-Glucono-1,5-lactone	OhGene003887	-0.9774977796920521	0.0007538278794684017
Sibiricose A6	OhGene003887	0.9392839694348396	0.005417741659798696
Cistanoside F	OhGene003887	0.9929253629602057	7.489868934470798e-05
L-Glutathione oxidized	OhGene003887	-0.9729972713897128	0.0010838765445643388
Curculigoside	OhGene003887	0.9813374904608781	0.0005191839176067178
4-Methylcatechol	OhGene003887	0.9894696098866615	0.00016574982108356334
Arctigenin-4'-O-beta-Gentiobioside	OhGene003887	0.985324085690951	0.00032149322394059015
Isorhamnetin-3-O-nehesperidine	OhGene003887	0.994250412126463	4.949160682321685e-05
Helicid	OhGene003887	0.9394017812020571	0.005396953485759429
alpha-Ketoglutaric acid	OhGene003887	0.9929898038684568	7.354202419626468e-05
Cucurbitacin B	OhGene003887	0.9980714492555511	5.575375523790443e-06
Licoagroside D	OhGene003887	0.9801200965951802	0.0005888874652048811
Jionoside B1	OhGene003887	0.9881083113120885	0.0002112775744899058
1-O-b-D-glucopyranosyl sinapate	OhGene003887	0.9899249012129386	0.0001517500737263195
Brassinolide	OhGene003887	0.9972347357998953	1.145945659091515e-05
Naringin Dihydrochalcone	OhGene003887	0.9822054084965098	0.00047215392382523295
D-Glucuronic acid	OhGene003887	-0.9707780966212224	0.0012684028770539458
Eugenol	OhGene003887	-0.9764176741764334	0.000827631763531873
Isocitric acid	OhGene003887	0.9933235099033022	6.67144760080003e-05
Akebia saponin D	OhGene003887	-0.9606769862386549	0.002289046540398038
Hordatine B	OhGene003887	0.9929593153746465	7.418235225689114e-05
Lapachol	OhGene003887	0.9870962855991425	0.00024868449607118147
martynoside	OhGene003887	0.9941573251979221	5.110554801097579e-05
C-hexosyl-chrysoeriol O-feruloylhexoside	OhGene003887	-0.9739156771983337	0.0010117140631085595
Peimisine	OhGene003887	0.986164981061897	0.0002857875586102241
N-Caffeoylagmatine	OhGene003887	0.9868389568701529	0.00025867975214646126
LPC 18:2	OhGene003887	0.9953190415070045	3.281577550732545e-05
Neomangiferin	OhGene003887	0.9783275379202315	0.0006994536887219609
Rhein	OhGene003887	0.9565031600699894	0.0027968151571575338
Epimedin C	OhGene003887	0.9176223266771109	0.009899610808701107
Tricin 5-O-hexoside derivative	OhGene003887	-0.9781775564154613	0.0007091324343897685
L-(-)-Malic acid	OhGene003887	0.9699211303580711	0.0013435008442233998
Rosavin	OhGene003887	0.9665168108274437	0.0016629165329759663
Procyanidin B1	OhGene003887	0.9731913046207931	0.0010684254348090891
Kinetin 9-riboside	OhGene003887	0.9356149204938295	0.006084705502009228
N-Acetyl-D-alloisoleucine	OhGene003887	0.9826063064656756	0.0004511797131294089
Adenosine5-phosphosulfate	OhGene003887	0.9924329925602436	8.567276047436499e-05
Pseudoginsenoside-RT5	OhGene003887	-0.9722380682180555	0.0011453888789568687
Ganoderic acid C6	OhGene003887	-0.9769753350525298	0.0007890997012831696
7-O-Ethylmorroniside	OhGene003887	0.9861707643185201	0.0002855492341307992
Nardosinone	OhGene003887	0.9688624422423042	0.0014392265839822422
Eleutheroside E	OhGene003887	0.9912161857101834	0.00011539423089309422
Tenuifoliside A	OhGene003887	0.9935652834604924	6.197514884032407e-05
Quercetin-3¦Â-D-glucoside	OhGene003887	0.9638035659578359	0.0019415608008233256
Bergenin	OhGene003887	0.9898961769115024	0.0001526151257941375
Citric acid	OhGene003887	0.9905521210702385	0.00013347195415619204
Icariin	OhGene003887	0.9332432936855353	0.006535937533387942
Pinoresinol Diglucoside	OhGene003887	0.9814929489210471	0.000510596975730958
8-O-acetyl shanzhiside methyl ester	OhGene003887	0.9925449935781819	8.315851722797665e-05
Gluconolactone	OhGene003887	-0.977082054599188	0.0007818297104055686
Sibirioside A	OhGene003887	0.9925363679399233	8.335082148173486e-05
N-Sinapoylagmatine	OhGene003887	0.9649928338550742	0.0018168018517601104
Glutathione	OhGene003887	0.9893795034448387	0.00016859345144384731
Atractyloside A	OhGene003887	0.9934489451122185	6.423390662967083e-05
Timosaponin A1	OhGene003887	-0.9933615924795504	6.595640943176664e-05
Sebacic acid	OhGene003887	0.9910133071948781	0.0001207780857952005
MGMG (18:2)	OhGene003887	0.9930093357132093	7.31332660161117e-05
trans,trans-Muconic acid	OhGene003887	-0.9841877492345175	0.000373064164426267
D-(-)-Quinic acid	OhGene003887	-0.9627777575177637	0.0020524573814433393
trans-zeatin 9-O-glucoside	OhGene003887	0.9836538981897036	0.00039860876788943834
2-Isopropylmalic acid	OhGene003887	0.9223554248707122	0.008808972920091265
Verbenalin	OhGene003887	0.9728117037459951	0.0010987563385545713
Ethyl gallate	OhGene003887	0.9741285696823095	0.0009953380860688052
(+/-)12(13)-DiHOME	OhGene003887	0.9889346753409938	0.0001829846877381942
Epimedin A	OhGene003887	0.9890613205882329	0.00017882762866863885
4-Demethylepipodophyllotoxin	OhGene003887	0.9963682688374571	1.976025654862334e-05
Albiflorin	OhGene003887	0.9921833874658995	9.141035197130832e-05
Corchorifatty acid F	OhGene003887	0.989259708654677	0.00017241132025128545
Blinin	OhGene003887	0.9842118018820533	0.0003719330597498403
Quercetin 3-alpha-L-arabinofuranoside (Avicularin)	OhGene003887	0.9956550552522051	2.8276804174914958e-05
Coniferin	OhGene003887	0.9822717941264989	0.0004686480326790568
Rehmannioside D	OhGene003887	0.8878161148187929	0.018171906474135226
N-Acetyl-L-phenylalanine	OhGene003887	0.9869330522299706	0.0002550021272282044
Prim-O-glucosylcimifugin	OhGene003887	0.9890503629529446	0.0001791854262821575
Galloylpaeoniflorin	OhGene003887	0.9819544508186856	0.00048552457491583167
Denin	OhGene003887	0.9936752883137914	5.987646638190498e-05
N-Acetyl-1-aspartylglutamic acid	OhGene003887	0.9528036692955203	0.003288675684901711
LPE 18:3	OhGene003887	0.9957357777085998	2.7236618187071785e-05
Ascorbic acid	OhGene003887	-0.9417869083673223	0.004984510840435452
p-Anisaldehyde	OhGene003887	0.9837412266287994	0.0003943725825375639
Oleuropein	OhGene003887	0.9881058710499728	0.00021136412220371713
LPE 18:1	OhGene003887	0.9340130994889972	0.006387744133647631
Isoliquiritin	OhGene003887	0.8891880876027243	0.017738574647807436
Bruceine D	OhGene003887	0.9486410369046085	0.003888878760337451
Rehmannioside A	OhGene003887	0.9961623749038258	2.20627905127717e-05
Ginkgolide B	OhGene003887	0.9712086991641542	0.0012314753896134861
Plantagoside	OhGene003887	0.9761839081779041	0.0008440550266937091
N-Acetyl-L-methionine	OhGene003887	0.968272604476911	0.0014939726035897436
Chrysophanic Acid	OhGene003887	0.9915948111258327	0.00010567389848587934
Caesappanin C	OhGene003887	0.9214097152775227	0.00902194547090624
D-Xylonic acid	OhGene003887	0.9827700771014811	0.0004427478389337146
Jaceosidin	OhGene003887	-0.9220962084313458	0.008867102026788917
Selgin C-hexoside	OhGene003887	0.9715011272658239	0.0012067054315563208
Dihydroroseoside	OhGene003887	0.9758519214271018	0.000867653817252343
Parishin E	OhGene003887	0.9765856730202128	0.0008159278353468277
(R)-3-Hydroxy myristic acid	OhGene003887	0.9827386524657401	0.00044435963325169085
Octanedioic acid	OhGene003887	0.9784440874867264	0.0006919779896733251
Urolithin A	OhGene003887	0.9163844639308028	0.010195035378489972
Oroxin B	OhGene003887	0.9870143898057062	0.0002518442519566594
Arctiin	OhGene003887	0.9254805310434521	0.008122817939123306
Ajugol	OhGene003887	0.9443747948635642	0.004555188431488046
Hydroxysafflor yellow A	OhGene003887	-0.960367556850515	0.0023249698803827798
N-Acetylneuraminic acid	OhGene003887	0.957654108140412	0.0026517950481297144
Leonurine Hydrochloride	OhGene003887	0.8992125197347999	0.014725268800390778
Epimedin B	OhGene003887	0.8837967477152053	0.019470236125831354
Gastrodin	OhGene003887	0.9883545051849877	0.0002026366574950333
Salidroside	OhGene003887	0.9898028485019308	0.00015544268842494202
Saikosaponin D	OhGene003887	-0.8718761161285609	0.023571970909812896
Narcissoside	OhGene003887	0.8929047881647854	0.016589918521181014
Limocitrin O-hexoside	OhGene003887	0.9377625871846929	0.005689705159999934
Kojic acid	OhGene003887	-0.9293942663719283	0.007301763652556187
Troxerutin	OhGene003887	0.9956514797756832	2.8323327761734393e-05
2-Deoxyribose 1-Phosphate	OhGene003887	-0.9077128355501045	0.01238237985165479
Tricin 5-O-hexoside	OhGene003887	0.9520615034177696	0.0033920654654226367
Parishin B	OhGene003887	-0.9760943459502559	0.0008503896381982847
D-Ribose	OhGene003887	-0.9109336835605423	0.01154594006010352
Ganoderic acid H	OhGene003887	0.9814373298860699	0.0005136609877557582
Galactonic acid	OhGene003887	-0.819339924972681	0.046008896634448786
AcylGlcADG (18:1-18:3-18:1)	OhGene003887	-0.8997217306983947	0.014579411275819484
Calceolarioside B	OhGene014063	0.973348419214269	0.0010559947385907367
Agnuside	OhGene014063	0.9752577499099556	0.0009106950670667419
Hordatine A	OhGene014063	0.9808734201586188	0.0005452405840049248
FAHFA (18:2/3:0)	OhGene014063	0.9919869192685048	9.60569364095805e-05
Wogonin	OhGene014063	0.9829263812775438	0.0004347741323012618
Caffeic acid	OhGene014063	0.9659878307518068	0.0017155683764217171
Neonuezhenide	OhGene014063	0.9584385394798784	0.0025551368025183117
O-p-Coumaroyl quinacyl quinic acid O-hexoside	OhGene014063	0.9717034169671863	0.0011897164279260416
Naringenin	OhGene014063	0.963285910129442	0.001997142683846313
Liriopemuscaribaily saponins C	OhGene014063	0.9795604812287022	0.00062239134238566
Malonic acid	OhGene014063	-0.9730655322217198	0.0010784283174478688
Aloesin	OhGene014063	0.9997281377594418	1.1085357021823393e-07
Angoroside C	OhGene014063	0.948390473730613	0.00392658270120562
Luteolin	OhGene014063	0.9581420436963805	0.002591463336813238
Aminophylline	OhGene014063	0.9788177473620435	0.0006682796307757018
Nuzhenide	OhGene014063	0.9999475929304964	4.11967943290033e-09
Jasmonic acid	OhGene014063	0.9771032942941683	0.0007803867947376441
LPE 17:1	OhGene014063	0.9880688421561674	0.00021267957600416934
Notoginsenoside R1	OhGene014063	0.9989038658339915	1.801606656695633e-06
Sucrose	OhGene014063	0.9860868056733803	0.00028901882751072633
D(+)-Melezitose O-rhamnoside	OhGene014063	0.9525949833302967	0.0033175882875136047
4',7-Di-O-methylnaringenin	OhGene014063	0.9617115590719897	0.002170941545702024
2''-O-¦Â-L-Galactopyranosylorientin	OhGene014063	0.9417752919830249	0.004986480660214901
Maltotetraose	OhGene014063	0.9901934650733426	0.00014378065285218584
2'-O-acetylpoliumoside	OhGene014063	0.9941371869303949	5.145810563660186e-05
6¦Á-Prostaglandin I1	OhGene014063	0.9720251962698174	0.0011629380697708738
16-(Hexopyranosyloxy)-7-hydroxy-8,9-epoxypimaran-18-oic acid	OhGene014063	0.9983970604192913	3.852063640362401e-06
Isosakuranin	OhGene014063	0.9530848710151556	0.0032499132040934757
Aucubin	OhGene014063	0.9923344442915772	8.791589959887646e-05
Secoisolariciresinol diglucoside	OhGene014063	0.9639765964749496	0.0019231548762566639
(+)-Catechin	OhGene014063	0.9666701782124162	0.0016478028640293494
Carminic acid	OhGene014063	0.978798998173722	0.000669458978233647
Myricetin 3-O-galactoside	OhGene014063	0.9871046560308552	0.0002483626614195507
Galangin	OhGene014063	0.9631113440008039	0.0020160608696758826
Medicarpin	OhGene014063	0.9850300836933996	0.0003344702242369221
Isomucronulatol 7-O-glucoside	OhGene014063	0.9579706083977992	0.0026125828130610217
2-Oxoadipic acid	OhGene014063	-0.970432779998156	0.0012984066130494961
D-Glucono-1,5-lactone	OhGene014063	-0.9657181214758783	0.0017427259519241052
Sibiricose A6	OhGene014063	0.9139936196067222	0.010777547413195128
Cistanoside F	OhGene014063	0.9947105964976046	4.189269120807835e-05
L-Glutathione oxidized	OhGene014063	-0.9625695538403256	0.002075336705245914
Curculigoside	OhGene014063	0.9664013359696045	0.0016743410712354986
4-Methylcatechol	OhGene014063	0.9815005389842681	0.0005101795510018613
Arctigenin-4'-O-beta-Gentiobioside	OhGene014063	0.9788967523791673	0.0006633214555755349
Isorhamnetin-3-O-nehesperidine	OhGene014063	0.9908318102422482	0.00012569823583156471
Helicid	OhGene014063	0.9162318079348717	0.010231759693601359
alpha-Ketoglutaric acid	OhGene014063	0.986145487059621	0.00028659162346177157
Cucurbitacin B	OhGene014063	0.9916576853361849	0.00010410103250937975
Licoagroside D	OhGene014063	0.9649175050079789	0.0018245827401844879
Jionoside B1	OhGene014063	0.9755334251355594	0.000890596920012457
1-O-b-D-glucopyranosyl sinapate	OhGene014063	0.9780937616441996	0.000714568699606426
Brassinolide	OhGene014063	0.9941470569674491	5.128516124801519e-05
Naringin Dihydrochalcone	OhGene014063	0.9672632370395327	0.0015900015504790768
D-Glucuronic acid	OhGene014063	-0.9594060375308093	0.0024383579012417153
Eugenol	OhGene014063	-0.9654701829489841	0.0017678773052255525
Isocitric acid	OhGene014063	0.9865747690283564	0.0002691453794493359
Akebia saponin D	OhGene014063	-0.9492894403789368	0.0037921386405409966
Hordatine B	OhGene014063	0.982678933695071	0.00044743067948701366
Lapachol	OhGene014063	0.9746682359226576	0.0009544197322968747
martynoside	OhGene014063	0.9850859573120447	0.000331984348612759
C-hexosyl-chrysoeriol O-feruloylhexoside	OhGene014063	-0.9630220127378095	0.0020257759892133927
Peimisine	OhGene014063	0.9785016204525558	0.0006883024207455567
N-Caffeoylagmatine	OhGene014063	0.9776061563297609	0.0007466112717173569
LPC 18:2	OhGene014063	0.9875552102229166	0.00023134550922067728
Neomangiferin	OhGene014063	0.9624552897265024	0.0020879462935592353
Rhein	OhGene014063	0.9430907777604336	0.004765834565086591
Epimedin C	OhGene014063	0.8886952766872006	0.01789364942898149
Tricin 5-O-hexoside derivative	OhGene014063	-0.966909864093159	0.0016243195019679851
L-(-)-Malic acid	OhGene014063	0.9587952709338267	0.002511765239783845
Rosavin	OhGene014063	0.9485724801519217	0.0038991772066784888
Procyanidin B1	OhGene014063	0.960260599433393	0.002337451308855048
Kinetin 9-riboside	OhGene014063	0.9125190996895775	0.01114462024130435
N-Acetyl-D-alloisoleucine	OhGene014063	0.9705079076919345	0.0012918493952977664
Adenosine5-phosphosulfate	OhGene014063	0.9920209501464691	9.524386079945287e-05
Pseudoginsenoside-RT5	OhGene014063	-0.957359869509671	0.002688507360595014
Ganoderic acid C6	OhGene014063	-0.9672437289817748	0.001591886634571156
7-O-Ethylmorroniside	OhGene014063	0.9727963536387467	0.0010999916918938294
Nardosinone	OhGene014063	0.9519590782425118	0.0034064576987650145
Eleutheroside E	OhGene014063	0.9801561971572044	0.0005867577551687953
Tenuifoliside A	OhGene014063	0.98366144851672	0.00039824162287564773
Quercetin-3¦Â-D-glucoside	OhGene014063	0.9575339442030236	0.0026667579240691706
Bergenin	OhGene014063	0.9781398894268867	0.0007115735667170748
Citric acid	OhGene014063	0.979088754878462	0.0006513482223622549
Icariin	OhGene014063	0.9100559158042764	0.011771086377732587
Pinoresinol Diglucoside	OhGene014063	0.9688772913115712	0.001437861408488862
8-O-acetyl shanzhiside methyl ester	OhGene014063	0.9835672550717189	0.00040283394980863366
Gluconolactone	OhGene014063	-0.9673841187546816	0.0015783452468493965
Sibirioside A	OhGene014063	0.982375191683808	0.00046321337108214654
N-Sinapoylagmatine	OhGene014063	0.956842657505495	0.002753642828621254
Glutathione	OhGene014063	0.9792871366152583	0.000639090920006061
Atractyloside A	OhGene014063	0.9856078627505198	0.0003092098742066039
Timosaponin A1	OhGene014063	-0.9840363823893091	0.0003802215699238356
Sebacic acid	OhGene014063	0.9811687244665948	0.0005285864626863706
MGMG (18:2)	OhGene014063	0.9832571446099634	0.0004181381044621319
trans,trans-Muconic acid	OhGene014063	-0.9768276688940393	0.0007992141214535397
D-(-)-Quinic acid	OhGene014063	-0.9503977127103385	0.0036295599475121335
trans-zeatin 9-O-glucoside	OhGene014063	0.9694858248673053	0.0013824662247231912
2-Isopropylmalic acid	OhGene014063	0.9071122614534	0.012541474125057937
Verbenalin	OhGene014063	0.9563570733429632	0.0028154941194483123
Ethyl gallate	OhGene014063	0.9585556325140381	0.0025408602340369355
(+/-)12(13)-DiHOME	OhGene014063	0.9775123973932275	0.0007528525030843996
Epimedin A	OhGene014063	0.9778180391965838	0.0007326018784495986
4-Demethylepipodophyllotoxin	OhGene014063	0.9885591916009815	0.00019558938953422955
Albiflorin	OhGene014063	0.9828205667746261	0.0004401642807206772
Corchorifatty acid F	OhGene014063	0.9773693862293055	0.0007624219452377176
Blinin	OhGene014063	0.9726632265550339	0.0011107343993499213
Quercetin 3-alpha-L-arabinofuranoside (Avicularin)	OhGene014063	0.9898910494925863	0.0001527697992660678
Coniferin	OhGene014063	0.968573455664902	0.0014659226705937731
Rehmannioside D	OhGene014063	0.8755371605007142	0.022272470799556326
N-Acetyl-L-phenylalanine	OhGene014063	0.9762504326450179	0.0008393650481873263
Prim-O-glucosylcimifugin	OhGene014063	0.9770164721706067	0.0007862933885353862
Galloylpaeoniflorin	OhGene014063	0.9670882748204758	0.0016069477929760048
Denin	OhGene014063	0.9848751887292484	0.0003414098986860582
N-Acetyl-1-aspartylglutamic acid	OhGene014063	0.956799057660344	0.00275916870654594
LPE 18:3	OhGene014063	0.9905082294153316	0.0001347129888402879
Ascorbic acid	OhGene014063	-0.9309551325286265	0.0069862154567625085
p-Anisaldehyde	OhGene014063	0.9712529214145194	0.001227713576591688
Oleuropein	OhGene014063	0.9758661614237523	0.0008666349640484658
LPE 18:1	OhGene014063	0.9536724265271033	0.0031696509560497285
Isoliquiritin	OhGene014063	0.8593594399104236	0.02827873194879669
Bruceine D	OhGene014063	0.9257147732461959	0.008072478476310763
Rehmannioside A	OhGene014063	0.9903836849830991	0.00013826564453331283
Ginkgolide B	OhGene014063	0.9567154230806856	0.0027697838895477758
Plantagoside	OhGene014063	0.9626949851527408	0.00206153817356395
N-Acetyl-L-methionine	OhGene014063	0.9503068400456616	0.0036427588226760257
Chrysophanic Acid	OhGene014063	0.9819283899653317	0.00048692369275130754
Caesappanin C	OhGene014063	0.9060465124851784	0.01282621089578448
D-Xylonic acid	OhGene014063	0.9690192492714961	0.0014248426041511206
Jaceosidin	OhGene014063	-0.9179159730302608	0.009830148860594478
Selgin C-hexoside	OhGene014063	0.9581166528106232	0.002594585964513096
Dihydroroseoside	OhGene014063	0.9589690852826144	0.002490765433566633
Parishin E	OhGene014063	0.9610769846028886	0.0022430174852974757
(R)-3-Hydroxy myristic acid	OhGene014063	0.9704899784465525	0.0012934127842974745
Octanedioic acid	OhGene014063	0.9695748171646128	0.0013744554554700082
Urolithin A	OhGene014063	0.8889101915860144	0.017825941662704518
Oroxin B	OhGene014063	0.9816547193499141	0.0005017369373120845
Arctiin	OhGene014063	0.9415328387681293	0.005027681080371138
Ajugol	OhGene014063	0.9492410976731515	0.0037993099509201675
Hydroxysafflor yellow A	OhGene014063	-0.9471165447133814	0.004121041246696734
N-Acetylneuraminic acid	OhGene014063	0.9416437565846185	0.005008812050338276
Leonurine Hydrochloride	OhGene014063	0.9189061839330445	0.00959766564583931
Epimedin B	OhGene014063	0.8517865960999049	0.03132290192992636
Gastrodin	OhGene014063	0.9791069175949655	0.0006502212050872997
Salidroside	OhGene014063	0.979117532065122	0.0006495630137154035
Saikosaponin D	OhGene014063	-0.8525647225560492	0.03100332936844445
Narcissoside	OhGene014063	0.8687915048502834	0.024694082774851998
Limocitrin O-hexoside	OhGene014063	0.9189032855536434	0.00959834218884209
Kojic acid	OhGene014063	-0.9181155296002026	0.009783079329609694
Troxerutin	OhGene014063	0.9880484914276716	0.00021340426761151394
2-Deoxyribose 1-Phosphate	OhGene014063	-0.8970212201088656	0.015360917778436987
Tricin 5-O-hexoside	OhGene014063	0.9333971115965447	0.00650619374916097
Parishin B	OhGene014063	-0.9746121554822313	0.0009586321996053723
D-Ribose	OhGene014063	-0.8976466984810877	0.015178160754417644
Ganoderic acid H	OhGene014063	0.9780127421572472	0.0007198445066147725
Galactonic acid	OhGene014063	-0.8035278475778693	0.05410991911147112
AcylGlcADG (18:1-18:3-18:1)	OhGene014063	-0.9013412005111832	0.01412018746599627
Calceolarioside B	novel.6726	0.9891568239044309	0.00017572426142971716
Agnuside	novel.6726	0.9892487122627417	0.0001727639103285353
Hordatine A	novel.6726	0.9889946544044134	0.0001810099768202779
FAHFA (18:2/3:0)	novel.6726	0.9991813152836575	1.005092637627568e-06
Wogonin	novel.6726	0.9902295209894123	0.00014272703414021482
Caffeic acid	novel.6726	0.9832101403956485	0.00042048255274792004
Neonuezhenide	novel.6726	0.9790941357743347	0.0006510142306261096
O-p-Coumaroyl quinacyl quinic acid O-hexoside	novel.6726	0.9825002149336074	0.0004566841272888197
Naringenin	novel.6726	0.9793989603039597	0.0006322326849952238
Liriopemuscaribaily saponins C	novel.6726	0.9860586852005022	0.00029018556873503816
Malonic acid	novel.6726	-0.9868123698993085	0.0002597236274771396
Aloesin	novel.6726	0.9979235322171752	6.463101107435614e-06
Angoroside C	novel.6726	0.9676774318783948	0.0015502381391380188
Luteolin	novel.6726	0.9786799943780335	0.0006769685337638877
Aminophylline	novel.6726	0.9841321660978888	0.00037568456282434663
Nuzhenide	novel.6726	0.996665991260921	1.6654891630820392e-05
Jasmonic acid	novel.6726	0.9864274112140188	0.0002750726111794873
LPE 17:1	novel.6726	0.9976133714191227	8.537196861186067e-06
Notoginsenoside R1	novel.6726	0.99890247909697	1.8061671883093537e-06
Sucrose	novel.6726	0.9960654509308036	2.3190559826455182e-05
D(+)-Melezitose O-rhamnoside	novel.6726	0.9704897014749088	0.001293436942929128
4',7-Di-O-methylnaringenin	novel.6726	0.9776844230227105	0.0007414210527131715
2''-O-¦Â-L-Galactopyranosylorientin	novel.6726	0.9656852149927135	0.0017460537987762012
Maltotetraose	novel.6726	0.9933909681298108	6.537461444140978e-05
2'-O-acetylpoliumoside	novel.6726	0.9986215048960199	2.849063385745535e-06
6¦Á-Prostaglandin I1	novel.6726	0.9872773360248654	0.00024176958343649242
16-(Hexopyranosyloxy)-7-hydroxy-8,9-epoxypimaran-18-oic acid	novel.6726	0.9986156868582535	2.87315791614855e-06
Isosakuranin	novel.6726	0.9747357858883114	0.0009493579442287519
Aucubin	novel.6726	0.9971853354985079	1.1872355024625796e-05
Secoisolariciresinol diglucoside	novel.6726	0.9826222781690203	0.0004503539165117034
(+)-Catechin	novel.6726	0.9847975666346591	0.00034491422289934
Carminic acid	novel.6726	0.9825157744395842	0.00045587476752452993
Myricetin 3-O-galactoside	novel.6726	0.9908903547694399	0.00012410046948737165
Galangin	novel.6726	0.9786242833662853	0.0006804983827013106
Medicarpin	novel.6726	0.9954294880479402	3.12866312194844e-05
Isomucronulatol 7-O-glucoside	novel.6726	0.9788226711341057	0.0006679700904743804
2-Oxoadipic acid	novel.6726	-0.9836566271446816	0.00039847604929479425
D-Glucono-1,5-lactone	novel.6726	-0.979157239721518	0.0006471037212426109
Sibiricose A6	novel.6726	0.9452379427628984	0.004416211870399243
Cistanoside F	novel.6726	0.9906563772923479	0.00013054706347492327
L-Glutathione oxidized	novel.6726	-0.9737408265116548	0.0010252628581498893
Curculigoside	novel.6726	0.984010618057466	0.00038144657698517683
4-Methylcatechol	novel.6726	0.9922071760986488	9.085553482464466e-05
Arctigenin-4'-O-beta-Gentiobioside	novel.6726	0.98439442803515	0.000363400571808539
Isorhamnetin-3-O-nehesperidine	novel.6726	0.9931367284741823	7.049509858245474e-05
Helicid	novel.6726	0.9432707397004764	0.004736030153900788
alpha-Ketoglutaric acid	novel.6726	0.9951770945373202	3.4834534256567784e-05
Cucurbitacin B	novel.6726	0.9990473376553717	1.3609160125501003e-06
Licoagroside D	novel.6726	0.9827542715346982	0.0004435581549866208
Jionoside B1	novel.6726	0.9904213439395584	0.00013718655391730056
1-O-b-D-glucopyranosyl sinapate	novel.6726	0.9921756994389321	9.159001831946032e-05
Brassinolide	novel.6726	0.9963227321372183	2.0258585844318585e-05
Naringin Dihydrochalcone	novel.6726	0.9853447962975893	0.0003205887076836761
D-Glucuronic acid	novel.6726	-0.9724574279893037	0.0011274431045228627
Eugenol	novel.6726	-0.9772325531730202	0.000771634123966424
Isocitric acid	novel.6726	0.9954206474297187	3.1407689356650565e-05
Akebia saponin D	novel.6726	-0.960408506561133	0.002320199966255166
Hordatine B	novel.6726	0.9948704410640186	3.940107687772011e-05
Lapachol	novel.6726	0.9889436505827918	0.00018268851375267853
martynoside	novel.6726	0.9962034321215242	2.15935297564411e-05
C-hexosyl-chrysoeriol O-feruloylhexoside	novel.6726	-0.9742244437990368	0.0009880065732431817
Peimisine	novel.6726	0.9857380004754599	0.00030365646728567534
N-Caffeoylagmatine	novel.6726	0.9872248820490721	0.00024376298512322837
LPC 18:2	novel.6726	0.9971770336830714	1.1942459934528851e-05
Neomangiferin	novel.6726	0.9813891624993392	0.0005163218534238816
Rhein	novel.6726	0.9568152182807311	0.002757119860652033
Epimedin C	novel.6726	0.924903494187199	0.008247474961938842
Tricin 5-O-hexoside derivative	novel.6726	-0.9792007636492098	0.0006444133887236438
L-(-)-Malic acid	novel.6726	0.974500867305151	0.000967018810703269
Rosavin	novel.6726	0.9692963869893654	0.0013995954479194747
Procyanidin B1	novel.6726	0.9777724490155353	0.0007356051175226462
Kinetin 9-riboside	novel.6726	0.9393380402799273	0.005408195870938516
N-Acetyl-D-alloisoleucine	novel.6726	0.9837615824650866	0.00039338838271759004
Adenosine5-phosphosulfate	novel.6726	0.9908116494366704	0.0001262508122524388
Pseudoginsenoside-RT5	novel.6726	-0.9747897001216567	0.0009453275106712285
Ganoderic acid C6	novel.6726	-0.9788581279898134	0.0006657431443586323
7-O-Ethylmorroniside	novel.6726	0.9888357703549682	0.0001862642804274792
Nardosinone	novel.6726	0.974095158883471	0.0009978993282942893
Eleutheroside E	novel.6726	0.9935222637013231	6.280569496757717e-05
Tenuifoliside A	novel.6726	0.9953326779458643	3.262500650838614e-05
Quercetin-3¦Â-D-glucoside	novel.6726	0.9614361438109548	0.0022020809818873903
Bergenin	novel.6726	0.99228220180707	8.911676037632289e-05
Citric acid	novel.6726	0.9926267470884571	8.134686482076221e-05
Icariin	novel.6726	0.9365963256222479	0.005902596679543292
Pinoresinol Diglucoside	novel.6726	0.9856214471410731	0.0003086278424635578
8-O-acetyl shanzhiside methyl ester	novel.6726	0.9949970111445736	3.748223408218962e-05
Gluconolactone	novel.6726	-0.9780264546249404	0.00071895022749671
Sibirioside A	novel.6726	0.994136961752405	5.146205463167879e-05
N-Sinapoylagmatine	novel.6726	0.9635710404557463	0.0019664317670559637
Glutathione	novel.6726	0.9902146567149112	0.00014316092710063075
Atractyloside A	novel.6726	0.9938981947390706	5.573444987299739e-05
Timosaponin A1	novel.6726	-0.9944968835987336	4.5343106201985285e-05
Sebacic acid	novel.6726	0.9920894143151607	9.36185370084244e-05
MGMG (18:2)	novel.6726	0.9943638932173996	4.7559032059643775e-05
trans,trans-Muconic acid	novel.6726	-0.985312974570944	0.0003219790142323646
D-(-)-Quinic acid	novel.6726	-0.9630802105566992	0.0020194441343704987
trans-zeatin 9-O-glucoside	novel.6726	0.9864365424392352	0.00027470345462160534
2-Isopropylmalic acid	novel.6726	0.9217316984999112	0.008949157578090146
Verbenalin	novel.6726	0.9760953231716486	0.0008503203939410084
Ethyl gallate	novel.6726	0.9770246277316661	0.0007857376174902175
(+/-)12(13)-DiHOME	novel.6726	0.9906944577707512	0.00012948677632081108
Epimedin A	novel.6726	0.9906419792016565	0.00013094907700594743
4-Demethylepipodophyllotoxin	novel.6726	0.99747332497839	9.568064741085706e-06
Albiflorin	novel.6726	0.9932363133401853	6.846647511513321e-05
Corchorifatty acid F	novel.6726	0.9914379567910014	0.00010964904023761177
Blinin	novel.6726	0.9878237883892668	0.00022148757043081012
Quercetin 3-alpha-L-arabinofuranoside (Avicularin)	novel.6726	0.9954970699928085	3.0368916417568893e-05
Coniferin	novel.6726	0.9848319295234684	0.0003433606812389983
Rehmannioside D	novel.6726	0.8855910828911051	0.01888532841327847
N-Acetyl-L-phenylalanine	novel.6726	0.9881569828219736	0.00020955505045748462
Prim-O-glucosylcimifugin	novel.6726	0.9914711798030538	0.00010880096443674591
Galloylpaeoniflorin	novel.6726	0.9855117531130999	0.0003133433379180602
Denin	novel.6726	0.9951937647224866	3.4594334542983554e-05
N-Acetyl-1-aspartylglutamic acid	novel.6726	0.9475900757187036	0.0040482204504730095
LPE 18:3	novel.6726	0.9957452283177922	2.7116110861104638e-05
Ascorbic acid	novel.6726	-0.9411916228666453	0.005085945644244552
p-Anisaldehyde	novel.6726	0.987225928423308	0.0002437231402398661
Oleuropein	novel.6726	0.9900952659780629	0.0001466697882628878
LPE 18:1	novel.6726	0.9295405282868412	0.007271906398557112
Isoliquiritin	novel.6726	0.8942211599478957	0.016191956162359588
Bruceine D	novel.6726	0.9530620228911515	0.0032530542843731544
Rehmannioside A	novel.6726	0.9961803553973008	2.185666363081973e-05
Ginkgolide B	novel.6726	0.9735127968421096	0.0010430665575562198
Plantagoside	novel.6726	0.9805682267557984	0.0005627220584602003
N-Acetyl-L-methionine	novel.6726	0.9719867743996164	0.0011661196521532758
Chrysophanic Acid	novel.6726	0.9933957516580568	6.528011847770861e-05
Caesappanin C	novel.6726	0.9287188409864913	0.007440415531603535
D-Xylonic acid	novel.6726	0.9851069976491796	0.00033105063326020957
Jaceosidin	novel.6726	-0.9184837949516633	0.009696504351644816
Selgin C-hexoside	novel.6726	0.9753171591533241	0.0009063450289289305
Dihydroroseoside	novel.6726	0.979221468063377	0.0006431355457018663
Parishin E	novel.6726	0.9790761309924267	0.0006521321196695101
(R)-3-Hydroxy myristic acid	novel.6726	0.9847183442279309	0.0003485091497846589
Octanedioic acid	novel.6726	0.9792127305707921	0.0006436746560594737
Urolithin A	novel.6726	0.9246850750696491	0.008294901023687403
Oroxin B	novel.6726	0.9895850171772433	0.00016214293448066296
Arctiin	novel.6726	0.9234807138336699	0.008558783826721152
Ajugol	novel.6726	0.9461857262304589	0.004266041667717095
Hydroxysafflor yellow A	novel.6726	-0.9605660962195637	0.0023018886447852215
N-Acetylneuraminic acid	novel.6726	0.9638134061431551	0.0019405117406018728
Leonurine Hydrochloride	novel.6726	0.896593146453657	0.015486602468593971
Epimedin B	novel.6726	0.893423904680714	0.016432425764303243
Gastrodin	novel.6726	0.9906291931165393	0.00013130659772222104
Salidroside	novel.6726	0.9922413061956064	9.00624680015929e-05
Saikosaponin D	novel.6726	-0.8792983651752453	0.02097408287667664
Narcissoside	novel.6726	0.902181723063333	0.013884640005317693
Limocitrin O-hexoside	novel.6726	0.9402021555654836	0.0052567612646877435
Kojic acid	novel.6726	-0.9288347465264232	0.007416531978163106
Troxerutin	novel.6726	0.9972904908580296	1.1002213836518351e-05
2-Deoxyribose 1-Phosphate	novel.6726	-0.9105431959476411	0.011645839764447172
Tricin 5-O-hexoside	novel.6726	0.9537860336996917	0.0031542457289451486
Parishin B	novel.6726	-0.9732056359392272	0.0010672885727905233
D-Ribose	novel.6726	-0.9140438874700176	0.010765138561066936
Ganoderic acid H	novel.6726	0.9814410124306088	0.000513457837498116
Galactonic acid	novel.6726	-0.8252503385186283	0.04313796226461413
AcylGlcADG (18:1-18:3-18:1)	novel.6726	-0.8980572154468831	0.015058785387160595
Calceolarioside B	OhGene034031	0.9957372037264414	2.721841754834173e-05
Agnuside	OhGene034031	0.9977543223835812	7.558939382912251e-06
Hordatine A	OhGene034031	0.9978633292631285	6.843165419183566e-06
FAHFA (18:2/3:0)	OhGene034031	0.9973526383140255	1.0503508795729055e-05
Wogonin	OhGene034031	0.9981787313263595	4.9725087804495495e-06
Caffeic acid	OhGene034031	0.9942562587611589	4.9391100498346016e-05
Neonuezhenide	OhGene034031	0.9894574696966058	0.00016613154332056963
O-p-Coumaroyl quinacyl quinic acid O-hexoside	OhGene034031	0.9951705503770387	3.4929055454923074e-05
Naringenin	OhGene034031	0.9935403217366304	6.245639197024752e-05
Liriopemuscaribaily saponins C	OhGene034031	0.995754225686151	2.7001630849596877e-05
Malonic acid	OhGene034031	-0.9950112658059658	3.7269124804640254e-05
Aloesin	OhGene034031	0.9898965422197668	0.0001526041089020335
Angoroside C	OhGene034031	0.9864068467833582	0.00027590489217206354
Luteolin	OhGene034031	0.9898846370602161	0.00015296334626758393
Aminophylline	OhGene034031	0.9940677962480295	5.26821818185579e-05
Nuzhenide	OhGene034031	0.9883210722956146	0.00020379954107795857
Jasmonic acid	OhGene034031	0.9968185904585447	1.516594989944518e-05
LPE 17:1	OhGene034031	0.9965210072398973	1.813403213309183e-05
Notoginsenoside R1	OhGene034031	0.9912597731389583	0.0001142535085669818
Sucrose	OhGene034031	0.9995733895482292	2.7295589554042e-07
D(+)-Melezitose O-rhamnoside	OhGene034031	0.9883638217560834	0.0002023131931716121
4',7-Di-O-methylnaringenin	OhGene034031	0.9926898912794592	7.99612165991585e-05
2''-O-¦Â-L-Galactopyranosylorientin	OhGene034031	0.982498699765467	0.0004567629800092791
Maltotetraose	OhGene034031	0.997288876021303	1.101532619924467e-05
2'-O-acetylpoliumoside	OhGene034031	0.9910432393277258	0.00011997607098920477
6¦Á-Prostaglandin I1	OhGene034031	0.983673998827689	0.0003976317190017625
16-(Hexopyranosyloxy)-7-hydroxy-8,9-epoxypimaran-18-oic acid	OhGene034031	0.9897284587163004	0.00015771499329052705
Isosakuranin	OhGene034031	0.9877917399236686	0.00022265265174350747
Aucubin	OhGene034031	0.98807642650637	0.0002124098104973797
Secoisolariciresinol diglucoside	OhGene034031	0.9927646958175597	7.83350571824689e-05
(+)-Catechin	OhGene034031	0.9932384848995988	6.842256791347442e-05
Carminic acid	OhGene034031	0.992029871903038	9.503126983102606e-05
Myricetin 3-O-galactoside	OhGene034031	0.9766983482533877	0.0008081244475101639
Galangin	OhGene034031	0.9932350130981717	6.849277169845863e-05
Medicarpin	OhGene034031	0.9994866334782394	3.952501308592104e-07
Isomucronulatol 7-O-glucoside	OhGene034031	0.9881153709550086	0.0002110272926114523
2-Oxoadipic acid	OhGene034031	-0.989530114749108	0.00016385389920691224
D-Glucono-1,5-lactone	OhGene034031	-0.9873223488247878	0.00024006546493414408
Sibiricose A6	OhGene034031	0.9636337868745767	0.0019597050007020725
Cistanoside F	OhGene034031	0.9887300125623236	0.00018980320996993806
L-Glutathione oxidized	OhGene034031	-0.9801072605093375	0.000589645638443148
Curculigoside	OhGene034031	0.9941026977755699	5.20647115893529e-05
4-Methylcatechol	OhGene034031	0.985654950396598	0.0003071947068182206
Arctigenin-4'-O-beta-Gentiobioside	OhGene034031	0.994336649957772	4.8019478726985634e-05
Isorhamnetin-3-O-nehesperidine	OhGene034031	0.9962566334076883	2.0992962655230193e-05
Helicid	OhGene034031	0.9682022263835157	0.0015005722713234426
alpha-Ketoglutaric acid	OhGene034031	0.988530874029501	0.00019655694649828
Cucurbitacin B	OhGene034031	0.9978245278086558	7.093870976912495e-06
Licoagroside D	OhGene034031	0.9937356236440114	5.874070207798861e-05
Jionoside B1	OhGene034031	0.9967578830470811	1.5749944036433703e-05
1-O-b-D-glucopyranosyl sinapate	OhGene034031	0.9967260239143465	1.6060832371241223e-05
Brassinolide	OhGene034031	0.9973103709453659	1.0841428148539348e-05
Naringin Dihydrochalcone	OhGene034031	0.9927106547199872	7.950817385943667e-05
D-Glucuronic acid	OhGene034031	-0.9783994652834811	0.0006948354278340351
Eugenol	OhGene034031	-0.9835952312590167	0.00040146725970737125
Isocitric acid	OhGene034031	0.9886937637549507	0.00019102382342478603
Akebia saponin D	OhGene034031	-0.9674426857393399	0.0015727130377851352
Hordatine B	OhGene034031	0.9976587301425383	8.215899930680118e-06
Lapachol	OhGene034031	0.997537951834179	9.085059680729341e-06
martynoside	OhGene034031	0.9953118226247326	3.291698991104038e-05
C-hexosyl-chrysoeriol O-feruloylhexoside	OhGene034031	-0.9808882920111475	0.0005443957271615761
Peimisine	OhGene034031	0.9957688999894131	2.6815437934635387e-05
N-Caffeoylagmatine	OhGene034031	0.9972703270425194	1.1166502129386239e-05
LPC 18:2	OhGene034031	0.9946395842653227	4.302407202763739e-05
Neomangiferin	OhGene034031	0.9925525649655735	8.298989954499424e-05
Rhein	OhGene034031	0.9784673054631	0.0006904935094640857
Epimedin C	OhGene034031	0.9450486156432003	0.004446514862644405
Tricin 5-O-hexoside derivative	OhGene034031	-0.9855203554823571	0.0003129722561384083
L-(-)-Malic acid	OhGene034031	0.9649283881637907	0.0018234575790185585
Rosavin	OhGene034031	0.9867456821776941	0.00026235117239744443
Procyanidin B1	OhGene034031	0.9721347521905364	0.0011538897603813039
Kinetin 9-riboside	OhGene034031	0.9653265915527285	0.0017825249096653575
N-Acetyl-D-alloisoleucine	OhGene034031	0.9958567930974515	2.5713683672566977e-05
Adenosine5-phosphosulfate	OhGene034031	0.9906156012259442	0.00013168718288222097
Pseudoginsenoside-RT5	OhGene034031	-0.9821998188412884	0.00047244971182606294
Ganoderic acid C6	OhGene034031	-0.9810870409796356	0.0005331674454593975
7-O-Ethylmorroniside	OhGene034031	0.9953712994623429	3.208771835040049e-05
Nardosinone	OhGene034031	0.9755720425375876	0.0008877992709277074
Eleutheroside E	OhGene034031	0.9968013272579174	1.533089734464066e-05
Tenuifoliside A	OhGene034031	0.9983230387028924	4.215940813392804e-06
Quercetin-3¦Â-D-glucoside	OhGene034031	0.9779492556168536	0.0007239920663140438
Bergenin	OhGene034031	0.9969932778618672	1.3546976071548011e-05
Citric acid	OhGene034031	0.9974869243010546	9.465388475997562e-06
Icariin	OhGene034031	0.9639419559405747	0.0019268327924057852
Pinoresinol Diglucoside	OhGene034031	0.9855390411054876	0.0003121669651900393
8-O-acetyl shanzhiside methyl ester	OhGene034031	0.9920346459858558	9.491760848726887e-05
Gluconolactone	OhGene034031	-0.9839554404097328	0.0003840766800881814
Sibirioside A	OhGene034031	0.9990249605996717	1.425589262416626e-06
N-Sinapoylagmatine	OhGene034031	0.9811263523223324	0.0005309603307823215
Glutathione	OhGene034031	0.9982604497111045	4.536420841184821e-06
Atractyloside A	OhGene034031	0.9995172761151497	3.4947728078061626e-07
Timosaponin A1	OhGene034031	-0.9976673367932187	8.155630073683356e-06
Sebacic acid	OhGene034031	0.9991064969171954	1.197164975379975e-06
MGMG (18:2)	OhGene034031	0.9989272188396634	1.725671816808814e-06
trans,trans-Muconic acid	OhGene034031	-0.9856568429484684	0.00030711385003766474
D-(-)-Quinic acid	OhGene034031	-0.976601273302865	0.0008148452103284996
trans-zeatin 9-O-glucoside	OhGene034031	0.9949696397990708	3.7893140192047815e-05
2-Isopropylmalic acid	OhGene034031	0.9520599412245436	0.003392284751378594
Verbenalin	OhGene034031	0.9898026758138381	0.00015544794431449394
Ethyl gallate	OhGene034031	0.990330305965236	0.00013980240147177777
(+/-)12(13)-DiHOME	OhGene034031	0.9983909097936822	3.881673833017669e-06
Epimedin A	OhGene034031	0.9983477623582999	4.092578624108657e-06
4-Demethylepipodophyllotoxin	OhGene034031	0.9982463680194404	4.610141278300077e-06
Albiflorin	OhGene034031	0.9995089084570585	3.6169713682738036e-07
Corchorifatty acid F	OhGene034031	0.9974754236702614	9.552183291516167e-06
Blinin	OhGene034031	0.9845448689338284	0.0003564457997886133
Quercetin 3-alpha-L-arabinofuranoside (Avicularin)	OhGene034031	0.9990672217592091	1.304707076110433e-06
Coniferin	OhGene034031	0.995115046696877	3.573586890496705e-05
Rehmannioside D	OhGene034031	0.9200287207646456	0.009337383874175107
N-Acetyl-L-phenylalanine	OhGene034031	0.997281505822052	1.1075270771066913e-05
Prim-O-glucosylcimifugin	OhGene034031	0.9970295620958314	1.322214718236485e-05
Galloylpaeoniflorin	OhGene034031	0.9914072805284969	0.00011043502089216819
Denin	OhGene034031	0.9988941037707464	1.8338334456943383e-06
N-Acetyl-1-aspartylglutamic acid	OhGene034031	0.9564760040207905	0.0028002827543315654
LPE 18:3	OhGene034031	0.9979257879282069	6.449071579074114e-06
Ascorbic acid	OhGene034031	-0.9454496328451899	0.004382449910573116
p-Anisaldehyde	OhGene034031	0.9895283483410655	0.00016390909566024465
Oleuropein	OhGene034031	0.9976804064361887	8.064531148740485e-06
LPE 18:1	OhGene034031	0.8946162174755198	0.016073429898966735
Isoliquiritin	OhGene034031	0.9294933854626419	0.007281523409296004
Bruceine D	OhGene034031	0.9715665443749034	0.0012011984225230358
Rehmannioside A	OhGene034031	0.999446402897434	4.5961979757080257e-07
Ginkgolide B	OhGene034031	0.98888261612602	0.00018470730296723427
Plantagoside	OhGene034031	0.9776782037087888	0.0007418328264864653
N-Acetyl-L-methionine	OhGene034031	0.9868237320361403	0.0002592772636432543
Chrysophanic Acid	OhGene034031	0.9970859245739896	1.2725380458011574e-05
Caesappanin C	OhGene034031	0.9144324222336755	0.010669460758304009
D-Xylonic acid	OhGene034031	0.9956470739724017	2.838070795760091e-05
Jaceosidin	OhGene034031	-0.9238911784332018	0.008468396899727806
Selgin C-hexoside	OhGene034031	0.9713921727267254	0.0012159052377230394
Dihydroroseoside	OhGene034031	0.9895127172206348	0.00016439793820573342
Parishin E	OhGene034031	0.9918625755026228	9.905709550044921e-05
(R)-3-Hydroxy myristic acid	OhGene034031	0.9938453121507547	5.670370343292562e-05
Octanedioic acid	OhGene034031	0.9907144684941622	0.00012893133867020775
Urolithin A	OhGene034031	0.9352111968112333	0.006160405143551351
Oroxin B	OhGene034031	0.9808471049871214	0.0005467371203837278
Arctiin	OhGene034031	0.8843288835491658	0.019295882154213094
Ajugol	OhGene034031	0.9147710752571726	0.010586404259495256
Hydroxysafflor yellow A	OhGene034031	-0.9720242960476919	0.0011630125648075225
N-Acetylneuraminic acid	OhGene034031	0.9648390640048481	0.0018327025483367964
Leonurine Hydrochloride	OhGene034031	0.8522300072035285	0.03114060553483143
Epimedin B	OhGene034031	0.9074226212087253	0.01245913609387634
Gastrodin	OhGene034031	0.99160674060798	0.00010537456568620758
Salidroside	OhGene034031	0.9961693674397046	2.1982513853748086e-05
Saikosaponin D	OhGene034031	-0.8931443794338356	0.016517140125891883
Narcissoside	OhGene034031	0.8980064729963798	0.015073516337128287
Limocitrin O-hexoside	OhGene034031	0.9657744678391547	0.0017370349049343288
Kojic acid	OhGene034031	-0.9329745557475713	0.006588062371906479
Troxerutin	OhGene034031	0.9970944326927632	1.265121719882994e-05
2-Deoxyribose 1-Phosphate	OhGene034031	-0.9218691660866093	0.008918168817840378
Tricin 5-O-hexoside	OhGene034031	0.9742727280318957	0.00098432443990579
Parishin B	OhGene034031	-0.9777057927479946	0.0007400070518841801
D-Ribose	OhGene034031	-0.9206616411147078	0.009192162153165536
Ganoderic acid H	OhGene034031	0.9735553768072012	0.001039730541945882
Galactonic acid	OhGene034031	-0.8411185399878431	0.03585962986703644
AcylGlcADG (18:1-18:3-18:1)	OhGene034031	-0.8886672264866865	0.017902495577226302
Calceolarioside B	OhGene040289	0.9945587676391104	4.432996509840117e-05
Agnuside	OhGene040289	0.9951934620354955	3.459868854637738e-05
Hordatine A	OhGene040289	0.9941168489193785	5.181538771245269e-05
FAHFA (18:2/3:0)	OhGene040289	0.9994696187502511	4.218818058726636e-07
Wogonin	OhGene040289	0.9948251325907012	4.00995895147038e-05
Caffeic acid	OhGene040289	0.9909572115009246	0.00012228831220015567
Neonuezhenide	OhGene040289	0.9868791385545548	0.00025710608350065935
O-p-Coumaroyl quinacyl quinic acid O-hexoside	OhGene040289	0.9896115164016113	0.00016132032156375954
Naringenin	OhGene040289	0.9879570500443784	0.00021667565501580418
Liriopemuscaribaily saponins C	OhGene040289	0.9912624286620496	0.00011418419371883517
Malonic acid	OhGene040289	-0.9931470077603002	7.028433369651732e-05
Aloesin	OhGene040289	0.9940920971800419	5.225187089638991e-05
Angoroside C	OhGene040289	0.9787849896057577	0.0006703408084677228
Luteolin	OhGene040289	0.9867403694129097	0.0002625610653979164
Aminophylline	OhGene040289	0.9891077869783197	0.00017731432902965495
Nuzhenide	OhGene040289	0.9924267759842855	8.581340669590077e-05
Jasmonic acid	OhGene040289	0.9922685116887703	8.943278887946912e-05
LPE 17:1	OhGene040289	0.9987844620725752	2.215400681144423e-06
Notoginsenoside R1	OhGene040289	0.9953904248949134	3.1823301427267156e-05
Sucrose	OhGene040289	0.9990329802931922	1.4022385268584508e-06
D(+)-Melezitose O-rhamnoside	OhGene040289	0.9810203456635505	0.000536922423480224
4',7-Di-O-methylnaringenin	OhGene040289	0.986743278776671	0.00026244611393693416
2''-O-¦Â-L-Galactopyranosylorientin	OhGene040289	0.9765994013829786	0.0008149750797717315
Maltotetraose	OhGene040289	0.9954718431076838	3.070988413390933e-05
2'-O-acetylpoliumoside	OhGene040289	0.9958708884183057	2.5539143908226617e-05
6¦Á-Prostaglandin I1	OhGene040289	0.9879305149492735	0.00021762960823876383
16-(Hexopyranosyloxy)-7-hydroxy-8,9-epoxypimaran-18-oic acid	OhGene040289	0.9946135090887217	4.344328391648553e-05
Isosakuranin	OhGene040289	0.9838256172693771	0.00039030028963093507
Aucubin	OhGene040289	0.9938614911892455	5.6406282162945056e-05
Secoisolariciresinol diglucoside	OhGene040289	0.9899665715562413	0.00015049949845688366
(+)-Catechin	OhGene040289	0.9911604993627503	0.00011685981225310282
Carminic acid	OhGene040289	0.9868612440771746	0.0002578063093996667
Myricetin 3-O-galactoside	OhGene040289	0.9854056870889045	0.0003179367037020392
Galangin	OhGene040289	0.9875781964973864	0.00023049345377898405
Medicarpin	OhGene040289	0.9988539537034054	1.969380549632695e-06
Isomucronulatol 7-O-glucoside	OhGene040289	0.9864424360400326	0.0002744653195493913
2-Oxoadipic acid	OhGene040289	-0.989542317507283	0.00016347284226872532
D-Glucono-1,5-lactone	OhGene040289	-0.9866726898805612	0.00026524221280925655
Sibiricose A6	OhGene040289	0.957881285450133	0.0026236201655961996
Cistanoside F	OhGene040289	0.9886077134292424	0.00019393702060412462
L-Glutathione oxidized	OhGene040289	-0.9813716318207542	0.000517291979685331
Curculigoside	OhGene040289	0.991234614775074	0.00011491123626902503
4-Methylcatechol	OhGene040289	0.9902795864198297	0.00014127043661625526
Arctigenin-4'-O-beta-Gentiobioside	OhGene040289	0.9894297054637247	0.00016700617441698905
Isorhamnetin-3-O-nehesperidine	OhGene040289	0.9953375589407654	3.255685804299752e-05
Helicid	OhGene040289	0.9581558814580269	0.0025897623182250472
alpha-Ketoglutaric acid	OhGene040289	0.9933082754059162	6.701894210109313e-05
Cucurbitacin B	OhGene040289	0.9995307888642049	3.3018698438289657e-07
Licoagroside D	OhGene040289	0.9904034552189428	0.0001376986170798267
Jionoside B1	OhGene040289	0.995523036186267	3.0019941132487136e-05
1-O-b-D-glucopyranosyl sinapate	OhGene040289	0.9964469839482293	1.8913458095568975e-05
Brassinolide	OhGene040289	0.9970660858004485	1.2899151445111412e-05
Naringin Dihydrochalcone	OhGene040289	0.9914730162820976	0.00010875418083426421
D-Glucuronic acid	OhGene040289	-0.9749990337290599	0.0009297590658070042
Eugenol	OhGene040289	-0.9847252653569316	0.00034819434603353735
Isocitric acid	OhGene040289	0.9937863430376268	5.779434607278187e-05
Akebia saponin D	OhGene040289	-0.9677152919658296	0.0015466283453820198
Hordatine B	OhGene040289	0.9980188122288721	5.883769291702172e-06
Lapachol	OhGene040289	0.9949553129315947	3.810911064051454e-05
martynoside	OhGene040289	0.9975489444248342	9.004147578096591e-06
C-hexosyl-chrysoeriol O-feruloylhexoside	OhGene040289	-0.9819755952499213	0.000484390873095205
Peimisine	OhGene040289	0.9909347976595922	0.00012289436059268277
N-Caffeoylagmatine	OhGene040289	0.9926231667335343	8.142578852621806e-05
LPC 18:2	OhGene040289	0.9971426212044489	1.2235255675037493e-05
Neomangiferin	OhGene040289	0.9890539020305026	0.0001790698264940169
Rhein	OhGene040289	0.967493873099689	0.0015677986574508629
Epimedin C	OhGene040289	0.939049602479963	0.0054592125679515735
Tricin 5-O-hexoside derivative	OhGene040289	-0.9865309072504556	0.00027090293168412433
L-(-)-Malic acid	OhGene040289	0.9720837799458564	0.0011580952438760804
Rosavin	OhGene040289	0.9800616297033025	0.0005923447791247592
Procyanidin B1	OhGene040289	0.9781706025879696	0.0007095827865470992
Kinetin 9-riboside	OhGene040289	0.9540638877991252	0.003116724104567933
N-Acetyl-D-alloisoleucine	OhGene040289	0.9907323191401136	0.00012843686265042928
Adenosine5-phosphosulfate	OhGene040289	0.9893664532405612	0.0001690072951444234
Pseudoginsenoside-RT5	OhGene040289	-0.9831157958408552	0.00042520788148361286
Ganoderic acid C6	OhGene040289	-0.98380870193131	0.000391114859486273
7-O-Ethylmorroniside	OhGene040289	0.9939405134990296	5.4964820759067025e-05
Nardosinone	OhGene040289	0.9778077737841848	0.0007332775774564268
Eleutheroside E	OhGene040289	0.9966528348866298	1.678652143814406e-05
Tenuifoliside A	OhGene040289	0.9983789789338701	3.939434159192629e-06
Quercetin-3¦Â-D-glucoside	OhGene040289	0.9694861936270958	0.001382432982755051
Bergenin	OhGene040289	0.9963075161541676	2.0426482958504508e-05
Citric acid	OhGene040289	0.996737132264163	1.5952090048397835e-05
Icariin	OhGene040289	0.952769857583381	0.0032933517119789007
Pinoresinol Diglucoside	OhGene040289	0.9870911958259598	0.00024888029415144516
8-O-acetyl shanzhiside methyl ester	OhGene040289	0.9952471880789129	3.3830150576039674e-05
Gluconolactone	OhGene040289	-0.9847385045455104	0.0003475925630575719
Sibirioside A	OhGene040289	0.9978514392543409	6.919510701931341e-06
N-Sinapoylagmatine	OhGene040289	0.9719775881919627	0.0011668809679208204
Glutathione	OhGene040289	0.9951810524149742	3.4777430324019795e-05
Atractyloside A	OhGene040289	0.9972716979608993	1.1155293786636868e-05
Timosaponin A1	OhGene040289	-0.9976223997743342	8.472753982999273e-06
Sebacic acid	OhGene040289	0.9964593658377283	1.878194255183046e-05
MGMG (18:2)	OhGene040289	0.9978460288810397	6.9543905988377874e-06
trans,trans-Muconic acid	OhGene040289	-0.9847747137559598	0.0003459493300324339
D-(-)-Quinic acid	OhGene040289	-0.9740532591979517	0.0010011159316501304
trans-zeatin 9-O-glucoside	OhGene040289	0.9924455306725457	8.538944342115403e-05
2-Isopropylmalic acid	OhGene040289	0.9373776003802891	0.005759558497976269
Verbenalin	OhGene040289	0.984295695485663	0.00036800123195253657
Ethyl gallate	OhGene040289	0.9844190288444992	0.0003622587230425966
(+/-)12(13)-DiHOME	OhGene040289	0.9960114024095534	2.3831638986255058e-05
Epimedin A	OhGene040289	0.9956003190894726	2.8993205437375755e-05
4-Demethylepipodophyllotoxin	OhGene040289	0.9990737308629538	1.2865644137099744e-06
Albiflorin	OhGene040289	0.9972151312155155	1.162244220341521e-05
Corchorifatty acid F	OhGene040289	0.9959043805372639	2.5126798012589833e-05
Blinin	OhGene040289	0.9887294445380712	0.00018982230710765774
Quercetin 3-alpha-L-arabinofuranoside (Avicularin)	OhGene040289	0.9976443010503837	8.317440051083478e-06
Coniferin	OhGene040289	0.9911252056339774	0.00011779346439261149
Rehmannioside D	OhGene040289	0.9014901709835612	0.014078300747135356
N-Acetyl-L-phenylalanine	OhGene040289	0.9931336718346613	7.05578321695946e-05
Prim-O-glucosylcimifugin	OhGene040289	0.9958141394120985	2.6245472162763308e-05
Galloylpaeoniflorin	OhGene040289	0.990624374707945	0.00013144145467938316
Denin	OhGene040289	0.9977944901036642	7.291046752137351e-06
N-Acetyl-1-aspartylglutamic acid	OhGene040289	0.9494847002961779	0.003763240898912519
LPE 18:3	OhGene040289	0.9966639763940163	1.6675016856927426e-05
Ascorbic acid	OhGene040289	-0.9477285233236615	0.004027050042916714
p-Anisaldehyde	OhGene040289	0.989234517804905	0.00017321957429311316
Oleuropein	OhGene040289	0.995517174319321	3.009854630655402e-05
LPE 18:1	OhGene040289	0.9103093976288097	0.011705852503428812
Isoliquiritin	OhGene040289	0.9148191102550005	0.010574648899113519
Bruceine D	OhGene040289	0.9654520451979749	0.0017697242226367865
Rehmannioside A	OhGene040289	0.9983109449228105	4.276951222097613e-06
Ginkgolide B	OhGene040289	0.9813587521573419	0.0005180053010379205
Plantagoside	OhGene040289	0.9814802609713166	0.0005112951436959026
N-Acetyl-L-methionine	OhGene040289	0.9810362052581065	0.0005360283343316032
Chrysophanic Acid	OhGene040289	0.9956986861356178	2.771216148872514e-05
Caesappanin C	OhGene040289	0.9260312357260785	0.008004711594286264
D-Xylonic acid	OhGene040289	0.9921320937904727	9.261239495396518e-05
Jaceosidin	OhGene040289	-0.927121620097153	0.007773349437378032
Selgin C-hexoside	OhGene040289	0.9765792470857492	0.0008163739882855345
Dihydroroseoside	OhGene040289	0.9869189439497451	0.00025555186499322903
Parishin E	OhGene040289	0.9880937022230254	0.00021179597218059812
(R)-3-Hydroxy myristic acid	OhGene040289	0.989504958415359	0.00016464085390578863
Octanedioic acid	OhGene040289	0.9846536285272738	0.00035145955552173076
Urolithin A	OhGene040289	0.9350694356862583	0.006187094351902296
Oroxin B	OhGene040289	0.986631329057366	0.00026688741061398026
Arctiin	OhGene040289	0.9034997661297836	0.013519123376214902
Ajugol	OhGene040289	0.9316048198943463	0.006856878063391069
Hydroxysafflor yellow A	OhGene040289	-0.9710918326110431	0.0012414441930625386
N-Acetylneuraminic acid	OhGene040289	0.965442020738022	0.001770745394722116
Leonurine Hydrochloride	OhGene040289	0.8736597849316354	0.022934463137904242
Epimedin B	OhGene040289	0.9060711398545337	0.012819596326567931
Gastrodin	OhGene040289	0.991009648814011	0.0001208762927456277
Salidroside	OhGene040289	0.9949389484695357	3.835654639018183e-05
Saikosaponin D	OhGene040289	-0.8829186937832443	0.01975957123648408
Narcissoside	OhGene040289	0.9051570925712604	0.013066201260300685
Limocitrin O-hexoside	OhGene040289	0.9550552861509138	0.0029846461799145517
Kojic acid	OhGene040289	-0.9351364274699595	0.00617447485768591
Troxerutin	OhGene040289	0.9978681902345892	6.812075188797041e-06
2-Deoxyribose 1-Phosphate	OhGene040289	-0.9185064714240935	0.009691185584233554
Tricin 5-O-hexoside	OhGene040289	0.9664495826294126	0.0016695630719745869
Parishin B	OhGene040289	-0.9776872873856449	0.0007412314446253109
D-Ribose	OhGene040289	-0.9143146042903306	0.01069843002456411
Ganoderic acid H	OhGene040289	0.9815789668341272	0.0005058762486495955
Galactonic acid	OhGene040289	-0.8265682569403655	0.04250956488243097
AcylGlcADG (18:1-18:3-18:1)	OhGene040289	-0.8997382806315634	0.014574682482028494
Calceolarioside B	OhGene010891	0.9743611488652495	0.0009775991730546498
Agnuside	OhGene010891	0.9723124078857828	0.0011392914433990184
Hordatine A	OhGene010891	0.9712718863266858	0.0012261020518760234
FAHFA (18:2/3:0)	OhGene010891	0.9925094760507757	8.395178458286489e-05
Wogonin	OhGene010891	0.9734177016965908	0.0010505361016559123
Caffeic acid	OhGene010891	0.9639104650881465	0.0019301793061122954
Neonuezhenide	OhGene010891	0.9607472321700847	0.0022809297379278405
O-p-Coumaroyl quinacyl quinic acid O-hexoside	OhGene010891	0.9610148034955536	0.0022501425810922873
Naringenin	OhGene010891	0.9567598749950319	0.0027641394029726545
Liriopemuscaribaily saponins C	OhGene010891	0.9673821038030013	0.001578539195769535
Malonic acid	OhGene010891	-0.9704484945150154	0.001297033675715774
Aloesin	OhGene010891	0.9971549082211284	1.2130305980414982e-05
Angoroside C	OhGene010891	0.9405598182106962	0.005194697717099881
Luteolin	OhGene010891	0.9594371826985235	0.002434643364687069
Aminophylline	OhGene010891	0.9651225840343782	0.0018034381768333204
Nuzhenide	OhGene010891	0.9961272725351553	2.2467985407297224e-05
Jasmonic acid	OhGene010891	0.9671657731952039	0.0015994306072981
LPE 17:1	OhGene010891	0.9903884184562591	0.00013812977869308358
Notoginsenoside R1	OhGene010891	0.9978148249265619	7.15726805768969e-06
Sucrose	OhGene010891	0.9840147838843867	0.00038124837316199815
D(+)-Melezitose O-rhamnoside	OhGene010891	0.9441519570481741	0.004591410720393172
4',7-Di-O-methylnaringenin	OhGene010891	0.9541675336268607	0.003102784278191588
2''-O-¦Â-L-Galactopyranosylorientin	OhGene010891	0.940875773363125	0.005140171747015075
Maltotetraose	OhGene010891	0.9804763072807405	0.0005680408984333605
2'-O-acetylpoliumoside	OhGene010891	0.9977640884664354	7.493361582194585e-06
6¦Á-Prostaglandin I1	OhGene010891	0.9830955131571154	0.0004262271858907078
16-(Hexopyranosyloxy)-7-hydroxy-8,9-epoxypimaran-18-oic acid	OhGene010891	0.998870068678454	1.914395870151454e-06
Isosakuranin	OhGene010891	0.9536600677515354	0.0031713290433701326
Aucubin	OhGene010891	0.9979968316387546	6.0150061849427566e-06
Secoisolariciresinol diglucoside	OhGene010891	0.9643334247853997	0.001885471074331962
(+)-Catechin	OhGene010891	0.9682083412004321	0.001499998286957036
Carminic acid	OhGene010891	0.9638028294242886	0.0019416393337821694
Myricetin 3-O-galactoside	OhGene010891	0.9970431743836555	1.3101301094501447e-05
Galangin	OhGene010891	0.9555116509831807	0.002924793833592441
Medicarpin	OhGene010891	0.9828518956768385	0.00043856495862891964
Isomucronulatol 7-O-glucoside	OhGene010891	0.9616337102448	0.0021797212286014315
2-Oxoadipic acid	OhGene010891	-0.9698961545512053	0.001345721589017103
D-Glucono-1,5-lactone	OhGene010891	-0.9631069042380117	0.0020165431665358498
Sibiricose A6	OhGene010891	0.9194552629903131	0.009469916825215082
Cistanoside F	OhGene010891	0.9833526905307803	0.00041339261016617665
L-Glutathione oxidized	OhGene010891	-0.9595635468978019	0.00241960115073524
Curculigoside	OhGene010891	0.965700324147983	0.0017445254138600407
4-Methylcatechol	OhGene010891	0.990654583426402	0.00013059711696092595
Arctigenin-4'-O-beta-Gentiobioside	OhGene010891	0.9653991185918745	0.0017751190405085944
Isorhamnetin-3-O-nehesperidine	OhGene010891	0.9811452731285556	0.0005298996535551734
Helicid	OhGene010891	0.9103860082433184	0.01168617119144516
alpha-Ketoglutaric acid	OhGene010891	0.9936539234320089	6.028124492999877e-05
Cucurbitacin B	OhGene010891	0.9917395864088386	0.00010206982672794716
Licoagroside D	OhGene010891	0.9635389253678258	0.001969879087054544
Jionoside B1	OhGene010891	0.9757983187748154	0.0008714943401965001
1-O-b-D-glucopyranosyl sinapate	OhGene010891	0.9793561479104406	0.0006348540625712811
Brassinolide	OhGene010891	0.9863855114179856	0.0002767696970286388
Naringin Dihydrochalcone	OhGene010891	0.9699102072648371	0.0013444718568900458
D-Glucuronic acid	OhGene010891	-0.9576548552506804	0.002651702147328306
Eugenol	OhGene010891	-0.9629520748730275	0.0020333980925439795
Isocitric acid	OhGene010891	0.9940233620734448	5.347355800397066e-05
Akebia saponin D	OhGene010891	-0.944997277853896	0.004454749312872994
Hordatine B	OhGene010891	0.9837425385320899	0.00039430911546031673
Lapachol	OhGene010891	0.9719306958072417	0.0011707710531722922
martynoside	OhGene010891	0.9888454296216731	0.00018594270989937702
C-hexosyl-chrysoeriol O-feruloylhexoside	OhGene010891	-0.9595151115425923	0.002425361393803656
Peimisine	OhGene010891	0.966707742057696	0.0016441115144871445
N-Caffeoylagmatine	OhGene010891	0.9683272865803456	0.0014888547511693684
LPC 18:2	OhGene010891	0.9913563524921293	0.00011174606848852614
Neomangiferin	OhGene010891	0.9620669777631512	0.0021310800823139326
Rhein	OhGene010891	0.9262265000269689	0.007963036729886621
Epimedin C	OhGene010891	0.897796772231183	0.015134467753656572
Tricin 5-O-hexoside derivative	OhGene010891	-0.9649470440447278	0.001821529627933825
L-(-)-Malic acid	OhGene010891	0.9765809844460225	0.0008162533513457653
Rosavin	OhGene010891	0.9436005049814228	0.004681653894992761
Procyanidin B1	OhGene010891	0.976004896185203	0.0008567397400653855
Kinetin 9-riboside	OhGene010891	0.905235965359011	0.013044832345424483
N-Acetyl-D-alloisoleucine	OhGene010891	0.9629730776141099	0.0020311076466996885
Adenosine5-phosphosulfate	OhGene010891	0.9817243659246109	0.0004979461813532407
Pseudoginsenoside-RT5	OhGene010891	-0.9597518486373636	0.00239727126650781
Ganoderic acid C6	OhGene010891	-0.9690154073723598	0.0014251941691418068
7-O-Ethylmorroniside	OhGene010891	0.9740387751389549	0.0010022290538117264
Nardosinone	OhGene010891	0.9651411237993912	0.0018015326457545872
Eleutheroside E	OhGene010891	0.98191204563398	0.00048780218468753503
Tenuifoliside A	OhGene010891	0.9839463697867619	0.00038450990142728487
Quercetin-3¦Â-D-glucoside	OhGene010891	0.935668290521224	0.006074732662412543
Bergenin	OhGene010891	0.9792834818755267	0.0006393156880515142
Citric acid	OhGene010891	0.979401110140529	0.0006321011937746975
Icariin	OhGene010891	0.9012511065879636	0.01414554871297624
Pinoresinol Diglucoside	OhGene010891	0.9778357997345951	0.0007314335587642197
8-O-acetyl shanzhiside methyl ester	OhGene010891	0.9898058877240374	0.00015535020195033228
Gluconolactone	OhGene010891	-0.9642285462353135	0.001896508835906365
Sibirioside A	OhGene010891	0.9807529604261587	0.0005521077797543479
N-Sinapoylagmatine	OhGene010891	0.9368531030503146	0.005855395799797958
Glutathione	OhGene010891	0.9734348056233506	0.0010491906726890026
Atractyloside A	OhGene010891	0.9794837718490725	0.0006270556258904839
Timosaponin A1	OhGene010891	-0.982770506504423	0.0004427258346822207
Sebacic acid	OhGene010891	0.9763941577920608	0.0008292766694966308
MGMG (18:2)	OhGene010891	0.981231742606884	0.0005250656926237151
trans,trans-Muconic acid	OhGene010891	-0.976060844637315	0.0008527651758229036
D-(-)-Quinic acid	OhGene010891	-0.9415808361836269	0.0050195116283132234
trans-zeatin 9-O-glucoside	OhGene010891	0.9696438334493076	0.0013682587155884121
2-Isopropylmalic acid	OhGene010891	0.8826037941383151	0.019863834152090327
Verbenalin	OhGene010891	0.954173613012929	0.0031019675869906962
Ethyl gallate	OhGene010891	0.9552902582752364	0.002953754992514765
(+/-)12(13)-DiHOME	OhGene010891	0.9745705534285157	0.0009617630677235731
Epimedin A	OhGene010891	0.9743675030127984	0.0009771167582904106
4-Demethylepipodophyllotoxin	OhGene010891	0.988144618997291	0.00020999195083105436
Albiflorin	OhGene010891	0.9783015865258099	0.0007011236849821514
Corchorifatty acid F	OhGene010891	0.9770065398922176	0.000786970499521311
Blinin	OhGene010891	0.9833220686971126	0.00041491057722949245
Quercetin 3-alpha-L-arabinofuranoside (Avicularin)	OhGene010891	0.9830369943328664	0.00042917484406461545
Coniferin	OhGene010891	0.9661816868114538	0.0016961788247927393
Rehmannioside D	OhGene010891	0.84208801848936	0.035435428961519286
N-Acetyl-L-phenylalanine	OhGene010891	0.9702855150683818	0.0013113077107583524
Prim-O-glucosylcimifugin	OhGene010891	0.977608855854633	0.0007464319548435653
Galloylpaeoniflorin	OhGene010891	0.9715966701434015	0.0011986665393480414
Denin	OhGene010891	0.9829622287445693	0.00043295556378237143
N-Acetyl-1-aspartylglutamic acid	OhGene010891	0.928953116720071	0.007392179193623612
LPE 18:3	OhGene010891	0.9846228435452923	0.0003528673932633847
Ascorbic acid	OhGene010891	-0.9287320552019503	0.0074376907132926795
p-Anisaldehyde	OhGene010891	0.9767148624733064	0.0008069838712691783
Oleuropein	OhGene010891	0.9741064165265281	0.0009970359629523351
LPE 18:1	OhGene010891	0.9559872452798497	0.0028630548166387465
Isoliquiritin	OhGene010891	0.8514565578459636	0.03145891433167289
Bruceine D	OhGene010891	0.9267447521144253	0.007852941047789865
Rehmannioside A	OhGene010891	0.9841111995096338	0.00037667537606525926
Ginkgolide B	OhGene010891	0.9495729949240272	0.003750209278434627
Plantagoside	OhGene010891	0.9757434802262569	0.0008754321168904678
N-Acetyl-L-methionine	OhGene010891	0.9490483888891912	0.003827963122364903
Chrysophanic Acid	OhGene010891	0.9811061071886156	0.0005320964151181169
Caesappanin C	OhGene010891	0.9367851969071652	0.005867860299665231
D-Xylonic acid	OhGene010891	0.966270680967316	0.0016873140776488514
Jaceosidin	OhGene010891	-0.9052155673029719	0.013050357148048924
Selgin C-hexoside	OhGene010891	0.9715559848050749	0.00120208651469706
Dihydroroseoside	OhGene010891	0.9608685525732452	0.0022669448573416464
Parishin E	OhGene010891	0.9581724885112282	0.002587721608787634
(R)-3-Hydroxy myristic acid	OhGene010891	0.9669085232149177	0.0016244504117991798
Octanedioic acid	OhGene010891	0.9589927474629415	0.002487913350449896
Urolithin A	OhGene010891	0.9077460123744383	0.012373619811798945
Oroxin B	OhGene010891	0.9904690582069102	0.00013582538729197427
Arctiin	OhGene010891	0.9549072631369674	0.0030041876075693253
Ajugol	OhGene010891	0.9703423250577226	0.0013063234099685093
Hydroxysafflor yellow A	OhGene010891	-0.9410770367049986	0.005105585627362986
N-Acetylneuraminic acid	OhGene010891	0.9553741897936832	0.00294275908133517
Leonurine Hydrochloride	OhGene010891	0.9334335615230849	0.006499155132969347
Epimedin B	OhGene010891	0.8734384843201506	0.02301310626217501
Gastrodin	OhGene010891	0.9810764307160244	0.0005337639326369591
Salidroside	OhGene010891	0.9799171867119033	0.0006009291903487825
Saikosaponin D	OhGene010891	-0.8580598647391217	0.028790668902474774
Narcissoside	OhGene010891	0.900454227066285	0.01437082386797481
Limocitrin O-hexoside	OhGene010891	0.9066496509558323	0.012664690602324549
Kojic acid	OhGene010891	-0.9164995269807175	0.010167397107124835
Troxerutin	OhGene010891	0.9889949227923264	0.00018100116458169059
2-Deoxyribose 1-Phosphate	OhGene010891	-0.8923154731546061	0.01676958339410956
Tricin 5-O-hexoside	OhGene010891	0.9248735746165999	0.008253963673018604
Parishin B	OhGene010891	-0.9600296574640445	0.0023645135488152653
D-Ribose	OhGene010891	-0.8986894508310697	0.014875824065503062
Ganoderic acid H	OhGene010891	0.9815254220590695	0.0005088122657667659
Galactonic acid	OhGene010891	-0.8015104988474335	0.05518707027368981
AcylGlcADG (18:1-18:3-18:1)	OhGene010891	-0.9009169228666354	0.014239812377642774
Calceolarioside B	novel.6152	0.9817488847294935	0.0004966150603972477
Agnuside	novel.6152	0.9894444265746762	0.000166542143822684
Hordatine A	novel.6152	0.9969957795392086	1.3524453809143026e-05
FAHFA (18:2/3:0)	novel.6152	0.9774095635896334	0.0007597274617646559
Wogonin	novel.6152	0.9964137689497011	1.926851836512553e-05
Caffeic acid	novel.6152	0.9870321637377315	0.00025115679933879285
Neonuezhenide	novel.6152	0.9771126722734578	0.0007797501238784797
O-p-Coumaroyl quinacyl quinic acid O-hexoside	novel.6152	0.998480301469558	3.4624705757069773e-06
Naringenin	novel.6152	0.993514607688903	6.295408132659759e-05
Liriopemuscaribaily saponins C	novel.6152	0.9983317955301649	4.17203800152461e-06
Malonic acid	novel.6152	-0.9851065609975918	0.0003310699974263436
Aloesin	novel.6152	0.9686128799627802	0.001462266425225906
Angoroside C	novel.6152	0.9914272886994	0.00010992205837734125
Luteolin	novel.6152	0.9792665748959067	0.0006403559851273887
Aminophylline	novel.6152	0.998479056558248	3.4681442538911805e-06
Nuzhenide	novel.6152	0.9682209422339626	0.0014988157982671832
Jasmonic acid	novel.6152	0.9976865550530705	8.021850473196835e-06
LPE 17:1	novel.6152	0.9751121652330939	0.0009213986628998548
Notoginsenoside R1	novel.6152	0.9687242270673514	0.0014519643852750834
Sucrose	novel.6152	0.9864216128373046	0.0002753071556515674
D(+)-Melezitose O-rhamnoside	novel.6152	0.9933413098310937	6.635961513061191e-05
4',7-Di-O-methylnaringenin	novel.6152	0.9944273748634234	4.6494699798222793e-05
2''-O-¦Â-L-Galactopyranosylorientin	novel.6152	0.9787944443779308	0.0006697455735012387
Maltotetraose	novel.6152	0.9928244755854851	7.704749869402029e-05
2'-O-acetylpoliumoside	novel.6152	0.9635751243901214	0.0019659936002166417
6¦Á-Prostaglandin I1	novel.6152	0.9513230975613463	0.0034964927264504067
16-(Hexopyranosyloxy)-7-hydroxy-8,9-epoxypimaran-18-oic acid	novel.6152	0.9644745084064446	0.0018706731686632316
Isosakuranin	novel.6152	0.9794731220864611	0.0006277045474270578
Aucubin	novel.6152	0.9571617183327861	0.002713370905353177
Secoisolariciresinol diglucoside	novel.6152	0.9822954365693752	0.00046740258783480433
(+)-Catechin	novel.6152	0.9802274568791614	0.0005825651201106025
Carminic acid	novel.6152	0.9977059572647735	7.887911755132757e-06
Myricetin 3-O-galactoside	novel.6152	0.9375004332012997	0.00573722600080907
Galangin	novel.6152	0.9946501610310416	4.285460721663646e-05
Medicarpin	novel.6152	0.9869138966914712	0.0002557486776256391
Isomucronulatol 7-O-glucoside	novel.6152	0.9736265973497148	0.0010341624569600067
2-Oxoadipic acid	novel.6152	-0.9751765238360441	0.0009166592786153927
D-Glucono-1,5-lactone	novel.6152	-0.9771630452605837	0.0007763347140970554
Sibiricose A6	novel.6152	0.9545375549418879	0.0030532692044389445
Cistanoside F	novel.6152	0.9814809376013348	0.0005112578994424466
L-Glutathione oxidized	novel.6152	-0.9696326027274381	0.0013692661404166439
Curculigoside	novel.6152	0.9847088357411418	0.0003489418688336722
4-Methylcatechol	novel.6152	0.9532381973644286	0.003228873052288749
Arctigenin-4'-O-beta-Gentiobioside	novel.6152	0.9984901477769569	3.4177596330122643e-06
Isorhamnetin-3-O-nehesperidine	novel.6152	0.990657084954168	0.00013052732051572918
Helicid	novel.6152	0.9761461410123242	0.0008467233814420729
alpha-Ketoglutaric acid	novel.6152	0.9576246710970512	0.0026554567278133257
Cucurbitacin B	novel.6152	0.978821854594401	0.000668021418541203
Licoagroside D	novel.6152	0.9857602942948034	0.00030271014085665445
Jionoside B1	novel.6152	0.9833811577886105	0.0004119839295873732
1-O-b-D-glucopyranosyl sinapate	novel.6152	0.9809586904368419	0.0005404052870216459
Brassinolide	novel.6152	0.9884424452631926	0.00019959369508376049
Naringin Dihydrochalcone	novel.6152	0.9776755001151316	0.0007420118637570877
D-Glucuronic acid	novel.6152	-0.9693641892626754	0.001393452684801225
Eugenol	novel.6152	-0.97305829215573	0.0010790055373023208
Isocitric acid	novel.6152	0.9576938745982833	0.0026468524436978236
Akebia saponin D	novel.6152	-0.9626665845244102	0.002064658509691868
Hordatine B	novel.6152	0.980699464308415	0.0005551711891552722
Lapachol	novel.6152	0.9890987155576545	0.00017760926030551842
martynoside	novel.6152	0.9726573391175187	0.0011112106810420913
C-hexosyl-chrysoeriol O-feruloylhexoside	novel.6152	-0.9725275339725188	0.0011217373495347417
Peimisine	novel.6152	0.9983035054833089	4.314699132700538e-06
N-Caffeoylagmatine	novel.6152	0.9969313268604518	1.4110683784761059e-05
LPC 18:2	novel.6152	0.9708026761471807	0.001266280458621135
Neomangiferin	novel.6152	0.9834861992423041	0.00040680672009767204
Rhein	novel.6152	0.9956746282480488	2.8022799843128704e-05
Epimedin C	novel.6152	0.9337603404770433	0.006436219112138219
Tricin 5-O-hexoside derivative	novel.6152	-0.9743502698395858	0.0009784253961880908
L-(-)-Malic acid	novel.6152	0.9215309006675834	0.008994516526600245
Rosavin	novel.6152	0.9877129669549015	0.00022552927763179548
Procyanidin B1	novel.6152	0.9333797391110191	0.00650954974977725
Kinetin 9-riboside	novel.6152	0.9759886784073282	0.0008578935604688441
N-Acetyl-D-alloisoleucine	novel.6152	0.9954673834881278	3.0770358240748615e-05
Adenosine5-phosphosulfate	novel.6152	0.9840181486298786	0.0003810883209968939
Pseudoginsenoside-RT5	novel.6152	-0.9671850579995335	0.0015975627279520743
Ganoderic acid C6	novel.6152	-0.9613656732620972	0.002210083789291699
7-O-Ethylmorroniside	novel.6152	0.9812559983098105	0.0005237136627646091
Nardosinone	novel.6152	0.9450102311866567	0.004452670926591533
Eleutheroside E	novel.6152	0.9795046221398902	0.0006257861209675526
Tenuifoliside A	novel.6152	0.9822941928767601	0.0004674680624621633
Quercetin-3¦Â-D-glucoside	novel.6152	0.9966991498349224	1.632543532741501e-05
Bergenin	novel.6152	0.9812754158123403	0.0005226325657739047
Citric acid	novel.6152	0.9830353786788549	0.00042925636961710085
Icariin	novel.6152	0.9770004936310319	0.0007873828315121222
Pinoresinol Diglucoside	novel.6152	0.9574857626474619	0.0026727691667511795
8-O-acetyl shanzhiside methyl ester	novel.6152	0.9651976639260798	0.0017957275543998212
Gluconolactone	novel.6152	-0.9727009236409478	0.0011076871791216487
Sibirioside A	novel.6152	0.9865021354186961	0.00027205891856057666
N-Sinapoylagmatine	novel.6152	0.998320523500744	4.2285933669321855e-06
Glutathione	novel.6152	0.9931395076092258	7.043808457774274e-05
Atractyloside A	novel.6152	0.9924798900649996	8.461544132229906e-05
Timosaponin A1	novel.6152	-0.9841053347593244	0.00037695275751178296
Sebacic acid	novel.6152	0.9917431671440788	0.00010198147723362203
MGMG (18:2)	novel.6152	0.9868647659095338	0.00025766842221743366
trans,trans-Muconic acid	novel.6152	-0.9705105499843529	0.001291619072599311
D-(-)-Quinic acid	novel.6152	-0.978061346291601	0.0007166772031375819
trans-zeatin 9-O-glucoside	novel.6152	0.9833756011433951	0.0004122587081615052
2-Isopropylmalic acid	novel.6152	0.9844315635981856	0.0003616776086751119
Verbenalin	novel.6152	0.9842849837825639	0.0003685020982383587
Ethyl gallate	novel.6152	0.9861572602305603	0.0002861058835926287
(+/-)12(13)-DiHOME	novel.6152	0.9891115010111262	0.00017719364833684888
Epimedin A	novel.6152	0.9900926060984024	0.00014674844355562708
4-Demethylepipodophyllotoxin	novel.6152	0.9816042552846833	0.0005044925439506992
Albiflorin	novel.6152	0.9911459739041084	0.00011724361688153758
Corchorifatty acid F	novel.6152	0.984561861156629	0.00035566446328032215
Blinin	novel.6152	0.9527819453509315	0.003291679645877911
Quercetin 3-alpha-L-arabinofuranoside (Avicularin)	novel.6152	0.9913037264079841	0.00011310893297733111
Coniferin	novel.6152	0.9872234412293297	0.00024381785540331696
Rehmannioside D	novel.6152	0.9655717453680349	0.0017575530891984063
N-Acetyl-L-phenylalanine	novel.6152	0.9928830424985471	7.579638530983935e-05
Prim-O-glucosylcimifugin	novel.6152	0.9824922610284856	0.00045709814167959646
Galloylpaeoniflorin	novel.6152	0.9731643526721124	0.0010705650791488909
Denin	novel.6152	0.9853560177329929	0.000320099151657804
N-Acetyl-1-aspartylglutamic acid	novel.6152	0.9761343295601194	0.000847558750669876
LPE 18:3	novel.6152	0.9881578971967147	0.0002095227572007222
Ascorbic acid	novel.6152	-0.9376758978495342	0.005705398004345789
p-Anisaldehyde	novel.6152	0.967663510339822	0.0015515665433326062
Oleuropein	novel.6152	0.9874141716408452	0.000236607796269342
LPE 18:1	novel.6152	0.8495033678502124	0.0322695375415561
Isoliquiritin	novel.6152	0.9483804173864283	0.003928099676288632
Bruceine D	novel.6152	0.9679823750055991	0.0015212813785182462
Rehmannioside A	novel.6152	0.9904800954943012	0.00013551148497433743
Ginkgolide B	novel.6152	0.9900772060602201	0.00014720425108450023
Plantagoside	novel.6152	0.944297109598828	0.0045678002002083554
N-Acetyl-L-methionine	novel.6152	0.9812894947977326	0.0005218493924436822
Chrysophanic Acid	novel.6152	0.9830141475190024	0.00043032840460633835
Caesappanin C	novel.6152	0.8540138734964118	0.030412299246306312
D-Xylonic acid	novel.6152	0.9882775775473187	0.0002053173627951817
Jaceosidin	novel.6152	-0.9260409929330621	0.008002626618950993
Selgin C-hexoside	novel.6152	0.9378463086861059	0.005674569633228317
Dihydroroseoside	novel.6152	0.9778918472158039	0.0007277527237383605
Parishin E	novel.6152	0.9864295584208262	0.00027498578185835345
(R)-3-Hydroxy myristic acid	novel.6152	0.9872487561181129	0.00024285469152312842
Octanedioic acid	novel.6152	0.9916754675110474	0.00010365832567436716
Urolithin A	novel.6152	0.9059705284658903	0.012846629537281466
Oroxin B	novel.6152	0.9455644172597257	0.004364196353863633
Arctiin	novel.6152	0.8238749718045999	0.043798336897336324
Ajugol	novel.6152	0.8509446430233392	0.03167043050982435
Hydroxysafflor yellow A	novel.6152	-0.9707139301382477	0.0012739518832206405
N-Acetylneuraminic acid	novel.6152	0.9322226684107234	0.006734973392376429
Leonurine Hydrochloride	novel.6152	0.7871219598941751	0.06315208648519911
Epimedin B	novel.6152	0.8787299775603287	0.021167903672575383
Gastrodin	novel.6152	0.9727474182704285	0.0011039345264121567
Salidroside	novel.6152	0.9800010776934428	0.0005959359867167901
Saikosaponin D	novel.6152	-0.8795234144069766	0.020897576327207044
Narcissoside	novel.6152	0.8453201177156812	0.034038373908297725
Limocitrin O-hexoside	novel.6152	0.9793538676579663	0.0006349938321359055
Kojic acid	novel.6152	-0.9253660974726954	0.00814746550356427
Troxerutin	novel.6152	0.9777383667239516	0.0007378542605477797
2-Deoxyribose 1-Phosphate	novel.6152	-0.9135525618453872	0.010886721595650977
Tricin 5-O-hexoside	novel.6152	0.983113875155762	0.0004253043533285993
Parishin B	novel.6152	-0.9786379539645634	0.0006796313701137603
D-Ribose	novel.6152	-0.9112730023776027	0.011459469398755506
Ganoderic acid H	novel.6152	0.9456973935146568	0.0043430965748057476
Galactonic acid	novel.6152	-0.8393270283188848	0.0366497547845024
AcylGlcADG (18:1-18:3-18:1)	novel.6152	-0.8626014325930642	0.02702061924416539
Calceolarioside B	OhGene021063	0.9757537351570432	0.0008746950746909299
Agnuside	OhGene021063	0.9824347310903434	0.00046009822543262324
Hordatine A	OhGene021063	0.9934233249882988	6.473675198923821e-05
FAHFA (18:2/3:0)	OhGene021063	0.986866081788047	0.00025761691221511845
Wogonin	OhGene021063	0.9944673918412571	4.5829953672584694e-05
Caffeic acid	OhGene021063	0.974847439629429	0.0009410205398700225
Neonuezhenide	OhGene021063	0.9634843036990579	0.001975749171427656
O-p-Coumaroyl quinacyl quinic acid O-hexoside	OhGene021063	0.9887331766646937	0.00018969684945751962
Naringenin	OhGene021063	0.9785783397206511	0.0006834162273080905
Liriopemuscaribaily saponins C	OhGene021063	0.9948432937627996	3.981886624083661e-05
Malonic acid	OhGene021063	-0.9786269648176427	0.0006803282772411067
Aloesin	OhGene021063	0.9910745677692105	0.00011913949588613866
Angoroside C	OhGene021063	0.9689846466964407	0.0014280105680668583
Luteolin	OhGene021063	0.9647700795677666	0.0018398581802920551
Aminophylline	OhGene021063	0.9955217774913265	3.0036811050998553e-05
Nuzhenide	OhGene021063	0.9919982954356528	9.578475022959677e-05
Jasmonic acid	OhGene021063	0.9915509825396167	0.00010677727372773426
LPE 17:1	OhGene021063	0.9821238307959697	0.0004764799068131576
Notoginsenoside R1	OhGene021063	0.9896072271081762	0.00016145333228295664
Sucrose	OhGene021063	0.9879306778021182	0.00021762374721290728
D(+)-Melezitose O-rhamnoside	OhGene021063	0.9728228648209661	0.0010978585439486706
4',7-Di-O-methylnaringenin	OhGene021063	0.9785182353094987	0.0006872427670138805
2''-O-¦Â-L-Galactopyranosylorientin	OhGene021063	0.9555068565139783	0.00292541952668141
Maltotetraose	OhGene021063	0.9982540243694337	4.5699851107636085e-06
2'-O-acetylpoliumoside	OhGene021063	0.9814167859730693	0.000514795040409951
6¦Á-Prostaglandin I1	OhGene021063	0.9574412932232271	0.002678323192779055
16-(Hexopyranosyloxy)-7-hydroxy-8,9-epoxypimaran-18-oic acid	OhGene021063	0.986660478622552	0.00026572740977284884
Isosakuranin	OhGene021063	0.9620404938327951	0.002134037778896355
Aucubin	OhGene021063	0.9765247709018351	0.0008201611322910852
Secoisolariciresinol diglucoside	OhGene021063	0.9702867719713515	0.0013111973330594598
(+)-Catechin	OhGene021063	0.9705866975794928	0.0012849901919951732
Carminic acid	OhGene021063	0.9962930350498829	2.0586913917442317e-05
Myricetin 3-O-galactoside	OhGene021063	0.963242261283388	0.002001864766668354
Galangin	OhGene021063	0.9794725608953343	0.0006277387517058924
Medicarpin	OhGene021063	0.9874439010432035	0.00023549366173003462
Isomucronulatol 7-O-glucoside	OhGene021063	0.960972173200177	0.0022550338649225494
2-Oxoadipic acid	OhGene021063	-0.9715633079995637	0.0012014705770645067
D-Glucono-1,5-lactone	OhGene021063	-0.9704645650672858	0.0012956303760375243
Sibiricose A6	OhGene021063	0.9244555607806682	0.008344878812260004
Cistanoside F	OhGene021063	0.9985327858161348	3.227496943206254e-06
L-Glutathione oxidized	OhGene021063	-0.9658399707329217	0.0017304306004155472
Curculigoside	OhGene021063	0.973428824640696	0.0010496610515671448
4-Methylcatechol	OhGene021063	0.9659474526453795	0.0017196207140000987
Arctigenin-4'-O-beta-Gentiobioside	OhGene021063	0.9954093068247815	3.156332254486154e-05
Isorhamnetin-3-O-nehesperidine	OhGene021063	0.9974681200390271	9.607509003085306e-06
Helicid	OhGene021063	0.9412723327372758	0.005072134285055244
alpha-Ketoglutaric acid	OhGene021063	0.9714731397254712	0.001209065316444035
Cucurbitacin B	OhGene021063	0.9874866606114947	0.00023389580172114777
Licoagroside D	OhGene021063	0.9732935532053837	0.0010603274736427284
Jionoside B1	OhGene021063	0.9782982421758012	0.0007013390407769254
1-O-b-D-glucopyranosyl sinapate	OhGene021063	0.9784370000293777	0.0006924314533698003
Brassinolide	OhGene021063	0.997902634458351	6.593800228033654e-06
Naringin Dihydrochalcone	OhGene021063	0.9692229074792563	0.001406267652234747
D-Glucuronic acid	OhGene021063	-0.9659714493106881	0.0017172118445434633
Eugenol	OhGene021063	-0.9688830264559414	0.0014373343093977771
Isocitric acid	OhGene021063	0.9716728727318713	0.0011922739952120274
Akebia saponin D	OhGene021063	-0.9573480451750838	0.0026899878867173103
Hordatine B	OhGene021063	0.9815011511242925	0.0005101458930110612
Lapachol	OhGene021063	0.9817981165110121	0.000493947623892845
martynoside	OhGene021063	0.9784208236096534	0.0006934669916786546
C-hexosyl-chrysoeriol O-feruloylhexoside	OhGene021063	-0.9680589916108897	0.0015140484695463057
Peimisine	OhGene021063	0.9940139543246715	5.364186602306004e-05
N-Caffeoylagmatine	OhGene021063	0.991186967955718	0.00011616204867512955
LPC 18:2	OhGene021063	0.9795759074943734	0.0006214554427431503
Neomangiferin	OhGene021063	0.9702070367708081	0.0013182085621516956
Rhein	OhGene021063	0.9736605805113892	0.0010315108445645763
Epimedin C	OhGene021063	0.8981809163519723	0.0150229030681346
Tricin 5-O-hexoside derivative	OhGene021063	-0.9699776391174901	0.0013384830197421015
L-(-)-Malic acid	OhGene021063	0.9341552447732059	0.006360561671540525
Rosavin	OhGene021063	0.9658228120006679	0.0017321594213652917
Procyanidin B1	OhGene021063	0.9401489071267091	0.0052660320817261436
Kinetin 9-riboside	OhGene021063	0.9401358023183843	0.005268314920062593
N-Acetyl-D-alloisoleucine	OhGene021063	0.9848554937864533	0.000342297360476337
Adenosine5-phosphosulfate	OhGene021063	0.9973216268553033	1.0750917153799257e-05
Pseudoginsenoside-RT5	OhGene021063	-0.9582640937940243	0.0025764792076711485
Ganoderic acid C6	OhGene021063	-0.9626629686114538	0.0020650559520121125
7-O-Ethylmorroniside	OhGene021063	0.9752364758173917	0.0009122553005742457
Nardosinone	OhGene021063	0.9407124084262593	0.005168329280887737
Eleutheroside E	OhGene021063	0.9791060001765939	0.0006502781087078908
Tenuifoliside A	OhGene021063	0.9832608256349031	0.0004179547796570886
Quercetin-3¦Â-D-glucoside	OhGene021063	0.9866253684187655	0.0002671249227032183
Bergenin	OhGene021063	0.9786962445340058	0.0006759406407556301
Citric acid	OhGene021063	0.9805786103753912	0.0005621227818090082
Icariin	OhGene021063	0.9394826075030758	0.005382714110655461
Pinoresinol Diglucoside	OhGene021063	0.9590619109655519	0.0024795860735793754
8-O-acetyl shanzhiside methyl ester	OhGene021063	0.9732069580005608	0.0010671837277009897
Gluconolactone	OhGene021063	-0.9701711023473661	0.0013213743760099026
Sibirioside A	OhGene021063	0.9852746395536132	0.00032365786451606907
N-Sinapoylagmatine	OhGene021063	0.9854909802682998	0.00031424032149456147
Glutathione	OhGene021063	0.9886796130085851	0.00019150138208153786
Atractyloside A	OhGene021063	0.992698838965159	7.976582736293976e-05
Timosaponin A1	OhGene021063	-0.9854222179686889	0.00031721861859674265
Sebacic acid	OhGene021063	0.9886125475535351	0.00019377278115957972
MGMG (18:2)	OhGene021063	0.9863716086554752	0.0002773339546094122
trans,trans-Muconic acid	OhGene021063	-0.9768129449652316	0.0008002261431947698
D-(-)-Quinic acid	OhGene021063	-0.9649032697051552	0.001826054982484929
trans-zeatin 9-O-glucoside	OhGene021063	0.9745196923874113	0.0009655976191814344
2-Isopropylmalic acid	OhGene021063	0.9511036351081381	0.003527829702448329
Verbenalin	OhGene021063	0.9678386660928198	0.0015348940376784111
Ethyl gallate	OhGene021063	0.9710517142988607	0.0012448754888743027
(+/-)12(13)-DiHOME	OhGene021063	0.9837114630418288	0.000395813846067931
Epimedin A	OhGene021063	0.9849149516575159	0.00033962165837198764
4-Demethylepipodophyllotoxin	OhGene021063	0.9868846557761042	0.00025689038120521736
Albiflorin	OhGene021063	0.9892451807540292	0.00017287722132202496
Corchorifatty acid F	OhGene021063	0.9805002961103113	0.0005666504090696646
Blinin	OhGene021063	0.9585690523713432	0.0025392265361248896
Quercetin 3-alpha-L-arabinofuranoside (Avicularin)	OhGene021063	0.9956069161481399	2.8906387123619887e-05
Coniferin	OhGene021063	0.9770148969059448	0.0007864007594068756
Rehmannioside D	OhGene021063	0.9304111819200742	0.007095409872103438
N-Acetyl-L-phenylalanine	OhGene021063	0.9868001114112342	0.0002602056332519369
Prim-O-glucosylcimifugin	OhGene021063	0.9787767167555643	0.0006708618496328551
Galloylpaeoniflorin	OhGene021063	0.9663600371985979	0.0016784363627911768
Denin	OhGene021063	0.9866841866496153	0.00026478580844738474
N-Acetyl-1-aspartylglutamic acid	OhGene021063	0.9835262228588635	0.0004048426291937036
LPE 18:3	OhGene021063	0.9944880977073296	4.548787158981213e-05
Ascorbic acid	OhGene021063	-0.935453190456403	0.006114975549737024
p-Anisaldehyde	OhGene021063	0.9670008002525138	0.0016154535831425232
Oleuropein	OhGene021063	0.9813690374915247	0.0005174356235422417
LPE 18:1	OhGene021063	0.9166285301765302	0.010136453682004437
Isoliquiritin	OhGene021063	0.8959017396029012	0.015690644043199913
Bruceine D	OhGene021063	0.9401122810065746	0.005272413512864292
Rehmannioside A	OhGene021063	0.9950655040325278	3.646380004041341e-05
Ginkgolide B	OhGene021063	0.9738159840526395	0.0010194281207983736
Plantagoside	OhGene021063	0.9478643024932991	0.004006340605151352
N-Acetyl-L-methionine	OhGene021063	0.9621933281151313	0.0021169972804071287
Chrysophanic Acid	OhGene021063	0.9836070649389292	0.0004008898569259936
Caesappanin C	OhGene021063	0.8667891107365763	0.025435788519948432
[truncated: 76,001 more rows]
