# Supplementary material for: Integrative Analysis of Transcriptome and Metabolome Reveals the Pivotal Role of the NAM Family Genes in Oncidium hybridum Lodd. Pseudobulb Growth
Source: Int J Mol Sci. 2024 Sep 26;25(19):10355. doi: 10.3390/ijms251910355 (PMC11476975; doi:10.3390/ijms251910355)
Supplement: Supplementary file 1 [file ijms-25-10355-s001.zip › Supplementary file/S8-Correlation analysis/Later.vs.Middle_LatervsMiddle/Later.vs.Middle_pos_LatervsMiddle_corr.xls]

metabolite	Gene	corr	pvalue
L-Phenylalanine	novel.911	0.9965423917524655	1.7911914242101104e-05
N-Acetylputrescine	novel.911	0.9951738297433342	3.488167363530296e-05
Lactobionic acid	novel.911	-0.9948807745677479	3.924262512796036e-05
4-Guanidinobutanoic acid	novel.911	0.9948613026491877	3.954146893299169e-05
9-HpOTrE	novel.911	0.992316040897027	8.833799837154927e-05
Linderane	novel.911	0.9907305168162606	0.0001284867453625084
(2S)-Isoxanthohumol	novel.911	0.9923911185081712	8.6622357942998e-05
Valerophenone	novel.911	0.9935834733303729	6.162563173015932e-05
Ferulic acid O-hexoside	novel.911	-0.9956106843367722	2.8856855507511122e-05
Tanshinone IIA sulfonate	novel.911	-0.9948050611334837	4.0410985820104485e-05
Isobutyl 4-hydroxybenzoate	novel.911	0.9924449002133118	8.54036783972337e-05
Farrerol	novel.911	0.9969101369017356	1.430613109516465e-05
5-Acetylsalicylic acid	novel.911	0.9988946413679284	1.8320512848690644e-06
13-HPODE	novel.911	0.9967815823928745	1.552064931501429e-05
Roseoside	novel.911	0.9970900696606276	1.2689221669318243e-05
Sattabacin	novel.911	0.9959533115456215	2.453039751753864e-05
Eriodictyol	novel.911	-0.9947299535433549	4.1586900955925395e-05
trans-beta-Ionone	novel.911	0.9867729742211673	0.00026127425450165676
Oxidized glutathione	novel.911	-0.9914287770853201	0.00010988394723870615
Kirenol	novel.911	0.9941472418193212	5.128192501522902e-05
L-Ergothioneine	novel.911	-0.9956716226866664	2.8061729499656308e-05
Vitamin C	novel.911	-0.9921373920275413	9.248787060541599e-05
Agarotetrol	novel.911	0.996183708794774	2.1818327462161418e-05
delta-Tridecalactone	novel.911	0.9955177593126792	3.0090697181630764e-05
Zeatin-7-N-glucoside	novel.911	0.9911562315974217	0.00011697251387121201
2-deoxyglucose-6-phosphate	novel.911	-0.9947547067212601	4.1197495226593605e-05
Vitamin B2	novel.911	0.997696289232154	7.954511960359979e-06
o-Veratraldehyde	novel.911	0.9967149017621628	1.6170079471091464e-05
Furanodiene	novel.911	0.9962731806813112	2.0807892114892453e-05
L-Palmitoylcarnitine	novel.911	0.9851742352423334	0.0003280755749603088
Isofraxidin	novel.911	-0.9925090182219808	8.396203449582646e-05
D-Gluconic acid	novel.911	-0.9932633134102614	6.792155396998313e-05
Isoeugenol	novel.911	0.9889981843232829	0.00018089409267696473
Aleuritic Acid	novel.911	0.9939588345987631	5.463328088979418e-05
Yamogenin	novel.911	0.9931393595772051	7.044112087704942e-05
Phloretin	novel.911	0.9988117628034089	2.1170226124588167e-06
Ethyl ferulate	novel.911	0.9991336394702641	1.1255457145373156e-06
Trigonelline	novel.911	-0.9943190621415342	4.831791181778303e-05
LPE 18:2	novel.911	0.9947203853917694	4.173791275614493e-05
Yuheinoside	novel.911	0.9944641110757297	4.588427266361291e-05
L-Hisidine	novel.911	0.994560297013497	4.430507146388228e-05
Anise oil	novel.911	0.9970562131762808	1.2986066042303283e-05
Leucosceptoside A	novel.911	0.9858781272775441	0.0002977327903862089
Sedanolide	novel.911	0.9941502911993312	5.122855371404292e-05
Nandrolone	novel.911	0.9913868391643437	0.00011096031907270062
1,11-Undecanedicarboxylic acid	novel.911	0.999721290378895	1.1650775439502939e-07
Salicylic acid	novel.911	-0.9951356935378476	3.543466769799892e-05
Lithospermoside	novel.911	0.9987475509199767	2.351960733291968e-06
Inositol	novel.911	-0.9939401783702417	5.497089459403611e-05
Flavokawain A	novel.911	0.9967345248321076	1.5977581691669936e-05
5,6,7-Trimethoxyflavone	novel.911	0.9873257356791502	0.00023993748636491396
6-Demethoxytangeretin	novel.911	0.9915436481023867	0.00010696247473832651
Uric acid	novel.911	0.990658738726135	0.000130481187963654
1,7-Diphenylhept-4-en-3-one	novel.911	0.9951712930635637	3.491832195999574e-05
3-Butylidenephthalide	novel.911	0.9991804811119979	1.0071416126532947e-06
Aurantio-obtusin	novel.911	0.9928454319021548	7.659865353983159e-05
Alisol B 23-acetate	novel.911	-0.9915604797376263	0.00010653769885376833
Picrotoxinin	novel.911	0.9998847988798779	1.9906182681873687e-08
Neocryptotanshinone	novel.911	0.9913733139570151	0.00011130857038056541
Methyl Dihydrojasmonate	novel.911	0.997981493974541	6.107437795481169e-06
4-Hydroxymephenytoin	novel.911	-0.9831019720674333	0.0004259024622793911
10-Gingerol	novel.911	0.9916095327819501	0.00010530456601081884
3-Hydroxy-3-Methylpentane-1,5-Dioic Acid	novel.911	-0.9903532037767395	0.00013914214736416046
D-(+)-Glucose	novel.911	-0.9893191646160772	0.0001705111305916643
beta,beta-Dimethylacrylalkannin	novel.911	0.974108408292409	0.0009968832500324677
Shikonin	novel.911	0.9813144241475611	0.0005204640760416417
3',4'-Dihydroxyphenylacetone	novel.911	0.9792723641294312	0.000639999675408344
MAG (18:3)	novel.911	0.997137948887818	1.22752828411446e-05
Leu-Pro	novel.911	0.9951730053149584	3.489358234124462e-05
Cytidine	novel.911	-0.9926227915176155	8.143406182409487e-05
Demethoxycurcumin	novel.911	0.996607087842124	1.7248250013742946e-05
1-Methyladenine	novel.911	-0.9878799849283185	0.00021945196462175675
Glycitein	novel.911	0.9969211229433994	1.4204632811702572e-05
Dihydroartemisinic acid	novel.911	0.9847541191865405	0.00034688347016919533
Cinnamyl acetate	novel.911	0.9977965506709991	7.2774343367994085e-06
Hexadecanedioic acid	novel.911	0.9917499521181193	0.00010181417237901629
Palmitoylethanolamide	novel.911	-0.9947036574208863	4.200258257210783e-05
7-O-Methylmangiferin	novel.911	0.9989272581169008	1.7255454792834695e-06
N-Sinapoylputrescine	novel.911	0.9940960473897533	5.218208861221823e-05
L-5-Hydroxytryptophan	novel.911	0.9787347596782696	0.0006735074870069561
5-Phenyl-2,4-pentadienoic acid	novel.911	0.9836683663773139	0.00039790538009005616
Ethyl oleate	novel.911	0.9757158230079003	0.0008774214306434237
Homoveratrumic acid	novel.911	0.9978974771832475	6.626256083957917e-06
Sinapyl aldehyde	novel.911	0.98773467629786	0.00022473466187879524
5-Methyl-7-methoxyisoflavone	novel.911	0.9986019284247285	2.930539856135953e-06
(-)-Arctigenin	novel.911	0.9732039818063333	0.001067419759754518
2'-O-methyladenosine	novel.911	-0.9810271825877209	0.0005365368991623609
Nobiletin	novel.911	0.9827956866114737	0.0004414364601665906
Mycophenolic acid	novel.911	0.9955922053927737	2.9100161192620154e-05
2,3,5,6-Tetramethylpyrazine	novel.911	0.9841118187287661	0.0003766460951700131
Bisulfurous Acid	novel.911	0.9688166236772059	0.0014434430346312774
Baohuoside II	novel.911	0.9937465919257849	5.853539870073017e-05
Diosbulbin B	novel.911	0.9962636370138703	2.0914531969638272e-05
19-Nortestosterone	novel.911	0.9901950310540145	0.0001437348118582402
Kinsenoside	novel.911	-0.9818526184965646	0.0004910029676602121
Sakuranin	novel.911	0.9735290838308557	0.001041789894320126
Rosmarinic acid	novel.911	-0.9961733736956229	2.193658653376272e-05
Citral	novel.911	0.995605210791317	2.8928817425379532e-05
Picramnioside F	novel.911	-0.9938043258388638	5.746065272033569e-05
Rutin	novel.911	0.9892608022024061	0.00017237627617958532
Guanosine	novel.911	-0.987708910525149	0.0002256779078636858
Polypodine B	novel.911	0.9886374543176826	0.0001929276719567625
Xanthurenic acid	novel.911	0.9929327452135586	7.474264445214582e-05
Methyl jasmonate	novel.911	0.9961279348621294	2.2460305927563164e-05
Sinapinic acid	novel.911	0.9851075431378046	0.00033102644329508694
Adenosine	novel.911	-0.993345910283089	6.626805367541701e-05
Dehydroepiandrosterone (DHEA)	novel.911	0.9938510896552705	5.659740526305979e-05
PC (14:1e/4:0)	novel.911	0.9965125361686774	1.8222397990192868e-05
Ethyl caffeate	novel.911	0.9947892366966036	4.065733984220518e-05
O-Phospho-L-Tyrosine	novel.911	-0.995535053674142	2.9859112521947573e-05
Genipin	novel.911	0.9933926101593138	6.534216936717625e-05
Myrislignan	novel.911	0.9974174066010913	9.99607032004181e-06
Artesunate	novel.911	0.9988256162422738	2.06795597395906e-06
Curcumin	novel.911	0.9728965331779034	0.0010919417955729282
Praeruptorin A	novel.911	0.9662300335405087	0.0016913601375712333
Homovanillic acid	novel.911	0.995070218489522	3.639421499827149e-05
N', N''-DiFeruloylspermidine	novel.911	0.9901272347987338	0.0001457260824982827
Riboflavin-5'-monophosphate	novel.911	-0.9916295356196868	0.0001048037739843626
N-Feruloylspermidine	novel.911	0.992421736178723	8.592751365891288e-05
Pyridoxine	novel.911	-0.9819437636543236	0.0004860980901152493
Orsellinic acid ethyl ester	novel.911	0.9983111471638083	4.2759273602556355e-06
Germacrone	novel.911	0.9941090444935323	5.195281720341714e-05
Hypoxanthine	novel.911	0.9851684022180134	0.00032833313920200186
1,2,3,7-Tetramethoxyxanthone	novel.911	0.9799471754780964	0.0005991418784596404
Aflatoxin B1	novel.911	0.9983620736844245	4.022006806380424e-06
Dihydrosphingosine	novel.911	-0.9913382989061114	0.00011221267641238036
Isorhamnetin	novel.911	0.9986532804446807	2.7192590996606958e-06
Camelliaside A	novel.911	0.9923449521806088	8.767534370428045e-05
MAG (18:1)	novel.911	0.9915179685472385	0.00010761216707608486
Coumalic acid	novel.911	-0.9877320956755882	0.00022482904591211196
N-[(Tert-butoxy)carbonyl]-L-tryptophan	novel.911	0.9971271542976887	1.2368008497911009e-05
Sauchinone	novel.911	0.9695880339580213	0.0013732676914715212
tZROG	novel.911	0.9921749401594091	9.160777194677298e-05
di-C,C-pentosyl-apigenin	novel.911	0.9836583356335895	0.00039839297070895513
Sugiol	novel.911	0.9957371030015242	2.721970292742603e-05
Tetranor-12(S)-HETE	novel.911	0.9721485539301385	0.0011527523464672617
Monoolein	novel.911	0.9946288415802398	4.3196536960079303e-05
Phenylglyoxylic acid	novel.911	0.9955018216377232	3.030490567813322e-05
Verbascoside	novel.911	0.9933645300107165	6.5898114881222e-05
Phytocassane E	novel.911	0.9963445728517779	2.0018799275325108e-05
Polyphyllin V	novel.911	-0.9811656059796613	0.0005287609934567382
(+)-Isolariciresinol	novel.911	0.9964706270428103	1.8662728436107713e-05
Arabidopyl ketoadipic acid	novel.911	0.9807642371831853	0.0005514631004524745
Orsellinic acid	novel.911	0.9937577172237865	5.8327522697795886e-05
5-O-Caffeoylshikimic acid	novel.911	0.9463308758585122	0.004243268730503198
PC (14:0e/4:0)	novel.911	-0.9787044502788065	0.0006754218863295006
Glycyl-L-leucine	novel.911	0.9734477011349689	0.001048176850915362
Emodin-3-methyl ether/Physcion	novel.911	0.9944021351332611	4.691642899778343e-05
4-Hydroxybenzoic acid	novel.911	0.9639995115200106	0.0019207238065787873
Cuminaldehyde	novel.911	-0.9842579407587695	0.0003697681047613854
Methyl linoleate	novel.911	0.9858485150244739	0.00029897977029623684
Methionine sulfoxide	novel.911	0.9657149125794433	0.0017430503309636546
Guanine	novel.911	-0.9969994888613002	1.3491093738644276e-05
2-(Dimethylamino)Guanosine	novel.911	0.9886860111106361	0.00019128538570275117
Ginkgolic Acid (C13:0)	novel.911	0.9957021092833783	2.7668101890316842e-05
Nicotianamine	novel.911	-0.9905669917701944	0.0001330527841040514
Picropodophyllin	novel.911	0.9719139661230803	0.0011721604613687815
Tanshinlactone	novel.911	0.9559739681923087	0.0028647695739941782
Isopropyl myristate	novel.911	-0.9949456648632595	3.82548957215961e-05
Lobetyolin	novel.911	0.989943815539577	0.00015118179374493365
trans-Anethole	novel.911	0.9969111766547115	1.4296509518907558e-05
Lactucin	novel.911	0.9944721200988019	4.5751725329118866e-05
O-p-coumaroyl-O-salicyloyl quinic acid	novel.911	0.9357968598435137	0.0060507407500886784
Methyl linolenate	novel.911	0.9681282816392753	0.0015075218986548796
5-Methyltetrahydrofolic acid	novel.911	-0.9909390423575676	0.00012277947346636065
Asarylaldehyde	novel.911	0.9855565520581571	0.0003114132358094198
Trachelogenin	novel.911	0.9824597428934463	0.000458792705863409
Aflatoxin G2	novel.911	0.9934956969700771	6.332135147250321e-05
6,7-Dimethoxy-4-Methylcoumarin	novel.911	0.9914570806795919	0.00010916046836525505
Isobavachin	novel.911	0.974559460560503	0.0009625987441731125
Antiarol	novel.911	0.9963158836346448	2.033406836244887e-05
Polygalic acid	novel.911	0.9677350698457379	0.001544744265751358
Canthaxanthin	novel.911	-0.971329584962342	0.0012212056117363696
Phe-Pro	novel.911	0.9863335784618354	0.0002788803703490007
N6-Succinyl Adenosine	novel.911	0.9943088612507607	4.84914250766826e-05
beta-Tocopherol	novel.911	-0.964810701776668	0.001835642844023478
Arbutin	novel.911	0.9958803281716216	2.542258505141043e-05
Nitidine	novel.911	0.9991002203986425	1.2140407642472453e-06
Trifolirhizin	novel.911	0.9917716917776954	0.0001012790352665516
N'-Formylkynurenine	novel.911	0.9931644081588538	6.992827613432471e-05
9,17-Octadecadiene-12,14-diyne-1,11,16-triol	novel.911	0.9961667983924	2.2011990398264312e-05
Baohuoside I	novel.911	0.9778988275816579	0.0007272949439210962
di-C,C-pentosyl-luteolin	novel.911	0.935283760023099	0.0061467655650166
Wikstromol	novel.911	0.9982361217953155	4.664155534015203e-06
Schisantherin A	novel.911	0.9946238384698107	4.3276975296465066e-05
Tianshic acid	novel.911	0.986705085915007	0.0002639571412463027
Toddalolactone	novel.911	0.9324934976781076	0.0066818739025163
m-Cresol	novel.911	0.989820636795318	0.0001549017629460008
Fraxinellone	novel.911	0.9953052555373676	3.300920080170396e-05
Avocadyne 1-acetate	novel.911	0.9906067997759378	0.00013193392426450232
Rotenone	novel.911	-0.9721778181473973	0.0011503424935011915
dUMP	novel.911	0.9664914120406176	0.0016654260525849668
9-Hydroxy-(10E,12Z,15Z)-Octadecatrienoic Acid	novel.911	0.9947945242516678	4.05749403194036e-05
alpha-Asarone	novel.911	0.9917347978200205	0.00010218803789214777
Alternariol	novel.911	0.9854197159512508	0.00031732725188246135
Xanthurenic acid O-hexoside	novel.911	0.9949437587337427	3.828373075437147e-05
Epicatechin	novel.911	0.9990604652160676	1.3236737396205703e-06
Procyanidin B2	novel.911	0.9933072460454109	6.703953912998354e-05
Glutaric Acid	novel.911	-0.9954620535616199	3.0842711946482095e-05
1-Deoxynojirimycin	novel.911	-0.9924077941126068	8.624357194447505e-05
9-Oxo-10(E),12(E)-octadecadienoic acid	novel.911	0.995670434311871	2.807712941631601e-05
Cantharidin	novel.911	0.9931929907202052	6.934536033787459e-05
Resveratrol	novel.911	0.9354726305056511	0.006111333189897412
Mesalamine	novel.911	0.9561459643720753	0.0028425951372049027
Chlorogenic acid methyl ester	novel.911	0.99819538165438	4.882032557224587e-06
Artemether	novel.911	0.9927169383990793	7.937132175591195e-05
Aflatoxin G1	novel.911	0.9897629819668401	0.00015665840529112106
Schisandrin C	novel.911	0.9689706716850861	0.0014292910067365363
Nodakenetin	novel.911	0.9656624794058996	0.001748354890962316
Integrifoside A	novel.911	0.917324858060649	0.009970218941120485
Nepodin	novel.911	0.9849875251351515	0.0003363698885822028
PC (16:2e/2:0)	novel.911	0.9948731938872755	3.935883452904279e-05
Stachydrine	novel.911	0.9947108718344417	4.188833377327489e-05
3-N-butyl-4,5-dihydrophthalide	novel.911	0.9893313273623862	0.00017012370654127885
L(-)-Malic acid	novel.911	0.9871313700619802	0.00024733692163404433
Apigenin	novel.911	0.9970082650511485	1.3412328277342402e-05
gamma-Glutamate-Cysteine	novel.911	-0.9741365740826147	0.0009947249602228912
Glutathione (reduced)	novel.911	-0.969874616233056	0.0013476381441385112
6-Methylcoumarin	novel.911	0.9784098523019895	0.0006941697603233653
Sinapaldehyde glucoside	novel.911	0.9641137423995457	0.0019086276441937153
Curcumol	novel.911	0.961843911031413	0.0021560552087260066
L-Cysteine-glutathione gisulfide	novel.911	-0.9356601575697784	0.0060762518870864195
4-Ethylphenol	novel.911	0.9507983184673692	0.003571654348671241
Nodakenin	novel.911	0.9790494635636662	0.0006537896085938116
5-O-Methylvisammioside	novel.911	0.9832683515437697	0.0004175800938308238
DIMBOA glucoside	novel.911	0.9949075593848729	3.8833396120357746e-05
D-Erythrose 4-phosphate	novel.911	-0.9287037031950658	0.007443537596022844
Abscisic Acid	novel.911	0.9906105279800075	0.00013182937903756628
Kaji-ichigoside F1	novel.911	-0.9713089368279003	0.001222956745743869
Prohydrojasmon	novel.911	0.9606747885142979	0.0022893007132837153
Fragransin A2	novel.911	0.873268156365505	0.023073722738724413
Mosloflavone	novel.911	0.9993115051635986	7.108745276966304e-07
PC (14:0e/3:0)	novel.911	-0.9928128803567302	7.729640893586075e-05
7-Methoxy-4-methylcoumarin	novel.911	0.9517253090407247	0.0034394179057327624
Phosphocholine	novel.911	-0.9324089929390746	0.006698420100424836
Cimifugin	novel.911	0.9794543552650329	0.0006288488764500328
Glycerophosphocholine	novel.911	-0.9433242587076408	0.004727184278629052
Saikosaponin E	novel.911	-0.9905018218751809	0.00013489464062524538
Nicotinate ribonucleoside	novel.911	0.9857595359038145	0.0003027423088330563
N,N,N-Trimethyllysine	novel.911	-0.9911463920095384	0.0001172325605575679
PC (14:0e/2:0)	novel.911	0.9910769068808252	0.0001190771507856351
DL-m-Tyrosine	novel.911	0.956911510076011	0.002744927513678805
Eupalinolide A	novel.911	0.9546377249593697	0.0030399322021673588
Glu-Gln	novel.911	0.9801818870917685	0.0005852445416414347
Dulcitol	novel.911	0.8893677476599371	0.01768220142281311
Isosakuranetin	novel.911	0.991665656348706	0.00010390246904073203
L-Glutamic acid	novel.911	0.9862829133717466	0.000280947205364503
5-Methoxyindoleacetic acid	novel.911	-0.9976389152374756	8.355500689031062e-06
Polydatin	novel.911	0.9440460338597475	0.004608677855556048
Pyridoxal 5'-Phosphate	novel.911	0.9389677928755863	0.0054737251007215375
Ferulaldehyde	novel.911	0.9125078626957693	0.011147440487626363
Praeruptorin E	novel.911	0.9326470972701554	0.0066518499503933045
Bakuchiol	novel.911	0.9913030363033654	0.00011312685941727815
Formononetin	novel.911	-0.9538825899124946	0.003141181658167837
Adenosine 5'-monophosphate	novel.911	-0.9229501967315734	0.008676298563643124
LPC 18:3	novel.911	0.9619942185515155	0.00213921061074221
trans-Cinnamaldehyde	novel.911	0.935568893564943	0.006093312614805515
Valepotriate	novel.911	0.9926439908270589	8.096728639704964e-05
Lycoperodine 1	novel.911	0.9515079639202043	0.0034702023773294155
16,16-Dimethyl prostaglandin A1	novel.911	-0.914750938712257	0.010591334057211861
Tectoridin	novel.911	0.881777007712257	0.020138831634311422
N-Acetylglucosamine	novel.911	0.9318394692401778	0.006810454858219692
Artemisinin	novel.911	0.9856338061995689	0.00030809878488119365
Trehalose 6-phosphate	novel.911	-0.9080922689848578	0.012282372803080062
Thymidine	novel.911	0.9374391390636545	0.005748364714728502
1-Linoleoyl-Rac-Glycerol	novel.911	0.9761747279601458	0.0008447032502094004
Kavain	novel.911	0.843517442079311	0.034814308559838754
Isochlorogenic acid C	novel.911	-0.9100447339838494	0.011773968073850689
N', N''-Feruloyl, Caffeoylspermidine	novel.911	0.8586416429839311	0.02856095321988151
Artemisic acid	novel.911	-0.8674835052515708	0.025177396075147535
D-Glucose 1-phosphate	novel.911	0.9768395147061735	0.0007984003828552201
(+)-Dihydrojasmonic acid	novel.911	0.9308914405741733	0.006998958481327384
Ethyl paraben	novel.911	0.7766283627530253	0.06926978104173029
Pinoresinol 4-O-glucoside	novel.911	-0.98999236124872	0.00014972810337600802
Schisantherin B	novel.911	-0.9223913875451311	0.008800923000916493
L-Phenylalanine	OhGene028173	0.9983514231044939	4.074468414686909e-06
N-Acetylputrescine	OhGene028173	0.9983371575405994	4.145268650026973e-06
Lactobionic acid	OhGene028173	-0.9974900942823993	9.441534332316227e-06
4-Guanidinobutanoic acid	OhGene028173	0.9993119430030033	7.099707758660426e-07
9-HpOTrE	OhGene028173	0.9994582350107657	4.401844488077294e-07
Linderane	OhGene028173	0.9993045018189008	7.254083674711616e-07
(2S)-Isoxanthohumol	OhGene028173	0.9998946187037909	1.6657241244944308e-08
Valerophenone	OhGene028173	0.9984696716987229	3.511065123006343e-06
Ferulic acid O-hexoside	OhGene028173	-0.9987945758633676	2.1786952545907046e-06
Tanshinone IIA sulfonate	OhGene028173	-0.9973794500620623	1.0291924938158311e-05
Isobutyl 4-hydroxybenzoate	OhGene028173	0.9973236029817081	1.0735065848204401e-05
Farrerol	OhGene028173	0.9983318547120231	4.171742071494814e-06
5-Acetylsalicylic acid	OhGene028173	0.9954876134398181	3.0496508924418704e-05
13-HPODE	OhGene028173	0.9982287796358952	4.703054011956389e-06
Roseoside	OhGene028173	0.9983132401537375	4.265338618653154e-06
Sattabacin	OhGene028173	0.9990601070082127	1.3246831038289096e-06
Eriodictyol	OhGene028173	-0.9983730071064169	3.968505402430866e-06
trans-beta-Ionone	OhGene028173	0.9939676304522812	5.447446613774402e-05
Oxidized glutathione	OhGene028173	-0.9948786894049162	3.9274572905088065e-05
Kirenol	OhGene028173	0.9978359298939821	7.019731749703971e-06
L-Ergothioneine	OhGene028173	-0.9987992124589624	2.16197037586135e-06
Vitamin C	OhGene028173	-0.9955738371869352	2.9343019576939276e-05
Agarotetrol	OhGene028173	0.9964146787007219	1.925874942060258e-05
delta-Tridecalactone	OhGene028173	0.9986113054126092	2.8913699558022477e-06
Zeatin-7-N-glucoside	OhGene028173	0.9989110892956163	1.7779442080307763e-06
2-deoxyglucose-6-phosphate	OhGene028173	-0.9981088357466261	5.36137147327096e-06
Vitamin B2	OhGene028173	0.9799536310973227	0.0005987574733796327
o-Veratraldehyde	OhGene028173	0.9961429263957583	2.2286834308424633e-05
Furanodiene	OhGene028173	0.9941898185491141	5.053924207992877e-05
L-Palmitoylcarnitine	OhGene028173	0.9991475723896289	1.089639545440574e-06
Isofraxidin	OhGene028173	-0.9967523610289727	1.5803611647086885e-05
D-Gluconic acid	OhGene028173	-0.9977274792148074	7.74065803152281e-06
Isoeugenol	OhGene028173	0.9978886202484218	6.682180497346791e-06
Aleuritic Acid	OhGene028173	0.9925817036841401	8.234256176662095e-05
Yamogenin	OhGene028173	0.9970289308156792	1.3227764958685431e-05
Phloretin	OhGene028173	0.996345095650141	2.001307700837913e-05
Ethyl ferulate	OhGene028173	0.9947781208454022	4.083083770024786e-05
Trigonelline	OhGene028173	-0.9972638501251483	1.1219532091380006e-05
LPE 18:2	OhGene028173	0.9957574577545147	2.6960565948769026e-05
Yuheinoside	OhGene028173	0.9994875215895058	3.9388388467546456e-07
L-Hisidine	OhGene028173	0.9984548557651488	3.5793615664418074e-06
Anise oil	OhGene028173	0.9859131383174913	0.00029626181198686785
Leucosceptoside A	OhGene028173	0.9976059171332609	8.590588157310963e-06
Sedanolide	OhGene028173	0.9981164311645405	5.318406044393307e-06
Nandrolone	OhGene028173	0.9937121681024872	5.9180944486758984e-05
1,11-Undecanedicarboxylic acid	OhGene028173	0.9889628360775288	0.00018205621311056483
Salicylic acid	OhGene028173	-0.9986768282720708	2.6250168388240226e-06
Lithospermoside	OhGene028173	0.9870516279594062	0.00025040504353276315
Inositol	OhGene028173	-0.9962927176020013	2.0590437829195196e-05
Flavokawain A	OhGene028173	0.9974718847630754	9.578970921048025e-06
5,6,7-Trimethoxyflavone	OhGene028173	0.9959411960219932	2.4677402453237736e-05
6-Demethoxytangeretin	OhGene028173	0.9961157706085337	2.260155580172471e-05
Uric acid	OhGene028173	0.9994116755771838	5.190866226433111e-07
1,7-Diphenylhept-4-en-3-one	OhGene028173	0.9871510690676442	0.0002465818918628303
3-Butylidenephthalide	OhGene028173	0.992620396775042	8.148687441414515e-05
Aurantio-obtusin	OhGene028173	0.9915936896175583	0.00010570206097617279
Alisol B 23-acetate	OhGene028173	-0.996990694709116	1.3570251489135393e-05
Picrotoxinin	OhGene028173	0.992403122594904	8.634960189256716e-05
Neocryptotanshinone	OhGene028173	0.9978876610379509	6.688251233125285e-06
Methyl Dihydrojasmonate	OhGene028173	0.991936104827756	9.727742496533024e-05
4-Hydroxymephenytoin	OhGene028173	-0.9850332047748115	0.00033433112079135836
10-Gingerol	OhGene028173	0.9896280456309929	0.0001608082620130534
3-Hydroxy-3-Methylpentane-1,5-Dioic Acid	OhGene028173	-0.9913284354920747	0.0001124680129058203
D-(+)-Glucose	OhGene028173	-0.9892737691757549	0.0001719610042395505
beta,beta-Dimethylacrylalkannin	OhGene028173	0.9954777900961379	3.062933316093612e-05
Shikonin	OhGene028173	0.9969978795368849	1.3505562266091165e-05
3',4'-Dihydroxyphenylacetone	OhGene028173	0.9910525184172156	0.00011972798383603131
MAG (18:3)	OhGene028173	0.9978022962578905	7.239545260561116e-06
Leu-Pro	OhGene028173	0.9991149867002412	1.174526218437052e-06
Cytidine	OhGene028173	-0.9946060902495448	4.356292768127288e-05
Demethoxycurcumin	OhGene028173	0.9888923783174725	0.0001843836640945572
1-Methyladenine	OhGene028173	-0.9905821921499344	0.0001326250003244801
Glycitein	OhGene028173	0.9976523460551305	8.260749044530878e-06
Dihydroartemisinic acid	OhGene028173	0.995869978027105	2.5550399184206382e-05
Cinnamyl acetate	OhGene028173	0.9975045247006555	9.333325296799033e-06
Hexadecanedioic acid	OhGene028173	0.993730314746753	5.8840202380154165e-05
Palmitoylethanolamide	OhGene028173	-0.99797991409977	6.116998836678471e-06
7-O-Methylmangiferin	OhGene028173	0.995940905007531	2.4680938900516444e-05
N-Sinapoylputrescine	OhGene028173	0.9931691609622828	6.983117822780932e-05
L-5-Hydroxytryptophan	OhGene028173	0.9960997806125156	2.2787902400156943e-05
5-Phenyl-2,4-pentadienoic acid	OhGene028173	0.9972897006093289	1.1008629626611558e-05
Ethyl oleate	OhGene028173	0.9954541641850806	3.094996589205606e-05
Homoveratrumic acid	OhGene028173	0.9854549384829426	0.0003157996538165312
Sinapyl aldehyde	OhGene028173	0.9975561791433863	8.951093001591911e-06
5-Methyl-7-methoxyisoflavone	OhGene028173	0.9941205298668795	5.1750632310652145e-05
(-)-Arctigenin	OhGene028173	0.9920255122661823	9.513512330056097e-05
2'-O-methyladenosine	OhGene028173	-0.9886509527892569	0.00019247042529560126
Nobiletin	OhGene028173	0.9516269314529725	0.003453335269152602
Mycophenolic acid	OhGene028173	0.9991712643283708	1.0299196311506728e-06
2,3,5,6-Tetramethylpyrazine	OhGene028173	0.9973120388181379	1.082799253116575e-05
Bisulfurous Acid	OhGene028173	0.9915748253379757	0.000106176327648797
Baohuoside II	OhGene028173	0.9737883860470602	0.0010215687313024182
Diosbulbin B	OhGene028173	0.9982381519644538	4.653428266805494e-06
19-Nortestosterone	OhGene028173	0.9989031482402295	1.8039658720851743e-06
Kinsenoside	OhGene028173	-0.9892467707723989	0.00017282619985991407
Sakuranin	OhGene028173	0.9936147391281944	6.1027166089631954e-05
Rosmarinic acid	OhGene028173	-0.9986164689212944	2.8699132199051106e-06
Citral	OhGene028173	0.9974152292530433	1.001292524334924e-05
Picramnioside F	OhGene028173	-0.9970256848814154	1.3256669422623645e-05
Rutin	OhGene028173	0.9921301189396134	9.265883120540588e-05
Guanosine	OhGene028173	-0.9960850317627319	2.296046213553567e-05
Polypodine B	OhGene028173	0.9995792599149199	2.654960886180131e-07
Xanthurenic acid	OhGene028173	0.9937668259232405	5.8157601536429445e-05
Methyl jasmonate	OhGene028173	0.9989201829239078	1.7483778407198333e-06
Sinapinic acid	OhGene028173	0.9861601458044778	0.00028598689256984015
Adenosine	OhGene028173	-0.9994516609273867	4.509311717038241e-07
Dehydroepiandrosterone (DHEA)	OhGene028173	0.9789652425165893	0.0006590380034279764
PC (14:1e/4:0)	OhGene028173	0.9962572257057026	2.098632406331216e-05
Ethyl caffeate	OhGene028173	0.999383851648668	5.693412293660721e-07
O-Phospho-L-Tyrosine	OhGene028173	-0.9974393203774671	9.82722490314789e-06
Genipin	OhGene028173	0.9968859338399583	1.4531012888552618e-05
Myrislignan	OhGene028173	0.9975453512897651	9.030555438193388e-06
Artesunate	OhGene028173	0.9944183533810055	4.664522098562165e-05
Curcumin	OhGene028173	0.9858490608199881	0.0002989567632409154
Praeruptorin A	OhGene028173	0.9844955280036227	0.0003587194282689607
Homovanillic acid	OhGene028173	0.9809806565489989	0.000539163152814552
N', N''-DiFeruloylspermidine	OhGene028173	0.9782758019899616	0.0007027849013010852
Riboflavin-5'-monophosphate	OhGene028173	-0.9853577271901688	0.0003200246060752068
N-Feruloylspermidine	OhGene028173	0.9899035312471172	0.00015239341156179288
Pyridoxine	OhGene028173	-0.9836379951162428	0.00039938262698799244
Orsellinic acid ethyl ester	OhGene028173	0.9962018312088556	2.1611732893907472e-05
Germacrone	OhGene028173	0.997544056053248	9.040084294126302e-06
Hypoxanthine	OhGene028173	0.9963768946904724	1.9666558069687038e-05
1,2,3,7-Tetramethoxyxanthone	OhGene028173	0.9884592059962733	0.00019901633060364629
Aflatoxin B1	OhGene028173	0.9954927014162852	3.0427826229893376e-05
Dihydrosphingosine	OhGene028173	-0.9879485943242716	0.00021697941688180608
Isorhamnetin	OhGene028173	0.9959300836829069	2.4812620749966483e-05
Camelliaside A	OhGene028173	0.999313888087553	7.059628411634128e-07
MAG (18:1)	OhGene028173	0.998414443974811	3.7689888291812793e-06
Coumalic acid	OhGene028173	-0.9911332473276486	0.00011758040547169846
N-[(Tert-butoxy)carbonyl]-L-tryptophan	OhGene028173	0.9976047618204487	8.598877965723526e-06
Sauchinone	OhGene028173	0.9888120462682579	0.00018705526324422057
tZROG	OhGene028173	0.9992909584030627	7.539317474997669e-07
di-C,C-pentosyl-apigenin	OhGene028173	0.9762001319068327	0.0008429100579535794
Sugiol	OhGene028173	0.9989273513532524	1.7252455976318298e-06
Tetranor-12(S)-HETE	OhGene028173	0.9782074303174734	0.0007071993190226329
Monoolein	OhGene028173	0.9754286778137157	0.0008982073446365103
Phenylglyoxylic acid	OhGene028173	0.9991118365348162	1.182901204410202e-06
Verbascoside	OhGene028173	0.9939394109689684	5.498480414642636e-05
Phytocassane E	OhGene028173	0.9958439984340743	2.5872631569186e-05
Polyphyllin V	OhGene028173	-0.9739167994436583	0.001011627391270446
(+)-Isolariciresinol	OhGene028173	0.9968621582957843	1.4753628167037466e-05
Arabidopyl ketoadipic acid	OhGene028173	0.9724293404195228	0.00112973310646382
Orsellinic acid	OhGene028173	0.9869314410051929	0.00025506487977827323
5-O-Caffeoylshikimic acid	OhGene028173	0.972851450312255	0.0010955607907854757
PC (14:0e/4:0)	OhGene028173	-0.9841483516942048	0.0003749205715015799
Glycyl-L-leucine	OhGene028173	0.9911108744436334	0.00011817363570425243
Emodin-3-methyl ether/Physcion	OhGene028173	0.9990429022291649	1.373615846331015e-06
4-Hydroxybenzoic acid	OhGene028173	0.9888556461097069	0.00018560288988526906
Cuminaldehyde	OhGene028173	-0.9827949599806127	0.00044147364188864283
Methyl linoleate	OhGene028173	0.9955449733289807	2.9726683917036708e-05
Methionine sulfoxide	OhGene028173	0.9904468687883549	0.00013645755348090302
Guanine	OhGene028173	-0.9982343606551017	4.673471269679503e-06
2-(Dimethylamino)Guanosine	OhGene028173	0.9934424437749597	6.43613229467405e-05
Ginkgolic Acid (C13:0)	OhGene028173	0.9785961101712901	0.0006822869051346649
Nicotianamine	OhGene028173	-0.9865425189875722	0.000270437092357193
Picropodophyllin	OhGene028173	0.9480573808432529	0.0039769820072692395
Tanshinlactone	OhGene028173	0.9766506389991032	0.0008114240386185319
Isopropyl myristate	OhGene028173	-0.9989541124525847	1.640249104624014e-06
Lobetyolin	OhGene028173	0.9844735041304601	0.00035973660869975096
trans-Anethole	OhGene028173	0.997968492015572	6.186344994386258e-06
Lactucin	OhGene028173	0.9724736227212274	0.001126123781205075
O-p-coumaroyl-O-salicyloyl quinic acid	OhGene028173	0.9700956002091823	0.0013280383397198485
Methyl linolenate	OhGene028173	0.9923537027078673	8.747526973729885e-05
5-Methyltetrahydrofolic acid	OhGene028173	-0.9914891458749248	0.00010834371658891756
Asarylaldehyde	OhGene028173	0.9944006106089086	4.694196304951153e-05
Trachelogenin	OhGene028173	0.9833963541289913	0.00041123292899946973
Aflatoxin G2	OhGene028173	0.987437787223588	0.00023572256844935291
6,7-Dimethoxy-4-Methylcoumarin	OhGene028173	0.9977052191181651	7.892986763250801e-06
Isobavachin	OhGene028173	0.9636770801866821	0.0019550703517242926
Antiarol	OhGene028173	0.9959837321599785	2.416321902601781e-05
Polygalic acid	OhGene028173	0.9922692302995301	8.941618628943353e-05
Canthaxanthin	OhGene028173	-0.9715534696596684	0.0012022980940557021
Phe-Pro	OhGene028173	0.9983856014478021	3.907320238511173e-06
N6-Succinyl Adenosine	OhGene028173	0.9984983855943312	3.3805757804824946e-06
beta-Tocopherol	OhGene028173	-0.9709448228447914	0.001254040740778987
Arbutin	OhGene028173	0.9976886014668157	8.007670372461831e-06
Nitidine	OhGene028173	0.9951296665940693	3.5522458714041825e-05
Trifolirhizin	OhGene028173	0.9993559497631738	6.220674850869206e-07
N'-Formylkynurenine	OhGene028173	0.9870015904129494	0.0002523398808094531
9,17-Octadecadiene-12,14-diyne-1,11,16-triol	OhGene028173	0.976491943327817	0.0008224474790196963
Baohuoside I	OhGene028173	0.958034773631055	0.0026046682711640436
di-C,C-pentosyl-luteolin	OhGene028173	0.9657070142622948	0.0017438488784926908
Wikstromol	OhGene028173	0.9839491062396568	0.00038437918032465594
Schisantherin A	OhGene028173	0.9984763137128767	3.4806611421473865e-06
Tianshic acid	OhGene028173	0.9752296845295814	0.0009127536497492082
Toddalolactone	OhGene028173	0.9698744742476342	0.001347650782977901
m-Cresol	OhGene028173	0.9886386894540549	0.00019288581053669338
Fraxinellone	OhGene028173	0.9990611345692032	1.3217886556616192e-06
Avocadyne 1-acetate	OhGene028173	0.9978681103877873	6.8125853086063946e-06
Rotenone	OhGene028173	-0.9872154074338082	0.0002441239166001823
dUMP	OhGene028173	0.9351413893439777	0.00617354067160765
9-Hydroxy-(10E,12Z,15Z)-Octadecatrienoic Acid	OhGene028173	0.9993232281193957	6.868752799763492e-07
alpha-Asarone	OhGene028173	0.9987453586025582	2.360200073044511e-06
Alternariol	OhGene028173	0.98257880116653	0.00045260360222085846
Xanthurenic acid O-hexoside	OhGene028173	0.9990789106376159	1.2722176915529564e-06
Epicatechin	OhGene028173	0.9944899864081328	4.545673197936476e-05
Procyanidin B2	OhGene028173	0.9980927956930685	5.452673743137155e-06
Glutaric Acid	OhGene028173	-0.9910206264757898	0.00012058172370853127
1-Deoxynojirimycin	OhGene028173	-0.9968371085571468	1.4990002822082778e-05
9-Oxo-10(E),12(E)-octadecadienoic acid	OhGene028173	0.9980585803282964	5.650006800035386e-06
Cantharidin	OhGene028173	0.9934600940849488	6.401569697074056e-05
Resveratrol	OhGene028173	0.9496176122588621	0.003743632543232993
Mesalamine	OhGene028173	0.9847106579911454	0.0003488589198829595
Chlorogenic acid methyl ester	OhGene028173	0.9970922934554997	1.266984404675737e-05
Artemether	OhGene028173	0.9990692811695271	1.298953200299571e-06
Aflatoxin G1	OhGene028173	0.9737205226966126	0.0010268419439136405
Schisandrin C	OhGene028173	0.9623695267932457	0.002097435407557096
Nodakenetin	OhGene028173	0.9232943991431302	0.00859996554527368
Integrifoside A	OhGene028173	0.9537447053819867	0.0031598456097631806
Nepodin	OhGene028173	0.9581035204242611	0.0025962017417196183
PC (16:2e/2:0)	OhGene028173	0.9976516030096063	8.26597696911009e-06
Stachydrine	OhGene028173	0.9932780992884498	6.762406275385063e-05
3-N-butyl-4,5-dihydrophthalide	OhGene028173	0.9806894048578164	0.0005557481754907825
L(-)-Malic acid	OhGene028173	0.9981894578925782	4.914126548826014e-06
Apigenin	OhGene028173	0.9973178556464479	1.0781199963039576e-05
gamma-Glutamate-Cysteine	OhGene028173	-0.9684699195295576	0.0014755462104216134
Glutathione (reduced)	OhGene028173	-0.9746949991486934	0.000952412661185437
6-Methylcoumarin	OhGene028173	0.9775979090043425	0.0007471592355526931
Sinapaldehyde glucoside	OhGene028173	0.9826195145994665	0.0004504967495617632
Curcumol	OhGene028173	0.9416512857466192	0.005007532469867508
L-Cysteine-glutathione gisulfide	OhGene028173	-0.9454113778914908	0.004388541695929185
4-Ethylphenol	OhGene028173	0.9817745561816272	0.0004952232598674709
Nodakenin	OhGene028173	0.9943003480532023	4.863646893328875e-05
5-O-Methylvisammioside	OhGene028173	0.9958424921603646	2.5891376160692543e-05
DIMBOA glucoside	OhGene028173	0.9977032159636579	7.90676734740109e-06
D-Erythrose 4-phosphate	OhGene028173	-0.9278431490509358	0.007622070376379055
Abscisic Acid	OhGene028173	0.9960300552101577	2.3609408370317953e-05
Kaji-ichigoside F1	OhGene028173	-0.9709112683568848	0.001256924685101917
Prohydrojasmon	OhGene028173	0.9346466941167944	0.006267018116268141
Fragransin A2	OhGene028173	0.904608218232665	0.013215374894631293
Mosloflavone	OhGene028173	0.991850230701758	9.935746071938151e-05
PC (14:0e/3:0)	OhGene028173	-0.9982684570712526	4.494765579716165e-06
7-Methoxy-4-methylcoumarin	OhGene028173	0.9728556150784046	0.0010952262184371188
Phosphocholine	OhGene028173	-0.943750852639871	0.00465696465694718
Cimifugin	OhGene028173	0.9940562246788227	5.288770537354931e-05
Glycerophosphocholine	OhGene028173	-0.9434312975856536	0.004709516703657047
Saikosaponin E	OhGene028173	-0.996313217999574	2.0363486241103084e-05
Nicotinate ribonucleoside	OhGene028173	0.9959205951063068	2.492837263143098e-05
N,N,N-Trimethyllysine	OhGene028173	-0.9920743849196145	9.397413636432846e-05
PC (14:0e/2:0)	OhGene028173	0.9958039600697149	2.6373187329498074e-05
DL-m-Tyrosine	OhGene028173	0.928670466511473	0.007450394671088356
Eupalinolide A	OhGene028173	0.9302469632846975	0.007128537980142574
Glu-Gln	OhGene028173	0.992632650714669	8.121681135183999e-05
Dulcitol	OhGene028173	0.9331464395361634	0.006554700217048663
Isosakuranetin	OhGene028173	0.9978754407675545	6.765833031583746e-06
L-Glutamic acid	OhGene028173	0.9893300246744919	0.00017016518050266222
5-Methoxyindoleacetic acid	OhGene028173	-0.9946292926514435	4.318928845861823e-05
Polydatin	OhGene028173	0.9009292165944601	0.014236339320439087
Pyridoxal 5'-Phosphate	OhGene028173	0.9371242978966245	0.00580574592095448
Ferulaldehyde	OhGene028173	0.9041018857107077	0.013353711460136376
Praeruptorin E	OhGene028173	0.9385516557434411	0.0055478371466290855
Bakuchiol	OhGene028173	0.9986345587037679	2.795372015371303e-06
Formononetin	OhGene028173	-0.9664897361700572	0.0016655917022596436
Adenosine 5'-monophosphate	OhGene028173	-0.9231241297307851	0.00863768481354484
LPC 18:3	OhGene028173	0.9644695076905405	0.0018711966967043343
trans-Cinnamaldehyde	OhGene028173	0.8830674937912566	0.019710395096828436
Valepotriate	OhGene028173	0.9919010325657791	9.812429135786332e-05
Lycoperodine 1	OhGene028173	0.9761673750447382	0.0008452226242517623
16,16-Dimethyl prostaglandin A1	OhGene028173	-0.9483062139021404	0.003939301985817942
Tectoridin	OhGene028173	0.9091043538928698	0.012017536967848632
N-Acetylglucosamine	OhGene028173	0.9022082058852022	0.013877249540377024
Artemisinin	OhGene028173	0.991118558980009	0.00011796970787755697
Trehalose 6-phosphate	OhGene028173	-0.9084832679732028	0.012179727758302937
Thymidine	OhGene028173	0.8863117605984849	0.0186528125232932
1-Linoleoyl-Rac-Glycerol	OhGene028173	0.9945102579859253	4.5123178160179794e-05
Kavain	OhGene028173	0.7695702157424401	0.07352916106244205
Isochlorogenic acid C	OhGene028173	-0.9106982666830468	0.011606117647737847
N', N''-Feruloyl, Caffeoylspermidine	OhGene028173	0.819912678797402	0.04572691901736441
Artemisic acid	OhGene028173	-0.8758173586056492	0.022174461986785826
D-Glucose 1-phosphate	OhGene028173	0.9889454817918676	0.0001826281150432223
(+)-Dihydrojasmonic acid	OhGene028173	0.9615388333154447	0.002190444955569209
Ethyl paraben	OhGene028173	0.8175157407937457	0.04691234830697487
Pinoresinol 4-O-glucoside	OhGene028173	-0.9625613783936966	0.0020762376524237403
Schisantherin B	OhGene028173	-0.9035736253178437	0.013498780180619573
L-Phenylalanine	novel.1967	0.9900228578243426	0.00014881846983234243
N-Acetylputrescine	novel.1967	0.9871338987614928	0.00024723993654251217
Lactobionic acid	novel.1967	-0.9883351207014743	0.0002033104969573688
4-Guanidinobutanoic acid	novel.1967	0.9915941323611905	0.00010569094267697588
9-HpOTrE	novel.1967	0.9848097734421278	0.000344361955225938
Linderane	novel.1967	0.9825364213781416	0.0004548018761964213
(2S)-Isoxanthohumol	novel.1967	0.9867842389800282	0.0002608304007848584
Valerophenone	novel.1967	0.9847751874654675	0.00034592785799078833
Ferulic acid O-hexoside	novel.1967	-0.9892590523147575	0.00017243235516937715
Tanshinone IIA sulfonate	novel.1967	-0.98825335006842	0.0002061652533155798
Isobutyl 4-hydroxybenzoate	novel.1967	0.9818306453567097	0.0004921890890583417
Farrerol	novel.1967	0.991085387007931	0.00011885126360258161
5-Acetylsalicylic acid	novel.1967	0.9926714289507972	8.036512915780295e-05
13-HPODE	novel.1967	0.9903798187776377	0.00013837666640549224
Roseoside	novel.1967	0.9932936897751461	6.731108844867358e-05
Sattabacin	novel.1967	0.9911644362117208	0.00011675589737785345
Eriodictyol	novel.1967	-0.9882319191685854	0.00020691672230252137
trans-beta-Ionone	novel.1967	0.972262458429341	0.0011433865855826687
Oxidized glutathione	novel.1967	-0.9848898484254742	0.0003407500710822475
Kirenol	novel.1967	0.9847674378967429	0.000346279209429983
L-Ergothioneine	novel.1967	-0.989117844271582	0.00017698763035987712
Vitamin C	novel.1967	-0.9855852205308568	0.00031018120699020365
Agarotetrol	novel.1967	0.9868668673476012	0.00025758616396711904
delta-Tridecalactone	novel.1967	0.9931235452163939	7.07658668368199e-05
Zeatin-7-N-glucoside	novel.1967	0.9902680156075244	0.0001416064148048205
2-deoxyglucose-6-phosphate	novel.1967	-0.98818681128747	0.00020850286766234774
Vitamin B2	novel.1967	0.993617964161459	6.0965600789585145e-05
o-Veratraldehyde	novel.1967	0.9967824514741328	1.5512272748242255e-05
Furanodiene	novel.1967	0.9857228562774878	0.000304300145430468
L-Palmitoylcarnitine	novel.1967	0.980745974353925	0.0005525073532088863
Isofraxidin	novel.1967	-0.9863887616326465	0.00027663786628948534
D-Gluconic acid	novel.1967	-0.9867382001186222	0.0002626467923848946
Isoeugenol	novel.1967	0.9784459281475981	0.0006918602461866202
Aleuritic Acid	novel.1967	0.9812821237180464	0.0005222593515576748
Yamogenin	novel.1967	0.9943920011881927	4.7086291208044355e-05
Phloretin	novel.1967	0.9951791988691705	3.4804167307582096e-05
Ethyl ferulate	novel.1967	0.9960902526478359	2.2899304094514935e-05
Trigonelline	novel.1967	-0.9871649716957448	0.00024604971922094867
LPE 18:2	novel.1967	0.984227599158918	0.0003711911031765944
Yuheinoside	novel.1967	0.9885406606936995	0.0001962222860848228
L-Hisidine	novel.1967	0.9864499323782009	0.0002741625732721029
Anise oil	novel.1967	0.9866808318671538	0.00026491894781651185
Leucosceptoside A	novel.1967	0.9749734672351416	0.0009316536124698703
Sedanolide	novel.1967	0.9851143365119609	0.00033072526139999456
Nandrolone	novel.1967	0.9779005837310452	0.0007271797962816432
1,11-Undecanedicarboxylic acid	novel.1967	0.9945923182130368	4.378546498401138e-05
Salicylic acid	novel.1967	-0.9884889551079548	0.0001979936011245668
Lithospermoside	novel.1967	0.9987853795655666	2.212058233151121e-06
Inositol	novel.1967	-0.9868395382437275	0.000258656949250952
Flavokawain A	novel.1967	0.9889839836782086	0.00018136051220587972
5,6,7-Trimethoxyflavone	novel.1967	0.9903775506069177	0.00013844181981664523
6-Demethoxytangeretin	novel.1967	0.9797701644074536	0.0006097298799942081
Uric acid	novel.1967	0.9829434630275038	0.00043390708986431367
1,7-Diphenylhept-4-en-3-one	novel.1967	0.9825333963727091	0.0004549589881095851
3-Butylidenephthalide	novel.1967	0.9975219333164671	9.203613058157326e-06
Aurantio-obtusin	novel.1967	0.9794464015275512	0.0006293341771974282
Alisol B 23-acetate	novel.1967	-0.984656690289623	0.00035131969015902536
Picrotoxinin	novel.1967	0.9948971148347829	3.899271738567565e-05
Neocryptotanshinone	novel.1967	0.9920259092920529	9.512566317308838e-05
Methyl Dihydrojasmonate	novel.1967	0.9885213658400245	0.00019688235634661715
4-Hydroxymephenytoin	novel.1967	-0.9759416343728736	0.0008612448843358226
10-Gingerol	novel.1967	0.9978287015067426	7.066687386530922e-06
3-Hydroxy-3-Methylpentane-1,5-Dioic Acid	novel.1967	-0.9859596137246155	0.0002943147622930334
D-(+)-Glucose	novel.1967	-0.9832279250416042	0.00041959473432041423
beta,beta-Dimethylacrylalkannin	novel.1967	0.9688801343147515	0.001437600105053586
Shikonin	novel.1967	0.9804159954804881	0.0005715442912459692
3',4'-Dihydroxyphenylacetone	novel.1967	0.9625936882074089	0.0020726781856272277
MAG (18:3)	novel.1967	0.9930086935185616	7.314668765648578e-05
Leu-Pro	novel.1967	0.9887778239021283	0.00018819920963554282
Cytidine	novel.1967	-0.9858824964011649	0.00029754902497642423
Demethoxycurcumin	novel.1967	0.9998473655541424	3.494413311010743e-08
1-Methyladenine	novel.1967	-0.982155115151229	0.00047481861108925917
Glycitein	novel.1967	0.995174757498692	3.486827481803251e-05
Dihydroartemisinic acid	novel.1967	0.9876156505852599	0.00022910845873656173
Cinnamyl acetate	novel.1967	0.9921492533676437	9.220939669508776e-05
Hexadecanedioic acid	novel.1967	0.9786747355970652	0.0006773013405707362
Palmitoylethanolamide	novel.1967	-0.9871720852349077	0.0002457776445258681
7-O-Methylmangiferin	novel.1967	0.9951256394524728	3.558118020248874e-05
N-Sinapoylputrescine	novel.1967	0.9818294070456588	0.0004922559760576131
L-5-Hydroxytryptophan	novel.1967	0.9786128159377833	0.0006812260896756904
5-Phenyl-2,4-pentadienoic acid	novel.1967	0.9831666277868603	0.00042265865755506337
Ethyl oleate	novel.1967	0.9736240023334564	0.0010343650775506402
Homoveratrumic acid	novel.1967	0.9992862427502853	7.639923056749675e-07
Sinapyl aldehyde	novel.1967	0.9889037510780676	0.00018400698772747293
5-Methyl-7-methoxyisoflavone	novel.1967	0.9907473675817613	0.00012802074548747672
(-)-Arctigenin	novel.1967	0.9594504815942191	0.002433058119039408
2'-O-methyladenosine	novel.1967	-0.9761013309389288	0.0008498947551408366
Nobiletin	novel.1967	0.9740350709259078	0.0010025138267055727
Mycophenolic acid	novel.1967	0.9916529824903311	0.000104218272331203
2,3,5,6-Tetramethylpyrazine	novel.1967	0.9733022246419911	0.0010596421107893995
Bisulfurous Acid	novel.1967	0.9568185264560525	0.0027567005421218777
Baohuoside II	novel.1967	0.9843432826360673	0.0003657802104488426
Diosbulbin B	novel.1967	0.9935827305559803	6.163988477546331e-05
19-Nortestosterone	novel.1967	0.9811446128843928	0.0005299366482908832
Kinsenoside	novel.1967	-0.977057974189016	0.0007834672091294691
Sakuranin	novel.1967	0.9621856592779918	0.0021178507228021503
Rosmarinic acid	novel.1967	-0.9897098114400017	0.0001582871672571726
Citral	novel.1967	0.9870862474281832	0.0002490707272199155
Picramnioside F	novel.1967	-0.98805965569362	0.00021300655490989404
Rutin	novel.1967	0.974377269592819	0.0009763754975330867
Guanosine	novel.1967	-0.9834350520190506	0.00040932356224719185
Polypodine B	novel.1967	0.981690685492406	0.0004997775717218479
Xanthurenic acid	novel.1967	0.9804690758403577	0.000568460393940325
Methyl jasmonate	novel.1967	0.9908790854144547	0.00012440723493462066
Sinapinic acid	novel.1967	0.9672563180469534	0.0015906700136154217
Adenosine	novel.1967	-0.9875340797000921	0.00023213015655824653
Dehydroepiandrosterone (DHEA)	novel.1967	0.9981621310913918	5.0635392458474715e-06
PC (14:1e/4:0)	novel.1967	0.9874539053633862	0.0002351193301284638
Ethyl caffeate	novel.1967	0.9889481645977053	0.00018253964610996957
O-Phospho-L-Tyrosine	novel.1967	-0.9887354997064816	0.0001896187798917812
Genipin	novel.1967	0.9827888539728752	0.00044178614798359695
Myrislignan	novel.1967	0.9908491570213729	0.00012522375451756316
Artesunate	novel.1967	0.99688770993082	1.4514450847436409e-05
Curcumin	novel.1967	0.9531975463615511	0.0032344448223604917
Praeruptorin A	novel.1967	0.9467426642708949	0.0041789876562053725
Homovanillic acid	novel.1967	0.9834548932204386	0.00040834630413676056
N', N''-DiFeruloylspermidine	novel.1967	0.9747101355746546	0.0009512784531004207
Riboflavin-5'-monophosphate	novel.1967	-0.9877880954141014	0.00022278533601048498
N-Feruloylspermidine	novel.1967	0.9781540248328973	0.0007106569874777813
Pyridoxine	novel.1967	-0.9772665952603942	0.0007693371373754552
Orsellinic acid ethyl ester	novel.1967	0.9929253709186874	7.489852103218395e-05
Germacrone	novel.1967	0.9852977574002509	0.00032264491767684366
Hypoxanthine	novel.1967	0.9827110585873287	0.0004457773456702653
1,2,3,7-Tetramethoxyxanthone	novel.1967	0.961841152411899	0.0021563649697422787
Aflatoxin B1	novel.1967	0.9943322711171827	4.8093693379198284e-05
Dihydrosphingosine	novel.1967	-0.9881269818187378	0.00021061597995659145
Isorhamnetin	novel.1967	0.9932619020484361	6.794998456697498e-05
Camelliaside A	novel.1967	0.9904669525554991	0.00013588531348990857
MAG (18:1)	novel.1967	0.9901306775586785	0.0001456246347763621
Coumalic acid	novel.1967	-0.9805557237469316	0.0005634440737019055
N-[(Tert-butoxy)carbonyl]-L-tryptophan	novel.1967	0.9901065927503778	0.0001463350795982093
Sauchinone	novel.1967	0.9536351297611009	0.003174716479988929
tZROG	novel.1967	0.9842605994801344	0.00036964354224627816
di-C,C-pentosyl-apigenin	novel.1967	0.96505237383955	0.0018106634543693567
Sugiol	novel.1967	0.9901530815289303	0.0001449653175775143
Tetranor-12(S)-HETE	novel.1967	0.9492223043972481	0.003802099601615273
Monoolein	novel.1967	0.9860063298765929	0.00029236406542653705
Phenylglyoxylic acid	novel.1967	0.9920440996773875	9.469273518955147e-05
Verbascoside	novel.1967	0.9961293743322576	2.244362023006247e-05
Phytocassane E	novel.1967	0.9964555926238687	1.8821971589559117e-05
Polyphyllin V	novel.1967	-0.9754558080460591	0.0008962331143640286
(+)-Isolariciresinol	novel.1967	0.9883727705482068	0.00020200274018321649
Arabidopyl ketoadipic acid	novel.1967	0.9594978726013705	0.0024274131887488653
Orsellinic acid	novel.1967	0.9804727295715708	0.00056824842194422
5-O-Caffeoylshikimic acid	novel.1967	0.9239652080419034	0.00845214480662578
PC (14:0e/4:0)	novel.1967	-0.9690152095650193	0.0014252122712823565
Glycyl-L-leucine	novel.1967	0.9586951304700148	0.0025239034115017186
Emodin-3-methyl ether/Physcion	novel.1967	0.9870146188659177	0.00025183538651277454
4-Hydroxybenzoic acid	novel.1967	0.95111871007812	0.003525672756055043
Cuminaldehyde	novel.1967	-0.9692209241049634	0.0014064479673704133
Methyl linoleate	novel.1967	0.9730691862419005	0.0010781370559684552
Methionine sulfoxide	novel.1967	0.9657028052457484	0.001744274498627085
Guanine	novel.1967	-0.992632968490385	8.120981388038151e-05
2-(Dimethylamino)Guanosine	novel.1967	0.9925990304041854	8.195883478422222e-05
Ginkgolic Acid (C13:0)	novel.1967	0.990093871345346	0.00014671102632178484
Nicotianamine	novel.1967	-0.9804590551428194	0.000569041948372745
Picropodophyllin	novel.1967	0.9868406229869604	0.000258614405639867
Tanshinlactone	novel.1967	0.9340008112519231	0.006390096673761325
Isopropyl myristate	novel.1967	-0.9913999085472465	0.0001106243213477102
Lobetyolin	novel.1967	0.9974337393271082	9.870090458292265e-06
trans-Anethole	novel.1967	0.991692418662218	0.00010323718389245282
Lactucin	novel.1967	0.9883984984882139	0.00020111150488759223
O-p-coumaroyl-O-salicyloyl quinic acid	novel.1967	0.9172421043829757	0.009989904925665063
Methyl linolenate	novel.1967	0.9646463973611438	0.001852721998035617
5-Methyltetrahydrofolic acid	novel.1967	-0.9842992307761212	0.0003678360004093215
Asarylaldehyde	novel.1967	0.9712665888002544	0.0012265520984781012
Trachelogenin	novel.1967	0.9627911592741343	0.002050988962657556
Aflatoxin G2	novel.1967	0.9822837317300017	0.0004680189735635745
6,7-Dimethoxy-4-Methylcoumarin	novel.1967	0.9822775510893453	0.00046834461367169407
Isobavachin	novel.1967	0.951578946441824	0.0034601336785059856
Antiarol	novel.1967	0.9878528926995158	0.00022043215735552618
Polygalic acid	novel.1967	0.965102909424234	0.0018054614365984193
Canthaxanthin	novel.1967	-0.9648737399914425	0.0018291108725775945
Phe-Pro	novel.1967	0.9778657957224007	0.000729462470633633
N6-Succinyl Adenosine	novel.1967	0.9859428723142317	0.0002950153939931314
beta-Tocopherol	novel.1967	-0.9586780930897147	0.002525971408220864
Arbutin	novel.1967	0.9877229886799626	0.00022516228412020812
Nitidine	novel.1967	0.9961505535284045	2.219883619926097e-05
Trifolirhizin	novel.1967	0.9848825970258652	0.00034107637458287584
N'-Formylkynurenine	novel.1967	0.9992762192129078	7.855983622408121e-07
9,17-Octadecadiene-12,14-diyne-1,11,16-triol	novel.1967	0.9940957125092587	5.2188002625932806e-05
Baohuoside I	novel.1967	0.9915908306584702	0.0001057738699789261
di-C,C-pentosyl-luteolin	novel.1967	0.9116005614025435	0.011376294145147214
Wikstromol	novel.1967	0.9934690160469498	6.384134160954946e-05
Schisantherin A	novel.1967	0.9894243472328403	0.00016717523324181178
Tianshic acid	novel.1967	0.968649382298651	0.0014588851920425824
Toddalolactone	novel.1967	0.9290761402275308	0.007366910444672389
m-Cresol	novel.1967	0.9970289497012799	1.322759687800252e-05
Fraxinellone	novel.1967	0.9894173857663179	0.0001673950034220684
Avocadyne 1-acetate	novel.1967	0.9801009183891569	0.0005900204194442489
Rotenone	novel.1967	-0.9606700127952863	0.002289853086354467
dUMP	novel.1967	0.9805534952002621	0.0005635728145849446
9-Hydroxy-(10E,12Z,15Z)-Octadecatrienoic Acid	novel.1967	0.9890361453967642	0.00017965020049738627
alpha-Asarone	novel.1967	0.9844266593514572	0.00036190491554158934
Alternariol	novel.1967	0.9706687249495178	0.0012778683486493682
Xanthurenic acid O-hexoside	novel.1967	0.9892263920656008	0.00017348069216724653
Epicatechin	novel.1967	0.9928207526321	7.712737423213445e-05
Procyanidin B2	novel.1967	0.9931149034230555	7.094363984153195e-05
Glutaric Acid	novel.1967	-0.9929849683221853	7.364339695860891e-05
1-Deoxynojirimycin	novel.1967	-0.9904645210277261	0.0001359545304205217
9-Oxo-10(E),12(E)-octadecadienoic acid	novel.1967	0.9903318135193668	0.0001397588835275468
Cantharidin	novel.1967	0.9812839121503669	0.000522159869190615
Resveratrol	novel.1967	0.9030120910100148	0.0136538158605742
Mesalamine	novel.1967	0.9579895176268469	0.00261024920055512
Chlorogenic acid methyl ester	novel.1967	0.9928333873995585	7.685646443104932e-05
Artemether	novel.1967	0.985892287610195	0.0002971374116016096
Aflatoxin G1	novel.1967	0.9748407563940212	0.0009415185643930516
Schisandrin C	novel.1967	0.9447851587545707	0.004488851885594857
Nodakenetin	novel.1967	0.9649541105488045	0.00182079961866654
Integrifoside A	novel.1967	0.8921976006748248	0.016805630850204978
Nepodin	novel.1967	0.9907681700170607	0.00012744662811864626
PC (16:2e/2:0)	novel.1967	0.9871522742049775	0.0002465357382775611
Stachydrine	novel.1967	0.9865503009863644	0.0002701251176955356
3-N-butyl-4,5-dihydrophthalide	novel.1967	0.9982332151893456	4.679535316109406e-06
L(-)-Malic acid	novel.1967	0.978196292885253	0.0007079197068152728
Apigenin	novel.1967	0.9926997227187693	7.974654190896317e-05
gamma-Glutamate-Cysteine	novel.1967	-0.9771067320989679	0.0007801533722960388
Glutathione (reduced)	novel.1967	-0.9638086332361886	0.0019410205443093082
6-Methylcoumarin	novel.1967	0.9564766714917649	0.0028001974985824127
Sinapaldehyde glucoside	novel.1967	0.9441537081757243	0.004591125526256545
Curcumol	novel.1967	0.9356325761207795	0.006081405448126287
L-Cysteine-glutathione gisulfide	novel.1967	-0.9387262076321552	0.005516690905296608
4-Ethylphenol	novel.1967	0.9524958384208213	0.003331368027932547
Nodakenin	novel.1967	0.9709707202124109	0.001251817153721787
5-O-Methylvisammioside	novel.1967	0.9748167041460456	0.000943311982258106
DIMBOA glucoside	novel.1967	0.9868390098165126	0.00025867767541913974
D-Erythrose 4-phosphate	novel.1967	-0.924339812999158	0.008370138841040183
Abscisic Acid	novel.1967	0.9904406321081812	0.0001366354969789373
Kaji-ichigoside F1	novel.1967	-0.9639343986749629	0.0019276356368969193
Prohydrojasmon	novel.1967	0.9361090411140355	0.005992678748868298
Fragransin A2	novel.1967	0.9018969106507204	0.013964241541865742
Mosloflavone	novel.1967	0.9973714961222926	1.035446874314803e-05
PC (14:0e/3:0)	novel.1967	-0.9920103652074898	9.549638994776091e-05
7-Methoxy-4-methylcoumarin	novel.1967	0.9650784271845191	0.0018079806591349316
Phosphocholine	novel.1967	-0.9386990279894614	0.005521535076796965
Cimifugin	novel.1967	0.9791255081818077	0.0006490686414548892
Glycerophosphocholine	novel.1967	-0.9382607266740997	0.005599939843089026
Saikosaponin E	novel.1967	-0.9867328212149625	0.0002628594180151912
Nicotinate ribonucleoside	novel.1967	0.980797930416703	0.0005495391259025274
N,N,N-Trimethyllysine	novel.1967	-0.9781220799214435	0.0007127292195624971
PC (14:0e/2:0)	novel.1967	0.9899369055831376	0.0001513892798623326
DL-m-Tyrosine	novel.1967	0.9763342589433133	0.0008334737457979774
Eupalinolide A	novel.1967	0.9274780631602263	0.007698434911378608
Glu-Gln	novel.1967	0.9654399957363363	0.001770951713009938
Dulcitol	novel.1967	0.9001011427406813	0.014471188129726052
Isosakuranetin	novel.1967	0.9820408115883915	0.0004809024621006094
L-Glutamic acid	novel.1967	0.9792524092083167	0.0006412282553426958
5-Methoxyindoleacetic acid	novel.1967	-0.9978950061960609	6.641834759302965e-06
Polydatin	novel.1967	0.9599256339252785	0.002376753413832432
Pyridoxal 5'-Phosphate	novel.1967	0.9046243565525995	0.013210977136946222
Ferulaldehyde	novel.1967	0.8725759834327032	0.023320835764271835
Praeruptorin E	novel.1967	0.9587344855531696	0.002519129684183385
Bakuchiol	novel.1967	0.9826226471730666	0.00045033484651403567
Formononetin	novel.1967	-0.9639037661871963	0.001930891564134067
Adenosine 5'-monophosphate	novel.1967	-0.9181087746293257	0.009784670835294579
LPC 18:3	novel.1967	0.9365960578882618	0.005902645991153072
trans-Cinnamaldehyde	novel.1967	0.9238240758442313	0.008483141393649009
Valepotriate	novel.1967	0.9816114458405616	0.0005040994431525194
Lycoperodine 1	novel.1967	0.9559502956239281	0.0028678281788048336
16,16-Dimethyl prostaglandin A1	novel.1967	-0.9154142974478584	0.010429517214102874
Tectoridin	novel.1967	0.841587527091952	0.035654125541927734
N-Acetylglucosamine	novel.1967	0.958100787329921	0.0025965380773862283
Artemisinin	novel.1967	0.9793924985180326	0.0006326279912615808
Trehalose 6-phosphate	novel.1967	-0.9032445951597089	0.013589519445017906
Thymidine	novel.1967	0.9468767869723934	0.00415815477761232
1-Linoleoyl-Rac-Glycerol	novel.1967	0.9698714484019385	0.0013479201427279057
Kavain	novel.1967	0.8269733400521009	0.042317282036268035
Isochlorogenic acid C	novel.1967	-0.9016766140688754	0.014025962243774224
N', N''-Feruloyl, Caffeoylspermidine	novel.1967	0.8974828139827832	0.015225943944528867
Artemisic acid	novel.1967	-0.863072211864764	0.02684018419074429
D-Glucose 1-phosphate	novel.1967	0.9670976579952364	0.0016060367168128928
(+)-Dihydrojasmonic acid	novel.1967	0.9252449526328851	0.008173598205276517
Ethyl paraben	novel.1967	0.8168773792639556	0.04723043404085035
Pinoresinol 4-O-glucoside	novel.1967	-0.9865539350055081	0.0002699794939077852
Schisantherin B	novel.1967	-0.8886702105752374	0.01790155439013782
L-Phenylalanine	novel.5872	0.9959287422731171	2.482896838571694e-05
N-Acetylputrescine	novel.5872	0.9946876927797097	4.225595373429573e-05
Lactobionic acid	novel.5872	-0.9944164119166806	4.667764558250174e-05
4-Guanidinobutanoic acid	novel.5872	0.9935674080315308	6.193427448389994e-05
9-HpOTrE	novel.5872	0.9914263517646289	0.00010994605261178053
Linderane	novel.5872	0.9898425733272107	0.0001542359872205941
(2S)-Isoxanthohumol	novel.5872	0.9912268151109205	0.0001151155290084228
Valerophenone	novel.5872	0.9930841225072133	7.157865124052002e-05
Ferulic acid O-hexoside	novel.5872	-0.9948336985884567	3.9967059388613024e-05
Tanshinone IIA sulfonate	novel.5872	-0.9943547965122816	4.771253204419099e-05
Isobutyl 4-hydroxybenzoate	novel.5872	0.9921872789609004	9.131947623577572e-05
Farrerol	novel.5872	0.9962244580292471	2.1355166117891437e-05
5-Acetylsalicylic acid	novel.5872	0.9986789203075916	2.6167245223477685e-06
13-HPODE	novel.5872	0.9961695659452199	2.1980237076787224e-05
Roseoside	novel.5872	0.9961138487338921	2.2623912832843548e-05
Sattabacin	novel.5872	0.9949943111064726	3.752266837184927e-05
Eriodictyol	novel.5872	-0.9941377935428799	5.1447468094769445e-05
trans-beta-Ionone	novel.5872	0.9868724810685783	0.00025736648576532204
Oxidized glutathione	novel.5872	-0.9909571002022264	0.00012229131791865474
Kirenol	novel.5872	0.9937781240706922	5.794718029765767e-05
L-Ergothioneine	novel.5872	-0.9949067965423933	3.884502150474683e-05
Vitamin C	novel.5872	-0.9912094723629103	0.00011557042733337736
Agarotetrol	novel.5872	0.9960758178587102	2.3068593573462737e-05
delta-Tridecalactone	novel.5872	0.9943081637422168	4.8503300768543764e-05
Zeatin-7-N-glucoside	novel.5872	0.9893136729078282	0.0001706862036989084
2-deoxyglucose-6-phosphate	novel.5872	-0.9940119275055194	5.367816110449127e-05
Vitamin B2	novel.5872	0.9982462125531799	4.61095848916961e-06
o-Veratraldehyde	novel.5872	0.9953846031165378	3.19036742531616e-05
Furanodiene	novel.5872	0.9965258101283516	1.8084026168747316e-05
L-Palmitoylcarnitine	novel.5872	0.9832922941425009	0.0004163891959134661
Isofraxidin	novel.5872	-0.9919789233739547	9.624847666986469e-05
D-Gluconic acid	novel.5872	-0.9925319511267823	8.344937786694595e-05
Isoeugenol	novel.5872	0.9884756358341489	0.00019845117315228094
Aleuritic Acid	novel.5872	0.994537109445256	4.46832448251325e-05
Yamogenin	novel.5872	0.991264492481469	0.00011413033808773854
Phloretin	novel.5872	0.9981070345868658	5.3715855344121076e-06
Ethyl ferulate	novel.5872	0.9986235823624152	2.840484440416195e-06
Trigonelline	novel.5872	-0.9934632565416344	6.395386825595473e-05
LPE 18:2	novel.5872	0.9947727669643208	4.091453344713977e-05
Yuheinoside	novel.5872	0.9935230041913703	6.279135229459504e-05
L-Hisidine	novel.5872	0.9940378724366747	5.3214479851892104e-05
Anise oil	novel.5872	0.9980351273071226	5.787294132554667e-06
Leucosceptoside A	novel.5872	0.9850961624814285	0.00033153130638955525
Sedanolide	novel.5872	0.993728737130183	5.886978654640626e-05
Nandrolone	novel.5872	0.991772995330698	0.00010124699207248234
1,11-Undecanedicarboxylic acid	novel.5872	0.9999540033987687	3.17348233003092e-09
Salicylic acid	novel.5872	-0.99424464562092	4.9590835564605995e-05
Lithospermoside	novel.5872	0.9981844832642897	4.941159463186447e-06
Inositol	novel.5872	-0.993671987531572	5.993891405217124e-05
Flavokawain A	novel.5872	0.9963674482742669	1.9769181515474865e-05
5,6,7-Trimethoxyflavone	novel.5872	0.9847922649241603	0.0003451542231731184
6-Demethoxytangeretin	novel.5872	0.9913582963620996	0.00011169588557450244
Uric acid	novel.5872	0.9896682238673488	0.0001595669612717064
1,7-Diphenylhept-4-en-3-one	novel.5872	0.9961466155211042	2.2244249284964987e-05
3-Butylidenephthalide	novel.5872	0.9986337516457167	2.7986767051712617e-06
Aurantio-obtusin	novel.5872	0.993297432051393	6.723607117943991e-05
Alisol B 23-acetate	novel.5872	-0.9910713382188793	0.00011922560087417806
Picrotoxinin	novel.5872	0.9997560989082241	8.922435929150145e-08
Neocryptotanshinone	novel.5872	0.9894389296820945	0.0001667153385309674
Methyl Dihydrojasmonate	novel.5872	0.9983800012195381	3.934468313848035e-06
4-Hydroxymephenytoin	novel.5872	-0.983547000636636	0.00040382485883895167
10-Gingerol	novel.5872	0.9895076665994322	0.00016455604472137756
3-Hydroxy-3-Methylpentane-1,5-Dioic Acid	novel.5872	-0.9895212082752591	0.0001641323017548298
D-(+)-Glucose	novel.5872	-0.9895048949714967	0.00016464284096755978
beta,beta-Dimethylacrylalkannin	novel.5872	0.9717227417548869	0.0011880997058086049
Shikonin	novel.5872	0.9788790739213228	0.000664429323518048
3',4'-Dihydroxyphenylacetone	novel.5872	0.979390891415525	0.0006327263264276204
MAG (18:3)	novel.5872	0.9961116257089762	2.2649786891309622e-05
Leu-Pro	novel.5872	0.9943677959734252	4.749325168970473e-05
Cytidine	novel.5872	-0.9925335896820057	8.341280851034583e-05
Demethoxycurcumin	novel.5872	0.9953633067375667	3.2198544655861386e-05
1-Methyladenine	novel.5872	-0.9878574962578945	0.00022026544790364127
Glycitein	novel.5872	0.9957018803402204	2.767104754310946e-05
Dihydroartemisinic acid	novel.5872	0.9820873179020823	0.0004784225008856475
Cinnamyl acetate	novel.5872	0.9971666969437954	1.203003699184508e-05
Hexadecanedioic acid	novel.5872	0.9922043400206251	9.092159162098628e-05
Palmitoylethanolamide	novel.5872	-0.9940288387604057	5.337569964383707e-05
7-O-Methylmangiferin	novel.5872	0.9982256258143722	4.719812402762738e-06
N-Sinapoylputrescine	novel.5872	0.994377549081545	4.732906316482414e-05
L-5-Hydroxytryptophan	novel.5872	0.9760007385393296	0.0008570354640647773
5-Phenyl-2,4-pentadienoic acid	novel.5872	0.9813346881446777	0.0005193393598998395
Ethyl oleate	novel.5872	0.9729173957382872	0.0010902690760025181
Homoveratrumic acid	novel.5872	0.9972254663147063	1.1536376524523428e-05
Sinapyl aldehyde	novel.5872	0.9854461129069791	0.0003161820738963392
5-Methyl-7-methoxyisoflavone	novel.5872	0.9986435358481445	2.758744549278375e-06
(-)-Arctigenin	novel.5872	0.9723845604291901	0.0011333888142916046
2'-O-methyladenosine	novel.5872	-0.9795447674942641	0.0006233454015226751
Nobiletin	novel.5872	0.9850395389106986	0.000334048903245195
Mycophenolic acid	novel.5872	0.9944451759127422	4.6198405938353956e-05
2,3,5,6-Tetramethylpyrazine	novel.5872	0.9832247013695687	0.0004197555924136066
Bisulfurous Acid	novel.5872	0.9672376192676888	0.001592477249741121
Baohuoside II	novel.5872	0.9951026758538348	3.591694750717666e-05
Diosbulbin B	novel.5872	0.9950131241968861	3.724138628020312e-05
19-Nortestosterone	novel.5872	0.9893710253178254	0.0001688622494378048
Kinsenoside	novel.5872	-0.9803769034117904	0.0005738207866976542
Sakuranin	novel.5872	0.9721894562642734	0.0011493848107476709
Rosmarinic acid	novel.5872	-0.9954822028717778	3.0569631109090916e-05
Citral	novel.5872	0.9953132359138852	3.2897162236423725e-05
Picramnioside F	novel.5872	-0.993173090023454	6.975095986978065e-05
Rutin	novel.5872	0.9896287709093752	0.00016078581216644116
Guanosine	novel.5872	-0.9861451545807209	0.00028660534689720334
Polypodine B	novel.5872	0.9873477109213986	0.00023910793652469044
Xanthurenic acid	novel.5872	0.9931127685661871	7.098759091511968e-05
Methyl jasmonate	novel.5872	0.9952635131425691	3.359833172401512e-05
Sinapinic acid	novel.5872	0.9861319905295645	0.00028714897052206536
Adenosine	novel.5872	-0.9923974752215434	8.647786769108643e-05
Dehydroepiandrosterone (DHEA)	novel.5872	0.9929825321239922	7.369449599081961e-05
PC (14:1e/4:0)	novel.5872	0.9963558563055482	1.989547817949291e-05
Ethyl caffeate	novel.5872	0.9938316658953634	5.6955170985657815e-05
O-Phospho-L-Tyrosine	novel.5872	-0.9951560159320623	3.513944241461095e-05
Genipin	novel.5872	0.9932550531685211	6.808803329572877e-05
Myrislignan	novel.5872	0.9969615950601602	1.3833831735426313e-05
Artesunate	novel.5872	0.9978950421449899	6.641607983353111e-06
Curcumin	novel.5872	0.9732655173564562	0.001062544840687224
Praeruptorin A	novel.5872	0.966266378083751	0.001687742161609146
Homovanillic acid	novel.5872	0.9964935389996865	1.8421346679904827e-05
N', N''-DiFeruloylspermidine	novel.5872	0.9921051632807278	9.324663378063142e-05
Riboflavin-5'-monophosphate	novel.5872	-0.9920770793891691	9.391033506383997e-05
N-Feruloylspermidine	novel.5872	0.9931285987151495	7.06620128499806e-05
Pyridoxine	novel.5872	-0.9820510187160267	0.00048035761858246796
Orsellinic acid ethyl ester	novel.5872	0.9977903624088159	7.318353150686708e-06
Germacrone	novel.5872	0.9938739950700518	5.617695644092039e-05
Hypoxanthine	novel.5872	0.982789627904082	0.00044174653202251455
1,2,3,7-Tetramethoxyxanthone	novel.5872	0.9806184234620023	0.0005598279625545205
Aflatoxin B1	novel.5872	0.9977865452391764	7.3436506871364376e-06
Dihydrosphingosine	novel.5872	-0.9902320137095517	0.00014265433510128077
Isorhamnetin	novel.5872	0.9981504847728307	5.127896538846832e-06
Camelliaside A	novel.5872	0.9906179839521554	0.00013162042471868984
MAG (18:1)	novel.5872	0.9895283691336141	0.00016390844588393477
Coumalic acid	novel.5872	-0.987734250900054	0.00022475021907819413
N-[(Tert-butoxy)carbonyl]-L-tryptophan	novel.5872	0.9966493579556137	1.6821394666827448e-05
Sauchinone	novel.5872	0.9689974568900912	0.001426837352728954
tZROG	novel.5872	0.9913101306184369	0.00011294264214391262
di-C,C-pentosyl-apigenin	novel.5872	0.9850262216442929	0.000334642391712299
Sugiol	novel.5872	0.9949604535819896	3.803154739792941e-05
Tetranor-12(S)-HETE	novel.5872	0.9734824711325907	0.0010454457166637974
Monoolein	novel.5872	0.9957574567669573	2.6960578491370664e-05
Phenylglyoxylic acid	novel.5872	0.9942812793696979	4.8962136621515956e-05
Verbascoside	novel.5872	0.9913860312657806	0.00011098110582130699
Phytocassane E	novel.5872	0.9948445087606665	3.980012074565296e-05
Polyphyllin V	novel.5872	-0.982173265613302	0.0004738560874634239
(+)-Isolariciresinol	novel.5872	0.9960331709787833	2.3572388245207607e-05
Arabidopyl ketoadipic acid	novel.5872	0.9830001217811657	0.00043103734197455284
Orsellinic acid	novel.5872	0.9946955034563849	4.213189724918567e-05
5-O-Caffeoylshikimic acid	novel.5872	0.9461595348789085	0.004270157272712163
PC (14:0e/4:0)	novel.5872	-0.977395882355391	0.0007606444584699367
Glycyl-L-leucine	novel.5872	0.9730378911115303	0.0010806328493808853
Emodin-3-methyl ether/Physcion	novel.5872	0.9936856133058192	5.968133701621257e-05
4-Hydroxybenzoic acid	novel.5872	0.9624784485053477	0.0020853875660334655
Cuminaldehyde	novel.5872	-0.9857124607424228	0.0003047423823714651
Methyl linoleate	novel.5872	0.9855822319743243	0.00031030952687460643
Methionine sulfoxide	novel.5872	0.9624672197227908	0.0020866279991477994
Guanine	novel.5872	-0.9960787592047258	2.303404730889589e-05
2-(Dimethylamino)Guanosine	novel.5872	0.9866107011177173	0.00026770981477657345
Ginkgolic Acid (C13:0)	novel.5872	0.9962864142896007	2.066047173453356e-05
Nicotianamine	novel.5872	-0.991277767085181	0.0001137842383604013
Picropodophyllin	novel.5872	0.9700933326786213	0.0013282387329355792
Tanshinlactone	novel.5872	0.9564385487732728	0.0028050689438255797
Isopropyl myristate	novel.5872	-0.9935792302857226	6.170707334869005e-05
Lobetyolin	novel.5872	0.9876496740182441	0.00022785392676465493
trans-Anethole	novel.5872	0.9961024839861129	2.275634375381486e-05
Lactucin	novel.5872	0.9956166599463305	2.877839501445292e-05
O-p-coumaroyl-O-salicyloyl quinic acid	novel.5872	0.9344676969795372	0.00630101043665905
Methyl linolenate	novel.5872	0.9653903043539087	0.0017760182653337494
5-Methyltetrahydrofolic acid	novel.5872	-0.9903004671122175	0.00014066513678446876
Asarylaldehyde	novel.5872	0.9855123223510251	0.00031331877585077093
Trachelogenin	novel.5872	0.9837356761378616	0.0003946411596314553
Aflatoxin G2	novel.5872	0.9940217104622113	5.350308682442869e-05
6,7-Dimethoxy-4-Methylcoumarin	novel.5872	0.9909432081601823	0.00012266677380283185
Isobavachin	novel.5872	0.9776507873644977	0.0007436493841414815
Antiarol	novel.5872	0.9959911328314024	2.4074310679034684e-05
Polygalic acid	novel.5872	0.9648513249422328	0.0018314321849386124
Canthaxanthin	novel.5872	-0.9721422080029918	0.0011532752511014487
Phe-Pro	novel.5872	0.985281708390697	0.0003233479640133247
N6-Succinyl Adenosine	novel.5872	0.993724106757635	5.895666019543137e-05
beta-Tocopherol	novel.5872	-0.9625315452381613	0.00207952695063788
Arbutin	novel.5872	0.9953997693277571	3.1694508034862556e-05
Nitidine	novel.5872	0.9983491582546709	4.085668200450659e-06
Trifolirhizin	novel.5872	0.99061843630289	0.00013160775286256418
N'-Formylkynurenine	novel.5872	0.9914218791197822	0.00011006062985305163
9,17-Octadecadiene-12,14-diyne-1,11,16-triol	novel.5872	0.9964471474512242	1.891171844530379e-05
Baohuoside I	novel.5872	0.9760892399145734	0.0008507514887403333
di-C,C-pentosyl-luteolin	novel.5872	0.9349680373613988	0.006206219084097176
Wikstromol	novel.5872	0.9986636581745123	2.67752098587509e-06
Schisantherin A	novel.5872	0.9934018922837778	6.515891375868168e-05
Tianshic acid	novel.5872	0.9887343757560206	0.00018965655006085409
Toddalolactone	novel.5872	0.9287743196362361	0.00742897890288562
m-Cresol	novel.5872	0.987513684505058	0.00023288875325476387
Fraxinellone	novel.5872	0.9943426640892885	4.791764162023972e-05
Avocadyne 1-acetate	novel.5872	0.9900938794283187	0.00014671078729876832
Rotenone	novel.5872	-0.9719475182160915	0.0011693747670224446
dUMP	novel.5872	0.9654080319372382	0.0017742099336057568
9-Hydroxy-(10E,12Z,15Z)-Octadecatrienoic Acid	novel.5872	0.9937828329979052	5.7859591705269725e-05
alpha-Asarone	novel.5872	0.9908469302033474	0.00012528461397016293
Alternariol	novel.5872	0.9856207483114959	0.0003086577709426579
Xanthurenic acid O-hexoside	novel.5872	0.9941183312138172	5.1789306259049264e-05
Epicatechin	novel.5872	0.9988126908903225	2.1137175063240515e-06
Procyanidin B2	novel.5872	0.991528057320715	0.00010735668732784249
Glutaric Acid	novel.5872	-0.9947047144743517	4.198583316494073e-05
1-Deoxynojirimycin	novel.5872	-0.9910744213683593	0.0001191433984964585
9-Oxo-10(E),12(E)-octadecadienoic acid	novel.5872	0.9949737500531022	3.783129324303512e-05
Cantharidin	novel.5872	0.993318108236467	6.682235083494804e-05
Resveratrol	novel.5872	0.9375933309228401	0.00572036425011723
Mesalamine	novel.5872	0.9521590482841884	0.003378386843156069
Chlorogenic acid methyl ester	novel.5872	0.9976057781225254	8.591585400750117e-06
Artemether	novel.5872	0.9915898425190836	0.00010579869491242046
Aflatoxin G1	novel.5872	0.9915493411935603	0.00010681870526564345
Schisandrin C	novel.5872	0.9709364299351309	0.0012547617878178945
Nodakenetin	novel.5872	0.9680390591354884	0.0015159285330495471
Integrifoside A	novel.5872	0.916796704015786	0.010096183285208662
Nepodin	novel.5872	0.984673139987314	0.0003505687202149532
PC (16:2e/2:0)	novel.5872	0.9943345896840953	4.8054390090670904e-05
Stachydrine	novel.5872	0.9946120083798007	4.346747262837579e-05
3-N-butyl-4,5-dihydrophthalide	novel.5872	0.9872678088658458	0.00024213103719530635
L(-)-Malic acid	novel.5872	0.9863617062995702	0.0002777362004417373
Apigenin	novel.5872	0.9961116624083242	2.2649359623229382e-05
gamma-Glutamate-Cysteine	novel.5872	-0.9733393574245539	0.001056709736567876
Glutathione (reduced)	novel.5872	-0.967589388461769	0.0015586487835974202
6-Methylcoumarin	novel.5872	0.9802199513855627	0.0005830060095777015
Sinapaldehyde glucoside	novel.5872	0.9639250761014153	0.001928626246029979
Curcumol	novel.5872	0.9657198195661694	0.0017425543084396311
L-Cysteine-glutathione gisulfide	novel.5872	-0.9336675761105904	0.006454054672447138
4-Ethylphenol	novel.5872	0.946832941351725	0.004164959565284913
Nodakenin	novel.5872	0.9774135891623015	0.0007594577487358635
5-O-Methylvisammioside	novel.5872	0.9823057989518089	0.00046685723383840626
DIMBOA glucoside	novel.5872	0.9945535939651544	4.441422875115874e-05
D-Erythrose 4-phosphate	novel.5872	-0.9297775475792303	0.007223649009250861
Abscisic Acid	novel.5872	0.9890376725208613	0.00017960024981197837
Kaji-ichigoside F1	novel.5872	-0.9723048468342053	0.001139910874230344
Prohydrojasmon	novel.5872	0.9647697170050463	0.0018398958246590399
Fragransin A2	novel.5872	0.8655283040525948	0.02590815408342375
Mosloflavone	novel.5872	0.9988469974845481	1.9933557916530663e-06
PC (14:0e/3:0)	novel.5872	-0.9909169666768719	0.000123377559612393
7-Methoxy-4-methylcoumarin	novel.5872	0.9467979139721521	0.004170399696285358
Phosphocholine	novel.5872	-0.9287316775037034	0.0074377685892627905
Cimifugin	novel.5872	0.9764362655189792	0.0008263324971694449
Glycerophosphocholine	novel.5872	-0.9445964120453607	0.004519304086291083
Saikosaponin E	novel.5872	-0.988864252453492	0.0001853168666468711
Nicotinate ribonucleoside	novel.5872	0.9839302157370288	0.0003852820351845161
N,N,N-Trimethyllysine	novel.5872	-0.9912659750711921	0.00011409165753764006
PC (14:0e/2:0)	novel.5872	0.9893365389339128	0.00016995783497188882
DL-m-Tyrosine	novel.5872	0.9549924084427064	0.0029929393834366106
Eupalinolide A	novel.5872	0.9590735881534296	0.002478181499644966
Glu-Gln	novel.5872	0.9797905484763908	0.0006085059047209647
Dulcitol	novel.5872	0.8822301648980896	0.019987882943324035
Isosakuranetin	novel.5872	0.9910744001936803	0.00011914396295556106
L-Glutamic acid	novel.5872	0.984779945986892	0.00034571220315074566
5-Methoxyindoleacetic acid	novel.5872	-0.996506463248117	1.828587959814391e-05
Polydatin	novel.5872	0.9437642879508188	0.004654761501435897
Pyridoxal 5'-Phosphate	novel.5872	0.9427193086473802	0.004827645206043816
Ferulaldehyde	novel.5872	0.9174357429287363	0.009943870470464796
Praeruptorin E	novel.5872	0.9270695501284663	0.007784322697140923
Bakuchiol	novel.5872	0.9907203733511506	0.0001287676649637193
Formononetin	novel.5872	-0.9490892945124958	0.003821872172776072
Adenosine 5'-monophosphate	novel.5872	-0.9247025640640063	0.008291098706270561
LPC 18:3	novel.5872	0.9641864668021941	0.0019009463572978059
trans-Cinnamaldehyde	novel.5872	0.9400740813936903	0.005279073127019531
Valepotriate	novel.5872	0.9926066980350804	8.178930859549116e-05
Lycoperodine 1	novel.5872	0.9467251871990063	0.0041817060803521645
16,16-Dimethyl prostaglandin A1	novel.5872	-0.9093610896993289	0.0119508000923226
Tectoridin	novel.5872	0.8840097347757523	0.019400360910411977
N-Acetylglucosamine	novel.5872	0.9291513876645555	0.007351475583556489
Artemisinin	novel.5872	0.9850626723575898	0.0003330191993127874
Trehalose 6-phosphate	novel.5872	-0.9096930926854817	0.011864764608810516
Thymidine	novel.5872	0.9389045212789804	0.005484962031178235
1-Linoleoyl-Rac-Glycerol	novel.5872	0.9745416493077294	0.0009639412998346766
Kavain	novel.5872	0.8503366975271296	0.03192249421407879
Isochlorogenic acid C	novel.5872	-0.9124624955637786	0.011158830187232141
N', N''-Feruloyl, Caffeoylspermidine	novel.5872	0.8550485840336718	0.029993588691595713
Artemisic acid	novel.5872	-0.8637210788271186	0.026592434263604386
D-Glucose 1-phosphate	novel.5872	0.9764609534397948	0.0008246087329778445
(+)-Dihydrojasmonic acid	novel.5872	0.9268577157751429	0.007829042545247354
Ethyl paraben	novel.5872	0.7666511630239798	0.07532440151029167
Pinoresinol 4-O-glucoside	novel.5872	-0.991330916212255	0.00011240376669199932
Schisantherin B	novel.5872	-0.9268185657306487	0.007837321080196602
L-Phenylalanine	OhGene003883	0.9933674392504287	6.584040711248942e-05
N-Acetylputrescine	OhGene003883	0.9949841754547282	3.7674648502876235e-05
Lactobionic acid	OhGene003883	-0.9923970287416699	8.64880124020119e-05
4-Guanidinobutanoic acid	OhGene003883	0.9878971618067859	0.00021883163454066492
9-HpOTrE	OhGene003883	0.9931215234785482	7.0807436693709e-05
Linderane	OhGene003883	0.9932801431862187	6.758299087146836e-05
(2S)-Isoxanthohumol	OhGene003883	0.990476304971193	0.00013561924728068341
Valerophenone	OhGene003883	0.9953878503954525	3.185883131421717e-05
Ferulic acid O-hexoside	OhGene003883	-0.9927717877778545	7.818175150290128e-05
Tanshinone IIA sulfonate	OhGene003883	-0.9923293366234847	8.803294757859144e-05
Isobutyl 4-hydroxybenzoate	OhGene003883	0.9970100184057102	1.3396619698609109e-05
Farrerol	OhGene003883	0.9924846559479135	8.450835952694836e-05
5-Acetylsalicylic acid	OhGene003883	0.9929176363286963	7.5062187520063e-05
13-HPODE	OhGene003883	0.9932461478548944	6.826774133910552e-05
Roseoside	OhGene003883	0.9894368878333515	0.00016677969543300194
Sattabacin	OhGene003883	0.9907204882412277	0.00012876448141230148
Eriodictyol	OhGene003883	-0.992591698266655	8.212110718876117e-05
trans-beta-Ionone	OhGene003883	0.9984140056552517	3.7710724046699375e-06
Oxidized glutathione	OhGene003883	-0.989447724782136	0.00016643826778473819
Kirenol	OhGene003883	0.9962213231732355	2.13906211148071e-05
L-Ergothioneine	OhGene003883	-0.9930883166494553	7.149195982723676e-05
Vitamin C	OhGene003883	-0.9895611000690476	0.00016288718089243448
Agarotetrol	OhGene003883	0.9965712642041132	1.76141892351235e-05
delta-Tridecalactone	OhGene003883	0.986726497918671	0.00026310948458143615
Zeatin-7-N-glucoside	OhGene003883	0.9821451221255391	0.0004753489581174058
2-deoxyglucose-6-phosphate	OhGene003883	-0.992359975141711	8.733199570445027e-05
Vitamin B2	OhGene003883	0.9818879420802068	0.0004890991632439521
o-Veratraldehyde	OhGene003883	0.9823959035538067	0.0004621285257145057
Furanodiene	OhGene003883	0.9975098145625917	9.293814419796472e-06
L-Palmitoylcarnitine	OhGene003883	0.9844086390013206	0.0003627407505216799
Isofraxidin	OhGene003883	-0.9903104203735795	0.0001403770626052051
D-Gluconic acid	OhGene003883	-0.9914614805257764	0.000109048216223136
Isoeugenol	OhGene003883	0.9954028047759444	3.165272686143755e-05
Aleuritic Acid	OhGene003883	0.9989081387222046	1.7875907376797382e-06
Yamogenin	OhGene003883	0.9790295510089618	0.0006550286168261748
Phloretin	OhGene003883	0.9892245589771348	0.00017353962493099295
Ethyl ferulate	OhGene003883	0.9879536457701554	0.00021679792410603057
Trigonelline	OhGene003883	-0.9923364008131121	8.787108427236071e-05
LPE 18:2	OhGene003883	0.9973705297180846	1.0362080716618031e-05
Yuheinoside	OhGene003883	0.9918664835507695	9.896210205594818e-05
L-Hisidine	OhGene003883	0.99483004272973	4.002359477129079e-05
Anise oil	OhGene003883	0.9939710576385813	5.441264855738241e-05
Leucosceptoside A	OhGene003883	0.9940307427465874	5.334169985292319e-05
Sedanolide	OhGene003883	0.9958460844287584	2.5846683922646272e-05
Nandrolone	OhGene003883	0.999263427011365	8.136098413111299e-07
1,11-Undecanedicarboxylic acid	OhGene003883	0.9887659968324944	0.0001885953592712133
Salicylic acid	OhGene003883	-0.9927474779594229	7.870787594476845e-05
Lithospermoside	OhGene003883	0.9792753128098541	0.0006398182309417618
Inositol	OhGene003883	-0.9923388126629026	8.781585505537878e-05
Flavokawain A	OhGene003883	0.9949451413144447	3.8262814642079625e-05
5,6,7-Trimethoxyflavone	OhGene003883	0.9726243173661275	0.0011138839479678008
6-Demethoxytangeretin	OhGene003883	0.9976063563303705	8.58743779910805e-06
Uric acid	OhGene003883	0.9925271621831748	8.355630357401172e-05
1,7-Diphenylhept-4-en-3-one	OhGene003883	0.9968854929362283	1.453512577595962e-05
3-Butylidenephthalide	OhGene003883	0.984863707485827	0.0003419271086704096
Aurantio-obtusin	OhGene003883	0.9986893548417357	2.5755603892702668e-06
Alisol B 23-acetate	OhGene003883	-0.9911327360593641	0.00011759394543526374
Picrotoxinin	OhGene003883	0.9900822611326453	0.00014705455430637088
Neocryptotanshinone	OhGene003883	0.9794747867037309	0.0006276030953982714
Methyl Dihydrojasmonate	OhGene003883	0.9957195511550274	2.744414976116465e-05
4-Hydroxymephenytoin	OhGene003883	-0.9824021205193632	0.00046180314048194037
10-Gingerol	OhGene003883	0.9672673187757863	0.0015896072677237137
3-Hydroxy-3-Methylpentane-1,5-Dioic Acid	OhGene003883	-0.9836256332630682	0.0003999846823816038
D-(+)-Glucose	OhGene003883	-0.9856783261083308	0.0003061967528664252
beta,beta-Dimethylacrylalkannin	OhGene003883	0.9780035060903469	0.0007204471614920629
Shikonin	OhGene003883	0.9760595149082499	0.0008528595331157152
3',4'-Dihydroxyphenylacetone	OhGene003883	0.9964979537666785	1.8375016608958372e-05
MAG (18:3)	OhGene003883	0.989558091282858	0.00016298092777970448
Leu-Pro	OhGene003883	0.9927797153659462	7.801055951397547e-05
Cytidine	OhGene003883	-0.9905728128986917	0.00013288887915430288
Demethoxycurcumin	OhGene003883	0.974161309546728	0.0009928314416790733
1-Methyladenine	OhGene003883	-0.9850125061120663	0.0003352541768560135
Glycitein	OhGene003883	0.9859150837946834	0.0002961801796696665
Dihydroartemisinic acid	OhGene003883	0.9715518946684782	0.0012024305950384493
Cinnamyl acetate	OhGene003883	0.9922423983653427	9.003714696381619e-05
Hexadecanedioic acid	OhGene003883	0.9989655577980803	1.604552540539218e-06
Palmitoylethanolamide	OhGene003883	-0.9936538640271089	6.028237231079783e-05
7-O-Methylmangiferin	OhGene003883	0.9892828683825243	0.0001716698968480522
N-Sinapoylputrescine	OhGene003883	0.9983522170773614	4.070545819538357e-06
L-5-Hydroxytryptophan	OhGene003883	0.9730116803767335	0.0010827253610986812
5-Phenyl-2,4-pentadienoic acid	OhGene003883	0.976837612619471	0.0007985310174677172
Ethyl oleate	OhGene003883	0.9739152089851438	0.0010117502246480825
Homoveratrumic acid	OhGene003883	0.9760571871805466	0.0008530247206451289
Sinapyl aldehyde	OhGene003883	0.9765552729071489	0.0008180395842742153
5-Methyl-7-methoxyisoflavone	OhGene003883	0.9945690307635391	4.416304589316505e-05
(-)-Arctigenin	OhGene003883	0.9892368475649215	0.00017314474439064138
2'-O-methyladenosine	OhGene003883	-0.9779999968826474	0.000720676203482089
Nobiletin	OhGene003883	0.9682499378242291	0.0014960965860447001
Mycophenolic acid	OhGene003883	0.9892345547733533	0.00017321838677234627
2,3,5,6-Tetramethylpyrazine	OhGene003883	0.9928358216646058	7.680432448914984e-05
Bisulfurous Acid	OhGene003883	0.9837327967608215	0.0003947805227127298
Baohuoside II	OhGene003883	0.9849893989385501	0.0003362861359515605
Diosbulbin B	OhGene003883	0.9871730230823159	0.0002457417854402157
19-Nortestosterone	OhGene003883	0.994064526233511	5.274022032724595e-05
Kinsenoside	OhGene003883	-0.9785193242397756	0.0006871733460792036
Sakuranin	OhGene003883	0.9863291898543213	0.0002790590990272823
Rosmarinic acid	OhGene003883	-0.9931780880271247	6.964898373141749e-05
Citral	OhGene003883	0.9955571705438224	2.9564252451537665e-05
Picramnioside F	OhGene003883	-0.9903848576965621	0.00013823197769751033
Rutin	OhGene003883	0.9993255667236465	6.821369799370191e-07
Guanosine	OhGene003883	-0.9840252490834753	0.00038075068062322245
Polypodine B	OhGene003883	0.9903204576502764	0.0001400868548554909
Xanthurenic acid	OhGene003883	0.9983117751082745	4.272749119907402e-06
Methyl jasmonate	OhGene003883	0.991462828670072	0.00010901383288948296
Sinapinic acid	OhGene003883	0.9990794758932788	1.2706569367971654e-06
Adenosine	OhGene003883	-0.9912039894672737	0.00011571442914420835
Dehydroepiandrosterone (DHEA)	OhGene003883	0.9665117649860857	0.0016634149369496505
PC (14:1e/4:0)	OhGene003883	0.9962147216087105	2.146538038564798e-05
Ethyl caffeate	OhGene003883	0.9918162742238481	0.00010018600553159242
O-Phospho-L-Tyrosine	OhGene003883	-0.9931070287070354	7.110582681241995e-05
Genipin	OhGene003883	0.9973218350716936	1.074924641560994e-05
Myrislignan	OhGene003883	0.9935716119696413	6.185343509481447e-05
Artesunate	OhGene003883	0.9855799792834793	0.0003104062682917423
Curcumin	OhGene003883	0.9952504680823215	3.3783510058169696e-05
Praeruptorin A	OhGene003883	0.9908951453174262	0.00012397017934002427
Homovanillic acid	OhGene003883	0.992627443576788	8.133151618593464e-05
N', N''-DiFeruloylspermidine	OhGene003883	0.9948352382762149	3.9943261096033466e-05
Riboflavin-5'-monophosphate	OhGene003883	-0.9818058347617515	0.0004935300872054428
N-Feruloylspermidine	OhGene003883	0.9990715859030022	1.2925289787211857e-06
Pyridoxine	OhGene003883	-0.9773510688946432	0.0007636519630219856
Orsellinic acid ethyl ester	OhGene003883	0.9915356976606923	0.00010716341114592014
Germacrone	OhGene003883	0.9954528525249752	3.0967815578011705e-05
Hypoxanthine	OhGene003883	0.9795587354265081	0.0006224973029081463
1,2,3,7-Tetramethoxyxanthone	OhGene003883	0.9979994221087296	5.999464380210252e-06
Aflatoxin B1	OhGene003883	0.9892652634563629	0.00017223334662429742
Dihydrosphingosine	OhGene003883	-0.9802249228726793	0.0005827139547913314
Isorhamnetin	OhGene003883	0.9915592982636776	0.0001065674879232925
Camelliaside A	OhGene003883	0.984369320045506	0.00036456780430922696
MAG (18:1)	OhGene003883	0.98250757905857	0.00045630097821066046
Coumalic acid	OhGene003883	-0.9872318459963746	0.00024349786600664524
N-[(Tert-butoxy)carbonyl]-L-tryptophan	OhGene003883	0.9940595599919073	5.282842565329293e-05
Sauchinone	OhGene003883	0.9891522429996416	0.00017587249934115188
tZROG	OhGene003883	0.9935515685031071	6.22393329493557e-05
di-C,C-pentosyl-apigenin	OhGene003883	0.9943879938697042	4.715354522964546e-05
Sugiol	OhGene003883	0.9918636425346078	9.90311545023156e-05
Tetranor-12(S)-HETE	OhGene003883	0.9963035117775539	2.0470783313951536e-05
Monoolein	OhGene003883	0.984933597786837	0.0003387847033716577
Phenylglyoxylic acid	OhGene003883	0.9884172717697373	0.00020046242283010398
Verbascoside	OhGene003883	0.9752427881380433	0.0009117922193238335
Phytocassane E	OhGene003883	0.9817923979530062	0.000494257095721552
Polyphyllin V	OhGene003883	-0.9741685011537948	0.000992281254211378
(+)-Isolariciresinol	OhGene003883	0.994869577784526	3.941432864656824e-05
Arabidopyl ketoadipic acid	OhGene003883	0.9957657269339208	2.6855644311475995e-05
Orsellinic acid	OhGene003883	0.9969807993623274	1.3659597864645714e-05
5-O-Caffeoylshikimic acid	OhGene003883	0.9794290414956416	0.0006303940527066147
PC (14:0e/4:0)	OhGene003883	-0.9811405207378843	0.0005301659676609743
Glycyl-L-leucine	OhGene003883	0.990720719529374	0.00012875807264268232
Emodin-3-methyl ether/Physcion	OhGene003883	0.9938606195195564	5.642228628340234e-05
4-Hydroxybenzoic acid	OhGene003883	0.9814063985966381	0.0005153689110662376
Cuminaldehyde	OhGene003883	-0.9936152574644734	6.101726905305032e-05
Methyl linoleate	OhGene003883	0.9960732194137737	2.3099133954248654e-05
Methionine sulfoxide	OhGene003883	0.963415386494785	0.001983167873692937
Guanine	OhGene003883	-0.9901972332738467	0.00014367035854396268
2-(Dimethylamino)Guanosine	OhGene003883	0.9712673882383224	0.0012264841776958
Ginkgolic Acid (C13:0)	OhGene003883	0.9823719391400128	0.00046338384752841615
Nicotianamine	OhGene003883	-0.9907875650965041	0.00012691251040656434
Picropodophyllin	OhGene003883	0.9242993062362553	0.00837898754450442
Tanshinlactone	OhGene003883	0.9860152800301609	0.0002919910763798091
Isopropyl myristate	OhGene003883	-0.9880154564263242	0.00021458326129371465
Lobetyolin	OhGene003883	0.9617187784497696	0.002170128240191717
trans-Anethole	OhGene003883	0.9913030461471204	0.00011312660370191252
Lactucin	OhGene003883	0.9798097951901076	0.0006073513437354754
O-p-coumaroyl-O-salicyloyl quinic acid	OhGene003883	0.9666912754784284	0.0016457291597764426
Methyl linolenate	OhGene003883	0.9708621399499147	0.0012611530939497008
5-Methyltetrahydrofolic acid	OhGene003883	-0.9872511257668014	0.00024276462987033362
Asarylaldehyde	OhGene003883	0.9976422334112793	8.332041443490032e-06
Trachelogenin	OhGene003883	0.9991763795495449	1.0172466178794173e-06
Aflatoxin G2	OhGene003883	0.9938188630026299	5.719160220541413e-05
6,7-Dimethoxy-4-Methylcoumarin	OhGene003883	0.994520624874087	4.495307250432998e-05
Isobavachin	OhGene003883	0.9916522390627001	0.00010423681166875262
Antiarol	OhGene003883	0.9949509724831002	3.817466168107965e-05
Polygalic acid	OhGene003883	0.9693111781797421	0.0013982542528039159
Canthaxanthin	OhGene003883	-0.9693511454819571	0.0013946333891666984
Phe-Pro	OhGene003883	0.9910181597667546	0.00012064788292598359
N6-Succinyl Adenosine	OhGene003883	0.9950092659469625	3.729898641169798e-05
beta-Tocopherol	OhGene003883	-0.9617369809864575	0.002168078284561953
Arbutin	OhGene003883	0.9950954618904612	3.602275301044728e-05
Nitidine	OhGene003883	0.9876943828159335	0.00022621061260328713
Trifolirhizin	OhGene003883	0.9916544998588925	0.00010418043782888474
N'-Formylkynurenine	OhGene003883	0.9670975540563258	0.0016060468075485147
9,17-Octadecadiene-12,14-diyne-1,11,16-triol	OhGene003883	0.976244037048038	0.0008398153749917852
Baohuoside I	OhGene003883	0.934106578266065	0.006369861800171344
di-C,C-pentosyl-luteolin	OhGene003883	0.9722710212586914	0.0011426840390017865
Wikstromol	OhGene003883	0.9851022100816492	0.00033126297805814925
Schisantherin A	OhGene003883	0.9900299807063906	0.0001486064107092071
Tianshic acid	OhGene003883	0.9952923487170812	3.319080546414552e-05
Toddalolactone	OhGene003883	0.9415844547585543	0.0050188959886442635
m-Cresol	OhGene003883	0.9643429045057339	0.0018844749656409174
Fraxinellone	OhGene003883	0.9919176107136296	9.772353375759774e-05
Avocadyne 1-acetate	OhGene003883	0.9960380173826604	2.3514863162880915e-05
Rotenone	OhGene003883	-0.9838778356966493	0.00038779100255345985
dUMP	OhGene003883	0.9169156636678463	0.010067744540322618
9-Hydroxy-(10E,12Z,15Z)-Octadecatrienoic Acid	OhGene003883	0.9916024797405507	0.00010548143014006052
alpha-Asarone	OhGene003883	0.9922055599292724	9.089317506179762e-05
Alternariol	OhGene003883	0.9919634648935294	9.661932136392911e-05
Xanthurenic acid O-hexoside	OhGene003883	0.9917190131272344	0.00010257818210465034
Epicatechin	OhGene003883	0.9924143576115764	8.609470926251334e-05
Procyanidin B2	OhGene003883	0.9817693173185402	0.0004955071318356077
Glutaric Acid	OhGene003883	-0.9831829743711454	0.0004218404952248521
1-Deoxynojirimycin	OhGene003883	-0.9836323392624051	0.00039965802627307665
9-Oxo-10(E),12(E)-octadecadienoic acid	OhGene003883	0.9911231485846439	0.0001178479953270605
Cantharidin	OhGene003883	0.9974413581700875	9.811596756940099e-06
Resveratrol	OhGene003883	0.9784420746516047	0.0006921067581949448
Mesalamine	OhGene003883	0.9526217993799422	0.003313866062171527
Chlorogenic acid methyl ester	OhGene003883	0.9918538450100038	9.92694729061172e-05
Artemether	OhGene003883	0.9918487769519521	9.939286220589084e-05
Aflatoxin G1	OhGene003883	0.9912328821302807	0.00011495660294606164
Schisandrin C	OhGene003883	0.9886588552065331	0.00019220298994217566
Nodakenetin	OhGene003883	0.9344262093321847	0.006308901940522501
Integrifoside A	OhGene003883	0.9595266389508097	0.0024239898681349755
Nepodin	OhGene003883	0.9498366974151755	0.003711421002374376
PC (16:2e/2:0)	OhGene003883	0.9939706083699404	5.442075020741861e-05
Stachydrine	OhGene003883	0.9926539481619467	8.074850348608989e-05
3-N-butyl-4,5-dihydrophthalide	OhGene003883	0.9577526277506985	0.002639558283255326
L(-)-Malic acid	OhGene003883	0.9922575481490378	8.968627818814087e-05
Apigenin	OhGene003883	0.9896478750401709	0.0001601950363217528
gamma-Glutamate-Cysteine	OhGene003883	-0.9540285950298213	0.0031214778166149763
Glutathione (reduced)	OhGene003883	-0.9659010340255179	0.0017242851138014655
6-Methylcoumarin	OhGene003883	0.9979554344527577	6.266099019652333e-06
Sinapaldehyde glucoside	OhGene003883	0.9892762349589017	0.00017188209312430494
Curcumol	OhGene003883	0.9793073871000103	0.0006378462176967812
L-Cysteine-glutathione gisulfide	OhGene003883	-0.9229412595520292	0.008678284912340378
4-Ethylphenol	OhGene003883	0.9489020322121078	0.0038497950120610215
Nodakenin	OhGene003883	0.9843037019886531	0.00036762707882357124
5-O-Methylvisammioside	OhGene003883	0.9883708415368211	0.00020206964169222708
DIMBOA glucoside	OhGene003883	0.9947313031375937	4.1565622624836785e-05
D-Erythrose 4-phosphate	OhGene003883	-0.9242042787099836	0.008399764166620114
Abscisic Acid	OhGene003883	0.979688570605652	0.0006146414636752413
Kaji-ichigoside F1	OhGene003883	-0.970464494374018	0.0012956365474109815
Prohydrojasmon	OhGene003883	0.9729820179492407	0.0010850958546714748
Fragransin A2	OhGene003883	0.8312654718011712	0.04030496236376375
Mosloflavone	OhGene003883	0.9849807870792514	0.00033667114246830617
PC (14:0e/3:0)	OhGene003883	-0.9823218383961286	0.0004660137300086723
7-Methoxy-4-methylcoumarin	OhGene003883	0.9273802807657701	0.0077189508991116615
Phosphocholine	OhGene003883	-0.9140604177343687	0.010761059503553121
Cimifugin	OhGene003883	0.9720953193213808	0.001157142520016055
Glycerophosphocholine	OhGene003883	-0.940343453887345	0.0052321992959341295
Saikosaponin E	OhGene003883	-0.98458108357516	0.00035478160597604254
Nicotinate ribonucleoside	OhGene003883	0.9836686958166971	0.0003978893712034938
N,N,N-Trimethyllysine	OhGene003883	-0.9972743082611036	1.1133968062322812e-05
PC (14:0e/2:0)	OhGene003883	0.9808688167977874	0.0005455022287847405
DL-m-Tyrosine	OhGene003883	0.9008559969643453	0.01425703036535328
Eupalinolide A	OhGene003883	0.971871795461778	0.0011756663758965636
Glu-Gln	OhGene003883	0.9944856238388219	4.552867514559457e-05
Dulcitol	OhGene003883	0.87899314042701	0.02107805894052333
Isosakuranetin	OhGene003883	0.9952123541273581	3.432745936342581e-05
L-Glutamic acid	OhGene003883	0.9834461100849542	0.0004087787652298317
5-Methoxyindoleacetic acid	OhGene003883	-0.9819622116818731	0.00048510830740990227
Polydatin	OhGene003883	0.8868122625481598	0.018492145557520837
Pyridoxal 5'-Phosphate	OhGene003883	0.9776985435782091	0.0007404865678326169
Ferulaldehyde	OhGene003883	0.9569900470747227	0.0027350029651236904
Praeruptorin E	OhGene003883	0.8820631565907868	0.02004345093266541
Bakuchiol	OhGene003883	0.9942108114144227	5.017504524675741e-05
Formononetin	OhGene003883	-0.9294613363419886	0.007288064883305451
Adenosine 5'-monophosphate	OhGene003883	-0.9206035788771775	0.009205438280938599
LPC 18:3	OhGene003883	0.9887496149444445	0.00018914475868200828
trans-Cinnamaldehyde	OhGene003883	0.9167407420521267	0.010109575132100325
Valepotriate	OhGene003883	0.9949328422302204	3.8449079401698525e-05
Lycoperodine 1	OhGene003883	0.941325522940283	0.0050630422447077725
16,16-Dimethyl prostaglandin A1	OhGene003883	-0.9142730368773515	0.010708659773803976
Tectoridin	OhGene003883	0.9432897918907983	0.004732880188397951
N-Acetylglucosamine	OhGene003883	0.8650941551413046	0.02607176513694924
Artemisinin	OhGene003883	0.9842993782725583	0.00036782910755882216
Trehalose 6-phosphate	OhGene003883	-0.9058770230034353	0.012871778127610211
Thymidine	OhGene003883	0.886816327937793	0.018490843248131446
1-Linoleoyl-Rac-Glycerol	OhGene003883	0.9808015358441128	0.0005493334441097579
Kavain	OhGene003883	0.8234129952007545	0.04402120173612403
Isochlorogenic acid C	OhGene003883	-0.9137422283855787	0.010839708447413658
N', N''-Feruloyl, Caffeoylspermidine	OhGene003883	0.7695911155684296	0.07351637834434101
Artemisic acid	OhGene003883	-0.8625753880742979	0.02703061804358515
D-Glucose 1-phosphate	OhGene003883	0.9842607603564494	0.00036963600577475156
(+)-Dihydrojasmonic acid	OhGene003883	0.9388563308187494	0.005493528141765163
Ethyl paraben	OhGene003883	0.7225131480303931	0.10481533098532067
Pinoresinol 4-O-glucoside	OhGene003883	-0.9690696002499732	0.00142023904671854
Schisantherin B	OhGene003883	-0.951932826960434	0.0034101512109674364
L-Phenylalanine	OhGene003887	0.9912400075402192	0.0001147700920230505
N-Acetylputrescine	OhGene003887	0.9921368022484311	9.250172803812058e-05
Lactobionic acid	OhGene003887	-0.9894103484801544	0.00016761731339830376
4-Guanidinobutanoic acid	OhGene003887	0.9846585043679543	0.00035123683372031343
9-HpOTrE	OhGene003887	0.9884275177513211	0.00020010861111158433
Linderane	OhGene003887	0.9878838627470141	0.0002193118436884143
(2S)-Isoxanthohumol	OhGene003887	0.9856794372223479	0.000306149357505407
Valerophenone	OhGene003887	0.9916667147684897	0.00010387611728328816
Ferulic acid O-hexoside	OhGene003887	-0.9901362865949896	0.00014545942884867634
Tanshinone IIA sulfonate	OhGene003887	-0.9893376759300354	0.00016992165787941903
Isobutyl 4-hydroxybenzoate	OhGene003887	0.9932243770170415	6.870806894670123e-05
Farrerol	OhGene003887	0.9905722335476068	0.00013290518737424178
5-Acetylsalicylic acid	OhGene003887	0.9932364362095856	6.846399041869779e-05
13-HPODE	OhGene003887	0.9913038751721885	0.00011310506880305049
Roseoside	OhGene003887	0.9877181737846663	0.0002253385674525264
Sattabacin	OhGene003887	0.9880552346217024	0.0002131640057608675
Eriodictyol	OhGene003887	-0.9892432504151368	0.0001729391732765711
trans-beta-Ionone	OhGene003887	0.9934354381759625	6.449876303202983e-05
Oxidized glutathione	OhGene003887	-0.9866146729626466	0.0002675513655352485
Kirenol	OhGene003887	0.9931139147701167	7.096399191050525e-05
L-Ergothioneine	OhGene003887	-0.9904567213221106	0.00013617667880336053
Vitamin C	OhGene003887	-0.9873885676235029	0.00023756942690333696
Agarotetrol	OhGene003887	0.9951172696544401	3.57033787182855e-05
delta-Tridecalactone	OhGene003887	0.9840583206704615	0.0003791800233741781
Zeatin-7-N-glucoside	OhGene003887	0.9773636766924525	0.0007628052378358481
2-deoxyglucose-6-phosphate	OhGene003887	-0.9897556075146904	0.00015688380400300374
Vitamin B2	OhGene003887	0.9891729349415204	0.0001752034034914998
o-Veratraldehyde	OhGene003887	0.9815668480352666	0.000506540018786587
Furanodiene	OhGene003887	0.9970783592785026	1.279150721830278e-05
L-Palmitoylcarnitine	OhGene003887	0.9766165786389216	0.0008137837468788975
Isofraxidin	OhGene003887	-0.9868408870588391	0.0002586040492725358
D-Gluconic acid	OhGene003887	-0.9882572272275414	0.0002060294471841319
Isoeugenol	OhGene003887	0.9897090598460181	0.0001583102508500752
Aleuritic Acid	OhGene003887	0.9979116784848675	6.537076450202645e-06
Yamogenin	OhGene003887	0.9761837349900917	0.0008440672533583489
Phloretin	OhGene003887	0.9892668748353207	0.0001721817358213891
Ethyl ferulate	OhGene003887	0.9886832334818816	0.00019137914199608613
Trigonelline	OhGene003887	-0.9898056512944253	0.00015535739574873823
LPE 18:2	OhGene003887	0.9955114467407363	3.0175449852931444e-05
Yuheinoside	OhGene003887	0.988247156450302	0.0002063822910441221
L-Hisidine	OhGene003887	0.9915507693883573	0.00010678265372745582
Anise oil	OhGene003887	0.9978375316584954	7.009347849825239e-06
Leucosceptoside A	OhGene003887	0.9870887903416194	0.0002489728572329558
Sedanolide	OhGene003887	0.9925961487577617	8.20225913200885e-05
Nandrolone	OhGene003887	0.9965585381460348	1.7745109786925302e-05
1,11-Undecanedicarboxylic acid	OhGene003887	0.9925850768428929	8.226778787694186e-05
Salicylic acid	OhGene003887	-0.9900142323177875	0.00014907546611540556
Lithospermoside	OhGene003887	0.983917219194255	0.0003859038050915354
Inositol	OhGene003887	-0.989729470179211	0.00015768398703114777
Flavokawain A	OhGene003887	0.9933010857149784	6.716287049187092e-05
5,6,7-Trimethoxyflavone	OhGene003887	0.967795091664706	0.0015390334224257922
6-Demethoxytangeretin	OhGene003887	0.9940435345785676	5.311355432624052e-05
Uric acid	OhGene003887	0.9870183206722328	0.00025169213500183477
1,7-Diphenylhept-4-en-3-one	OhGene003887	0.9991649926926394	1.0455647059386099e-06
3-Butylidenephthalide	OhGene003887	0.9868364553187231	0.0002587778805362785
Aurantio-obtusin	OhGene003887	0.9980545370521636	5.6735575026536015e-06
Alisol B 23-acetate	OhGene003887	-0.9865712649703502	0.0002692855786434578
Picrotoxinin	OhGene003887	0.9924573860935737	8.512198329569462e-05
Neocryptotanshinone	OhGene003887	0.9753700898599496	0.0009024780586051835
Methyl Dihydrojasmonate	OhGene003887	0.9972280498701441	1.1514911856579716e-05
4-Hydroxymephenytoin	OhGene003887	-0.9785332926694259	0.0006862831465019403
10-Gingerol	OhGene003887	0.9674281772910523	0.00157410734360799
3-Hydroxy-3-Methylpentane-1,5-Dioic Acid	OhGene003887	-0.9813206852218557	0.000520116437496784
D-(+)-Glucose	OhGene003887	-0.9837733062282472	0.00039282209654851633
beta,beta-Dimethylacrylalkannin	OhGene003887	0.9668314852666259	0.0016319803775552827
Shikonin	OhGene003887	0.9674027967706679	0.0015765479576230826
3',4'-Dihydroxyphenylacetone	OhGene003887	0.9891709834540976	0.0001752664526403046
MAG (18:3)	OhGene003887	0.9883296765362852	0.00020349994631001453
Leu-Pro	OhGene003887	0.9896379895350289	0.0001605006002498377
Cytidine	OhGene003887	-0.9874692402559406	0.00023454612007490778
Demethoxycurcumin	OhGene003887	0.9769128929249644	0.0007933688880730609
1-Methyladenine	OhGene003887	-0.9816120512597909	0.0005040663524130566
Glycitein	OhGene003887	0.9845122096452101	0.00035794993419668175
Dihydroartemisinic acid	OhGene003887	0.9653902326375472	0.0017760255827294071
Cinnamyl acetate	OhGene003887	0.9911956228627554	0.00011593434046104514
Hexadecanedioic acid	OhGene003887	0.9962899533100462	2.062113629297561e-05
Palmitoylethanolamide	OhGene003887	-0.9911159284595856	0.00011803949535764096
7-O-Methylmangiferin	OhGene003887	0.9896836790471873	0.00015909075214969184
N-Sinapoylputrescine	OhGene003887	0.997444919157137	9.784316826769694e-06
L-5-Hydroxytryptophan	OhGene003887	0.9639207296570258	0.001929088181601813
5-Phenyl-2,4-pentadienoic acid	OhGene003887	0.9691305676014913	0.0014146747064923662
Ethyl oleate	OhGene003887	0.9636890730075955	0.0019537874509867213
Homoveratrumic acid	OhGene003887	0.9810767637672256	0.0005337452041469366
Sinapyl aldehyde	OhGene003887	0.970905311277812	0.0012574370274949901
5-Methyl-7-methoxyisoflavone	OhGene003887	0.9954355566833961	3.1203666053826173e-05
(-)-Arctigenin	OhGene003887	0.9785171129600186	0.000687314322115535
2'-O-methyladenosine	OhGene003887	-0.974333512969211	0.000979698697446619
Nobiletin	OhGene003887	0.9818756396795383	0.0004897617978932886
Mycophenolic acid	OhGene003887	0.9864416292330362	0.00027449791307911314
2,3,5,6-Tetramethylpyrazine	OhGene003887	0.9850945035525639	0.00033160493094205526
Bisulfurous Acid	OhGene003887	0.9718086318745669	0.0011809272646420043
Baohuoside II	OhGene003887	0.9931790695523806	6.962896604800837e-05
Diosbulbin B	OhGene003887	0.9851523157469857	0.0003290439778453378
19-Nortestosterone	OhGene003887	0.9886682289929566	0.0001918860003489584
Kinsenoside	OhGene003887	-0.9749317226470396	0.000934751109172485
Sakuranin	OhGene003887	0.9752201958729241	0.0009134501596001308
Rosmarinic acid	OhGene003887	-0.9907909243694304	0.00012682011357523007
Citral	OhGene003887	0.9932007899314641	6.91867251174018e-05
Picramnioside F	OhGene003887	-0.9876372967222514	0.00022830991276899775
Rutin	OhGene003887	0.996565114402263	1.767739546009342e-05
Guanosine	OhGene003887	-0.9795689110958902	0.0006218798221834233
Polypodine B	OhGene003887	0.983981915114537	0.0003828136126483566
Xanthurenic acid	OhGene003887	0.9964787330681353	1.8577150549001066e-05
Methyl jasmonate	OhGene003887	0.9889428264971374	0.00018271569778904092
Sinapinic acid	OhGene003887	0.9971447281989848	1.2217226674819612e-05
Adenosine	OhGene003887	-0.9870194927571012	0.00025164678643268244
Dehydroepiandrosterone (DHEA)	OhGene003887	0.9730284053142197	0.0010813899083856673
PC (14:1e/4:0)	OhGene003887	0.9950979683914456	3.598597313817678e-05
Ethyl caffeate	OhGene003887	0.9884188982439162	0.00020040623703778014
O-Phospho-L-Tyrosine	OhGene003887	-0.9904998734242301	0.00013494990279805196
Genipin	OhGene003887	0.9942494457104852	4.9508229775539356e-05
Myrislignan	OhGene003887	0.9922373235531197	9.015483230322336e-05
Artesunate	OhGene003887	0.9867693381020162	0.00026141760496506183
Curcumin	OhGene003887	0.9873718586876217	0.00023819802495727912
Praeruptorin A	OhGene003887	0.9804559884415286	0.0005692199844034519
Homovanillic acid	OhGene003887	0.9977897824611038	7.3221938294868605e-06
N', N''-DiFeruloylspermidine	OhGene003887	0.9983510113892223	4.076503222941254e-06
Riboflavin-5'-monophosphate	OhGene003887	-0.9823968782160863	0.00046207750604596823
N-Feruloylspermidine	OhGene003887	0.9988985205795613	1.819217181713917e-06
Pyridoxine	OhGene003887	-0.9744318739578395	0.0009722362903409674
Orsellinic acid ethyl ester	OhGene003887	0.9915234671860709	0.00010747288655964062
Germacrone	OhGene003887	0.9922689076303344	8.942364096173338e-05
Hypoxanthine	OhGene003887	0.9736716756437379	0.0010306458524409607
1,2,3,7-Tetramethoxyxanthone	OhGene003887	0.9920661077353072	9.417026374587813e-05
Aflatoxin B1	OhGene003887	0.989608109603665	0.00016142596169058132
Dihydrosphingosine	OhGene003887	-0.9807565514078358	0.0005519024468362972
Isorhamnetin	OhGene003887	0.9916457024220654	0.00010439989090534344
Camelliaside A	OhGene003887	0.9800557142095836	0.0005926951390247347
MAG (18:1)	OhGene003887	0.9785672382758692	0.0006841222008747802
Coumalic acid	OhGene003887	-0.9830365071506029	0.0004291994263657485
N-[(Tert-butoxy)carbonyl]-L-tryptophan	OhGene003887	0.9926008886961527	8.191773311881698e-05
Sauchinone	OhGene003887	0.9781778912693422	0.0007091107517602101
tZROG	OhGene003887	0.9889614461247469	0.00018210198540266468
di-C,C-pentosyl-apigenin	OhGene003887	0.996888998339474	1.4502442345271356e-05
Sugiol	OhGene003887	0.9890017791240305	0.00018077611651370307
Tetranor-12(S)-HETE	OhGene003887	0.9917850242596782	0.00010095154240771037
Monoolein	OhGene003887	0.9929967731277647	7.339604265153873e-05
Phenylglyoxylic acid	OhGene003887	0.9856455876269477	0.0003075948745965089
Verbascoside	OhGene003887	0.9744862785368131	0.000968120896076521
Phytocassane E	OhGene003887	0.9813272723922313	0.0005197508174421701
Polyphyllin V	OhGene003887	-0.9743190153036324	0.0009808009911539046
(+)-Isolariciresinol	OhGene003887	0.9936262768217048	6.080705655877858e-05
Arabidopyl ketoadipic acid	OhGene003887	0.9979844893879293	6.0893307537791165e-06
Orsellinic acid	OhGene003887	0.9990012322454599	1.495807387355118e-06
5-O-Caffeoylshikimic acid	OhGene003887	0.9649549408796533	0.001820713850351489
PC (14:0e/4:0)	OhGene003887	-0.979005785329495	0.0006565089003881224
Glycyl-L-leucine	OhGene003887	0.9803989196159539	0.0005725381377379333
Emodin-3-methyl ether/Physcion	OhGene003887	0.9903699454253525	0.00013866039090086526
4-Hydroxybenzoic acid	OhGene003887	0.9684066718067761	0.0014814403226764289
Cuminaldehyde	OhGene003887	-0.9922299839668779	9.032517356400978e-05
Methyl linoleate	OhGene003887	0.9897186930373444	0.0001580145151116019
Methionine sulfoxide	OhGene003887	0.9505861910027399	0.003602259324908399
Guanine	OhGene003887	-0.9885819197788009	0.0001948145317554357
2-(Dimethylamino)Guanosine	OhGene003887	0.9680371945946047	0.0015161044585927748
Ginkgolic Acid (C13:0)	OhGene003887	0.9891253750068896	0.00017674320029857768
Nicotianamine	OhGene003887	-0.990218958722507	0.00014303528262133754
Picropodophyllin	OhGene003887	0.9355197875210541	0.006102502083168506
Tanshinlactone	OhGene003887	0.9740237786105667	0.001003382205975648
Isopropyl myristate	OhGene003887	-0.9851670341785089	0.0003283935611983141
Lobetyolin	OhGene003887	0.963901403073649	0.0019311428522195504
trans-Anethole	OhGene003887	0.9895657521905191	0.00016274228434235547
Lactucin	OhGene003887	0.9890761563457816	0.00017834376717379728
O-p-coumaroyl-O-salicyloyl quinic acid	OhGene003887	0.9489496930564711	0.003842678792333604
Methyl linolenate	OhGene003887	0.9580820756982965	0.0025988413148246813
5-Methyltetrahydrofolic acid	OhGene003887	-0.9853272724741519	0.0003213539616447022
Asarylaldehyde	OhGene003887	0.9918653371466621	9.898996314228927e-05
Trachelogenin	OhGene003887	0.9971158896687143	1.2465143456424945e-05
Aflatoxin G2	OhGene003887	0.9958618473086474	2.5651030045431904e-05
6,7-Dimethoxy-4-Methylcoumarin	OhGene003887	0.9898816177094774	0.0001530545218771379
Isobavachin	OhGene003887	0.9943728347755402	4.7408390634098064e-05
Antiarol	OhGene003887	0.9938359185776194	5.6876744762620155e-05
Polygalic acid	OhGene003887	0.9565492694942614	0.0027909322216907837
Canthaxanthin	OhGene003887	-0.965588788806039	0.0017558234849489936
Phe-Pro	OhGene003887	0.9837049609469374	0.00039612904962056384
N6-Succinyl Adenosine	OhGene003887	0.9917267479966759	0.00010238690967214485
beta-Tocopherol	OhGene003887	-0.9602058547057502	0.002343852512635675
Arbutin	OhGene003887	0.9930419521779108	7.245320928386946e-05
Nitidine	OhGene003887	0.9886177464323196	0.00019359622652536783
Trifolirhizin	OhGene003887	0.9870977998410648	0.00024862625962549477
N'-Formylkynurenine	OhGene003887	0.9692029076143278	0.0014080864301457528
9,17-Octadecadiene-12,14-diyne-1,11,16-triol	OhGene003887	0.9846484193974298	0.0003516975791124975
Baohuoside I	OhGene003887	0.943180681382579	0.004750933714676588
di-C,C-pentosyl-luteolin	OhGene003887	0.9560015670141742	0.00286120570825941
Wikstromol	OhGene003887	0.9903842095125317	0.00013825058557888386
Schisantherin A	OhGene003887	0.9873398441529082	0.00023940473709278828
Tianshic acid	OhGene003887	0.9991397687239347	1.1096784878346529e-06
Toddalolactone	OhGene003887	0.9222008620381098	0.008843611152001246
m-Cresol	OhGene003887	0.9642226741057742	0.0018971277786716933
Fraxinellone	OhGene003887	0.9890524451999628	0.00017911740764241043
Avocadyne 1-acetate	OhGene003887	0.9912865441651928	0.00011355568730545424
Rotenone	OhGene003887	-0.9747524556932079	0.0009481108619811017
dUMP	OhGene003887	0.9316734580056817	0.0068432827224431374
9-Hydroxy-(10E,12Z,15Z)-Octadecatrienoic Acid	OhGene003887	0.9883015620118871	0.00020447969123547647
alpha-Asarone	OhGene003887	0.9873582761069734	0.00023870961741438417
Alternariol	OhGene003887	0.9926900309111759	7.995816565149402e-05
Xanthurenic acid O-hexoside	OhGene003887	0.9883313149982305	0.00020344292087625708
Epicatechin	OhGene003887	0.9933785170772249	6.562089787676365e-05
Procyanidin B2	OhGene003887	0.9786503473398762	0.0006788458353585283
Glutaric Acid	OhGene003887	-0.9837865469866592	0.000392183023611363
1-Deoxynojirimycin	OhGene003887	-0.9806166274117273	0.0005599313861397175
9-Oxo-10(E),12(E)-octadecadienoic acid	OhGene003887	0.9884173235186366	0.00020046063506767785
Cantharidin	OhGene003887	0.9962641491811632	2.090880215799022e-05
Resveratrol	OhGene003887	0.969422220362979	0.001388205790026556
Mesalamine	OhGene003887	0.9383731980827954	0.005579769005204639
Chlorogenic acid methyl ester	OhGene003887	0.9911587429233575	0.00011690618911745437
Artemether	OhGene003887	0.9878105632753572	0.00022196798381158604
Aflatoxin G1	OhGene003887	0.9974614950786196	9.657831781768031e-06
Schisandrin C	OhGene003887	0.990653608199265	0.00013062433232590182
Nodakenetin	OhGene003887	0.953133028518431	0.0032432975673448413
Integrifoside A	OhGene003887	0.9402461509152669	0.005249107489936633
Nepodin	OhGene003887	0.9621482911084642	0.0021220117457413533
PC (16:2e/2:0)	OhGene003887	0.9911660764913967	0.00011671261506888476
Stachydrine	OhGene003887	0.9923799476985141	8.687656569675753e-05
3-N-butyl-4,5-dihydrophthalide	OhGene003887	0.9612900885047786	0.002218683298227707
L(-)-Malic acid	OhGene003887	0.9853743660014374	0.00031929947617621374
Apigenin	OhGene003887	0.988633501042885	0.00019306168733357234
gamma-Glutamate-Cysteine	OhGene003887	-0.953982751696977	0.0031276579454289767
Glutathione (reduced)	OhGene003887	-0.9645704778092266	0.0018606400916641895
6-Methylcoumarin	OhGene003887	0.9964095634465796	1.931370938616348e-05
Sinapaldehyde glucoside	OhGene003887	0.9788684973186721	0.0006650925734676306
Curcumol	OhGene003887	0.9868951381420434	0.00025648080899448366
L-Cysteine-glutathione gisulfide	OhGene003887	-0.9184507437305806	0.009704259054299575
4-Ethylphenol	OhGene003887	0.9332085421260647	0.006542666619602345
Nodakenin	OhGene003887	0.9756224327162628	0.0008841553029101769
5-O-Methylvisammioside	OhGene003887	0.9804141023862672	0.0005716544305169058
DIMBOA glucoside	OhGene003887	0.9920473299257244	9.461595880983708e-05
D-Erythrose 4-phosphate	OhGene003887	-0.9224359144675149	0.008790961011076582
Abscisic Acid	OhGene003887	0.9754877528459597	0.0008939112957666647
Kaji-ichigoside F1	OhGene003887	-0.9669597497925142	0.0016194528717194453
Prohydrojasmon	OhGene003887	0.9834246719794508	0.0004098352832499055
Fragransin A2	OhGene003887	0.8164728346967267	0.047432529390426005
Mosloflavone	OhGene003887	0.987443353001392	0.00023551417637374675
PC (14:0e/3:0)	OhGene003887	-0.9790284054681165	0.000655099930626781
7-Methoxy-4-methylcoumarin	OhGene003887	0.9170122601632131	0.010044680616511023
Phosphocholine	OhGene003887	-0.9105035770849346	0.01165599886268749
Cimifugin	OhGene003887	0.9650115813099153	0.0018148679372650982
Glycerophosphocholine	OhGene003887	-0.9356848240330627	0.006071644796446697
Saikosaponin E	OhGene003887	-0.9815279443763456	0.0005086737702305433
Nicotinate ribonucleoside	OhGene003887	0.9785938146852702	0.0006824327324245275
N,N,N-Trimethyllysine	OhGene003887	-0.9954747588565909	3.067037760070394e-05
PC (14:0e/2:0)	OhGene003887	0.9782094125602523	0.0007070711423949557
DL-m-Tyrosine	OhGene003887	0.9141232914780167	0.010745551435546967
Eupalinolide A	OhGene003887	0.9813473861707206	0.0005186351952697493
Glu-Gln	OhGene003887	0.9869662907601215	0.0002537092973549776
Dulcitol	OhGene003887	0.8591072847583442	0.02837772227091875
Isosakuranetin	OhGene003887	0.9911628227638208	0.00011679847947767901
L-Glutamic acid	OhGene003887	0.9820014252420749	0.0004830077325877322
5-Methoxyindoleacetic acid	OhGene003887	-0.9823310608618923	0.0004655290698855169
Polydatin	OhGene003887	0.9070863712219042	0.012548354615771914
Pyridoxal 5'-Phosphate	OhGene003887	0.9762260688600759	0.000841081192184088
Ferulaldehyde	OhGene003887	0.9584629219049783	0.002552160725278311
Praeruptorin E	OhGene003887	0.8794932193165731	0.020907833529386913
Bakuchiol	OhGene003887	0.9891593027768589	0.00017564407117438805
Formononetin	OhGene003887	-0.9250248081690073	0.008221190834837267
Adenosine 5'-monophosphate	OhGene003887	-0.9162055112883043	0.01023809232190094
LPC 18:3	OhGene003887	0.985985042661826	0.0002932521416289999
trans-Cinnamaldehyde	OhGene003887	0.9401244872322316	0.005270286381087045
Valepotriate	OhGene003887	0.9938824952521697	5.6021326175700074e-05
Lycoperodine 1	OhGene003887	0.9299897347992279	0.007180580389933147
16,16-Dimethyl prostaglandin A1	OhGene003887	-0.9001934931657162	0.014444904994860036
Tectoridin	OhGene003887	0.9279977459122086	0.007589845362248894
N-Acetylglucosamine	OhGene003887	0.8793745071026497	0.0209481831127053
Artemisinin	OhGene003887	0.9793010889494562	0.000638233206386595
Trehalose 6-phosphate	OhGene003887	-0.9025706081389776	0.013776306009089995
Thymidine	OhGene003887	0.9105360945343973	0.011647660398724216
1-Linoleoyl-Rac-Glycerol	OhGene003887	0.9708150539219542	0.001265212315807407
Kavain	OhGene003887	0.8572354158964638	0.029117695359678925
Isochlorogenic acid C	OhGene003887	-0.9084497396833376	0.012188513273898072
N', N''-Feruloyl, Caffeoylspermidine	OhGene003887	0.7884985186894904	0.062368780063085556
Artemisic acid	OhGene003887	-0.8627952160730161	0.026946278592151342
D-Glucose 1-phosphate	OhGene003887	0.9757885689756054	0.0008721937979318297
(+)-Dihydrojasmonic acid	OhGene003887	0.9240954257598383	0.008423594316995428
Ethyl paraben	OhGene003887	0.7039777673947041	0.1184736531775478
Pinoresinol 4-O-glucoside	OhGene003887	-0.980781594041543	0.0005504715598573348
Schisantherin B	OhGene003887	-0.9585709601609516	0.0025389943289124556
L-Phenylalanine	OhGene014063	0.9804921102343032	0.0005671247052197485
N-Acetylputrescine	OhGene014063	0.9815441549291333	0.0005077841273965378
Lactobionic acid	OhGene014063	-0.9780991399713717	0.0007142191567485626
4-Guanidinobutanoic acid	OhGene014063	0.9712878753124272	0.0012247442178066417
9-HpOTrE	OhGene014063	0.9759335110995611	0.000861824226287621
Linderane	OhGene014063	0.9751446540716123	0.0009190046618552756
(2S)-Isoxanthohumol	OhGene014063	0.9721609712504778	0.0011517294985579404
Valerophenone	OhGene014063	0.9807091400472947	0.0005546164925185441
Ferulic acid O-hexoside	OhGene014063	-0.9788413668161741	0.0006667954067831471
Tanshinone IIA sulfonate	OhGene014063	-0.9780348947068723	0.0007184000692035732
Isobutyl 4-hydroxybenzoate	OhGene014063	0.9831145587337787	0.00042527001744088386
Farrerol	OhGene014063	0.9796587209783144	0.0006164431669283509
5-Acetylsalicylic acid	OhGene014063	0.9845264949730901	0.00035729163104081794
13-HPODE	OhGene014063	0.9806494437305235	0.0005580431917910685
Roseoside	OhGene014063	0.975936453750724	0.000861614337676359
Sattabacin	OhGene014063	0.9759653862758935	0.0008595520358901954
Eriodictyol	OhGene014063	-0.9775576643324742	0.0007498360095445346
trans-beta-Ionone	OhGene014063	0.9842743233237361	0.0003690009047889034
Oxidized glutathione	OhGene014063	-0.9756010834477158	0.0008856982689071782
Kirenol	OhGene014063	0.982944776499063	0.00043384045576281584
L-Ergothioneine	OhGene014063	-0.9792419376274136	0.0006418734352023896
Vitamin C	OhGene014063	-0.9765374368161828	0.0008192798315773521
Agarotetrol	OhGene014063	0.9863704383661047	0.00027738147807824056
delta-Tridecalactone	OhGene014063	0.9708488739249019	0.0012622960863994264
Zeatin-7-N-glucoside	OhGene014063	0.9615019460007345	0.0021946212565662395
2-deoxyglucose-6-phosphate	OhGene014063	-0.9786384388284922	0.0006796006292941978
Vitamin B2	OhGene014063	0.9855615342182006	0.0003111989528133471
o-Veratraldehyde	OhGene014063	0.968682389329518	0.0014558310646015824
Furanodiene	OhGene014063	0.9898654790373553	0.00015354232191355048
L-Palmitoylcarnitine	OhGene014063	0.9598642224624456	0.0023839939843420025
Isofraxidin	OhGene014063	-0.975074655256705	0.0009241664963665826
D-Gluconic acid	OhGene014063	-0.9767043613505624	0.0008077090525634124
Isoeugenol	OhGene014063	0.9779646033821991	0.0007229883168426076
Aleuritic Acid	OhGene014063	0.9913596576877928	0.00011166074830445514
Yamogenin	OhGene014063	0.9609176984588916	0.0022612917731281022
Phloretin	OhGene014063	0.9789622265518235	0.0006592263353770301
Ethyl ferulate	OhGene014063	0.9788072604872641	0.0006689391411359764
Trigonelline	OhGene014063	-0.9787940824545299	0.0006697683539318042
LPE 18:2	OhGene014063	0.987075143748542	0.0002494983027253203
Yuheinoside	OhGene014063	0.9759008555214049	0.0008641551317169211
L-Hisidine	OhGene014063	0.9806173911684852	0.0005598874048847834
Anise oil	OhGene014063	0.9944068656963845	4.683724157398336e-05
Leucosceptoside A	OhGene014063	0.974358836803596	0.00097777473692817
Sedanolide	OhGene014063	0.9821436101403872	0.00047542922739229556
Nandrolone	OhGene014063	0.9889077745436258	0.00018387381870868508
1,11-Undecanedicarboxylic acid	OhGene014063	0.9864648971734964	0.00027355870407699584
Salicylic acid	OhGene014063	-0.9786557556908999	0.0006785031768016221
Lithospermoside	OhGene014063	0.9758110373553444	0.0008705823181904847
Inositol	OhGene014063	-0.9791818473310455	0.0006455819741818045
Flavokawain A	OhGene014063	0.9835918223272262	0.00040163366896628334
5,6,7-Trimethoxyflavone	OhGene014063	0.9499001150629613	0.003702122388769549
6-Demethoxytangeretin	OhGene014063	0.9846130531110897	0.0003533157094222065
Uric acid	OhGene014063	0.9739105802662753	0.0010121077492565409
1,7-Diphenylhept-4-en-3-one	OhGene014063	0.9953887192023204	3.1846838961267435e-05
3-Butylidenephthalide	OhGene014063	0.9773738614400016	0.0007621215822377788
Aurantio-obtusin	OhGene014063	0.9920131010755128	9.543108728967828e-05
Alisol B 23-acetate	OhGene014063	-0.9742036413368924	0.0009895950596296504
Picrotoxinin	OhGene014063	0.9848958259574995	0.0003404812067794154
Neocryptotanshinone	OhGene014063	0.9593693216889823	0.002442740411337982
Methyl Dihydrojasmonate	OhGene014063	0.9911701361188707	0.0001166055274647195
4-Hydroxymephenytoin	OhGene014063	-0.9675727368262852	0.0015602420175886112
10-Gingerol	OhGene014063	0.9523818723743034	0.0033472423971261087
3-Hydroxy-3-Methylpentane-1,5-Dioic Acid	OhGene014063	-0.9693539945335	0.0013943754548650315
D-(+)-Glucose	OhGene014063	-0.9737866751729514	0.0010217015067121896
beta,beta-Dimethylacrylalkannin	OhGene014063	0.947560195800017	0.004052796621065252
Shikonin	OhGene014063	0.9482090605293468	0.0039539926618631675
3',4'-Dihydroxyphenylacetone	OhGene014063	0.9791526161169417	0.0006473898458022043
MAG (18:3)	OhGene014063	0.9770257821452936	0.0007856589642613213
Leu-Pro	OhGene014063	0.9779287610600123	0.0007253334953932909
Cytidine	OhGene014063	-0.9764546847640958	0.0008250462563972457
Demethoxycurcumin	OhGene014063	0.9656089509333504	0.0017537784759879902
1-Methyladenine	OhGene014063	-0.9701628350255451	0.0013221032568264972
Glycitein	OhGene014063	0.9719920630191793	0.0011656814643469238
Dihydroartemisinic acid	OhGene014063	0.9464524448171081	0.004224241457825149
Cinnamyl acetate	OhGene014063	0.980902829550056	0.0005435704914341829
Hexadecanedioic acid	OhGene014063	0.9885458605623194	0.00019604458924397377
Palmitoylethanolamide	OhGene014063	-0.980469903351489	0.0005684123822658554
7-O-Methylmangiferin	OhGene014063	0.979729109842439	0.0006121987361918349
N-Sinapoylputrescine	OhGene014063	0.9905754984966222	0.0001328132949795802
L-5-Hydroxytryptophan	OhGene014063	0.9439517455835394	0.004624075050274173
5-Phenyl-2,4-pentadienoic acid	OhGene014063	0.9505505621810618	0.003607412308631741
Ethyl oleate	OhGene014063	0.9435667191645526	0.00468721081554665
Homoveratrumic acid	OhGene014063	0.9726592233863792	0.0011110582365275363
Sinapyl aldehyde	OhGene014063	0.9532808297565029	0.0032230347828260185
5-Methyl-7-methoxyisoflavone	OhGene014063	0.9879869078028223	0.00021560474520582467
(-)-Arctigenin	OhGene014063	0.9640751550220437	0.001912709526603417
2'-O-methyladenosine	OhGene014063	-0.9615010390568333	0.002194723988205855
Nobiletin	OhGene014063	0.9864291379507216	0.0002750027838662222
Mycophenolic acid	OhGene014063	0.9737877671126505	0.0010216167638142778
2,3,5,6-Tetramethylpyrazine	OhGene014063	0.9716360787547373	0.0011953584847038854
Bisulfurous Acid	OhGene014063	0.9553016787547722	0.0029522576029780948
Baohuoside II	OhGene014063	0.9929710200944173	7.393619891613205e-05
Diosbulbin B	OhGene014063	0.9724870746379919	0.0011250284863631055
19-Nortestosterone	OhGene014063	0.9763256408508021	0.0008340784751380132
Kinsenoside	OhGene014063	-0.9620988400107121	0.00212752442389358
Sakuranin	OhGene014063	0.9591407216744494	0.0024701140511633984
Rosmarinic acid	OhGene014063	-0.9797697393182551	0.0006097554177643305
Citral	OhGene014063	0.9832898118875695	0.0004165125839845485
Picramnioside F	OhGene014063	-0.9761982473238697	0.0008430430203950425
Rutin	OhGene014063	0.9894306246589353	0.0001669771812327097
Guanosine	OhGene014063	-0.9656573792150401	0.0017488712921791428
Polypodine B	OhGene014063	0.9697681696423363	0.001357129954409932
Xanthurenic acid	OhGene014063	0.9888948075993229	0.00018430317180158205
Methyl jasmonate	OhGene014063	0.9772190469991822	0.0007725463931223885
Sinapinic acid	OhGene014063	0.992395645426243	8.651944722864578e-05
Adenosine	OhGene014063	-0.9742198662631014	0.0009883560076378735
Dehydroepiandrosterone (DHEA)	OhGene014063	0.9645718896915639	0.0018604926859987258
PC (14:1e/4:0)	OhGene014063	0.9864747016729405	0.00027316342585557437
Ethyl caffeate	OhGene014063	0.976185620793473	0.0008439341246689028
O-Phospho-L-Tyrosine	OhGene014063	-0.9796479996192204	0.0006170909400851922
Genipin	OhGene014063	0.9847811780646653	0.0003456563766386478
Myrislignan	OhGene014063	0.9822329971792929	0.00047069536103258553
Artesunate	OhGene014063	0.9765028567527865	0.000821687039845033
Curcumin	OhGene014063	0.9783694821408525	0.0006967587184741837
Praeruptorin A	OhGene014063	0.9692512574778933	0.0014036915100616944
Homovanillic acid	OhGene014063	0.9961954772178339	2.1684056319927144e-05
N', N''-DiFeruloylspermidine	OhGene014063	0.9974124530346319	1.0034436616910894e-05
Riboflavin-5'-monophosphate	OhGene014063	-0.9735193039838648	0.0010425563992734498
N-Feruloylspermidine	OhGene014063	0.993734305756095	5.8765394328970055e-05
Pyridoxine	OhGene014063	-0.9631599388783357	0.0020107856719895683
Orsellinic acid ethyl ester	OhGene014063	0.9820390753954331	0.00048099516842248024
Germacrone	OhGene014063	0.9819330462330585	0.00048667356690860943
Hypoxanthine	OhGene014063	0.9572122573883322	0.0027070186714201515
1,2,3,7-Tetramethoxyxanthone	OhGene014063	0.9840939035352362	0.00037749370486212923
Aflatoxin B1	OhGene014063	0.9798355611027693	0.0006058074172941358
Dihydrosphingosine	OhGene014063	-0.9703076797863203	0.0013093619417743208
Isorhamnetin	OhGene014063	0.9821929837457586	0.0004728115299586806
Camelliaside A	OhGene014063	0.9650183021785266	0.0018141748863795143
MAG (18:1)	OhGene014063	0.963444224509604	0.0019800618893019138
Coumalic acid	OhGene014063	-0.9714265627357295	0.0012129977082658164
N-[(Tert-butoxy)carbonyl]-L-tryptophan	OhGene014063	0.9826591169219094	0.00044845208313967576
Sauchinone	OhGene014063	0.9646006812372023	0.0018574880018294147
tZROG	OhGene014063	0.9767410945588824	0.0008051737607283256
di-C,C-pentosyl-apigenin	OhGene014063	0.996072047203533	2.3112917931987784e-05
Sugiol	OhGene014063	0.9772078277530256	0.000773304599277002
Tetranor-12(S)-HETE	OhGene014063	0.9874019427116443	0.00023706684572706276
Monoolein	OhGene014063	0.9922339591776485	9.023289472303837e-05
Phenylglyoxylic acid	OhGene014063	0.972768071178856	0.0011022696220414079
Verbascoside	OhGene014063	0.9602101575730966	0.002343349073380737
Phytocassane E	OhGene014063	0.968622318411863	0.0014613917649063174
Polyphyllin V	OhGene014063	-0.9662431936152338	0.0016900496545684603
(+)-Isolariciresinol	OhGene014063	0.9843207348868455	0.00036683174152574085
Arabidopyl ketoadipic acid	OhGene014063	0.9986781937043206	2.619603113548863e-06
Orsellinic acid	OhGene014063	0.9953333782249927	3.261522483809063e-05
5-O-Caffeoylshikimic acid	OhGene014063	0.9518423161531062	0.003422901022688775
PC (14:0e/4:0)	OhGene014063	-0.9693076152301187	0.0013985772660407196
Glycyl-L-leucine	OhGene014063	0.966992754961936	0.0016162370001360457
Emodin-3-methyl ether/Physcion	OhGene014063	0.9788625639489673	0.0006654647939784484
4-Hydroxybenzoic acid	OhGene014063	0.951536013035581	0.003466221959396541
Cuminaldehyde	OhGene014063	-0.9871662134993303	0.0002460022126101381
Methyl linoleate	OhGene014063	0.9785214360089133	0.0006870387275574608
Methionine sulfoxide	OhGene014063	0.9274220528121355	0.00771018333867121
Guanine	OhGene014063	-0.9771687507252083	0.0007759483388248611
2-(Dimethylamino)Guanosine	OhGene014063	0.9513935637394015	0.003486460034628258
Ginkgolic Acid (C13:0)	OhGene014063	0.9856671879418873	0.00030667206102172247
Nicotianamine	OhGene014063	-0.9830007867899453	0.0004310037156990038
Picropodophyllin	OhGene014063	0.9259864836484999	0.008014277860479419
Tanshinlactone	OhGene014063	0.9630468180789581	0.0020230760004586253
Isopropyl myristate	OhGene014063	-0.9721458108996508	0.0011529783578706622
Lobetyolin	OhGene014063	0.9497614651661277	0.0037224667935530768
trans-Anethole	OhGene014063	0.9784293827744017	0.0006929189785209799
Lactucin	OhGene014063	0.9882518826485688	0.00020621666458928484
O-p-coumaroyl-O-salicyloyl quinic acid	OhGene014063	0.9311365010006194	0.006949990636357993
Methyl linolenate	OhGene014063	0.9366531251962456	0.0058921398106500655
5-Methyltetrahydrofolic acid	OhGene014063	-0.9746831193907786	0.0009533033086921778
Asarylaldehyde	OhGene014063	0.9819092570507701	0.0004879521469101008
Trachelogenin	OhGene014063	0.9931684121204412	6.984647230561745e-05
Aflatoxin G2	OhGene014063	0.9911450843837477	0.00011726714096806516
6,7-Dimethoxy-4-Methylcoumarin	OhGene014063	0.9783283512176537	0.0006994013842233579
Isobavachin	OhGene014063	0.9968198321057753	1.5154120490331602e-05
Antiarol	OhGene014063	0.9848120566573927	0.0003442587055091609
Polygalic acid	OhGene014063	0.9347265672934049	0.006251878846323008
Canthaxanthin	OhGene014063	-0.9547731088581736	0.0030219523609761566
Phe-Pro	OhGene014063	0.9694866194162133	0.0013823946003521383
N6-Succinyl Adenosine	OhGene014063	0.9808562549069548	0.0005462165359426998
beta-Tocopherol	OhGene014063	-0.9490425460179346	0.003828833529351433
Arbutin	OhGene014063	0.983099132352631	0.0004260452146185934
Nitidine	OhGene014063	0.9786948741920464	0.0006760272909078632
Trifolirhizin	OhGene014063	0.9743038511431169	0.0009819546175031991
N'-Formylkynurenine	OhGene014063	0.955943062496617	0.0028687630526993465
9,17-Octadecadiene-12,14-diyne-1,11,16-triol	OhGene014063	0.9809066711743232	0.0005433525222598822
Baohuoside I	OhGene014063	0.9324300895836035	0.006694287463990903
di-C,C-pentosyl-luteolin	OhGene014063	0.9420514731380814	0.0049397511512176044
Wikstromol	OhGene014063	0.9853439586561319	0.0003206252662826203
Schisantherin A	OhGene014063	0.9752013963625892	0.0009148309057038458
Tianshic acid	OhGene014063	0.9996116805248769	2.261587444017819e-07
Toddalolactone	OhGene014063	0.895245925508384	0.015885369158925643
m-Cresol	OhGene014063	0.9484507911520845	0.003917490003397402
Fraxinellone	OhGene014063	0.9772432528853412	0.0007709117957893568
Avocadyne 1-acetate	OhGene014063	0.9802400338968293	0.0005818266893625579
Rotenone	OhGene014063	-0.9612461630978378	0.002223688395643241
dUMP	OhGene014063	0.9258202206420422	0.008049867200252856
9-Hydroxy-(10E,12Z,15Z)-Octadecatrienoic Acid	OhGene014063	0.9760678575249311	0.0008522676284610942
alpha-Asarone	OhGene014063	0.9746298545485866	0.0009573017458346548
Alternariol	OhGene014063	0.9880789739364267	0.00021231923996524576
Xanthurenic acid O-hexoside	OhGene014063	0.9761424343729962	0.0008469854908614594
Epicatechin	OhGene014063	0.9851247519428907	0.00033026376172372215
Procyanidin B2	OhGene014063	0.9638475618005466	0.0019368725851972184
Glutaric Acid	OhGene014063	-0.9733409031817087	0.0010565877554821058
1-Deoxynojirimycin	OhGene014063	-0.9669822004937163	0.001617265035176678
9-Oxo-10(E),12(E)-octadecadienoic acid	OhGene014063	0.9766697030036764	0.0008101047644057093
Cantharidin	OhGene014063	0.98900229363748	0.00018075923406272375
Resveratrol	OhGene014063	0.9662513588117803	0.0016892368149531468
Mesalamine	OhGene014063	0.9129546964566593	0.011035561181763036
Chlorogenic acid methyl ester	OhGene014063	0.9810455121935564	0.0005355039978731221
Artemether	OhGene014063	0.9753622728957765	0.0009030486283438091
Aflatoxin G1	OhGene014063	0.9982878239821849	4.394810411980903e-06
Schisandrin C	OhGene014063	0.9922249935735866	9.044108500874495e-05
Nodakenetin	OhGene014063	0.9587163183558322	0.0025213327912356263
Integrifoside A	OhGene014063	0.9245709073215902	0.008319743310896487
Nepodin	OhGene014063	0.9580268271641015	0.0026056477962132863
PC (16:2e/2:0)	OhGene014063	0.9803961441402458	0.0005726997565172671
Stachydrine	OhGene014063	0.9842048884516108	0.00037225799720237734
3-N-butyl-4,5-dihydrophthalide	OhGene014063	0.9478298035497679	0.0040115975178036814
L(-)-Malic acid	OhGene014063	0.9719143706887823	0.0011721268523668571
Apigenin	OhGene014063	0.977701566983523	0.0007402865577711923
gamma-Glutamate-Cysteine	OhGene014063	-0.9409692926134697	0.005124086699747486
Glutathione (reduced)	OhGene014063	-0.953342400798771	0.0032146121446511204
6-Methylcoumarin	OhGene014063	0.9941612347649025	5.103724400911695e-05
Sinapaldehyde glucoside	OhGene014063	0.9676729499610205	0.0015506657458202928
Curcumol	OhGene014063	0.9950712968840313	3.6378307298057975e-05
L-Cysteine-glutathione gisulfide	OhGene014063	-0.902183221661086	0.013884221746415317
4-Ethylphenol	OhGene014063	0.9068041270103518	0.012623481099376473
Nodakenin	OhGene014063	0.9597764762139237	0.0023943583382100625
5-O-Methylvisammioside	OhGene014063	0.9657451497878549	0.0017399949136606419
DIMBOA glucoside	OhGene014063	0.9817247723700073	0.0004979241010829099
D-Erythrose 4-phosphate	OhGene014063	-0.9134689928933148	0.010907467344697972
Abscisic Acid	OhGene014063	0.9599305104748073	0.0023761789214584114
Kaji-ichigoside F1	OhGene014063	-0.9568412314853257	0.002753823477198374
Prohydrojasmon	OhGene014063	0.9933288033745374	6.660884627272164e-05
Fragransin A2	OhGene014063	0.778210452451829	0.06833092426639996
Mosloflavone	OhGene014063	0.978535572331505	0.0006861379193830913
PC (14:0e/3:0)	OhGene014063	-0.964237121088303	0.0018956051959147851
7-Methoxy-4-methylcoumarin	OhGene014063	0.8894151890374096	0.017667329773835748
Phosphocholine	OhGene014063	-0.8924555052941239	0.01672680746761277
Cimifugin	OhGene014063	0.9464324715485453	0.004227364678029523
Glycerophosphocholine	OhGene014063	-0.9242551074065688	0.00838864797076139
Saikosaponin E	OhGene014063	-0.9683821812825328	0.0014837257380355081
Nicotinate ribonucleoside	OhGene014063	0.9642829741619828	0.0018907766911544406
N,N,N-Trimethyllysine	OhGene014063	-0.9880886829410507	0.00021197422541827083
PC (14:0e/2:0)	OhGene014063	0.964261410728136	0.0018930466459810985
DL-m-Tyrosine	OhGene014063	0.9044996135175192	0.013244988502708142
Eupalinolide A	OhGene014063	0.9918587942327828	9.914905058602342e-05
Glu-Gln	OhGene014063	0.9755981456111239	0.0008859106982545638
Dulcitol	OhGene014063	0.8242661238899152	0.043610051311868556
Isosakuranetin	OhGene014063	0.9802679460894281	0.0005801895507136325
L-Glutamic acid	OhGene014063	0.9714321259141102	0.0012125276889905267
5-Methoxyindoleacetic acid	OhGene014063	-0.9704511239034225	0.0012968040229557644
Polydatin	OhGene014063	0.9056099381749271	0.01294374229500845
Pyridoxal 5'-Phosphate	OhGene014063	0.9808249594961089	0.0005479981071578161
Ferulaldehyde	OhGene014063	0.9686457491061458	0.001459221563323667
Praeruptorin E	OhGene014063	0.8526103550902093	0.030984636378083377
Bakuchiol	OhGene014063	0.9770923165240345	0.0007811324028869811
Formononetin	OhGene014063	-0.9035072224250096	0.013517069001695338
Adenosine 5'-monophosphate	OhGene014063	-0.9057066089130117	0.012917672648886817
LPC 18:3	OhGene014063	0.9847827926903219	0.00034558322333990625
trans-Cinnamaldehyde	OhGene014063	0.9555373065684691	0.0029214468199024062
Valepotriate	OhGene014063	0.9861265432419901	0.0002873740720738469
Lycoperodine 1	OhGene014063	0.9052199570463151	0.01304916809298184
16,16-Dimethyl prostaglandin A1	OhGene014063	-0.8749643305539344	0.022473479209515805
Tectoridin	OhGene014063	0.9237738054778503	0.008494195509174856
N-Acetylglucosamine	OhGene014063	0.867585279205635	0.02513963019154755
Artemisinin	OhGene014063	0.9662406530375867	0.001690302606720552
Trehalose 6-phosphate	OhGene014063	-0.8931934447150287	0.01650225499814775
Thymidine	OhGene014063	0.9156596598715065	0.010369970685097147
1-Linoleoyl-Rac-Glycerol	OhGene014063	0.9534918836909863	0.003194208682590366
Kavain	OhGene014063	0.8853473819230986	0.018964267141391634
Isochlorogenic acid C	OhGene014063	-0.8992254981851441	0.014721542586572937
N', N''-Feruloyl, Caffeoylspermidine	OhGene014063	0.77543460250204	0.06998205305189206
Artemisic acid	OhGene014063	-0.8524996233478479	0.03103000593945114
D-Glucose 1-phosphate	OhGene014063	0.9616960912788821	0.0021726845900999587
(+)-Dihydrojasmonic acid	OhGene014063	0.9013137943117564	0.014127899929906734
Ethyl paraben	OhGene014063	0.6577537191792839	0.15565469099545182
Pinoresinol 4-O-glucoside	OhGene014063	-0.9809876708670339	0.0005387668080316966
Schisantherin B	OhGene014063	-0.9696538706419746	0.0013673586639046133
L-Phenylalanine	novel.6726	0.9927892820432214	7.780422150873439e-05
N-Acetylputrescine	novel.6726	0.9938863289261587	5.595120573630283e-05
Lactobionic acid	novel.6726	-0.9914184061698694	0.00011014963861125245
4-Guanidinobutanoic acid	novel.6726	0.986699739447616	0.00026416900850693097
9-HpOTrE	novel.6726	0.9908067583401725	0.00012638505173268694
Linderane	novel.6726	0.9904901900976211	0.00013522470968173282
(2S)-Isoxanthohumol	novel.6726	0.9881929876656266	0.00020828532892938045
Valerophenone	novel.6726	0.9936914525653184	5.957112304120091e-05
Ferulic acid O-hexoside	novel.6726	-0.991844838132544	9.948881131709907e-05
Tanshinone IIA sulfonate	novel.6726	-0.99135591058388	0.00011175747835213311
Isobutyl 4-hydroxybenzoate	novel.6726	0.9951812265655675	3.4774918767804915e-05
Farrerol	novel.6726	0.9920725602903102	9.401735332508557e-05
5-Acetylsalicylic acid	novel.6726	0.9939962488178362	5.395933969549404e-05
13-HPODE	novel.6726	0.9927852681631507	7.789076132334623e-05
Roseoside	novel.6726	0.9892147561048443	0.0001738549510192685
Sattabacin	novel.6726	0.9898579405565134	0.00015377044156957448
Eriodictyol	novel.6726	-0.9913477570366312	0.00011196810333177473
trans-beta-Ionone	novel.6726	0.995623465676537	2.8689164842170712e-05
Oxidized glutathione	novel.6726	-0.9886891903484047	0.00019117810155409748
Kirenol	novel.6726	0.9948672877775966	3.9449492165969866e-05
L-Ergothioneine	novel.6726	-0.9921317857438932	9.261963753602393e-05
Vitamin C	novel.6726	-0.9888167065232014	0.00018689975429503266
Agarotetrol	novel.6726	0.9963134791291572	2.036060348351818e-05
delta-Tridecalactone	novel.6726	0.98603832346727	0.00029103185369194225
Zeatin-7-N-glucoside	novel.6726	0.9800596984957164	0.0005924591484091008
2-deoxyglucose-6-phosphate	novel.6726	-0.9914748470091473	0.00010870755374624546
Vitamin B2	novel.6726	0.9875824481933233	0.00023033602342582797
o-Veratraldehyde	novel.6726	0.9829544914788348	0.00043334776031547084
Furanodiene	novel.6726	0.9978780757780246	6.749066557596288e-06
L-Palmitoylcarnitine	novel.6726	0.9801373961611517	0.0005878664195509471
Isofraxidin	novel.6726	-0.9891889874591424	0.00017468520351838178
D-Gluconic acid	novel.6726	-0.9902837882946456	0.00014114852648971154
Isoeugenol	novel.6726	0.9923738468173516	8.701555682966362e-05
Aleuritic Acid	novel.6726	0.9988839442911625	1.8676754493157712e-06
Yamogenin	novel.6726	0.9782750606903137	0.0007028326897541722
Phloretin	novel.6726	0.99017875756087	0.00014421154174843148
Ethyl ferulate	novel.6726	0.9894983642097608	0.0001648474483452929
Trigonelline	novel.6726	-0.9912170366876009	0.00011537190597324489
LPE 18:2	novel.6726	0.9968601176272377	1.4772814139746254e-05
Yuheinoside	novel.6726	0.990335306280901	0.0001396580853628842
L-Hisidine	novel.6726	0.9934460457748444	6.42907136677815e-05
Anise oil	novel.6726	0.9972199873101318	1.1581963210632773e-05
Leucosceptoside A	novel.6726	0.9900767734227178	0.00014721706638340742
Sedanolide	novel.6726	0.9944285485009327	4.6475135796665326e-05
Nandrolone	novel.6726	0.9980673622149785	5.59902392525879e-06
1,11-Undecanedicarboxylic acid	novel.6726	0.9922192610764168	9.057432472427899e-05
Salicylic acid	novel.6726	-0.9916143841668874	0.00010518299716554067
Lithospermoside	novel.6726	0.9833427105125314	0.0004138870297493066
Inositol	novel.6726	-0.9917215100951795	0.00010251641614656563
Flavokawain A	novel.6726	0.9946268846402878	4.322799109249519e-05
5,6,7-Trimethoxyflavone	novel.6726	0.9706055163150864	0.0012833545654352722
6-Demethoxytangeretin	novel.6726	0.9957645322774383	2.6870789819901286e-05
Uric acid	novel.6726	0.9896540515244523	0.00016000426660986677
1,7-Diphenylhept-4-en-3-one	novel.6726	0.9989079323898791	1.7882662913274126e-06
3-Butylidenephthalide	novel.6726	0.9872832906880905	0.00024154380419691784
Aurantio-obtusin	novel.6726	0.9986864454292401	2.587005195197752e-06
Alisol B 23-acetate	novel.6726	-0.9892267866151698	0.00017346800892455746
Picrotoxinin	novel.6726	0.9925119256160811	8.389695409337884e-05
Neocryptotanshinone	novel.6726	0.9779309051841014	0.0007251930984433193
Methyl Dihydrojasmonate	novel.6726	0.9974029208998845	1.0108471363049159e-05
4-Hydroxymephenytoin	novel.6726	-0.9814839131295094	0.0005110941312127591
10-Gingerol	novel.6726	0.9687038737917137	0.0014538448169354639
3-Hydroxy-3-Methylpentane-1,5-Dioic Acid	novel.6726	-0.982940994858486	0.0004340323170147694
D-(+)-Glucose	novel.6726	-0.985940203758028	0.0002951271502592083
beta,beta-Dimethylacrylalkannin	novel.6726	0.9714246000196882	0.0012131635548463975
Shikonin	novel.6726	0.971413384716665	0.0012141114465960006
3',4'-Dihydroxyphenylacetone	novel.6726	0.9921232962934724	9.281934687827362e-05
MAG (18:3)	novel.6726	0.989520251535992	0.00016416222194577066
Leu-Pro	novel.6726	0.9915271678835352	0.00010737919852940243
Cytidine	novel.6726	-0.9897799703257435	0.00015613977384086882
Demethoxycurcumin	novel.6726	0.9771828105054423	0.0007749966148576424
1-Methyladenine	novel.6726	-0.9843410902201559	0.0003658823895052167
Glycitein	novel.6726	0.9859910046682079	0.00029300327898211336
Dihydroartemisinic acid	novel.6726	0.9686645158845766	0.0014574844943342328
[truncated: 135,501 more rows]
