# Supplementary material for: Integrative Analysis of Transcriptome and Metabolome Reveals the Pivotal Role of the NAM Family Genes in Oncidium hybridum Lodd. Pseudobulb Growth
Source: Int J Mol Sci. 2024 Sep 26;25(19):10355. doi: 10.3390/ijms251910355 (PMC11476975; doi:10.3390/ijms251910355)
Supplement: Supplementary file 1 [file ijms-25-10355-s001.zip › Supplementary file/S8-Correlation analysis/Later.vs.Senescence_LatervsSenescence/Later.vs.Senescence_neg_LatervsSenescence_corr.xls]

metabolite	Gene	corr	pvalue
Pinocembrin	OhGene041359	-0.9805876858444775	0.0005615992630620765
L-Glutamine	OhGene041359	0.9740445588135597	0.001001784496021303
Eupatilin	OhGene041359	-0.9802395636110175	0.0005818542927437992
FAHFA (18:2/3:0)	OhGene041359	0.9763251130829667	0.0008341155155405416
Pectolinarigenin	OhGene041359	-0.9776643717715212	0.000742749030215556
LPC 18:2	OhGene041359	0.9688362280949576	0.001441638192439347
Hesperidin	OhGene041359	-0.9796070877298635	0.0006195658971936753
LPC 18:1	OhGene041359	0.9975839630340687	8.748800443808439e-06
Polyphyllin VI	OhGene041359	0.9971186621811262	1.2441200851368262e-05
Triethyl citrate	OhGene041359	0.9731460568614494	0.001072018743898071
Quercetin 3-alpha-L-arabinofuranoside (Avicularin)	OhGene041359	0.9930477606802588	7.233243385153846e-05
Taxifolin	OhGene041359	0.9778306389834637	0.0007317729467512921
Corchorifatty acid F	OhGene041359	0.9779053839051083	0.0007268651034397908
LPE 17:1	OhGene041359	0.9703744800334673	0.0013035064136456883
Oleic Acid	OhGene041359	0.9865310227019581	0.00027089829804006387
(-)-secoisolariciresinol	OhGene041359	-0.9805232964799304	0.0005653188043743635
Tenuifoliside B	OhGene041359	0.9890359561656571	0.00017965639053744222
Histidine	OhGene041359	0.9563866604767985	0.0028117061000603803
Eupafolin	OhGene041359	-0.9720258380888593	0.0011628849595077056
Ginsenoside F1	OhGene041359	-0.9524556580007885	0.003336960536617142
Peimisine	OhGene041359	0.9982044811506632	4.832937631705017e-06
4-Demethylepipodophyllotoxin	OhGene041359	0.9797290917439095	0.0006121998256569513
Linoleic acid	OhGene041359	0.9876487635228386	0.00022788745442043875
Swainsonine	OhGene041359	0.9961616949815097	2.2070604044184365e-05
LPE 16:0	OhGene041359	0.9964045697536121	1.936743870825269e-05
Jasmonic acid	OhGene041359	0.9961127312705534	2.2636917279170326e-05
(+/-)12(13)-DiHOME	OhGene041359	0.98330435870685	0.0004157897487080687
Plantagoside	OhGene041359	0.9271918359110143	0.00775856405118624
Luteolin	OhGene041359	0.9669736561232591	0.0016180975177123179
Dodecanedioic acid	OhGene041359	0.9476337079344456	0.004041542646601426
Isomangiferin	OhGene041359	0.9503322689678255	0.003639063005597654
(R)-3-Hydroxy myristic acid	OhGene041359	0.9839244220762545	0.0003855591491465083
Glutathione	OhGene041359	0.9887342502989731	0.0001896607662566279
L-Tryptophan	OhGene041359	0.9868090565170736	0.0002598538663423046
Medicarpin	OhGene041359	0.9832683678667166	0.00041757928135615567
Procyanidin B1	OhGene041359	0.9254342854985935	0.008132774275568133
trans-Cinnamic acid	OhGene041359	0.9783812239549035	0.0006960052168790584
N-Acetylneuraminic acid	OhGene041359	0.9319442226552173	0.006789780055920344
Ethyl gallate	OhGene041359	0.969053693898831	0.001421692557732323
6¦Á-Prostaglandin I1	OhGene041359	0.934002838511806	0.006389708532786632
¦Á-Lactose	OhGene041359	-0.971537323688251	0.0012036567664625525
MGMG (18:2)	OhGene041359	0.9829620234285825	0.00043296596882455227
2-Aminoadipic acid	OhGene041359	0.9624006699161499	0.002093987166757143
2-Deoxyribose 1-Phosphate	OhGene041359	-0.9704033497774768	0.001300979790504933
3-Phenyllactic acid	OhGene041359	0.9858051366746812	0.00030081112631340456
Erucic acid	OhGene041359	-0.9587201331185975	0.002520870102301173
4-Methylcatechol	OhGene041359	0.9257112667500227	0.008073230911153965
Madecassic acid	OhGene041359	-0.959649962165499	0.0024093408660321
Eriocitrin	OhGene041359	0.9089832393302177	0.012049082353222992
L-(-)-Malic acid	OhGene041359	0.9144285742024921	0.010670406316905138
Aurantio-obtusin ¦Â-D-glucoside	OhGene041359	-0.9351547705279959	0.006171021702483316
Diosmetin	OhGene041359	-0.9734081109539852	0.001051290902408591
Forskolin	OhGene041359	0.8770629418183442	0.02174127455089043
LPE 18:3	OhGene041359	0.9878955026290986	0.00021889151634597265
N-Acetyl-L-methionine	OhGene041359	0.9665314970506289	0.0016614663185200924
Caffeic acid	OhGene041359	0.9761902542073682	0.0008436070720631912
L-arginine	OhGene041359	0.9230770512104699	0.008648128145173357
Scutellarein	OhGene041359	0.9685158839102523	0.0014712700407248777
Sibiricose A5	OhGene041359	-0.9822112633729567	0.0004718441998235551
Laricitrin	OhGene041359	0.96990032427962	0.0013453507079041673
Rhein	OhGene041359	0.9775962318579756	0.0007472706919108571
Bergenin	OhGene041359	0.971787272504758	0.0011827089161080264
Tetrahydroxyxanthone	OhGene041359	0.8978107797840595	0.015130392640379159
Isorhamnetin-3-glucoside	OhGene041359	-0.9581373107833079	0.0025920452604892776
Diosmin	OhGene041359	0.9310050487366353	0.006976236502665672
Limocitrin O-hexoside	OhGene041359	0.9543318794259892	0.0030807436587861462
Gamma-Linolenic Acid	OhGene041359	0.9731606507606394	0.0010708591298173905
Acacetin	OhGene041359	-0.9812514945405307	0.0005239645750819116
Azelaic acid	OhGene041359	0.9888073357312122	0.00018721251553802484
Ganoderic acid C6	OhGene041359	-0.9510795454796536	0.003531277823942534
Bilobalide	OhGene041359	-0.971687240102191	0.0011910706302221041
4',7-Di-O-methylnaringenin	OhGene041359	0.9850531272539889	0.00033344387434500807
Kinetin 9-riboside	OhGene041359	0.9346642272866217	0.006263693323109028
LPS 18:2	OhGene041359	0.9505757842165572	0.0036037640804089024
Astragaloside IV	OhGene041359	0.9963123891385066	2.0372637858742334e-05
Isoliquiritin	OhGene041359	0.8972064442044945	0.015306687839205151
N-Acetyl-1-aspartylglutamic acid	OhGene041359	0.9774582374421074	0.0007564695039820425
Brassinolide	OhGene041359	0.9885344914075889	0.00019643321515589053
LPE 18:1	OhGene041359	0.8741017025413289	0.022777803944429315
3-Dehydroshikimic acid	OhGene041359	0.9310276239489772	0.00697172568464867
N-Acetyl-L-phenylalanine	OhGene041359	0.9830804562597592	0.00042698465354904744
Pseudoginsenoside-RT5	OhGene041359	-0.9111175594711476	0.011499042790215661
Chrysophanic Acid	OhGene041359	0.9795262041472199	0.00062447340976556
Astragalus polyphenols	OhGene041359	0.9540874004134018	0.0031135590833654774
Astilbin	OhGene041359	0.8094082436561354	0.05102618286969141
Hydroxygenkwanin	OhGene041359	0.9671437277229352	0.0016015672000827895
Urolithin A	OhGene041359	0.8488168135196708	0.032556785455313
Casticin	OhGene041359	0.9619364535970297	0.0021456764753451847
Quercetin-3¦Â-D-glucoside	OhGene041359	0.9866539188829263	0.0002659882339299283
LysoPC 15:0	OhGene041359	0.9745028543729508	0.000966868748962819
Vitexin rhamnoside	OhGene041359	0.7833189249793127	0.06533936960429895
Parishin B	OhGene041359	-0.9708061544040262	0.001265980256600031
Astringin	OhGene041359	-0.8488275069005462	0.032552302240298064
Pinocembrin	OhGene028977	-0.9895069067462193	0.00016457983800080244
L-Glutamine	OhGene028977	0.9870763414764094	0.00024945216359188233
Eupatilin	OhGene028977	-0.9893950121483854	0.0001681023019511949
FAHFA (18:2/3:0)	OhGene028977	0.995684826298604	2.7890910280418658e-05
Pectolinarigenin	OhGene028977	-0.9860965603208893	0.0002886146457486973
LPC 18:2	OhGene028977	0.9909769643480004	0.00012175545256439633
Hesperidin	OhGene028977	-0.9865090341780605	0.0002717815187791755
LPC 18:1	OhGene028977	0.9900949683672422	0.00014667858786738305
Polyphyllin VI	OhGene028977	0.9938318809589859	5.695120357599959e-05
Triethyl citrate	OhGene028977	0.9852238427685135	0.00032588915896101346
Quercetin 3-alpha-L-arabinofuranoside (Avicularin)	OhGene028977	0.9986835623262579	2.5983715246633293e-06
Taxifolin	OhGene028977	0.9967304519487238	1.6017441045868083e-05
Corchorifatty acid F	OhGene028977	0.9882212214346646	0.0002072923450792464
LPE 17:1	OhGene028977	0.9922738174479696	8.93102422688834e-05
Oleic Acid	OhGene028977	0.9984677545697193	3.5198654033557605e-06
(-)-secoisolariciresinol	OhGene028977	-0.9898832480572639	0.00015300528675390548
Tenuifoliside B	OhGene028977	0.9852391642452752	0.00032521534605019854
Histidine	OhGene028977	0.9876781412982442	0.00022680689997388662
Eupafolin	OhGene028977	-0.9746506465401041	0.0009557399642705337
Ginsenoside F1	OhGene028977	-0.9616060110895153	0.002182849318174707
Peimisine	OhGene028977	0.9910061623363405	0.00012096992209171745
4-Demethylepipodophyllotoxin	OhGene028977	0.9948661377059252	3.946715765305578e-05
Linoleic acid	OhGene028977	0.9989095777280481	1.782882829409527e-06
Swainsonine	OhGene028977	0.9901439453691552	0.00014523400182192371
LPE 16:0	OhGene028977	0.9921154961632213	9.30030294578954e-05
Jasmonic acid	OhGene028977	0.9881771142774122	0.00020884463502555723
(+/-)12(13)-DiHOME	OhGene028977	0.9896686596153341	0.00015955352517294218
Plantagoside	OhGene028977	0.9623226510307707	0.0021026308830406552
Luteolin	OhGene028977	0.9738524434102129	0.0010166036002908203
Dodecanedioic acid	OhGene028977	0.9835665160705189	0.0004028700827346197
Isomangiferin	OhGene028977	0.9822477492029897	0.00046991636900493736
(R)-3-Hydroxy myristic acid	OhGene028977	0.9876371413417444	0.00022831563995237135
Glutathione	OhGene028977	0.9920277017956183	9.508295816371667e-05
L-Tryptophan	OhGene028977	0.9904443061648771	0.0001365306556659064
Medicarpin	OhGene028977	0.9936619253950725	6.012948054780465e-05
Procyanidin B1	OhGene028977	0.9621274461039615	0.0021243346313856775
trans-Cinnamic acid	OhGene028977	0.9642186104033831	0.0018975561653577985
N-Acetylneuraminic acid	OhGene028977	0.9605174496261557	0.002307533559165199
Ethyl gallate	OhGene028977	0.9643338017819572	0.001885431455377911
6¦Á-Prostaglandin I1	OhGene028977	0.9689708797986583	0.0014292719344900355
¦Á-Lactose	OhGene028977	-0.9741531915535895	0.0009934526830925885
MGMG (18:2)	OhGene028977	0.9931377273866834	7.04746032256512e-05
2-Aminoadipic acid	OhGene028977	0.9645724059752683	0.0018604387855373121
2-Deoxyribose 1-Phosphate	OhGene028977	-0.9622128945985653	0.00211482055297955
3-Phenyllactic acid	OhGene028977	0.9917716642618192	0.00010127971170056425
Erucic acid	OhGene028977	-0.9662806058199753	0.0016863268816201225
4-Methylcatechol	OhGene028977	0.9681812128087041	0.00150254559710904
Madecassic acid	OhGene028977	-0.9570611896628699	0.00272602811789729
Eriocitrin	OhGene028977	0.94014761665994	0.005266256857639209
L-(-)-Malic acid	OhGene028977	0.9577061718831998	0.0026453249241766607
Aurantio-obtusin ¦Â-D-glucoside	OhGene028977	-0.9528933854847519	0.003276284127480909
Diosmetin	OhGene028977	-0.9816258342507174	0.000503313299727197
Forskolin	OhGene028977	0.9005174751301463	0.014352881160882099
LPE 18:3	OhGene028977	0.9956024076148813	2.8965706057366742e-05
N-Acetyl-L-methionine	OhGene028977	0.9668351820821208	0.0016316186443167994
Caffeic acid	OhGene028977	0.9803797403577681	0.0005736554281551725
L-arginine	OhGene028977	0.9547655270816795	0.0030229578813780484
Scutellarein	OhGene028977	0.9841962766074062	0.0003726629590142415
Sibiricose A5	OhGene028977	-0.9848143220192846	0.00034415627836470534
Laricitrin	OhGene028977	0.9849506091437961	0.00033802202335220455
Rhein	OhGene028977	0.9476013690392906	0.004046491516267589
Bergenin	OhGene028977	0.986425936052713	0.0002751322720520948
Tetrahydroxyxanthone	OhGene028977	0.9499483259266132	0.0036950611382128864
Isorhamnetin-3-glucoside	OhGene028977	-0.9624811623257151	0.0020850878274607096
Diosmin	OhGene028977	0.9183895183956947	0.0097186321114953
Limocitrin O-hexoside	OhGene028977	0.925847954276497	0.008043925356053246
Gamma-Linolenic Acid	OhGene028977	0.9963346781570961	2.0127255280621385e-05
Acacetin	OhGene028977	-0.9859624470849879	0.0002941962675645036
Azelaic acid	OhGene028977	0.9911512178388606	0.00011710498459703632
Ganoderic acid C6	OhGene028977	-0.9747718559364742	0.0009466605364737817
Bilobalide	OhGene028977	-0.9568362529958712	0.0027544541991996814
4',7-Di-O-methylnaringenin	OhGene028977	0.9790176261488286	0.0006557711685592154
Kinetin 9-riboside	OhGene028977	0.9119960073848766	0.01127627169398252
LPS 18:2	OhGene028977	0.9100315079489958	0.011777377030471986
Astragaloside IV	OhGene028977	0.9868253177430081	0.00025921499922090883
Isoliquiritin	OhGene028977	0.8648309441387336	0.0261711956391895
N-Acetyl-1-aspartylglutamic acid	OhGene028977	0.9518621940036776	0.003420098923062105
Brassinolide	OhGene028977	0.9957530585811222	2.7016467119378975e-05
LPE 18:1	OhGene028977	0.924691927805302	0.008293411055557004
3-Dehydroshikimic acid	OhGene028977	0.95159652649626	0.0034576422126285475
N-Acetyl-L-phenylalanine	OhGene028977	0.9813424030101311	0.0005189114781212594
Pseudoginsenoside-RT5	OhGene028977	-0.9291038360729315	0.007361227598110361
Chrysophanic Acid	OhGene028977	0.9911388332805009	0.00011743252281952515
Astragalus polyphenols	OhGene028977	0.9638827724622545	0.0019331245542970937
Astilbin	OhGene028977	0.8409342362321112	0.035940541412244266
Hydroxygenkwanin	OhGene028977	0.9799103776641115	0.0006013353736715896
Urolithin A	OhGene028977	0.8762226684232135	0.02203305612632954
Casticin	OhGene028977	0.9645137921323286	0.00186656304791547
Quercetin-3¦Â-D-glucoside	OhGene028977	0.9639069562539224	0.0019305523653537948
LysoPC 15:0	OhGene028977	0.9571683374284636	0.0027125385364378043
Vitexin rhamnoside	OhGene028977	0.8197034021342466	0.045829856381646876
Parishin B	OhGene028977	-0.962742692323216	0.002056301898649885
Astringin	OhGene028977	-0.8471844982013228	0.03324454845361949
Pinocembrin	OhGene034232	-0.9963541499502501	1.9914103152705496e-05
L-Glutamine	OhGene034232	0.9943769089106258	4.733983140923242e-05
Eupatilin	OhGene034232	-0.996141704933518	2.2300943089472913e-05
FAHFA (18:2/3:0)	OhGene034232	0.9976643923046005	8.176224516295139e-06
Pectolinarigenin	OhGene034232	-0.9945438520844506	4.4573111580232814e-05
LPC 18:2	OhGene034232	0.9951351700932551	3.5442288113523345e-05
Hesperidin	OhGene034232	-0.9941572915302122	5.11061364171436e-05
LPC 18:1	OhGene034232	0.9932121431003578	6.89561266773272e-05
Polyphyllin VI	OhGene034232	0.9959651328441647	2.4387385320612466e-05
Triethyl citrate	OhGene034232	0.9934391705430827	6.44255209875841e-05
Quercetin 3-alpha-L-arabinofuranoside (Avicularin)	OhGene034232	0.9989298916435866	1.7170851340939918e-06
Taxifolin	OhGene034232	0.9980907497449675	5.464374970119306e-06
Corchorifatty acid F	OhGene034232	0.995206187608515	3.441587343533892e-05
LPE 17:1	OhGene034232	0.9951734851503569	3.488665096634624e-05
Oleic Acid	OhGene034232	0.999532685576263	3.2752312923971914e-07
(-)-secoisolariciresinol	OhGene034232	-0.995267339773869	3.3544107989823595e-05
Tenuifoliside B	OhGene034232	0.9922232339746218	9.048197274314542e-05
Histidine	OhGene034232	0.9886958450293356	0.00019095363478623158
Eupafolin	OhGene034232	-0.9850136036688328	0.000335205199567875
Ginsenoside F1	OhGene034232	-0.9750032210042503	0.0009294489595459741
Peimisine	OhGene034232	0.993160005483588	7.00182811096493e-05
4-Demethylepipodophyllotoxin	OhGene034232	0.9983155097380468	4.253871287094907e-06
Linoleic acid	OhGene034232	0.9954219362278192	3.139002679411399e-05
Swainsonine	OhGene034232	0.9915890558368095	0.00010581846073441492
LPE 16:0	OhGene034232	0.9935141778139799	6.29624182035406e-05
Jasmonic acid	OhGene034232	0.9903232350486959	0.00014000660481397869
(+/-)12(13)-DiHOME	OhGene034232	0.9961233753131529	2.2513199061693893e-05
Plantagoside	OhGene034232	0.9705835437668975	0.0012852644058617432
Luteolin	OhGene034232	0.985388097513955	0.00031870166458824805
Dodecanedioic acid	OhGene034232	0.983951370331104	0.0003842710407674226
Isomangiferin	OhGene034232	0.9833233831856011	0.0004148453593761071
(R)-3-Hydroxy myristic acid	OhGene034232	0.9942834885696898	4.892435088152942e-05
Glutathione	OhGene034232	0.9970403989771824	1.3125895396205101e-05
L-Tryptophan	OhGene034232	0.9968222092218656	1.5131486115921516e-05
Medicarpin	OhGene034232	0.9984599820964111	3.555656519370699e-06
Procyanidin B1	OhGene034232	0.9709739443473102	0.0012515404613828332
trans-Cinnamic acid	OhGene034232	0.974938117427788	0.0009342762784605989
N-Acetylneuraminic acid	OhGene034232	0.972044040153748	0.0011613792461909204
Ethyl gallate	OhGene034232	0.9753827276488259	0.0009015559892026581
6¦Á-Prostaglandin I1	OhGene034232	0.975140568649587	0.000919305534113674
¦Á-Lactose	OhGene034232	-0.9840844496873024	0.0003779413704530838
MGMG (18:2)	OhGene034232	0.9976480974445352	8.29066373504602e-06
2-Aminoadipic acid	OhGene034232	0.9792370696790199	0.0006421734711613517
2-Deoxyribose 1-Phosphate	OhGene034232	-0.9736454795010739	0.0010326887183210614
3-Phenyllactic acid	OhGene034232	0.9971266888477841	1.2372014557010824e-05
Erucic acid	OhGene034232	-0.9771597439850519	0.0007765583207570266
4-Methylcatechol	OhGene034232	0.9692437305223696	0.0014043752507458913
Madecassic acid	OhGene034232	-0.9660031965993021	0.0017140275045806302
Eriocitrin	OhGene034232	0.9511610275495839	0.003519621381980725
L-(-)-Malic acid	OhGene034232	0.9641988738710772	0.0018996374271426516
Aurantio-obtusin ¦Â-D-glucoside	OhGene034232	-0.9648416661811007	0.0018324328988509238
Diosmetin	OhGene034232	-0.9905201028287471	0.00013437670373203257
Forskolin	OhGene034232	0.9215291821018274	0.008994905220759825
LPE 18:3	OhGene034232	0.9951598822256505	3.5083416013857324e-05
N-Acetyl-L-methionine	OhGene034232	0.9780287921335812	0.0007187978384084207
Caffeic acid	OhGene034232	0.9887168348826764	0.00019024649376496734
L-arginine	OhGene034232	0.9673303261912045	0.0015835270848028817
Scutellarein	OhGene034232	0.989542031674439	0.00016348176294802308
Sibiricose A5	OhGene034232	-0.9833196904976215	0.00041502858365857076
Laricitrin	OhGene034232	0.9902137004210924	0.0001431888640969276
Rhein	OhGene034232	0.9536370775551587	0.003174451838522513
Bergenin	OhGene034232	0.9921390041511515	9.24499974790113e-05
Tetrahydroxyxanthone	OhGene034232	0.9511339064025014	0.0035234991024054225
Isorhamnetin-3-glucoside	OhGene034232	-0.9733535390150678	0.0010555908794513127
Diosmin	OhGene034232	0.934206089626626	0.006350852352505862
Limocitrin O-hexoside	OhGene034232	0.9435865440178293	0.004683949732047717
Gamma-Linolenic Acid	OhGene034232	0.9943031532506952	4.8588651416273045e-05
Acacetin	OhGene034232	-0.9938770727130664	5.612058283927525e-05
Azelaic acid	OhGene034232	0.9876222802933438	0.00022886373520395297
Ganoderic acid C6	OhGene034232	-0.9825225458028417	0.0004555227639613375
Bilobalide	OhGene034232	-0.9695161101776383	0.0013797374634201898
4',7-Di-O-methylnaringenin	OhGene034232	0.9873651597951543	0.00023845027269387843
Kinetin 9-riboside	OhGene034232	0.930156935745458	0.007146731330330853
LPS 18:2	OhGene034232	0.9215848464100799	0.008982319576115276
Astragaloside IV	OhGene034232	0.9819965316018706	0.00048326962557734924
Isoliquiritin	OhGene034232	0.8882339787888907	0.018039394599999318
N-Acetyl-1-aspartylglutamic acid	OhGene034232	0.9436394344536718	0.0046752549786537815
Brassinolide	OhGene034232	0.9937241421833203	5.895599530680406e-05
LPE 18:1	OhGene034232	0.9053589700604636	0.013011540539866846
3-Dehydroshikimic acid	OhGene034232	0.9663192220256759	0.001682488557653105
N-Acetyl-L-phenylalanine	OhGene034232	0.9826332563980531	0.00044978673721636064
Pseudoginsenoside-RT5	OhGene034232	-0.9443372721036272	0.004561277907249055
Chrysophanic Acid	OhGene034232	0.9954435261326919	3.109488164365709e-05
Astragalus polyphenols	OhGene034232	0.9699145536066833	0.0013440854455359177
Astilbin	OhGene034232	0.866105886342073	0.025691248198098406
Hydroxygenkwanin	OhGene034232	0.9854793978605964	0.00031474101060044684
Urolithin A	OhGene034232	0.8999602953484465	0.01451131795388159
Casticin	OhGene034232	0.9726715913347039	0.0011100578796646521
Quercetin-3¦Â-D-glucoside	OhGene034232	0.9611411740783014	0.0022356739521737284
LysoPC 15:0	OhGene034232	0.94962079215557	0.0037431640329728235
Vitexin rhamnoside	OhGene034232	0.8405520504712134	0.036108598593284226
Parishin B	OhGene034232	-0.9622185797369116	0.0021141883012810838
Astringin	OhGene034232	-0.8654813746463702	0.025925816062098993
Pinocembrin	OhGene014656	0.9989155225653069	1.7634992372963074e-06
L-Glutamine	OhGene014656	-0.9970786649806056	1.2788831817138508e-05
Eupatilin	OhGene014656	0.996741904043684	1.5905491238241197e-05
FAHFA (18:2/3:0)	OhGene014656	-0.9945132911036207	4.507337589802081e-05
Pectolinarigenin	OhGene014656	0.9981855126022456	4.935559797951987e-06
LPC 18:2	OhGene014656	-0.995096507323923	3.600741025810041e-05
Hesperidin	OhGene014656	0.9943232688014779	4.82464485324628e-05
LPC 18:1	OhGene014656	-0.9894250688271939	0.00016715246108009747
Polyphyllin VI	OhGene014656	-0.9917005078998967	0.00010303651266013935
Triethyl citrate	OhGene014656	-0.9966169306616923	1.7148377339895355e-05
Quercetin 3-alpha-L-arabinofuranoside (Avicularin)	OhGene014656	-0.992804630552916	7.747374806031517e-05
Taxifolin	OhGene014656	-0.9940664965718844	5.270524556294164e-05
Corchorifatty acid F	OhGene014656	-0.9971079824664075	1.2533554043796483e-05
LPE 17:1	OhGene014656	-0.9935454306965462	6.235774393341387e-05
Oleic Acid	OhGene014656	-0.9939074840459854	5.556505268461996e-05
(-)-secoisolariciresinol	OhGene014656	0.9919825208452053	9.616227632856996e-05
Tenuifoliside B	OhGene014656	-0.9947678325769185	4.09917471164144e-05
Histidine	OhGene014656	-0.9839940093068427	0.0003822373058165572
Eupafolin	OhGene014656	0.9933498872059614	6.618895296547531e-05
Ginsenoside F1	OhGene014656	0.9865223775125311	0.0002712453816899311
Peimisine	OhGene014656	-0.9889500874565432	0.0001824762505324321
4-Demethylepipodophyllotoxin	OhGene014656	-0.9965529007806897	1.780325947543479e-05
Linoleic acid	OhGene014656	-0.9866615242428249	0.00026568584625995213
Swainsonine	OhGene014656	-0.9882808239709227	0.00020520387973380785
LPE 16:0	OhGene014656	-0.9854108919641034	0.0003177105219237403
Jasmonic acid	OhGene014656	-0.9848190392431938	0.00034394304022827116
(+/-)12(13)-DiHOME	OhGene014656	-0.9975726835029883	8.830647353984008e-06
Plantagoside	OhGene014656	-0.9752547954623069	0.0009109116659077839
Luteolin	OhGene014656	-0.9925423376945651	8.321770520837572e-05
Dodecanedioic acid	OhGene014656	-0.9809418569871035	0.0005413581417628797
Isomangiferin	OhGene014656	-0.9796536325070729	0.0006167505648499676
(R)-3-Hydroxy myristic acid	OhGene014656	-0.9942691248249358	4.917028604136429e-05
Glutathione	OhGene014656	-0.996365835247727	1.978673168422793e-05
L-Tryptophan	OhGene014656	-0.9975272669293284	9.164053607718151e-06
Medicarpin	OhGene014656	-0.9979119140038135	6.535602556063951e-06
Procyanidin B1	OhGene014656	-0.9767547203567525	0.0008042343261714126
trans-Cinnamic acid	OhGene014656	-0.9788623652927451	0.0006654772581491967
N-Acetylneuraminic acid	OhGene014656	-0.9789833408624796	0.0006579084131902006
Ethyl gallate	OhGene014656	-0.9856876972525269	0.00030579713447219067
6¦Á-Prostaglandin I1	OhGene014656	-0.9768201986675675	0.0007997274941190061
¦Á-Lactose	OhGene014656	0.9936049435440165	6.1214352109618e-05
MGMG (18:2)	OhGene014656	-0.9965011462082058	1.8341550339207616e-05
2-Aminoadipic acid	OhGene014656	-0.991508418023567	0.00010785429559381921
2-Deoxyribose 1-Phosphate	OhGene014656	0.9744824803388212	0.0009684079270053577
3-Phenyllactic acid	OhGene014656	-0.9963975212222045	1.9443403796073205e-05
Erucic acid	OhGene014656	0.9788903664371509	0.0006637215418611326
4-Methylcatechol	OhGene014656	-0.9690868562536411	0.001418663037245409
Madecassic acid	OhGene014656	0.9790632112116823	0.000652934875629549
Eriocitrin	OhGene014656	-0.9610730081172232	0.0022434728019608435
L-(-)-Malic acid	OhGene014656	-0.968058348734965	0.0015141090886423077
Aurantio-obtusin ¦Â-D-glucoside	OhGene014656	0.9716852947846344	0.0011912335285785569
Diosmetin	OhGene014656	0.9913336944388986	0.0001123318373189486
Forskolin	OhGene014656	-0.9436217069525101	0.00467816835198674
LPE 18:3	OhGene014656	-0.9844147382088819	0.0003624577446010722
N-Acetyl-L-methionine	OhGene014656	-0.9841340741724434	0.00037559445781435303
Caffeic acid	OhGene014656	-0.9931202244250898	7.083415353971616e-05
L-arginine	OhGene014656	-0.9762945158491629	0.0008362643200800743
Scutellarein	OhGene014656	-0.9901234245677456	0.0001458383995244214
Sibiricose A5	OhGene014656	0.9692027331689468	0.0014081022992396069
Laricitrin	OhGene014656	-0.9909953944582609	0.00012125932158375885
Rhein	OhGene014656	-0.9564219291882143	0.0028071939538350634
Bergenin	OhGene014656	-0.9928334571787298	7.685496957325772e-05
Tetrahydroxyxanthone	OhGene014656	-0.9463063114903438	0.004247118499521783
Isorhamnetin-3-glucoside	OhGene014656	0.9805283583637079	0.0005650259559086234
Diosmin	OhGene014656	-0.9487202197654774	0.0038770007296272976
Limocitrin O-hexoside	OhGene014656	-0.9589182203892348	0.0024969018051130723
Gamma-Linolenic Acid	OhGene014656	-0.9856442451537403	0.0003076522735799054
Acacetin	OhGene014656	0.9957959576651891	2.6473806866165894e-05
Azelaic acid	OhGene014656	-0.9775105933590775	0.0007529728446363955
Ganoderic acid C6	OhGene014656	0.9915275703361728	0.00010736901236683643
Bilobalide	OhGene014656	0.9727446448331739	0.0011041581978508688
4',7-Di-O-methylnaringenin	OhGene014656	-0.9907178521590045	0.000128837535919979
Kinetin 9-riboside	OhGene014656	-0.9499474542038668	0.003695188757123419
LPS 18:2	OhGene014656	-0.9297802229434085	0.007223105196437119
Astragaloside IV	OhGene014656	-0.9670872101673638	0.001607051183513099
Isoliquiritin	OhGene014656	-0.9051630288465613	0.013064592364091408
N-Acetyl-1-aspartylglutamic acid	OhGene014656	-0.9236400725165316	0.008523636584441715
Brassinolide	OhGene014656	-0.9810859540841254	0.0005332285332548137
LPE 18:1	OhGene014656	-0.8780616444277223	0.021396895417710813
3-Dehydroshikimic acid	OhGene014656	-0.9744405987278059	0.0009715757290033424
N-Acetyl-L-phenylalanine	OhGene014656	-0.9769059519780252	0.0007938441483870005
Pseudoginsenoside-RT5	OhGene014656	0.9499576322116982	0.003693698846918136
Chrysophanic Acid	OhGene014656	-0.9921871708225822	9.132200091580151e-05
Astragalus polyphenols	OhGene014656	-0.9758953211202437	0.0008645504782425843
Astilbin	OhGene014656	-0.893565713558684	0.016389528502622604
Hydroxygenkwanin	OhGene014656	-0.980910107668959	0.0005431575764576645
Urolithin A	OhGene014656	-0.9248128571121184	0.008267139222043689
Casticin	OhGene014656	-0.9735558516798668	0.001039693366919644
Quercetin-3¦Â-D-glucoside	OhGene014656	-0.9481932085238503	0.003956392210255195
LysoPC 15:0	OhGene014656	-0.9313784475644048	0.006901809574854167
Vitexin rhamnoside	OhGene014656	-0.8507139392530912	0.0317659728471543
Parishin B	OhGene014656	0.94836729074309	0.003930080231446873
Astringin	OhGene014656	0.8949542037276446	0.01597235878551318
Pinocembrin	OhGene028173	-0.9981442474387645	5.162530916161511e-06
L-Glutamine	OhGene028173	0.9987364527994547	2.393818632902057e-06
Eupatilin	OhGene028173	-0.9976388336196518	8.356078136305351e-06
FAHFA (18:2/3:0)	OhGene028173	0.9901599899402976	0.00014476231354950905
Pectolinarigenin	OhGene028173	-0.9945324052215581	4.4760163232499246e-05
LPC 18:2	OhGene028173	0.9915716535291639	0.00010625617402243946
Hesperidin	OhGene028173	-0.9949721581724991	3.7855240270474384e-05
LPC 18:1	OhGene028173	0.9863691908573333	0.000277432141758798
Polyphyllin VI	OhGene028173	0.9874369976049705	0.00023575214053049419
Triethyl citrate	OhGene028173	0.9987466712193875	2.3552651633428134e-06
Quercetin 3-alpha-L-arabinofuranoside (Avicularin)	OhGene028173	0.9873010984942894	0.00024086922341883847
Taxifolin	OhGene028173	0.9883865622269066	0.00020152474194095222
Corchorifatty acid F	OhGene028173	0.9989571033762307	1.6308829072205742e-06
LPE 17:1	OhGene028173	0.9916908527422558	0.0001032760524523356
Oleic Acid	OhGene028173	0.9870418526412388	0.0002507824499812152
(-)-secoisolariciresinol	OhGene028173	-0.9905913757546634	0.00013236687917838211
Tenuifoliside B	OhGene028173	0.9949608246600441	3.80259515446154e-05
Histidine	OhGene028173	0.980949237843333	0.0005409402469129051
Eupafolin	OhGene028173	-0.982331587234752	0.00046550141543733617
Ginsenoside F1	OhGene028173	-0.9758171879923123	0.0008701414391410079
Peimisine	OhGene028173	0.9848893784214401	0.0003407712159405442
4-Demethylepipodophyllotoxin	OhGene028173	0.9943508202014464	4.7779706800699306e-05
Linoleic acid	OhGene028173	0.9778448558328163	0.0007308381887700098
Swainsonine	OhGene028173	0.9844709969656299	0.0003598524938241623
LPE 16:0	OhGene028173	0.9818604703446048	0.000490579465757536
Jasmonic acid	OhGene028173	0.9857120407514175	0.00030476025594467594
(+/-)12(13)-DiHOME	OhGene028173	0.9984778039417253	3.4738577340802323e-06
Plantagoside	OhGene028173	0.9826269994334045	0.00045010995353681816
Luteolin	OhGene028173	0.9991365305259212	1.1180474064153546e-06
Dodecanedioic acid	OhGene028173	0.975217834243742	0.0009136235546868732
Isomangiferin	OhGene028173	0.9821218335847375	0.00047658606281172314
(R)-3-Hydroxy myristic acid	OhGene028173	0.9978569709968664	6.883938953508157e-06
Glutathione	OhGene028173	0.9964076421330613	1.9334372814152317e-05
L-Tryptophan	OhGene028173	0.9967318091492994	1.600415326493252e-05
Medicarpin	OhGene028173	0.9963368936402227	2.0102945886241116e-05
Procyanidin B1	OhGene028173	0.9805457425153424	0.0005640207931520281
trans-Cinnamic acid	OhGene028173	0.9883228244905728	0.00020373851284686311
N-Acetylneuraminic acid	OhGene028173	0.9869216407795546	0.0002554467358122976
Ethyl gallate	OhGene028173	0.9914941165402343	0.00010821737958527616
6¦Á-Prostaglandin I1	OhGene028173	0.982894826592772	0.0004363780606164264
¦Á-Lactose	OhGene028173	-0.9818287757662365	0.0004922900761640756
MGMG (18:2)	OhGene028173	0.9969198027229307	1.4216811035144277e-05
2-Aminoadipic acid	OhGene028173	0.9926461951125042	8.091882831359564e-05
2-Deoxyribose 1-Phosphate	OhGene028173	-0.9740171763490953	0.0010038900926254797
3-Phenyllactic acid	OhGene028173	0.9972220037760762	1.1565175266438095e-05
Erucic acid	OhGene028173	-0.9741453834999514	0.0009940503876341485
4-Methylcatechol	OhGene028173	0.9681193948708443	0.0015083581822278455
Madecassic acid	OhGene028173	-0.9612664985520096	0.002221370572785703
Eriocitrin	OhGene028173	0.9769285024075642	0.0007923005918535641
L-(-)-Malic acid	OhGene028173	0.9717706071440454	0.0011840999494042194
Aurantio-obtusin ¦Â-D-glucoside	OhGene028173	-0.9581778259009404	0.002587065907514365
Diosmetin	OhGene028173	-0.9917501089624433	0.0001018103065090748
Forskolin	OhGene028173	0.9632377451892129	0.0020023536476109043
LPE 18:3	OhGene028173	0.9805657406673588	0.0005628655867740487
N-Acetyl-L-methionine	OhGene028173	0.9962967488645469	2.0545710137605587e-05
Caffeic acid	OhGene028173	0.9990748465833417	1.2834673430360231e-06
L-arginine	OhGene028173	0.9821506883223821	0.00047505351419443407
Scutellarein	OhGene028173	0.9965844156182839	1.747940152921064e-05
Sibiricose A5	OhGene028173	-0.9751338480314373	0.0009198005824903344
Laricitrin	OhGene028173	0.9968135022103288	1.521447476546386e-05
Rhein	OhGene028173	0.9591032257809783	0.002474618341322105
Bergenin	OhGene028173	0.9977868598621531	7.3415639362997e-06
Tetrahydroxyxanthone	OhGene028173	0.9500900784282282	0.00367433759286268
Isorhamnetin-3-glucoside	OhGene028173	-0.9644524269924026	0.0018729854312027037
Diosmin	OhGene028173	0.9696538080075827	0.0013673642795255462
Limocitrin O-hexoside	OhGene028173	0.9589429676256797	0.002493915353813839
Gamma-Linolenic Acid	OhGene028173	0.9764682980496215	0.0008240962609763614
Acacetin	OhGene028173	-0.9986285376762271	2.8200735604438297e-06
Azelaic acid	OhGene028173	0.9771044853795968	0.0007803059176754852
Ganoderic acid C6	OhGene028173	-0.9809288497989859	0.0005420949826935127
Bilobalide	OhGene028173	-0.9723806390009513	0.0011337092268193592
4',7-Di-O-methylnaringenin	OhGene028173	0.9951987990427418	3.452195843249765e-05
Kinetin 9-riboside	OhGene028173	0.960991993953312	0.002252759034062231
LPS 18:2	OhGene028173	0.9406794666004289	0.005174016249965588
Astragaloside IV	OhGene028173	0.9615292817005553	0.002191525991910481
Isoliquiritin	OhGene028173	0.9326890500036209	0.006643660969954115
N-Acetyl-1-aspartylglutamic acid	OhGene028173	0.9047211346615265	0.013184619538280293
Brassinolide	OhGene028173	0.9756997841044714	0.000878576094126023
LPE 18:1	OhGene028173	0.8501431561767506	0.0320029373723504
3-Dehydroshikimic acid	OhGene028173	0.9751082678306495	0.0009216860577396855
N-Acetyl-L-phenylalanine	OhGene028173	0.9850581730808289	0.0003332193448944968
Pseudoginsenoside-RT5	OhGene028173	-0.9725429352710724	0.0011204857964886815
Chrysophanic Acid	OhGene028173	0.9954312163855585	3.126299167287761e-05
Astragalus polyphenols	OhGene028173	0.9853130683205451	0.0003219749138709384
Astilbin	OhGene028173	0.9218278149546358	0.008927484940093834
Hydroxygenkwanin	OhGene028173	0.9904771340236811	0.00013559567416622295
Urolithin A	OhGene028173	0.9469985415080366	0.004139287257887971
Casticin	OhGene028173	0.9904095281475949	0.00013752467339190623
Quercetin-3¦Â-D-glucoside	OhGene028173	0.9520901003132206	0.0033880525345433223
LysoPC 15:0	OhGene028173	0.9367814751985608	0.005868543811815392
Vitexin rhamnoside	OhGene028173	0.8901963691477874	0.01742331376377291
Parishin B	OhGene028173	-0.9308338126608414	0.00701049801888889
Astringin	OhGene028173	-0.8619184572741916	0.0272834019361446
Pinocembrin	OhGene043922	-0.9854071561190818	0.00031787285777547594
L-Glutamine	OhGene043922	0.9887963932065077	0.00018757806490194288
Eupatilin	OhGene043922	-0.9848325760648635	0.0003433314846251905
FAHFA (18:2/3:0)	OhGene043922	0.9715314818435021	0.0012041485408771494
Pectolinarigenin	OhGene043922	-0.9817849529587201	0.0004946601416183359
LPC 18:2	OhGene043922	0.9772710620184919	0.0007690359954463082
Hesperidin	OhGene043922	-0.9819444792867229	0.0004860596759603027
LPC 18:1	OhGene043922	0.9625528259516634	0.0020771803516549323
Polyphyllin VI	OhGene043922	0.9629568108832913	0.0020328814974887857
Triethyl citrate	OhGene043922	0.9897551044432338	0.00015689918616888887
Quercetin 3-alpha-L-arabinofuranoside (Avicularin)	OhGene043922	0.9619295541630988	0.00214644940060401
Taxifolin	OhGene043922	0.9680061898832796	0.0015190313344988758
Corchorifatty acid F	OhGene043922	0.9878182899301438	0.00022168724363017434
LPE 17:1	OhGene043922	0.9765644817966781	0.000817399601363677
Oleic Acid	OhGene043922	0.9632549437466186	0.0020004921665697077
(-)-secoisolariciresinol	OhGene043922	-0.9736187428448762	0.0010347758022389477
Tenuifoliside B	OhGene043922	0.9798631762793915	0.0006041548471972936
Histidine	OhGene043922	0.9646555818221323	0.0018517652279142701
Eupafolin	OhGene043922	-0.9679877099265963	0.0015207771888117291
Ginsenoside F1	OhGene043922	-0.9672188434949877	0.0015942929481211829
Peimisine	OhGene043922	0.9596772138680044	0.0024061096671842857
4-Demethylepipodophyllotoxin	OhGene043922	0.9776510205963644	0.0007436339213200413
Linoleic acid	OhGene043922	0.9480408619250629	0.003979489650001381
Swainsonine	OhGene043922	0.9596710938841124	0.0024068351195335918
LPE 16:0	OhGene043922	0.9551137972101931	0.0029769390869824534
Jasmonic acid	OhGene043922	0.962502405965312	0.002082742224842878
(+/-)12(13)-DiHOME	OhGene043922	0.9852244739837128	0.00032586138546912265
Plantagoside	OhGene043922	0.9834283281973227	0.0004096550007100007
Luteolin	OhGene043922	0.9959544432462193	2.4516688310218806e-05
Dodecanedioic acid	OhGene043922	0.9590481142839771	0.0024812460933985084
Isomangiferin	OhGene043922	0.969756870661199	0.0013581394164774814
(R)-3-Hydroxy myristic acid	OhGene043922	0.9849011933104814	0.000340239877769008
Glutathione	OhGene043922	0.9797981316894722	0.0006080508772299538
L-Tryptophan	OhGene043922	0.9814139862086527	0.0005149496875250815
Medicarpin	OhGene043922	0.9804182900816217	0.0005714108066358672
Procyanidin B1	OhGene043922	0.9806850467928345	0.0005559982362374367
trans-Cinnamic acid	OhGene043922	0.9796523385062323	0.0006168287484350802
N-Acetylneuraminic acid	OhGene043922	0.9899066558988446	0.00015229925999784088
Ethyl gallate	OhGene043922	0.9865240530658623	0.0002711780949557428
6¦Á-Prostaglandin I1	OhGene043922	0.9798198576047514	0.0006067481587402109
¦Á-Lactose	OhGene043922	-0.9673699602786385	0.0015797083186648564
MGMG (18:2)	OhGene043922	0.9815767481565193	0.0005059977375881029
2-Aminoadipic acid	OhGene043922	0.9902176762650716	0.00014307273233490222
2-Deoxyribose 1-Phosphate	OhGene043922	-0.9601759972259343	0.002347347332989781
3-Phenyllactic acid	OhGene043922	0.9819142062012725	0.0004876860111576608
Erucic acid	OhGene043922	-0.9616962422440085	0.002172667574711225
4-Methylcatechol	OhGene043922	0.9584452564287096	0.002554316772603593
Madecassic acid	OhGene043922	-0.9436310771942287	0.004676628316701144
Eriocitrin	OhGene043922	0.9865710630922697	0.00026929365699823065
L-(-)-Malic acid	OhGene043922	0.9709436963379772	0.0012541375086911836
Aurantio-obtusin ¦Â-D-glucoside	OhGene043922	-0.9468819196093842	0.00415735855556003
Diosmetin	OhGene043922	-0.9802035944274718	0.0005839674277433567
Forskolin	OhGene043922	0.9870683289127672	0.0002497609061590681
LPE 18:3	OhGene043922	0.9538636952265773	0.003143736012651773
N-Acetyl-L-methionine	OhGene043922	0.9940300373581314	5.335429482866288e-05
Caffeic acid	OhGene043922	0.991133004362087	0.00011758683985341673
L-arginine	OhGene043922	0.9865865510015399	0.00026867424306137457
Scutellarein	OhGene043922	0.9876141908839838	0.0002291623584288046
Sibiricose A5	OhGene043922	-0.9504770121287464	0.003618061275754285
Laricitrin	OhGene043922	0.987358206305035	0.00023871224793919045
Rhein	OhGene043922	0.9393098258790956	0.00541317587697823
Bergenin	OhGene043922	0.987982392110955	0.00021576654017481367
Tetrahydroxyxanthone	OhGene043922	0.9435158620672777	0.00469558162670906
Isorhamnetin-3-glucoside	OhGene043922	-0.9476948832408878	0.0040321890294925085
Diosmin	OhGene043922	0.9776740441565006	0.0007421082890725035
Limocitrin O-hexoside	OhGene043922	0.952956830793912	0.003267534980841924
Gamma-Linolenic Acid	OhGene043922	0.9504589432302571	0.0036206797470744972
Acacetin	OhGene043922	-0.9873856763352759	0.00023767813936097934
Azelaic acid	OhGene043922	0.9493173099318881	0.0037880074070361057
Ganoderic acid C6	OhGene043922	-0.97044789289477	0.001297086224509847
Bilobalide	OhGene043922	-0.9591756953970761	0.0024659163896882893
4',7-Di-O-methylnaringenin	OhGene043922	0.9834548376444963	0.0004083490398509315
Kinetin 9-riboside	OhGene043922	0.9654570546651952	0.001769214027095627
LPS 18:2	OhGene043922	0.9303053656576533	0.007116747744931851
Astragaloside IV	OhGene043922	0.9247317085209377	0.008284764236469443
Isoliquiritin	OhGene043922	0.947226476865712	0.004104078804393946
N-Acetyl-1-aspartylglutamic acid	OhGene043922	0.8522971894738073	0.031113029219088616
Brassinolide	OhGene043922	0.9459507603671593	0.004303032886730762
LPE 18:1	OhGene043922	0.8002542962153134	0.055862757651831144
3-Dehydroshikimic acid	OhGene043922	0.9750669112547246	0.0009247384331289103
N-Acetyl-L-phenylalanine	OhGene043922	0.9668665804195264	0.0016285479164325418
Pseudoginsenoside-RT5	OhGene043922	-0.9837503235878935	0.00039393259560334577
Chrysophanic Acid	OhGene043922	0.9808512655404582	0.0005465003752728013
Astragalus polyphenols	OhGene043922	0.9802226993606119	0.0005828445681597098
Astilbin	OhGene043922	0.9593189367314223	0.002448760822363258
Hydroxygenkwanin	OhGene043922	0.9801730653367268	0.000585763950458064
Urolithin A	OhGene043922	0.9770252405526316	0.0007856958639037673
Casticin	OhGene043922	0.9866220314659547	0.00026725793535099676
Quercetin-3¦Â-D-glucoside	OhGene043922	0.9203014053302674	0.0092746815919359
LysoPC 15:0	OhGene043922	0.9012856129378576	0.014135832655986603
Vitexin rhamnoside	OhGene043922	0.9238240654697611	0.0084831436742027
Parishin B	OhGene043922	-0.8916646873401617	0.01696906909010855
Astringin	OhGene043922	-0.853043353734837	0.030807527154141295
Pinocembrin	novel.6152	-0.9860440869507553	0.00029079218434664125
L-Glutamine	novel.6152	0.9805512561404055	0.0005637021775172218
Eupatilin	novel.6152	-0.9853365940805262	0.00032094678015793767
FAHFA (18:2/3:0)	novel.6152	0.9758790973524433	0.000865709929800024
Pectolinarigenin	novel.6152	-0.9824020904754536	0.00046180471265433194
LPC 18:2	novel.6152	0.9705393232408501	0.0012891122883420588
Hesperidin	novel.6152	-0.9844689526206843	0.0003599470004219372
LPC 18:1	novel.6152	0.9989644988919535	1.6078386526217155e-06
Polyphyllin VI	novel.6152	0.9973604938803196	1.0441294124002345e-05
Triethyl citrate	novel.6152	0.9802453893184035	0.000581512399273853
Quercetin 3-alpha-L-arabinofuranoside (Avicularin)	novel.6152	0.9910150079622917	0.00012073244330490553
Taxifolin	novel.6152	0.9762204849959983	0.0008414747550433367
Corchorifatty acid F	novel.6152	0.9841829436554326	0.0003732903572947856
LPE 17:1	novel.6152	0.9719373860980745	0.0011702156497803843
Oleic Acid	novel.6152	0.9837831033048181	0.00039234918514025584
(-)-secoisolariciresinol	novel.6152	-0.9821235398442167	0.0004764953707824733
Tenuifoliside B	novel.6152	0.9956792093156919	2.796351528425419e-05
Histidine	novel.6152	0.9549067396751847	0.0030042568243596993
Eupafolin	novel.6152	-0.9762586678987656	0.0008387853639028581
Ginsenoside F1	novel.6152	-0.9583967757568693	0.0025602383828683246
Peimisine	novel.6152	0.9987928840212901	2.1848140172441832e-06
4-Demethylepipodophyllotoxin	novel.6152	0.9814609157420124	0.0005123605478860232
Linoleic acid	novel.6152	0.9819649879113466	0.0004849594425624165
Swainsonine	novel.6152	0.9973156298361683	1.07990931894908e-05
LPE 16:0	novel.6152	0.9947412150718041	4.140951300906314e-05
Jasmonic acid	novel.6152	0.9984101455449164	3.7894464949015768e-06
(+/-)12(13)-DiHOME	novel.6152	0.9890640055994298	0.00017874000984553212
Plantagoside	novel.6152	0.936334186559681	0.005950974241066975
Luteolin	novel.6152	0.9790017134404414	0.0006567626910043833
Dodecanedioic acid	novel.6152	0.9455277879528039	0.004370017258108073
Isomangiferin	novel.6152	0.9521335228068708	0.0033819636306908502
(R)-3-Hydroxy myristic acid	novel.6152	0.9902899597977916	0.00014096956610158928
Glutathione	novel.6152	0.9929453096626542	7.44774324063296e-05
L-Tryptophan	novel.6152	0.9914437543043886	0.00010950081205364971
Medicarpin	novel.6152	0.9863451457494282	0.0002784095586773591
Procyanidin B1	novel.6152	0.9333932887292478	0.00650693217459212
trans-Cinnamic acid	novel.6152	0.9910506099520973	0.00011977898793978814
N-Acetylneuraminic acid	novel.6152	0.9431920600063269	0.0047490494236278
Ethyl gallate	novel.6152	0.9831777791123772	0.00042210043750453717
6¦Á-Prostaglandin I1	novel.6152	0.9406963820109486	0.0051710956462891625
¦Á-Lactose	novel.6152	-0.9760843098746327	0.0008511009393966357
MGMG (18:2)	novel.6152	0.9866693504844921	0.00026537485511348634
2-Aminoadipic acid	novel.6152	0.9751047528843461	0.0009219452883342694
2-Deoxyribose 1-Phosphate	novel.6152	-0.9759948899542676	0.0008574515464419489
3-Phenyllactic acid	novel.6152	0.9902260196145167	0.0001428291813059938
Erucic acid	novel.6152	-0.9618170297595044	0.0021590745997239836
4-Methylcatechol	novel.6152	0.9272273338339063	0.007751094451224699
Madecassic acid	novel.6152	-0.9635151179475896	0.0019724365638844497
Eriocitrin	novel.6152	0.9256543274703586	0.008085453897682175
L-(-)-Malic acid	novel.6152	0.9207282258441761	0.009176948790370164
Aurantio-obtusin ¦Â-D-glucoside	novel.6152	-0.9363438985162862	0.005949178463422961
Diosmetin	novel.6152	-0.9784816097869482	0.0006895797263177125
Forskolin	novel.6152	0.9034248861788484	0.013539762816927179
LPE 18:3	novel.6152	0.9837756762095607	0.0003927076699979631
N-Acetyl-L-methionine	novel.6152	0.9810259466857324	0.000536606579710993
Caffeic acid	novel.6152	0.9863481323918996	0.00027828806068361847
L-arginine	novel.6152	0.9343264847132802	0.006327890631054949
Scutellarein	novel.6152	0.9759068920739747	0.0008637240165638937
Sibiricose A5	novel.6152	-0.9811330624409312	0.0005305840491664639
Laricitrin	novel.6152	0.9771298663646675	0.0007785834869505243
Rhein	novel.6152	0.9869223848033659	0.0002554177356904082
Bergenin	novel.6152	0.9785823996093241	0.0006831581373831838
Tetrahydroxyxanthone	novel.6152	0.898257265519016	0.015000776797316685
Isorhamnetin-3-glucoside	novel.6152	-0.9590379418344455	0.002482470395565932
Diosmin	novel.6152	0.9555112546461982	0.0029248455542985148
Limocitrin O-hexoside	novel.6152	0.9699979840598578	0.0013366787190067413
Gamma-Linolenic Acid	novel.6152	0.9667054566061735	0.0016443359858819694
Acacetin	novel.6152	-0.9883691529361671	0.0002021282143905454
Azelaic acid	novel.6152	0.9869573266037814	0.00025405764072597973
Ganoderic acid C6	novel.6152	-0.9546159300083688	0.0030428316156726133
Bilobalide	novel.6152	-0.9791522489778551	0.0006474125683232468
4',7-Di-O-methylnaringenin	novel.6152	0.9944422909568543	4.6246361093214205e-05
Kinetin 9-riboside	novel.6152	0.9580463488122952	0.002603241775639139
LPS 18:2	novel.6152	0.967798450944706	0.001538714109041125
Astragaloside IV	novel.6152	0.9896818651189131	0.00015914660665806765
Isoliquiritin	novel.6152	0.9275474619031671	0.007683890315032025
N-Acetyl-1-aspartylglutamic acid	novel.6152	0.961850508262061	0.0021553145051963927
Brassinolide	novel.6152	0.9825058731931665	0.0004563897186930893
LPE 18:1	novel.6152	0.844810264272882	0.034256997637980145
3-Dehydroshikimic acid	novel.6152	0.939907213134974	0.005308212725491384
N-Acetyl-L-phenylalanine	novel.6152	0.9884175219137579	0.0002004537812110776
Pseudoginsenoside-RT5	novel.6152	-0.929409747996996	0.007298600479998346
Chrysophanic Acid	novel.6152	0.9832766519670327	0.0004171670416863674
Astragalus polyphenols	novel.6152	0.9664214325588303	0.0016723500307076517
Astilbin	novel.6152	0.8426295807625452	0.03519949874231778
Hydroxygenkwanin	novel.6152	0.9731617044552764	0.0010707754285474928
Urolithin A	novel.6152	0.8778380043094955	0.021473784266321964
Casticin	novel.6152	0.9754041828402251	0.0008999916609214293
Quercetin-3¦Â-D-glucoside	novel.6152	0.9865930578036508	0.00026841422580433955
LysoPC 15:0	novel.6152	0.9715382046450116	0.0012035826149584233
Vitexin rhamnoside	novel.6152	0.8112773937894999	0.05006354001376602
Parishin B	novel.6152	-0.9588264476332218	0.002507992154437099
Astringin	novel.6152	-0.8546568046089722	0.03015180500703676
Pinocembrin	OhGene028315	-0.9944569229943181	4.600339656834451e-05
L-Glutamine	OhGene028315	0.9922421261604374	9.004345747365857e-05
Eupatilin	OhGene028315	-0.9947171509955559	4.17890222268088e-05
FAHFA (18:2/3:0)	OhGene028315	0.9822619433612002	0.00046916744085521994
Pectolinarigenin	OhGene028315	-0.992102456874252	9.331049156333481e-05
LPC 18:2	OhGene028315	0.9810349546562631	0.0005360988104806171
Hesperidin	OhGene028315	-0.9943003787334728	4.863594582912367e-05
LPC 18:1	OhGene028315	0.9949079243353914	3.8827835048959775e-05
Polyphyllin VI	OhGene028315	0.9935502803890959	6.226417402299232e-05
Triethyl citrate	OhGene028315	0.9929315691753228	7.476749248986733e-05
Quercetin 3-alpha-L-arabinofuranoside (Avicularin)	OhGene028315	0.9886614591856681	0.00019211490607647514
Taxifolin	OhGene028315	0.9813125383054315	0.0005205688077502559
Corchorifatty acid F	OhGene028315	0.9943557630540908	4.7696210665108376e-05
LPE 17:1	OhGene028315	0.9812012787745856	0.0005267662214752882
Oleic Acid	OhGene028315	0.9852496721222376	0.000324753628311506
(-)-secoisolariciresinol	OhGene028315	-0.9900069820223929	0.0001492916590234676
Tenuifoliside B	OhGene028315	0.998517895907794	3.2933209911620293e-06
Histidine	OhGene028315	0.9662928721069037	0.0016851071845184887
Eupafolin	OhGene028315	-0.983030024973402	0.00042952657145631945
Ginsenoside F1	OhGene028315	-0.9723329207797665	0.0011376117870325478
Peimisine	OhGene028315	0.9932006454914502	6.918966136644291e-05
4-Demethylepipodophyllotoxin	OhGene028315	0.9883134161560109	0.00020406630806260207
Linoleic acid	OhGene028315	0.9762732962768904	0.0008377561536651545
Swainsonine	OhGene028315	0.9909508980175536	0.00012245887153444873
LPE 16:0	OhGene028315	0.9906253050036447	0.00013141541231648075
Jasmonic acid	OhGene028315	0.994121069648521	5.174113984390476e-05
(+/-)12(13)-DiHOME	OhGene028315	0.9963904236862933	1.952004708752021e-05
Plantagoside	OhGene028315	0.9611148526464236	0.0022386837924532306
Luteolin	OhGene028315	0.9945227388333472	4.491842484632618e-05
Dodecanedioic acid	OhGene028315	0.9569495719219503	0.002740115510193483
Isomangiferin	OhGene028315	0.9650347644862013	0.0018124778581176193
(R)-3-Hydroxy myristic acid	OhGene028315	0.9977929491649067	7.3012347297340055e-06
Glutathione	OhGene028315	0.9969059328345737	1.4345067294495001e-05
L-Tryptophan	OhGene028315	0.9971315113051761	1.2330539799872308e-05
Medicarpin	OhGene028315	0.9928916887489053	7.561254857245128e-05
Procyanidin B1	OhGene028315	0.9586115034091437	0.0025340620694348564
trans-Cinnamic acid	OhGene028315	0.9969834870733303	1.363530120134146e-05
N-Acetylneuraminic acid	OhGene028315	0.9695374709309246	0.00137781442521671
Ethyl gallate	OhGene028315	0.9912919882909889	0.00011341403993912642
6¦Á-Prostaglandin I1	OhGene028315	0.9625864000779354	0.002073480831774594
¦Á-Lactose	OhGene028315	-0.9816145111531437	0.0005039319117405267
MGMG (18:2)	OhGene028315	0.993342783770542	6.633027287695254e-05
2-Aminoadipic acid	OhGene028315	0.9905081961657853	0.00013471393113976258
2-Deoxyribose 1-Phosphate	OhGene028315	-0.984332764561895	0.00036627054185108465
3-Phenyllactic acid	OhGene028315	0.9962269757567535	2.1326712067054292e-05
Erucic acid	OhGene028315	-0.9754043831451615	0.0008999770627523306
4-Methylcatechol	OhGene028315	0.9432952216808104	0.004731982650244843
Madecassic acid	OhGene028315	-0.9624818270589051	0.002085014411629352
Eriocitrin	OhGene028315	0.9536560993683318	0.0031718679672283565
L-(-)-Malic acid	OhGene028315	0.9459091180792694	0.0043096050735256354
Aurantio-obtusin ¦Â-D-glucoside	OhGene028315	-0.9528072255045865	0.0032881840650684988
Diosmetin	OhGene028315	-0.9907081548643909	0.00012910645758011636
Forskolin	OhGene028315	0.941259618777261	0.005074308722414931
LPE 18:3	OhGene028315	0.9831391893901731	0.00042403374755062203
N-Acetyl-L-methionine	OhGene028315	0.9946367590693459	4.3069394841936995e-05
Caffeic acid	OhGene028315	0.9960976286987551	2.2813039025030586e-05
L-arginine	OhGene028315	0.9627130828805246	0.0020595510174578288
Scutellarein	OhGene028315	0.9876137916298453	0.00022917710204826608
Sibiricose A5	OhGene028315	-0.9799466883860319	0.0005991708877223738
Laricitrin	OhGene028315	0.9881754554759057	0.0002089031267636619
Rhein	OhGene028315	0.9765243975866499	0.0008201871148803482
Bergenin	OhGene028315	0.9899485872633134	0.0001510385953773453
Tetrahydroxyxanthone	OhGene028315	0.921858808403169	0.00892050188793612
Isorhamnetin-3-glucoside	OhGene028315	-0.9665781692122871	0.0016568617535914325
Diosmin	OhGene028315	0.9703357647448132	0.001306898508036442
Limocitrin O-hexoside	OhGene028315	0.9747102946557741	0.0009512665363345822
Gamma-Linolenic Acid	OhGene028315	0.9689209592768608	0.0014338504304507375
Acacetin	OhGene028315	-0.9976122822008594	8.544988008572211e-06
Azelaic acid	OhGene028315	0.9795376345346472	0.0006237787184999131
Ganoderic acid C6	OhGene028315	-0.9671688775790159	0.001599129851343934
Bilobalide	OhGene028315	-0.9856434661586678	0.00030768558285199635
4',7-Di-O-methylnaringenin	OhGene028315	0.9992778963374459	7.819622846189763e-07
Kinetin 9-riboside	OhGene028315	0.9677539690382055	0.0015429449526806755
LPS 18:2	OhGene028315	0.9618737551813863	0.002152705460218165
Astragaloside IV	OhGene028315	0.9746956803104384	0.000952361605733988
Isoliquiritin	OhGene028315	0.9463402399611188	0.004241801623607313
N-Acetyl-1-aspartylglutamic acid	OhGene028315	0.9320859545418015	0.006761855783172137
Brassinolide	OhGene028315	0.9792771618723458	0.000639704463532442
LPE 18:1	OhGene028315	0.8337040562653979	0.039182108994496284
3-Dehydroshikimic acid	OhGene028315	0.9653895069238914	0.0017760996299055459
N-Acetyl-L-phenylalanine	OhGene028315	0.9876738425309181	0.0002269648547509788
Pseudoginsenoside-RT5	OhGene028315	-0.9609412098482397	0.0022585898001535364
Chrysophanic Acid	OhGene028315	0.9916730337331334	0.00010371886169192411
Astragalus polyphenols	OhGene028315	0.9756635399415092	0.0008811881363393415
Astilbin	OhGene028315	0.8919046989868816	0.016895366293386848
Hydroxygenkwanin	OhGene028315	0.9862017307727868	0.0002842748088505353
Urolithin A	OhGene028315	0.9218839084653175	0.008914848606016927
Casticin	OhGene028315	0.9880250437632252	0.00021424076348029652
Quercetin-3¦Â-D-glucoside	OhGene028315	0.9705291257716275	0.001290000436705572
LysoPC 15:0	OhGene028315	0.9524275410654179	0.0033408767336431276
Vitexin rhamnoside	OhGene028315	0.8641472039957698	0.026430324882024642
Parishin B	OhGene028315	-0.9481782293554308	0.00395866029247907
Astringin	OhGene028315	-0.860861058823821	0.027692627177384136
Pinocembrin	OhGene021626	-0.9903307058353752	0.00013979085792717908
L-Glutamine	OhGene021626	0.9875005556389498	0.00023337773172457522
Eupatilin	OhGene021626	-0.9895716894111455	0.0001625574549819065
FAHFA (18:2/3:0)	OhGene021626	0.9744632290287945	0.0009698634027248204
Pectolinarigenin	OhGene021626	-0.9868220082855326	0.00025934495694027545
LPC 18:2	OhGene021626	0.9733283039338714	0.0010575822093798128
Hesperidin	OhGene021626	-0.988542384788644	0.00019616335912865125
LPC 18:1	OhGene021626	0.9923720177601443	8.705724825884976e-05
Polyphyllin VI	OhGene021626	0.9901668332720821	0.0001445613616610132
Triethyl citrate	OhGene021626	0.9881361571409786	0.0002102912285820678
Quercetin 3-alpha-L-arabinofuranoside (Avicularin)	OhGene021626	0.9830103712645719	0.00043051922005241556
Taxifolin	OhGene021626	0.9731329051021544	0.001073064299895236
Corchorifatty acid F	OhGene021626	0.9899671332450765	0.0001504826767487311
LPE 17:1	OhGene021626	0.9738333472532683	0.001018082502600259
Oleic Acid	OhGene021626	0.97744908271847	0.0007570817399817266
(-)-secoisolariciresinol	OhGene021626	-0.9824127012154291	0.00046124962704154304
Tenuifoliside B	OhGene021626	0.9975206511187944	9.21313582148777e-06
Histidine	OhGene021626	0.955620019751173	0.0029106689508457823
Eupafolin	OhGene021626	-0.9791391592480507	0.0006482229605004628
Ginsenoside F1	OhGene021626	-0.9668398617592504	0.0016311607949581783
Peimisine	OhGene021626	0.990815330072809	0.00012614984157186232
4-Demethylepipodophyllotoxin	OhGene021626	0.9819039843001459	0.0004882357633279394
Linoleic acid	OhGene021626	0.9695331082829886	0.0013782070721834253
Swainsonine	OhGene021626	0.9896188519859259	0.00016109297214051896
LPE 16:0	OhGene021626	0.9853713472859619	0.0003194309729319357
Jasmonic acid	OhGene021626	0.9922255243933685	9.042875217912746e-05
(+/-)12(13)-DiHOME	OhGene021626	0.9927924553799587	7.773583789020928e-05
Plantagoside	OhGene021626	0.9532720277373683	0.0032242397447027507
Luteolin	OhGene021626	0.9923505132241435	8.754816838822332e-05
Dodecanedioic acid	OhGene021626	0.9462740092416497	0.004252183569592712
Isomangiferin	OhGene021626	0.9563730309880255	0.0028134507616611364
(R)-3-Hydroxy myristic acid	OhGene021626	0.9942540652331099	4.942879629818518e-05
Glutathione	OhGene021626	0.9934065875576166	6.506631345460295e-05
L-Tryptophan	OhGene021626	0.9932394063311507	6.840394154749138e-05
Medicarpin	OhGene021626	0.9875656895221367	0.00023095686830495475
Procyanidin B1	OhGene021626	0.9498165686890272	0.003714374773184141
trans-Cinnamic acid	OhGene021626	0.9987609639332313	2.301864471618176e-06
N-Acetylneuraminic acid	OhGene021626	0.962396224719402	0.0020944791782156404
Ethyl gallate	OhGene021626	0.9944270790084081	4.6499632214781506e-05
6¦Á-Prostaglandin I1	OhGene021626	0.9539315046103596	0.0031345736729489148
¦Á-Lactose	OhGene021626	-0.9787798878639866	0.0006706621029327543
MGMG (18:2)	OhGene021626	0.9883735862295421	0.0002019744542384384
2-Aminoadipic acid	OhGene021626	0.9892795759918841	0.00017177520065428942
2-Deoxyribose 1-Phosphate	OhGene021626	-0.9791790206606623	0.0006457566864848771
3-Phenyllactic acid	OhGene021626	0.9919728587727568	9.639388001559548e-05
Erucic acid	OhGene021626	-0.9665457361866104	0.0016600608495318824
4-Methylcatechol	OhGene021626	0.933874643806054	0.00641427546360481
Madecassic acid	OhGene021626	-0.9627709948555623	0.0020531985573915856
Eriocitrin	OhGene021626	0.9505977410046843	0.0036005896292395203
L-(-)-Malic acid	OhGene021626	0.9360266239703184	0.0060079807705873895
Aurantio-obtusin ¦Â-D-glucoside	OhGene021626	-0.9422018477620175	0.0049143985865073726
Diosmetin	OhGene021626	-0.9840238750942392	0.000380816004869217
Forskolin	OhGene021626	0.9418381576390822	0.004975824922764994
LPE 18:3	OhGene021626	0.9745043804669444	0.0009667535074255151
N-Acetyl-L-methionine	OhGene021626	0.9949519285209154	3.816021841940863e-05
Caffeic acid	OhGene021626	0.9949837258074464	3.768139789157254e-05
L-arginine	OhGene021626	0.9549480642764289	0.0029987949317617285
Scutellarein	OhGene021626	0.9835118679618833	0.00040554652775332553
Sibiricose A5	OhGene021626	-0.9733761382027928	0.0010538091292900675
Laricitrin	OhGene021626	0.9842764779352245	0.0003689000627151723
Rhein	OhGene021626	0.9832763266650023	0.0004171832257936482
Bergenin	OhGene021626	0.9854852492594958	0.00031448801433960153
Tetrahydroxyxanthone	OhGene021626	0.9077212584781242	0.012380155569937963
Isorhamnetin-3-glucoside	OhGene021626	-0.9596371593901349	0.0024108596125993085
Diosmin	OhGene021626	0.9784213687964398	0.000693432078877606
Limocitrin O-hexoside	OhGene021626	0.9801388285542968	0.0005877819170628249
Gamma-Linolenic Acid	OhGene021626	0.9581288781647241	0.002593082231907314
Acacetin	OhGene021626	-0.9940450146854084	5.308718774722445e-05
Azelaic acid	OhGene021626	0.9761014740039669	0.0008498846205454278
Ganoderic acid C6	OhGene021626	-0.9610698586371089	0.0022438334569596444
Bilobalide	OhGene021626	-0.982855261237814	0.0004383933208585234
4',7-Di-O-methylnaringenin	OhGene021626	0.9993965024465526	5.462040458155628e-07
Kinetin 9-riboside	OhGene021626	0.9776701816949562	0.0007423641225323302
LPS 18:2	OhGene021626	0.9727044795755548	0.0011073999514145702
Astragaloside IV	OhGene021626	0.9701636621405707	0.0013220303260363293
Isoliquiritin	OhGene021626	0.956251733532811	0.0028290010880767692
N-Acetyl-1-aspartylglutamic acid	OhGene021626	0.9267868194733961	0.007844037164518034
Brassinolide	OhGene021626	0.970243349588221	0.0013150132298868074
LPE 18:1	OhGene021626	0.8116623706615468	0.04986632601480488
3-Dehydroshikimic acid	OhGene021626	0.9564719733568947	0.002800797616276794
N-Acetyl-L-phenylalanine	OhGene021626	0.9867312823842987	0.0002629202630517533
Pseudoginsenoside-RT5	OhGene021626	-0.9559948900449231	0.0028620677122046328
Chrysophanic Acid	OhGene021626	0.9856735483644266	0.0003064005925396164
Astragalus polyphenols	OhGene021626	0.9771969589695524	0.000774039472764223
Astilbin	OhGene021626	0.8933137229460346	0.01646579300716061
Hydroxygenkwanin	OhGene021626	0.9795153572456912	0.0006251329942308161
Urolithin A	OhGene021626	0.9219729293991983	0.008894812487761269
Casticin	OhGene021626	0.9875948773803789	0.0002298761068426099
Quercetin-3¦Â-D-glucoside	OhGene021626	0.971329408303086	0.0012212205886454818
LysoPC 15:0	OhGene021626	0.9522927392910266	0.0033596836359309924
Vitexin rhamnoside	OhGene021626	0.8578088936859867	0.028890034088035404
Parishin B	OhGene021626	-0.9373666266246956	0.00576155572458039
Astringin	OhGene021626	-0.8613753081827873	0.027493245924133117
Pinocembrin	OhGene006953	-0.9842678166220928	0.00036930552052387064
L-Glutamine	OhGene006953	0.9779998310581914	0.0007206870275494822
Eupatilin	OhGene006953	-0.9838928110218266	0.00038707286823704695
FAHFA (18:2/3:0)	OhGene006953	0.9790359247283262	0.0006546319015721126
Pectolinarigenin	OhGene006953	-0.9826527326372714	0.0004487813909271127
LPC 18:2	OhGene006953	0.972679348970884	0.0011094306465057224
Hesperidin	OhGene006953	-0.9837604429911586	0.0003934434436984713
LPC 18:1	OhGene006953	0.998586093947191	2.997282198020626e-06
Polyphyllin VI	OhGene006953	0.9980846765046734	5.4991829898920255e-06
Triethyl citrate	OhGene006953	0.9774867454906945	0.0007545645593277121
Quercetin 3-alpha-L-arabinofuranoside (Avicularin)	OhGene006953	0.9939912160070677	5.4049752580194314e-05
Taxifolin	OhGene006953	0.9804135805371843	0.0005716847932877765
Corchorifatty acid F	OhGene006953	0.9814938381726328	0.0005105480614891973
LPE 17:1	OhGene006953	0.9733293084870629	0.0010575029033685385
Oleic Acid	OhGene006953	0.9887074642481999	0.00019056202577914327
(-)-secoisolariciresinol	OhGene006953	-0.9841815785448745	0.00037335462385415324
Tenuifoliside B	OhGene006953	0.9915506003864146	0.00010678691948165266
Histidine	OhGene006953	0.9595378218569043	0.002422659696701211
Eupafolin	OhGene006953	-0.978254924076935	0.0007041314289655232
Ginsenoside F1	OhGene006953	-0.9607920801669274	0.0022757550638681265
Peimisine	OhGene006953	0.9988058603265658	2.1381029360920805e-06
4-Demethylepipodophyllotoxin	OhGene006953	0.9825209984783301	0.0004556031883978492
Linoleic acid	OhGene006953	0.9874887435057123	0.00023381810548143674
Swainsonine	OhGene006953	0.9962359943501204	2.1224944074546957e-05
LPE 16:0	OhGene006953	0.9972244441464475	1.154487440518092e-05
Jasmonic acid	OhGene006953	0.9960739327684488	2.309074765216769e-05
(+/-)12(13)-DiHOME	OhGene006953	0.9863996461445946	0.00027619661131216136
Plantagoside	OhGene006953	0.9326149110167073	0.006658135897208033
Luteolin	OhGene006953	0.9718357393686423	0.0011786680594227756
Dodecanedioic acid	OhGene006953	0.9509528329030329	0.003549442364486499
Isomangiferin	OhGene006953	0.9526013732930966	0.0033167011366064753
(R)-3-Hydroxy myristic acid	OhGene006953	0.9867112665465392	0.0002637123235731795
Glutathione	OhGene006953	0.9910298593613067	0.00012033425050626515
L-Tryptophan	OhGene006953	0.9899750320311591	0.00015024621961032814
Medicarpin	OhGene006953	0.9862723124364275	0.0002813806214821155
Procyanidin B1	OhGene006953	0.9317730069489983	0.006823588185886181
trans-Cinnamic acid	OhGene006953	0.9808809451093343	0.00054481301684048
N-Acetylneuraminic acid	OhGene006953	0.9385507683434989	0.005547995709410294
Ethyl gallate	OhGene006953	0.972270070127665	0.00114276206501553
6¦Á-Prostaglandin I1	OhGene006953	0.9386333871298084	0.00553324269031049
¦Á-Lactose	OhGene006953	-0.9774317134068204	0.0007582440144586894
MGMG (18:2)	OhGene006953	0.9855371185941076	0.00031224977167661476
2-Aminoadipic acid	OhGene006953	0.9690498321746475	0.0014220455502969363
2-Deoxyribose 1-Phosphate	OhGene006953	-0.9758424426253629	0.0008683323422602635
3-Phenyllactic acid	OhGene006953	0.9884507261660821	0.00019930833499815176
Erucic acid	OhGene006953	-0.9656991637940037	0.001744642767427918
4-Methylcatechol	OhGene006953	0.928953686106764	0.0073920621457309365
Madecassic acid	OhGene006953	-0.9648816361821355	0.0018282934859967233
Eriocitrin	OhGene006953	0.9138882619288103	0.01080357791698628
L-(-)-Malic acid	OhGene006953	0.9200753238834882	0.009326653207146639
Aurantio-obtusin ¦Â-D-glucoside	OhGene006953	-0.9443770303767711	0.004554825761490068
Diosmetin	OhGene006953	-0.9784529602664608	0.0006914105068300377
Forskolin	OhGene006953	0.8856893425912687	0.01885354512243584
LPE 18:3	OhGene006953	0.9889603133762679	0.00018213929198388978
N-Acetyl-L-methionine	OhGene006953	0.9698975808985977	0.0013455947152753876
Caffeic acid	OhGene006953	0.9791723170946531	0.0006461711177897467
L-arginine	OhGene006953	0.930687218008412	0.007039894247555608
Scutellarein	OhGene006953	0.9709792874493024	0.0012510819878762537
Sibiricose A5	OhGene006953	-0.9811270178584808	0.0005309230037603596
Laricitrin	OhGene006953	0.9723226834853762	0.0011384498935199197
Rhein	OhGene006953	0.9768224349137885	0.0007995737965302749
Bergenin	OhGene006953	0.9746126072041074	0.0009585982319004422
Tetrahydroxyxanthone	OhGene006953	0.9019357183935073	0.01395338234211795
Isorhamnetin-3-glucoside	OhGene006953	-0.9658027918742058	0.0017341776192300949
Diosmin	OhGene006953	0.9338554373890043	0.006417960101952581
Limocitrin O-hexoside	OhGene006953	0.9601174642298946	0.0023542060762720067
Gamma-Linolenic Acid	OhGene006953	0.975054270976951	0.0009256723634076909
Acacetin	OhGene006953	-0.9848129982779215	0.0003442161287917402
Azelaic acid	OhGene006953	0.9867546925088261	0.0002619953895464044
Ganoderic acid C6	OhGene006953	-0.9572762146477246	0.0026989904231059605
Bilobalide	OhGene006953	-0.9770251534745151	0.0007857017967663053
4',7-Di-O-methylnaringenin	OhGene006953	0.9875158894228936	0.00023280668220374378
Kinetin 9-riboside	OhGene006953	0.938961916498653	0.005474768260478418
LPS 18:2	OhGene006953	0.9505716709913308	0.003604358911935441
Astragaloside IV	OhGene006953	0.9938182521031078	5.720289591220672e-05
Isoliquiritin	OhGene006953	0.9020710707586221	0.013915539876567636
N-Acetyl-1-aspartylglutamic acid	OhGene006953	0.9740959582961866	0.0009978380079316942
Brassinolide	OhGene006953	0.9890047443678587	0.00018067883035562398
LPE 18:1	OhGene006953	0.8725133751878933	0.02334324943285898
3-Dehydroshikimic acid	OhGene006953	0.939998604843053	0.005292243597147462
N-Acetyl-L-phenylalanine	OhGene006953	0.9819563625861301	0.00048542201744607703
Pseudoginsenoside-RT5	OhGene006953	-0.917241603196455	0.009990024208594513
Chrysophanic Acid	OhGene006953	0.9819575212229406	0.000485359867186929
Astragalus polyphenols	OhGene006953	0.9553148855711608	0.0029505264649886897
Astilbin	OhGene006953	0.819515009836414	0.04592261342436186
Hydroxygenkwanin	OhGene006953	0.9697478584754864	0.0013589448402650374
Urolithin A	OhGene006953	0.8588515666112753	0.02847827870433227
Casticin	OhGene006953	0.9635105126656254	0.001972931468586221
Quercetin-3¦Â-D-glucoside	OhGene006953	0.9826782940954535	0.0004474636278937852
LysoPC 15:0	OhGene006953	0.9683582212348931	0.001485963336452912
Vitexin rhamnoside	OhGene006953	0.7917214243263948	0.06055238895664025
Parishin B	OhGene006953	-0.9729926215758363	0.0010842481635070823
Astringin	OhGene006953	-0.8605189037652636	0.027825663605990036
Pinocembrin	OhGene020617	-0.9502407954066778	0.0036523663037140433
L-Glutamine	OhGene020617	0.9518990725886494	0.003414903287683716
Eupatilin	OhGene020617	-0.9504034599637375	0.003628725974558813
FAHFA (18:2/3:0)	OhGene020617	0.9756226508666448	0.0008841395435119395
Pectolinarigenin	OhGene020617	-0.9476519472677905	0.004038752765342826
LPC 18:2	OhGene020617	0.9727948254254275	0.0011001147178210321
Hesperidin	OhGene020617	-0.9449862499120657	0.00445651914148338
LPC 18:1	OhGene020617	0.9332046932577887	0.006543412099636089
Polyphyllin VI	OhGene020617	0.9435071028744885	0.004697024082901543
Triethyl citrate	OhGene020617	0.9482912646710717	0.0039415607286978635
Quercetin 3-alpha-L-arabinofuranoside (Avicularin)	OhGene020617	0.9620444842370465	0.0021335920053548786
Taxifolin	OhGene020617	0.9773004453901226	0.0007670564719810681
Corchorifatty acid F	OhGene020617	0.9495747785925472	0.0037499462512717674
LPE 17:1	OhGene020617	0.973438852656443	0.0010488724499867251
Oleic Acid	OhGene020617	0.9710582188470086	0.0012443188401952522
(-)-secoisolariciresinol	OhGene020617	-0.9546549306900028	0.0030376442601034257
Tenuifoliside B	OhGene020617	0.9282351923630272	0.007540480311009004
Histidine	OhGene020617	0.9842562710992782	0.00036984633986951367
Eupafolin	OhGene020617	-0.9311949258988559	0.0069383409675088156
Ginsenoside F1	OhGene020617	-0.9258660754495098	0.008040044105555748
Peimisine	OhGene020617	0.9353317518464191	0.006137752743681997
4-Demethylepipodophyllotoxin	OhGene020617	0.9669758122887486	0.001617887421388799
Linoleic acid	OhGene020617	0.973432358980067	0.001049383078163455
Swainsonine	OhGene020617	0.9354837856310707	0.006109243603065686
LPE 16:0	OhGene020617	0.9420568831460532	0.004938837937066986
Jasmonic acid	OhGene020617	0.9291115273673805	0.007359649818475865
(+/-)12(13)-DiHOME	OhGene020617	0.9464043934039714	0.004231757173153365
Plantagoside	OhGene020617	0.9538219117427986	0.0031493883093179024
Luteolin	OhGene020617	0.925457694991318	0.008127733636411035
Dodecanedioic acid	OhGene020617	0.9875288483642818	0.00023232461792472106
Isomangiferin	OhGene020617	0.9758430881695596	0.0008682861236547101
(R)-3-Hydroxy myristic acid	OhGene020617	0.939891465740236	0.005310966690472166
Glutathione	OhGene020617	0.9461176896967273	0.004276736699055751
L-Tryptophan	OhGene020617	0.9449097757006479	0.004468801655318843
Medicarpin	OhGene020617	0.9583305623532012	0.0025683368526451924
Procyanidin B1	OhGene020617	0.9575094160263329	0.0026698172830294745
trans-Cinnamic acid	OhGene020617	0.887452716986771	0.01828752429221112
N-Acetylneuraminic acid	OhGene020617	0.9416325641734354	0.005010714495677228
Ethyl gallate	OhGene020617	0.8994641268560591	0.014653111435118108
6¦Á-Prostaglandin I1	OhGene020617	0.9623025666473751	0.0021048588771162384
¦Á-Lactose	OhGene020617	-0.9305780642573138	0.007061821525646225
MGMG (18:2)	OhGene020617	0.9565566576681606	0.0027899901582834315
2-Aminoadipic acid	OhGene020617	0.9111065242214973	0.011501854707237772
2-Deoxyribose 1-Phosphate	OhGene020617	-0.9017464976451328	0.014006368677700895
3-Phenyllactic acid	OhGene020617	0.9490440580709254	0.0038286082709301193
Erucic acid	OhGene020617	-0.9293863374678992	0.00730338392805929
4-Methylcatechol	OhGene020617	0.97727399586115	0.0007688382321355547
Madecassic acid	OhGene020617	-0.9093008824706356	0.011966434448756034
Eriocitrin	OhGene020617	0.9191487483921577	0.009541128050459747
L-(-)-Malic acid	OhGene020617	0.9633361784672946	0.0019917113031665823
Aurantio-obtusin ¦Â-D-glucoside	OhGene020617	-0.933567597863884	0.006473304214191979
Diosmetin	OhGene020617	-0.9419667605424373	0.004954061500464036
Forskolin	OhGene020617	0.8622787067769069	0.02714464137993976
LPE 18:3	OhGene020617	0.9632905942136423	0.001996636270571206
N-Acetyl-L-methionine	OhGene020617	0.906773281626051	0.012631704521041837
Caffeic acid	OhGene020617	0.9298182597661413	0.0072153757315601506
L-arginine	OhGene020617	0.9407176582961212	0.0051674232434425335
Scutellarein	OhGene020617	0.9507654189303294	0.0035763925649037838
Sibiricose A5	OhGene020617	-0.9415193841956926	0.005029972298153917
Laricitrin	OhGene020617	0.9509327416762683	0.0035523266956160454
Rhein	OhGene020617	0.8550518691810466	0.02999226368106508
Bergenin	OhGene020617	0.9523800817734167	0.00334749210664724
Tetrahydroxyxanthone	OhGene020617	0.9725294917565044	0.0011215782160802982
Isorhamnetin-3-glucoside	OhGene020617	-0.9258807593521412	0.008036899729558728
Diosmin	OhGene020617	0.8331301039714031	0.03944505026625658
Limocitrin O-hexoside	OhGene020617	0.8316946672608039	0.04010626146812132
Gamma-Linolenic Acid	OhGene020617	0.9874249852415089	0.00023620224445905768
Acacetin	OhGene020617	-0.9391481881069437	0.005441749120233931
Azelaic acid	OhGene020617	0.9491706165011033	0.0038097772761649684
Ganoderic acid C6	OhGene020617	-0.9594007806336349	0.002438985141848131
Bilobalide	OhGene020617	-0.8862509423349717	0.018672381289080525
4',7-Di-O-methylnaringenin	OhGene020617	0.9160869895208148	0.010266657735472938
Kinetin 9-riboside	OhGene020617	0.8170102333114865	0.04716415259538219
LPS 18:2	OhGene020617	0.7968954993493209	0.05768798090004368
Astragaloside IV	OhGene020617	0.9347748240484091	0.006242740864911709
Isoliquiritin	OhGene020617	0.7498792327095642	0.08601676994129855
N-Acetyl-1-aspartylglutamic acid	OhGene020617	0.8909322143592614	0.01719494950364398
Brassinolide	OhGene020617	0.9647449195928436	0.0018424714072601725
LPE 18:1	OhGene020617	0.9786310013011121	0.0006800722512876007
3-Dehydroshikimic acid	OhGene020617	0.9263636541559737	0.00793382754405204
N-Acetyl-L-phenylalanine	OhGene020617	0.9264874409581841	0.00790751002979855
Pseudoginsenoside-RT5	OhGene020617	-0.888616912795581	0.017918368183660487
Chrysophanic Acid	OhGene020617	0.95589373847596	0.002875142129135014
Astragalus polyphenols	OhGene020617	0.9187249735376959	0.009640008516136216
Astilbin	OhGene020617	0.8083656707907394	0.051566811843760864
Hydroxygenkwanin	OhGene020617	0.9434144869704171	0.0047122892762334325
Urolithin A	OhGene020617	0.8415226636440953	0.03568251481568085
Casticin	OhGene020617	0.9073490296661617	0.012478636119208072
Quercetin-3¦Â-D-glucoside	OhGene020617	0.8878074663360691	0.018174653970281767
LysoPC 15:0	OhGene020617	0.8905623132143805	0.017309564834857752
Vitexin rhamnoside	OhGene020617	0.7966166565242059	0.05784072252803056
Parishin B	OhGene020617	-0.9210973312534202	0.009092837247393987
Astringin	OhGene020617	-0.8076672125209292	0.05193047397905193
Pinocembrin	OhGene043877	-0.9938064275517914	5.742171573536758e-05
L-Glutamine	OhGene043877	0.9935134426055907	6.297667791093202e-05
Eupatilin	OhGene043877	-0.9938392091043615	5.681609921937865e-05
FAHFA (18:2/3:0)	OhGene043877	0.9801758226957004	0.0005856015776149318
Pectolinarigenin	OhGene043877	-0.9903830790652427	0.00013828304112263693
LPC 18:2	OhGene043877	0.9811330016853927	0.0005305874555448157
Hesperidin	OhGene043877	-0.9924558680038015	8.515620827307149e-05
LPC 18:1	OhGene043877	0.9871567249518706	0.0002463653236700946
Polyphyllin VI	OhGene043877	0.986089734835616	0.00028889742871901557
Triethyl citrate	OhGene043877	0.9942914212730205	4.878879140937579e-05
Quercetin 3-alpha-L-arabinofuranoside (Avicularin)	OhGene043877	0.981922462459205	0.0004872421995044755
Taxifolin	OhGene043877	0.978210482037285	0.0007070019922040437
Corchorifatty acid F	OhGene043877	0.9947716321848805	4.093228412835353e-05
LPE 17:1	OhGene043877	0.981368785523261	0.0005174495756774217
Oleic Acid	OhGene043877	0.9793733668522813	0.0006337991095244302
(-)-secoisolariciresinol	OhGene043877	-0.9864103496002887	0.0002757630381880873
Tenuifoliside B	OhGene043877	0.9955591668873124	2.9537709270015894e-05
Histidine	OhGene043877	0.9666949755223346	0.0016453656060362067
Eupafolin	OhGene043877	-0.9790092761222917	0.000656291366810121
Ginsenoside F1	OhGene043877	-0.9709715189428421	0.0012517486045775879
Peimisine	OhGene043877	0.9850279450935711	0.0003345655560907906
4-Demethylepipodophyllotoxin	OhGene043877	0.9867190973269997	0.00026340230513137935
Linoleic acid	OhGene043877	0.9685988548922471	0.0014635666055098126
Swainsonine	OhGene043877	0.9837346989354046	0.0003946884539058112
LPE 16:0	OhGene043877	0.9814043568691257	0.0005154817476003452
Jasmonic acid	OhGene043877	0.9872710420900902	0.00024200834078972895
(+/-)12(13)-DiHOME	OhGene043877	0.9954152823779396	3.1481268964004245e-05
Plantagoside	OhGene043877	0.9704614036866863	0.0012959063721319863
Luteolin	OhGene043877	0.9982028849851153	4.841531563653055e-06
Dodecanedioic acid	OhGene043877	0.9581802344532557	0.0025867700423468495
Isomangiferin	OhGene043877	0.9684921163181833	0.0014734804268484623
(R)-3-Hydroxy myristic acid	OhGene043877	0.9966257621579906	1.7059012861228254e-05
Glutathione	OhGene043877	0.9940561424802239	5.288916673770772e-05
L-Tryptophan	OhGene043877	0.9944666215972491	4.5842703566955346e-05
Medicarpin	OhGene043877	0.9909515540782797	0.00012244114247650487
Procyanidin B1	OhGene043877	0.9672118960275673	0.0015949650575323134
trans-Cinnamic acid	OhGene043877	0.9959254574970082	2.4869022346348518e-05
N-Acetylneuraminic acid	OhGene043877	0.9783302414486301	0.000699279827851002
Ethyl gallate	OhGene043877	0.9939111598630106	5.549809256960433e-05
6¦Á-Prostaglandin I1	OhGene043877	0.9701446628567099	0.0013237060885491476
¦Á-Lactose	OhGene043877	-0.9779571359180339	0.0007234766054092873
MGMG (18:2)	OhGene043877	0.9919609234642417	9.668035762069462e-05
2-Aminoadipic acid	OhGene043877	0.9929428285541114	7.452976671026086e-05
2-Deoxyribose 1-Phosphate	OhGene043877	-0.9785247984031104	0.0006868244127084736
3-Phenyllactic acid	OhGene043877	0.9941945817378838	5.045649213617212e-05
Erucic acid	OhGene043877	-0.9716455771608522	0.0011945618424393774
4-Methylcatechol	OhGene043877	0.9493670597668118	0.0037806382563293985
Madecassic acid	OhGene043877	-0.9571681787225395	0.0027125584926585016
Eriocitrin	OhGene043877	0.968106516820551	0.0015095704698173307
L-(-)-Malic acid	OhGene043877	0.9553105681025689	0.0029510923400149205
Aurantio-obtusin ¦Â-D-glucoside	OhGene043877	-0.9499130078869868	0.0037002333800685216
Diosmetin	OhGene043877	-0.9891664224218782	0.00017541385569502612
Forskolin	OhGene043877	0.9603163295692801	0.0023309437512101356
LPE 18:3	OhGene043877	0.975289750323	0.0009083506634184959
N-Acetyl-L-methionine	OhGene043877	0.998862120173447	1.9414191028986327e-06
Caffeic acid	OhGene043877	0.9980612703977257	5.634365181309622e-06
L-arginine	OhGene043877	0.9721448369360696	0.001153058612668227
Scutellarein	OhGene043877	0.9907831908731265	0.00012703287373356045
Sibiricose A5	OhGene043877	-0.9737080112966969	0.0010278155909309644
Laricitrin	OhGene043877	0.9910498662755616	0.00011979886577276223
Rhein	OhGene043877	0.969458015722823	0.001384974228390636
Bergenin	OhGene043877	0.992231974996364	9.027894877810143e-05
Tetrahydroxyxanthone	OhGene043877	0.9296372642049251	0.007252191935281593
Isorhamnetin-3-glucoside	OhGene043877	-0.960069164328632	0.0023598731636525812
Diosmin	OhGene043877	0.9792564517793567	0.0006409792687816454
Limocitrin O-hexoside	OhGene043877	0.9712758773595372	0.0012257630512720434
Gamma-Linolenic Acid	OhGene043877	0.9634198525116399	0.0019826867062176117
Acacetin	OhGene043877	-0.9971098319510245	1.2517536137012738e-05
Azelaic acid	OhGene043877	0.9729311088094073	0.001089170280538989
Ganoderic acid C6	OhGene043877	-0.9686220098231548	0.0014614203577037138
Bilobalide	OhGene043877	-0.979493551813422	0.0006264599972889055
4',7-Di-O-methylnaringenin	OhGene043877	0.9978874327248124	6.689696607272911e-06
Kinetin 9-riboside	OhGene043877	0.9725924939152973	0.0011164632174564537
LPS 18:2	OhGene043877	0.9580252851438205	0.002605837895106675
Astragaloside IV	OhGene043877	0.9611006391553077	0.002240309927428833
Isoliquiritin	OhGene043877	0.9539300920335001	0.0031347644047946205
N-Acetyl-1-aspartylglutamic acid	OhGene043877	0.9073379597594858	0.012481570659298566
Brassinolide	OhGene043877	0.9699611856573043	0.001339943083485643
LPE 18:1	OhGene043877	0.8195233489669133	0.0459185057148472
3-Dehydroshikimic acid	OhGene043877	0.9693966409303041	0.0013905173530574333
N-Acetyl-L-phenylalanine	OhGene043877	0.985334748752337	0.0003210273664186006
Pseudoginsenoside-RT5	OhGene043877	-0.9725440013217996	0.0011203991918032246
Chrysophanic Acid	OhGene043877	0.9907658194853135	0.00012751143496596772
Astragalus polyphenols	OhGene043877	0.9815873618578799	0.0005054166904655372
Astilbin	OhGene043877	0.9185940730298694	0.009670651934709494
Hydroxygenkwanin	OhGene043877	0.9873929919397432	0.00023740312051919542
Urolithin A	OhGene043877	0.9438913504162239	0.00463395075729161
Casticin	OhGene043877	0.9926041858370204	8.184483233019898e-05
Quercetin-3¦Â-D-glucoside	OhGene043877	0.9589073681069521	0.0024982119944195066
LysoPC 15:0	OhGene043877	0.940734500719766	0.005164517055200569
Vitexin rhamnoside	OhGene043877	0.8885729966724025	0.01793222804667383
Parishin B	OhGene043877	-0.9295376818368677	0.00727248689097839
Astringin	OhGene043877	-0.8562496292748256	0.029511012642188212
Pinocembrin	OhGene017341	0.9897468636729067	0.0001571512670836417
L-Glutamine	OhGene017341	-0.9881008672888438	0.0002115416436282936
Eupatilin	OhGene017341	0.9848019977392825	0.00034471369732069925
FAHFA (18:2/3:0)	OhGene017341	-0.9848468695421783	0.0003426863330816742
Pectolinarigenin	OhGene017341	0.9796779881731987	0.0006152799124934336
LPC 18:2	OhGene017341	-0.9833944607288136	0.0004113264633639114
Hesperidin	OhGene017341	0.9768376413281886	0.0007985290456847847
LPC 18:1	OhGene017341	-0.9834666320858199	0.0004077686651808445
Polyphyllin VI	OhGene017341	-0.9861954280846675	0.00028453396620231716
Triethyl citrate	OhGene017341	-0.9853147767605477	0.00032190019574104297
Quercetin 3-alpha-L-arabinofuranoside (Avicularin)	OhGene017341	-0.9866720180072266	0.0002652688972658422
Taxifolin	OhGene017341	-0.9832486073573556	0.00041856343613087636
Corchorifatty acid F	OhGene017341	-0.9887150257273154	0.000190307392130264
LPE 17:1	OhGene017341	-0.9863317225882868	0.000278955944960248
Oleic Acid	OhGene017341	-0.9807044411636805	0.0005548858385714265
(-)-secoisolariciresinol	OhGene017341	0.9722637673294519	0.0011432791816126063
Tenuifoliside B	OhGene017341	-0.9907433012494693	0.00012813312070908476
Histidine	OhGene017341	-0.9722834304736098	0.0011416662911091855
Eupafolin	OhGene017341	0.9693790294770505	0.0013921099715229885
Ginsenoside F1	OhGene017341	0.95400149925573	0.003125129864563509
Peimisine	OhGene017341	-0.9851363608911634	0.0003297497560335553
4-Demethylepipodophyllotoxin	OhGene017341	-0.988071236794394	0.0002125943834072141
Linoleic acid	OhGene017341	-0.9851299204052567	0.0003300348701797455
Swainsonine	OhGene017341	-0.9906799528328245	0.0001298901338679517
LPE 16:0	OhGene017341	-0.9739109890963817	0.0010120761684900882
Jasmonic acid	OhGene017341	-0.9849152815935118	0.0003396068398511651
(+/-)12(13)-DiHOME	OhGene017341	-0.9906268058166743	0.0001313734045184888
Plantagoside	OhGene017341	-0.9671556194494282	0.001600414508119216
Luteolin	OhGene017341	-0.9839928416120757	0.00038229292943317734
Dodecanedioic acid	OhGene017341	-0.9716398294658539	0.001195043876821274
Isomangiferin	OhGene017341	-0.9785773018751674	0.0006834822116277601
(R)-3-Hydroxy myristic acid	OhGene017341	-0.9870054502168206	0.0002521903671520909
Glutathione	OhGene017341	-0.990531201228241	0.00013406274777894527
L-Tryptophan	OhGene017341	-0.9872521359171873	0.00024272624281610958
Medicarpin	OhGene017341	-0.9886218002293716	0.00019345861464561032
Procyanidin B1	OhGene017341	-0.9629237600257001	0.0020364879743433903
trans-Cinnamic acid	OhGene017341	-0.9767291791668976	0.0008059957167415648
N-Acetylneuraminic acid	OhGene017341	-0.9638009146235742	0.0019418435069281975
Ethyl gallate	OhGene017341	-0.9915630194685303	0.0001064736774566081
6¦Á-Prostaglandin I1	OhGene017341	-0.9690613070392078	0.0014209967826227742
¦Á-Lactose	OhGene017341	0.974160004727993	0.0009929312818693747
MGMG (18:2)	OhGene017341	-0.9900110861293151	0.0001491692615504864
2-Aminoadipic acid	OhGene017341	-0.9749921162749491	0.0009302714792852775
2-Deoxyribose 1-Phosphate	OhGene017341	0.9425984571704836	0.00484783844172879
3-Phenyllactic acid	OhGene017341	-0.9888518482170701	0.0001857291789306881
Erucic acid	OhGene017341	0.9404930130489721	0.005206262698797503
4-Methylcatechol	OhGene017341	-0.9690387929219195	0.0014230548656463857
Madecassic acid	OhGene017341	0.9674435819453127	0.0015726269297110748
Eriocitrin	OhGene017341	-0.9676762687150353	0.001550349107563014
L-(-)-Malic acid	OhGene017341	-0.9581951844187049	0.002584933970260692
Aurantio-obtusin ¦Â-D-glucoside	OhGene017341	0.9255440019561642	0.008109162771016693
Diosmetin	OhGene017341	0.9683746743966174	0.0014844266171683532
Forskolin	OhGene017341	-0.9416052986763126	0.0050153504667448355
LPE 18:3	OhGene017341	-0.9700603057964186	0.0013311591827852686
N-Acetyl-L-methionine	OhGene017341	-0.9848467960330245	0.0003426896494525803
Caffeic acid	OhGene017341	-0.993210746793048	6.898446688231422e-05
L-arginine	OhGene017341	-0.9572768333587336	0.002698912816646676
Scutellarein	OhGene017341	-0.9912522297289195	0.00011445052214108333
Sibiricose A5	OhGene017341	0.9667218120270092	0.0016427299305972565
Laricitrin	OhGene017341	-0.9924109628276749	8.6171688254353e-05
Rhein	OhGene017341	-0.9702207293750509	0.0013170032359988177
Bergenin	OhGene017341	-0.990558052033534	0.0001333046954709863
Tetrahydroxyxanthone	OhGene017341	-0.9352817509494997	0.006147143008168766
Isorhamnetin-3-glucoside	OhGene017341	0.9420571666380962	0.004938790085639133
Diosmin	OhGene017341	-0.9667351667382849	0.0016414191117097964
Limocitrin O-hexoside	OhGene017341	-0.943854597083212	0.004639965650246392
Gamma-Linolenic Acid	OhGene017341	-0.9720381187640709	0.0011618689700448625
Acacetin	OhGene017341	0.9860889597318654	0.000288929550335157
Azelaic acid	OhGene017341	-0.9878992638348232	0.0002187557814260755
Ganoderic acid C6	OhGene017341	0.9760673095237558	0.0008523065026279767
Bilobalide	OhGene017341	0.9437998012257531	0.0046489404076691596
4',7-Di-O-methylnaringenin	OhGene017341	-0.9891103627779481	0.0001772306287890969
Kinetin 9-riboside	OhGene017341	-0.9598282762387367	0.002388237176024844
LPS 18:2	OhGene017341	-0.9461168252551522	0.00427687266983961
Astragaloside IV	OhGene017341	-0.9666111021121593	0.0016536164726808557
Isoliquiritin	OhGene017341	-0.9068125345221967	0.012621240094103718
N-Acetyl-1-aspartylglutamic acid	OhGene017341	-0.9107355798720774	0.011596569500114087
Brassinolide	OhGene017341	-0.9672716140051385	0.001589192414418106
LPE 18:1	OhGene017341	-0.859797182471983	0.02810727358635707
3-Dehydroshikimic acid	OhGene017341	-0.9379567262595722	0.005654638034063325
N-Acetyl-L-phenylalanine	OhGene017341	-0.9892874322257468	0.00017152398011416843
Pseudoginsenoside-RT5	OhGene017341	0.9368757877509548	0.005851234801500327
Chrysophanic Acid	OhGene017341	-0.9843007336479169	0.00036776577073310894
Astragalus polyphenols	OhGene017341	-0.99527400810245	3.344972161042665e-05
Astilbin	OhGene017341	-0.8944298181894506	0.016129301752492314
Hydroxygenkwanin	OhGene017341	-0.9715044761006449	0.0012064232136607244
Urolithin A	OhGene017341	-0.9186534759197482	0.009656740042776564
Casticin	OhGene017341	-0.9809036024109726	0.0005435266367388577
Quercetin-3¦Â-D-glucoside	OhGene017341	-0.9611974236536347	0.0022292485424846393
LysoPC 15:0	OhGene017341	-0.9537980133290587	0.0031526234335943534
Vitexin rhamnoside	OhGene017341	-0.8381419629275044	0.037176855864182796
Parishin B	OhGene017341	0.9097211798965597	0.011857499868821628
Astringin	OhGene017341	0.8570861806813738	0.02917707799869051
Pinocembrin	OhGene039156	-0.9877900188076217	0.00022271530685271583
L-Glutamine	OhGene039156	0.9828586320374728	0.0004382214494007912
Eupatilin	OhGene039156	-0.9882184640649018	0.00020738921785844525
FAHFA (18:2/3:0)	OhGene039156	0.9797022203467309	0.0006138184471029108
Pectolinarigenin	OhGene039156	-0.9854006228584518	0.0003181568505260073
LPC 18:2	OhGene039156	0.9744229664642576	0.0009729109154374096
Hesperidin	OhGene039156	-0.9882648775777606	0.00020576160736377627
LPC 18:1	OhGene039156	0.999641858464332	1.923750707795724e-07
Polyphyllin VI	OhGene039156	0.9983682358813216	3.9918087967671075e-06
Triethyl citrate	OhGene039156	0.9828416875927318	0.0004390857574838245
Quercetin 3-alpha-L-arabinofuranoside (Avicularin)	OhGene039156	0.9933347123475271	6.649103300242697e-05
Taxifolin	OhGene039156	0.9802923839116419	0.0005787580760233097
Corchorifatty acid F	OhGene039156	0.9862984153168481	0.00028031401154899363
LPE 17:1	OhGene039156	0.9754321798771318	0.0008979523831511476
Oleic Acid	OhGene039156	0.9878616190402422	0.00022011620218684053
(-)-secoisolariciresinol	OhGene039156	-0.9871710595396848	0.00024581686550085885
Tenuifoliside B	OhGene039156	0.9952532881644717	3.3743435143615495e-05
Histidine	OhGene039156	0.9607778925112738	0.0022773914441652004
Eupafolin	OhGene039156	-0.9780404379092438	0.0007180388548194318
Ginsenoside F1	OhGene039156	-0.9618070122424585	0.0021602003327712478
Peimisine	OhGene039156	0.9990905164244421	1.240364416926938e-06
4-Demethylepipodophyllotoxin	OhGene039156	0.9845197175226662	0.00035760387753398413
Linoleic acid	OhGene039156	0.9842485985178626	0.0003702059592605711
Swainsonine	OhGene039156	0.9963620285410089	1.982818052622301e-05
LPE 16:0	OhGene039156	0.9977084722960857	7.870632307043145e-06
Jasmonic acid	OhGene039156	0.998608942903225	2.901213894276662e-06
(+/-)12(13)-DiHOME	OhGene039156	0.9905205303709999	0.00013436460246768524
Plantagoside	OhGene039156	0.940769586378711	0.005158465537279863
Luteolin	OhGene039156	0.9800744299227722	0.0005915870063192012
Dodecanedioic acid	OhGene039156	0.9507917076218092	0.003572606199797716
Isomangiferin	OhGene039156	0.9562891270497438	0.0028242027409135667
(R)-3-Hydroxy myristic acid	OhGene039156	0.9921030910376766	9.329552649312189e-05
Glutathione	OhGene039156	0.9942700909206653	4.915372530537567e-05
L-Tryptophan	OhGene039156	0.9932786118584408	6.761376155143649e-05
Medicarpin	OhGene039156	0.9888731219170686	0.00018502232879754262
Procyanidin B1	OhGene039156	0.938523920022651	0.005552794081055025
trans-Cinnamic acid	OhGene039156	0.9897501802155362	0.00015704979150882176
N-Acetylneuraminic acid	OhGene039156	0.9478837056935933	0.004003385452954292
Ethyl gallate	OhGene039156	0.97955629429737	0.0006226454809422998
6¦Á-Prostaglandin I1	OhGene039156	0.9455904997608493	0.00436005380310441
¦Á-Lactose	OhGene039156	-0.9766677924087364	0.0008102369340825483
MGMG (18:2)	OhGene039156	0.9889467597358824	0.0001825859705513979
2-Aminoadipic acid	OhGene039156	0.9756284325462573	0.0008837219200533028
2-Deoxyribose 1-Phosphate	OhGene039156	-0.9808054304504017	0.000549111308264178
3-Phenyllactic acid	OhGene039156	0.992229174064053	9.034398006950691e-05
Erucic acid	OhGene039156	-0.9688787263968144	0.0014377295053468744
4-Methylcatechol	OhGene039156	0.9311685692224994	0.006943595192801454
Madecassic acid	OhGene039156	-0.9607640070622517	0.002278993530236537
Eriocitrin	OhGene039156	0.9264762359873316	0.00790989049341166
L-(-)-Malic acid	OhGene039156	0.9261728428438847	0.007974478118246099
Aurantio-obtusin ¦Â-D-glucoside	OhGene039156	-0.9440129262788259	0.004614081426971496
Diosmetin	OhGene039156	-0.9832993956131193	0.0004160362959853122
Forskolin	OhGene039156	0.9027982667617886	0.013713075829294647
LPE 18:3	OhGene039156	0.9890467369069182	0.0001793039053374659
N-Acetyl-L-methionine	OhGene039156	0.980388394469556	0.0005731511476911339
Caffeic acid	OhGene039156	0.9860372430415996	0.00029107679317117173
L-arginine	OhGene039156	0.9394382671559179	0.005390523382692323
Scutellarein	OhGene039156	0.9774322240030059	0.0007582098350888507
Sibiricose A5	OhGene039156	-0.9852262231188783	0.00032578442961082995
Laricitrin	OhGene039156	0.9784354762276626	0.000692528967219618
Rhein	OhGene039156	0.9806258882861373	0.0005593982105306624
Bergenin	OhGene039156	0.9804978001879135	0.0005667950039064474
Tetrahydroxyxanthone	OhGene039156	0.9067314325898267	0.0126428656692182
Isorhamnetin-3-glucoside	OhGene039156	-0.9635868398094867	0.001964736916043596
Diosmin	OhGene039156	0.9491999826872858	0.003805414315441249
Limocitrin O-hexoside	OhGene039156	0.9664098069886509	0.0016735016745095426
Gamma-Linolenic Acid	OhGene039156	0.9724493464134663	0.0011281017660019043
Acacetin	OhGene039156	-0.9902599588371845	0.0001418405917104583
Azelaic acid	OhGene039156	0.9871049497754322	0.00024835137100536495
Ganoderic acid C6	OhGene039156	-0.9567635106560695	0.002763677999068211
Bilobalide	OhGene039156	-0.982215324236023	0.000471629438772879
4',7-Di-O-methylnaringenin	OhGene039156	0.9935333925636431	6.259031050438968e-05
Kinetin 9-riboside	OhGene039156	0.9502521437690777	0.003650714578271993
LPS 18:2	OhGene039156	0.959509742379022	0.002426000344959979
Astragaloside IV	OhGene039156	0.9913292845707286	0.00011244602122790522
Isoliquiritin	OhGene039156	0.9224719317401235	0.008782906895587302
N-Acetyl-1-aspartylglutamic acid	OhGene039156	0.9642116350112703	0.0018982916074248013
Brassinolide	OhGene039156	0.9879035779310232	0.00021860014534123788
LPE 18:1	OhGene039156	0.8566461023434481	0.029352524293316043
3-Dehydroshikimic acid	OhGene039156	0.9469854008305039	0.00414132155710699
N-Acetyl-L-phenylalanine	OhGene039156	0.9875738140769946	0.00023065578060531782
Pseudoginsenoside-RT5	OhGene039156	-0.9342396949178523	0.006344439072312921
Chrysophanic Acid	OhGene039156	0.9866822523121439	0.00026486257134668273
Astragalus polyphenols	OhGene039156	0.9629319892292857	0.0020355897167584317
Astilbin	OhGene039156	0.8418644413667122	0.03553304587141947
Hydroxygenkwanin	OhGene039156	0.9778295743366996	0.0007318429711494176
Urolithin A	OhGene039156	0.8780320915070632	0.02140704833975007
Casticin	OhGene039156	0.9752857236901407	0.0009086454964765614
Quercetin-3¦Â-D-glucoside	OhGene039156	0.9847384065099635	0.00034759701732826285
LysoPC 15:0	OhGene039156	0.9697167360868135	0.0013617280814764206
Vitexin rhamnoside	OhGene039156	0.8183891337229502	0.04647876931343167
Parishin B	OhGene039156	-0.9666591441682733	0.0016488879425425283
Astringin	OhGene039156	-0.8521096570493718	0.031190034530278687
Pinocembrin	OhGene051832	-0.9957316482166538	2.728935823834808e-05
L-Glutamine	OhGene051832	0.9969362836682366	1.406515807348571e-05
Eupatilin	OhGene051832	-0.996795771939962	1.5384167162254715e-05
FAHFA (18:2/3:0)	OhGene051832	0.9861131522401333	0.0002879278096695215
Pectolinarigenin	OhGene051832	-0.9929941781338021	7.34503817681927e-05
LPC 18:2	OhGene051832	0.9877382353545331	0.0002246045248265272
Hesperidin	OhGene051832	-0.9955737181425577	2.9344596829209656e-05
LPC 18:1	OhGene051832	0.9844587575722975	0.00036041848447316665
Polyphyllin VI	OhGene051832	0.9845887266615487	0.00035443087355481494
Triethyl citrate	OhGene051832	0.9977177533330244	7.80703106150348e-06
Quercetin 3-alpha-L-arabinofuranoside (Avicularin)	OhGene051832	0.983504538080051	0.00040590618615751284
Taxifolin	OhGene051832	0.9841905514924042	0.00037293229696710783
Corchorifatty acid F	OhGene051832	0.9974343700037716	9.865241841400687e-06
LPE 17:1	OhGene051832	0.9877316433517499	0.00022484559129884872
Oleic Acid	OhGene051832	0.9837003949176399	0.0003963504726460352
(-)-secoisolariciresinol	OhGene051832	-0.9910460952993063	0.0001198996860270091
Tenuifoliside B	OhGene051832	0.992890407950094	7.563976689095642e-05
Histidine	OhGene051832	0.977099769774168	0.0007806261409932497
Eupafolin	OhGene051832	-0.9789202958022114	0.0006618474689074782
Ginsenoside F1	OhGene051832	-0.9736055620361876	0.001035805474688431
Peimisine	OhGene051832	0.9820788015549594	0.0004788761606986677
4-Demethylepipodophyllotoxin	OhGene051832	0.9911408696390215	0.00011737863529063951
Linoleic acid	OhGene051832	0.9714063175313044	0.0012147089372006833
Swainsonine	OhGene051832	0.9801105412185689	0.0005894518147530536
LPE 16:0	OhGene051832	0.9812711226977486	0.0005228714954455476
Jasmonic acid	OhGene051832	0.9843187542143123	0.0003669241833964324
(+/-)12(13)-DiHOME	OhGene051832	0.9966168411522298	1.7149284265351988e-05
Plantagoside	OhGene051832	0.9809374320734641	0.000541608751705762
Luteolin	OhGene051832	0.9993599145035335	6.144330396441924e-07
Dodecanedioic acid	OhGene051832	0.9690742050829687	0.0014198183976594815
Isomangiferin	OhGene051832	0.9779663986756748	0.0007228709491399115
(R)-3-Hydroxy myristic acid	OhGene051832	0.9976223507904229	8.473102963707439e-06
Glutathione	OhGene051832	0.9944452343104211	4.619743547982491e-05
L-Tryptophan	OhGene051832	0.9952540502191946	3.3732610003149536e-05
Medicarpin	OhGene051832	0.9938511091456879	5.6597046834511415e-05
Procyanidin B1	OhGene051832	0.9784026364529474	0.0006946321651453627
trans-Cinnamic acid	OhGene051832	0.9905372821369596	0.00013389088382156003
N-Acetylneuraminic acid	OhGene051832	0.9874215513710465	0.0002363309903370158
Ethyl gallate	OhGene051832	0.9886915053214106	0.00019110000109185277
6¦Á-Prostaglandin I1	OhGene051832	0.9809371877477933	0.0005416225910425438
¦Á-Lactose	OhGene051832	-0.9769019507701193	0.0007941181831327953
MGMG (18:2)	OhGene051832	0.9947199249286386	4.174518702346953e-05
2-Aminoadipic acid	OhGene051832	0.9922306128592151	9.031057159434535e-05
2-Deoxyribose 1-Phosphate	OhGene051832	-0.9788138727044644	0.0006685232669777629
3-Phenyllactic acid	OhGene051832	0.9957614579037586	2.6909785441315248e-05
Erucic acid	OhGene051832	-0.9771436368188053	0.0007776497723154702
4-Methylcatechol	OhGene051832	0.9609608475110678	0.002256334224471976
Madecassic acid	OhGene051832	-0.9520514521169796	0.00339347649411277
Eriocitrin	OhGene051832	0.9751828036595536	0.0009161974796414514
L-(-)-Malic acid	OhGene051832	0.9683433502418424	0.0014873529583854857
Aurantio-obtusin ¦Â-D-glucoside	OhGene051832	-0.9577955611143589	0.0026342344098127723
Diosmetin	OhGene051832	-0.9933468491776521	6.624937487995569e-05
Forskolin	OhGene051832	0.964395870332623	0.001878914214483498
LPE 18:3	OhGene051832	0.9797744492764056	0.000609472490743778
N-Acetyl-L-methionine	OhGene051832	0.9974478919694527	9.761571833670766e-06
Caffeic acid	OhGene051832	0.9975708403997819	8.844057532638262e-06
L-arginine	OhGene051832	0.9821590911901188	0.00047460767770525963
Scutellarein	OhGene051832	0.9945013540413077	4.526953499306482e-05
Sibiricose A5	OhGene051832	-0.9766110990615606	0.0008141636904421613
Laricitrin	OhGene051832	0.9944202982344115	4.661275106154208e-05
Rhein	OhGene051832	0.956327155915254	0.002819326979916083
Bergenin	OhGene051832	0.9959284731637698	2.4832248643646446e-05
Tetrahydroxyxanthone	OhGene051832	0.9472744749383528	0.00409668351078022
Isorhamnetin-3-glucoside	OhGene051832	-0.9623045288334142	0.002104641157225002
Diosmin	OhGene051832	0.9707459384933457	0.001271182357357203
Limocitrin O-hexoside	OhGene051832	0.9601548574658814	0.0023498232962711816
Gamma-Linolenic Acid	OhGene051832	0.9716365510751521	0.0011953188644330645
Acacetin	OhGene051832	-0.9983237399178804	4.212416776456849e-06
Azelaic acid	OhGene051832	0.9724219662093712	0.0011303347131342803
Ganoderic acid C6	OhGene051832	-0.9737860793483786	0.0010217477487390264
Bilobalide	OhGene051832	-0.9768448993131433	0.0007980306275274202
4',7-Di-O-methylnaringenin	OhGene051832	0.994496261028788	4.535335672367807e-05
Kinetin 9-riboside	OhGene051832	0.9600501541505491	0.002362105494190407
LPS 18:2	OhGene051832	0.9411688960829191	0.005089838050918493
Astragaloside IV	OhGene051832	0.9588337955349338	0.002507103299363847
Isoliquiritin	OhGene051832	0.9419801665764141	0.004951795492068932
N-Acetyl-1-aspartylglutamic acid	OhGene051832	0.901413135415609	0.014099953702331877
Brassinolide	OhGene051832	0.9744071763447113	0.00097410737863255
LPE 18:1	OhGene051832	0.8385746959437659	0.03698397250296876
3-Dehydroshikimic acid	OhGene051832	0.9780728917697976	0.000715925857291098
N-Acetyl-L-phenylalanine	OhGene051832	0.9833826711037473	0.00041190911126353497
Pseudoginsenoside-RT5	OhGene051832	-0.979936184893003	0.0005997966036064647
Chrysophanic Acid	OhGene051832	0.9948892312087172	3.911318992476262e-05
Astragalus polyphenols	OhGene051832	0.980155325225844	0.0005868091485694487
Astilbin	OhGene051832	0.9247945045756472	0.008271123690360128
Hydroxygenkwanin	OhGene051832	0.9930567632791125	7.21454426041494e-05
Urolithin A	OhGene051832	0.949598628130655	0.003746430170174268
Casticin	OhGene051832	0.9924484511973457	8.532351708520118e-05
Quercetin-3¦Â-D-glucoside	OhGene051832	0.9512523997442917	0.003506572639390341
LysoPC 15:0	OhGene051832	0.9345861409846823	0.006278507360231234
Vitexin rhamnoside	OhGene051832	0.9027906645689144	0.013715185006234204
Parishin B	OhGene051832	-0.9317725963144866	0.006823669367987998
Astringin	OhGene051832	-0.850617907640534	0.03180578287015092
Pinocembrin	OhGene035784	-0.9565838372795399	0.002786525843865167
L-Glutamine	OhGene035784	0.9517732680845106	0.0034326432142149257
Eupatilin	OhGene035784	-0.9556302400715853	0.002909338562369681
FAHFA (18:2/3:0)	OhGene035784	0.974304977718478	0.000981868889216665
Pectolinarigenin	OhGene035784	-0.9534055906482529	0.0032059793347147822
LPC 18:2	OhGene035784	0.9656085892888766	0.0017538151465765683
Hesperidin	OhGene035784	-0.9517862146361672	0.0034308155108606704
LPC 18:1	OhGene035784	0.9642857833685033	0.0018904810686456268
Polyphyllin VI	OhGene035784	0.9707190997699677	0.0012735043783344056
Triethyl citrate	OhGene035784	0.9481684910615855	0.003960135166026317
Quercetin 3-alpha-L-arabinofuranoside (Avicularin)	OhGene035784	0.9801487414651121	0.000587197280932183
Taxifolin	OhGene035784	0.9774742404678263	0.0007553998677037519
Corchorifatty acid F	OhGene035784	0.9531141290728276	0.003245893088031425
LPE 17:1	OhGene035784	0.967411639873045	0.001575697384608872
Oleic Acid	OhGene035784	0.9804387944274803	0.0005702186878584256
(-)-secoisolariciresinol	OhGene035784	-0.9608500585915105	0.0022690739602013277
Tenuifoliside B	OhGene035784	0.9504074199602197	0.0036281514018410743
Histidine	OhGene035784	0.9679089801421042	0.0015282261287395313
Eupafolin	OhGene035784	-0.944636586502434	0.004512813922687569
Ginsenoside F1	OhGene035784	-0.9274233436913192	0.007709912472577964
Peimisine	OhGene035784	0.9674402219870911	0.0015729497687750706
4-Demethylepipodophyllotoxin	OhGene035784	0.9690315298636227	0.0014237191179684687
Linoleic acid	OhGene035784	0.9892322787311607	0.00017329150660969376
Swainsonine	OhGene035784	0.9671790373771785	0.0015981457549661287
LPE 16:0	OhGene035784	0.9702247982533978	0.001316645167856924
Jasmonic acid	OhGene035784	0.9605900977624731	0.0022991060360054803
(+/-)12(13)-DiHOME	OhGene035784	0.9558484178814779	0.0028810095926481
Plantagoside	OhGene035784	0.9226098800910688	0.00875209234982692
Luteolin	OhGene035784	0.9274556822927101	0.0077031283538659436
Dodecanedioic acid	OhGene035784	0.9670369422195797	0.0016119365449398671
Isomangiferin	OhGene035784	0.9574904290548417	0.0026721866832925003
(R)-3-Hydroxy myristic acid	OhGene035784	0.9514041284123476	0.003484957100520194
Glutathione	OhGene035784	0.9610626802684621	0.002244655577133904
L-Tryptophan	OhGene035784	0.958166835859666	0.0025884161294398816
Medicarpin	OhGene035784	0.9648819786110858	0.0018282580430092252
Procyanidin B1	OhGene035784	0.9246588171062295	0.00830061141357605
trans-Cinnamic acid	OhGene035784	0.9157435782053347	0.010349642658986713
N-Acetylneuraminic acid	OhGene035784	0.915029501755878	0.010523235472103579
Ethyl gallate	OhGene035784	0.9178381133674652	0.009848543408333531
6¦Á-Prostaglandin I1	OhGene035784	0.9336718132580806	0.006453239481913553
¦Á-Lactose	OhGene035784	-0.9450954744857084	0.004439005346819652
MGMG (18:2)	OhGene035784	0.9631205977931305	0.002015055801966806
2-Aminoadipic acid	OhGene035784	0.9175197026380355	0.009923942470462147
2-Deoxyribose 1-Phosphate	OhGene035784	-0.9227964638063813	0.008710497563028772
3-Phenyllactic acid	OhGene035784	0.9598996679474854	0.002379813544660619
Erucic acid	OhGene035784	-0.9322629615177568	0.006727060430522738
4-Methylcatechol	OhGene035784	0.9467911999710242	0.004171442851314191
Madecassic acid	OhGene035784	-0.9337572474270115	0.006436813416252438
Eriocitrin	OhGene035784	0.8883620916772924	0.017998860976196514
L-(-)-Malic acid	OhGene035784	0.924467751906279	0.00834222046455287
Aurantio-obtusin ¦Â-D-glucoside	OhGene035784	-0.9250823976367666	0.008208727682319082
Diosmetin	OhGene035784	-0.9455493526572532	0.004366589867104459
Forskolin	OhGene035784	0.8298234000218173	0.04097594920556769
LPE 18:3	OhGene035784	0.9778644841143516	0.0007295486034780425
N-Acetyl-L-methionine	OhGene035784	0.9159029863482061	0.010311081578910168
Caffeic acid	OhGene035784	0.9390115057649422	0.005465968350904296
L-arginine	OhGene035784	0.9096520001946664	0.011875397035508264
Scutellarein	OhGene035784	0.9480113946336937	0.003983964838407967
Sibiricose A5	OhGene035784	-0.960533417762249	0.002305679876740479
Laricitrin	OhGene035784	0.9493226677741873	0.0037872134426476063
Rhein	OhGene035784	0.9106572848881398	0.011616608945548388
Bergenin	OhGene035784	0.9509229487716286	0.0035537329993190316
Tetrahydroxyxanthone	OhGene035784	0.9265560744955782	0.00789293664883787
Isorhamnetin-3-glucoside	OhGene035784	-0.9369682650287757	0.005834286890885077
Diosmin	OhGene035784	0.8518836302924857	0.03128296601279781
Limocitrin O-hexoside	OhGene035784	0.8735977339728437	0.02295650110588856
Gamma-Linolenic Acid	OhGene035784	0.9860422519464088	0.0002908684807114849
Acacetin	OhGene035784	-0.9483914816173082	0.0039264306798107475
Azelaic acid	OhGene035784	0.9739550399962227	0.0010086762440735932
Ganoderic acid C6	OhGene035784	-0.9492799557059928	0.00379354510223421
Bilobalide	OhGene035784	-0.9147401379635822	0.010593978738254352
4',7-Di-O-methylnaringenin	OhGene035784	0.9384207977237828	0.00557124311881635
Kinetin 9-riboside	OhGene035784	0.8492288143893936	0.03238426405833104
LPS 18:2	OhGene035784	0.8574679050620861	0.029025299006639003
Astragaloside IV	OhGene035784	0.9761979465731192	0.0008430642401389128
Isoliquiritin	OhGene035784	0.7818368419057242	0.06620098972949738
N-Acetyl-1-aspartylglutamic acid	OhGene035784	0.958259511745762	0.002577040973551336
Brassinolide	OhGene035784	0.9818526424115441	0.0004910016774920707
LPE 18:1	OhGene035784	0.9618960446721272	0.0021502053336584287
3-Dehydroshikimic acid	OhGene035784	0.9076427770040979	0.012400888023382808
N-Acetyl-L-phenylalanine	OhGene035784	0.9491967016379825	0.0038059016620338023
Pseudoginsenoside-RT5	OhGene035784	-0.8661722824102842	0.02566636928397745
Chrysophanic Acid	OhGene035784	0.9595762699761294	0.002418089160639129
Astragalus polyphenols	OhGene035784	0.9229486814479525	0.008676635330123356
Astilbin	OhGene035784	0.7580313714498212	0.08073973730282506
Hydroxygenkwanin	OhGene035784	0.9418239637799685	0.004978229807896465
Urolithin A	OhGene035784	0.7999603607562011	0.05602140707714382
Casticin	OhGene035784	0.9149141100096688	0.010551418739504053
Quercetin-3¦Â-D-glucoside	OhGene035784	0.9413363175385739	0.005061198050760979
LysoPC 15:0	OhGene035784	0.9413837331672812	0.005053101265366055
Vitexin rhamnoside	OhGene035784	0.7376578574440017	0.09420746056568007
Parishin B	OhGene035784	-0.9574848188542917	0.002672886983167899
Astringin	OhGene035784	-0.8239323531974961	0.043770692026582826
Pinocembrin	OhGene036868	0.9938770813652378	5.6120424396095304e-05
L-Glutamine	OhGene036868	-0.9952730521816473	3.346324397079472e-05
Eupatilin	OhGene036868	0.9941536061153587	5.1170566370393035e-05
FAHFA (18:2/3:0)	OhGene036868	-0.9960112402155654	2.383357593471286e-05
Pectolinarigenin	OhGene036868	0.9865732573239617	0.00026920585907596267
LPC 18:2	OhGene036868	-0.9943672786547959	4.7501968405715154e-05
Hesperidin	OhGene036868	0.9893700999466664	0.0001688916011326297
LPC 18:1	OhGene036868	-0.9844254022405217	0.0003619631927969897
Polyphyllin VI	OhGene036868	-0.9878687855651518	0.00021985689213880046
Triethyl citrate	OhGene036868	-0.9935908711716255	6.148376483243548e-05
Quercetin 3-alpha-L-arabinofuranoside (Avicularin)	OhGene036868	-0.9928157178686874	7.723546016870218e-05
Taxifolin	OhGene036868	-0.9948891015305372	3.911517313466083e-05
Corchorifatty acid F	OhGene036868	-0.9955073493521798	3.023052513722262e-05
LPE 17:1	OhGene036868	-0.9971208035171478	1.2422724638552548e-05
Oleic Acid	OhGene036868	-0.9922231383906547	9.048419408808281e-05
(-)-secoisolariciresinol	OhGene036868	0.9890895925184913	0.00017790611607800062
Tenuifoliside B	OhGene036868	-0.9877553547743042	0.00022397907704165994
Histidine	OhGene036868	-0.9915896686494184	0.00010580306332428184
Eupafolin	OhGene036868	0.9674645229805199	0.0015706155645449416
Ginsenoside F1	OhGene036868	0.957110853424952	0.002719771500952071
Peimisine	OhGene036868	-0.9844168346467574	0.0003623604943299019
4-Demethylepipodophyllotoxin	OhGene036868	-0.9972101387432631	1.166413154816864e-05
Linoleic acid	OhGene036868	-0.9902944354296352	0.00014083985313802217
Swainsonine	OhGene036868	-0.9854910937473258	0.0003142354179383035
LPE 16:0	OhGene036868	-0.9837115185830739	0.0003958111541196172
Jasmonic acid	OhGene036868	-0.9864618555593008	0.0002736813876179103
(+/-)12(13)-DiHOME	OhGene036868	-0.9948012129963815	4.0470824651146954e-05
Plantagoside	OhGene036868	-0.9839042161065575	0.0003865263870728316
Luteolin	OhGene036868	-0.9880169446892647	0.0002145300767573208
Dodecanedioic acid	OhGene036868	-0.9871754570420406	0.00024564873387082994
Isomangiferin	OhGene036868	-0.9941897793102884	5.053992404936865e-05
(R)-3-Hydroxy myristic acid	OhGene036868	-0.9940281805320906	5.338745624859305e-05
Glutathione	OhGene036868	-0.9943844094375257	4.72137426243206e-05
L-Tryptophan	OhGene036868	-0.9921481448543982	9.223540401017845e-05
Medicarpin	OhGene036868	-0.9958912175187264	2.528845779266502e-05
Procyanidin B1	OhGene036868	-0.9801650700402295	0.0005862348965930208
trans-Cinnamic acid	OhGene036868	-0.9746252825573746	0.0009576453385359591
N-Acetylneuraminic acid	OhGene036868	-0.981125381007299	0.0005310148099491041
Ethyl gallate	OhGene036868	-0.9780805728620376	0.0007154262110084979
6¦Á-Prostaglandin I1	OhGene036868	-0.9875627057930271	0.00023106749135441533
¦Á-Lactose	OhGene036868	0.9674236969696982	0.0015745380395173847
MGMG (18:2)	OhGene036868	-0.9974776672501606	9.535220005950455e-06
2-Aminoadipic acid	OhGene036868	-0.9733015630668517	0.0010596943918541927
2-Deoxyribose 1-Phosphate	OhGene036868	0.9579968545191311	0.002609344021864839
3-Phenyllactic acid	OhGene036868	-0.9954432079528837	3.109922121995407e-05
Erucic acid	OhGene036868	0.9615393816431024	0.0021903829047183947
4-Methylcatechol	OhGene036868	-0.981451569671089	0.0005128756609352596
Madecassic acid	OhGene036868	0.9454395651778781	0.004384052700981483
Eriocitrin	OhGene036868	-0.9744343764642835	0.0009720468002358641
L-(-)-Malic acid	OhGene036868	-0.9769887897221037	0.0007881812979885005
Aurantio-obtusin ¦Â-D-glucoside	OhGene036868	0.9433941851608085	0.004715638717263116
Diosmetin	OhGene036868	0.9841999404154496	0.0003724906460009015
Forskolin	OhGene036868	-0.9419935489395255	0.004949533991274943
LPE 18:3	OhGene036868	-0.9884196611217052	0.00020037988648268507
N-Acetyl-L-methionine	OhGene036868	-0.985746730698023	0.0003032857123420907
Caffeic acid	OhGene036868	-0.9928121700070078	7.731167075330489e-05
L-arginine	OhGene036868	-0.974599773981426	0.0009595634719628001
Scutellarein	OhGene036868	-0.9984533085286676	3.5865317214163515e-06
Sibiricose A5	OhGene036868	0.9863427873511188	0.00027850551805914
Laricitrin	OhGene036868	-0.9984991329923929	3.377212233942899e-06
Rhein	OhGene036868	-0.9478947239407524	0.004001707825058115
Bergenin	OhGene036868	-0.9983924266982838	3.874360661238732e-06
Tetrahydroxyxanthone	OhGene036868	-0.9668746018746784	0.0016277638842458028
Isorhamnetin-3-glucoside	OhGene036868	0.9477590988145778	0.00402238200619562
Diosmin	OhGene036868	-0.9498189816162863	0.0037140206295610744
Limocitrin O-hexoside	OhGene036868	-0.926576875669431	0.007888522393235214
Gamma-Linolenic Acid	OhGene036868	-0.9890708891220913	0.0001785154805092958
Acacetin	OhGene036868	0.9925463515574602	8.312826194966506e-05
Azelaic acid	OhGene036868	-0.9898410903567039	0.00015428095047395236
Ganoderic acid C6	OhGene036868	0.9754611069454759	0.0008958477720580593
Bilobalide	OhGene036868	0.9525541745480229	0.0033232567296843573
4',7-Di-O-methylnaringenin	OhGene036868	-0.9862135044538033	0.0002837910070763928
Kinetin 9-riboside	OhGene036868	-0.9318592582496112	0.00680654682282463
LPS 18:2	OhGene036868	-0.9192926960159368	0.009507653045921233
Astragaloside IV	OhGene036868	-0.972620235841366	0.0011142145876381557
Isoliquiritin	OhGene036868	-0.8966621657263479	0.015466304710167104
N-Acetyl-1-aspartylglutamic acid	OhGene036868	-0.9143979853350438	0.010677924220264782
Brassinolide	OhGene036868	-0.985844434517365	0.00029915180485245757
LPE 18:1	OhGene036868	-0.8942315678360866	0.016188828187974316
3-Dehydroshikimic acid	OhGene036868	-0.959951124987513	0.0023737511412343527
N-Acetyl-L-phenylalanine	OhGene036868	-0.9906104356271823	0.00013183196827000303
Pseudoginsenoside-RT5	OhGene036868	0.9617815035984691	0.002163068211150825
Chrysophanic Acid	OhGene036868	-0.9975342919705299	9.112078727504208e-06
Astragalus polyphenols	OhGene036868	-0.9850182491715433	0.0003349979384341511
Astilbin	OhGene036868	-0.8970143952309099	0.015362917730975534
Hydroxygenkwanin	OhGene036868	-0.9923881773461198	8.668925226218978e-05
Urolithin A	OhGene036868	-0.9224076648332118	0.008797280653793623
Casticin	OhGene036868	-0.9870979032466595	0.00024862228298268085
Quercetin-3¦Â-D-glucoside	OhGene036868	-0.9588789224110654	0.0025016478335081554
LysoPC 15:0	OhGene036868	-0.9536405130248906	0.003173985097074514
Vitexin rhamnoside	OhGene036868	-0.877732660456247	0.02151004776736483
Parishin B	OhGene036868	0.9315153759343197	0.006874614234927792
Astringin	OhGene036868	0.824722165219653	0.04339100823904104
Pinocembrin	OhGene023378	-0.9949715703958186	3.786408424284769e-05
L-Glutamine	OhGene023378	0.995104768356338	3.588628633295397e-05
Eupatilin	OhGene023378	-0.9955680476385971	2.9419775949438923e-05
FAHFA (18:2/3:0)	OhGene023378	0.9824251629049683	0.00046059813535974966
Pectolinarigenin	OhGene023378	-0.9931660594867923	6.989453252357185e-05
LPC 18:2	OhGene023378	0.9840541922528223	0.0003793759164863812
Hesperidin	OhGene023378	-0.9949745118265941	3.7819836384429114e-05
LPC 18:1	OhGene023378	0.9860407191248906	0.00029093222046277974
Polyphyllin VI	OhGene023378	0.9852901571227064	0.00032297776215423627
Triethyl citrate	OhGene023378	0.9962228287775915	2.137358917178511e-05
Quercetin 3-alpha-L-arabinofuranoside (Avicularin)	OhGene023378	0.9821147510297933	0.00047696261031484054
Taxifolin	OhGene023378	0.9806012871299912	0.0005608151261077253
Corchorifatty acid F	OhGene023378	0.9959835823262277	2.4165020751661975e-05
LPE 17:1	OhGene023378	0.9834710749278839	0.00040755015056368767
Oleic Acid	OhGene023378	0.9814764342825014	0.0005115058043681993
(-)-secoisolariciresinol	OhGene023378	-0.9895517280342735	0.00016317928055386923
Tenuifoliside B	OhGene023378	0.9945168358945344	4.501520700385895e-05
Histidine	OhGene023378	0.9705622815673451	0.0012871138415567012
Eupafolin	OhGene023378	-0.9820904057459533	0.00047825806640248904
Ginsenoside F1	OhGene023378	-0.9763012972092162	0.0008357878373332011
Peimisine	OhGene023378	0.9835297906236147	0.0004046677766469335
4-Demethylepipodophyllotoxin	OhGene023378	0.9883603978750092	0.00020243203782926113
Linoleic acid	OhGene023378	0.9684619643939275	0.0014762869177052213
Swainsonine	OhGene023378	0.9812205777880045	0.0005256886095078692
LPE 16:0	OhGene023378	0.9816227438971952	0.000503482096791688
Jasmonic acid	OhGene023378	0.985072014052922	0.0003326038348982961
(+/-)12(13)-DiHOME	OhGene023378	0.9959442313083942	2.4640532323510526e-05
Plantagoside	OhGene023378	0.9742583400474194	0.0009854209482566502
Luteolin	OhGene023378	0.9991914255523174	9.804246361573848e-07
Dodecanedioic acid	OhGene023378	0.9620327201889488	0.0021349063152979477
Isomangiferin	OhGene023378	0.9705730326564852	0.0012861785222338842
(R)-3-Hydroxy myristic acid	OhGene023378	0.9969957354360325	1.3524850701974794e-05
Glutathione	OhGene023378	0.9940549956196123	5.290955825020646e-05
L-Tryptophan	OhGene023378	0.9953007872137682	3.3072015795385546e-05
Medicarpin	OhGene023378	0.9922722883128895	8.934555195944353e-05
Procyanidin B1	OhGene023378	0.9721555868303194	0.0011521729724364473
trans-Cinnamic acid	OhGene023378	0.9936753189245133	5.9875887408063094e-05
N-Acetylneuraminic acid	OhGene023378	0.9827727446674769	0.00044261115143582415
Ethyl gallate	OhGene023378	0.9910758796243385	0.00011910452858256372
6¦Á-Prostaglandin I1	OhGene023378	0.9738346637528839	0.0010179805120656674
¦Á-Lactose	OhGene023378	-0.9801931844739954	0.0005845797066037786
MGMG (18:2)	OhGene023378	0.9927817860664966	7.796587468337219e-05
2-Aminoadipic acid	OhGene023378	0.9948294307517744	4.003306249396243e-05
2-Deoxyribose 1-Phosphate	OhGene023378	-0.9821725406773444	0.00047389451239118866
3-Phenyllactic acid	OhGene023378	0.9947916924550766	4.0619059731131e-05
Erucic acid	OhGene023378	-0.978001039701456	0.0007206081361129567
4-Methylcatechol	OhGene023378	0.9522833756723098	0.003360991931818601
Madecassic acid	OhGene023378	-0.9573580456185613	0.0026887357039913646
Eriocitrin	OhGene023378	0.968975979473144	0.0014288046220499494
L-(-)-Malic acid	OhGene023378	0.9601997652965639	0.0023445650700001613
Aurantio-obtusin ¦Â-D-glucoside	OhGene023378	-0.9585803438817714	0.0025378523387309332
Diosmetin	OhGene023378	-0.992824431861473	7.70484365481155e-05
Forskolin	OhGene023378	0.9620929126775237	0.002128185661103683
LPE 18:3	OhGene023378	0.9772386393181104	0.0007712232124996452
N-Acetyl-L-methionine	OhGene023378	0.9975935024444638	8.679877436200204e-06
Caffeic acid	OhGene023378	0.9971758156642265	1.1952762872276377e-05
L-arginine	OhGene023378	0.9775758294822865	0.0007486272117761371
Scutellarein	OhGene023378	0.9908778562443084	0.00012444071726399212
Sibiricose A5	OhGene023378	-0.9731503869101453	0.0010716746184421578
Laricitrin	OhGene023378	0.9910157718667523	0.00012071194565098297
Rhein	OhGene023378	0.9625914119327942	0.0020729288566675463
Bergenin	OhGene023378	0.9928164973696936	7.721872095777875e-05
Tetrahydroxyxanthone	OhGene023378	0.9356589933401547	0.006076469378846191
Isorhamnetin-3-glucoside	OhGene023378	-0.9659159571998698	0.0017227848696666271
Diosmin	OhGene023378	0.9737159100410225	0.0010272008511979008
Limocitrin O-hexoside	OhGene023378	0.9698265338300918	0.0013519215550476314
Gamma-Linolenic Acid	OhGene023378	0.9667007001129332	0.0016448032054510746
Acacetin	OhGene023378	-0.9980159713668867	5.900649490504871e-06
Azelaic acid	OhGene023378	0.9698629280385884	0.0013486787656828232
Ganoderic acid C6	OhGene023378	-0.9722793092581992	0.0011420042448126628
Bilobalide	OhGene023378	-0.9819346182784165	0.00048658913404456977
4',7-Di-O-methylnaringenin	OhGene023378	0.9962569217034243	2.0989731249298068e-05
Kinetin 9-riboside	OhGene023378	0.9673592010514164	0.0015807445253362355
LPS 18:2	OhGene023378	0.9498140058801906	0.0037147509329879614
Astragaloside IV	OhGene023378	0.9587521678110438	0.002516986296578138
Isoliquiritin	OhGene023378	0.9495794886235551	0.003749251734115839
N-Acetyl-1-aspartylglutamic acid	OhGene023378	0.9054655359227728	0.012982731207427118
Brassinolide	OhGene023378	0.9717372472380525	0.0011868868845677223
LPE 18:1	OhGene023378	0.8262342265287453	0.04266842689609718
3-Dehydroshikimic acid	OhGene023378	0.9768231718164274	0.0007995231522949273
N-Acetyl-L-phenylalanine	OhGene023378	0.9816439661721271	0.0005023234893068964
Pseudoginsenoside-RT5	OhGene023378	-0.9758288090980874	0.0008693087379496135
Chrysophanic Acid	OhGene023378	0.9920424243584302	9.473256631563192e-05
Astragalus polyphenols	OhGene023378	0.9778115217221448	0.0007330308415587775
Astilbin	OhGene023378	0.9208855420217485	0.009141053640251124
Hydroxygenkwanin	OhGene023378	0.9891916362830973	0.00017459976890586929
Urolithin A	OhGene023378	0.9469030227400637	0.004154085629407717
Casticin	OhGene023378	0.9904390395747952	0.0001366809532921958
Quercetin-3¦Â-D-glucoside	OhGene023378	0.9529373758760975	0.0032702166024986914
LysoPC 15:0	OhGene023378	0.9336268824849793	0.0064618863347275695
Vitexin rhamnoside	OhGene023378	0.8940662364732797	0.01623855103449262
Parishin B	OhGene023378	-0.9341622727642146	0.006359219176825867
Astringin	OhGene023378	-0.861223147841773	0.02755216932490274
Pinocembrin	OhGene009566	-0.9973062317915135	1.0874807229057772e-05
L-Glutamine	OhGene009566	0.9945186554254992	4.498536363858657e-05
Eupatilin	OhGene009566	-0.9958743062842437	2.5496910518795802e-05
FAHFA (18:2/3:0)	OhGene009566	0.9913245289328572	0.00011256922290324525
Pectolinarigenin	OhGene009566	-0.993429032765635	6.462455626106565e-05
LPC 18:2	OhGene009566	0.9889681669774962	0.0001818807153247618
Hesperidin	OhGene009566	-0.9931991246869916	6.922058081510584e-05
LPC 18:1	OhGene009566	0.9972532157462833	1.1306873603180494e-05
Polyphyllin VI	OhGene009566	0.9981226283446876	5.283478077215973e-06
Triethyl citrate	OhGene009566	0.9937308869540014	5.882947392946806e-05
Quercetin 3-alpha-L-arabinofuranoside (Avicularin)	OhGene009566	0.9966356069504708	1.6959669868613664e-05
Taxifolin	OhGene009566	0.9909533678128039	0.00012239213567760148
Corchorifatty acid F	OhGene009566	0.9961251914594113	2.249212337800277e-05
LPE 17:1	OhGene009566	0.9897367006661952	0.00015746242589794176
Oleic Acid	OhGene009566	0.993346560044836	6.625512673977554e-05
(-)-secoisolariciresinol	OhGene009566	-0.9908800846681249	0.00012438001879008738
Tenuifoliside B	OhGene009566	0.9990428619011289	1.3737315869754335e-06
Histidine	OhGene009566	0.9771862220628408	0.000774765769671193
Eupafolin	OhGene009566	-0.9851827780269291	0.00032769853946041706
Ginsenoside F1	OhGene009566	-0.9724433860573766	0.0011285876667303278
Peimisine	OhGene009566	0.9971445843138096	1.2218457440083048e-05
4-Demethylepipodophyllotoxin	OhGene009566	0.9948847247753816	3.918213768572827e-05
Linoleic acid	OhGene009566	0.9901397124389386	0.0001453585716161528
Swainsonine	OhGene009566	0.9969928816042868	1.3550545242210745e-05
LPE 16:0	OhGene009566	0.9930821353695586	7.16197429590839e-05
Jasmonic acid	OhGene009566	0.9959654071845572	2.4384071351388447e-05
(+/-)12(13)-DiHOME	OhGene009566	0.9983503412038341	4.079816546254099e-06
Plantagoside	OhGene009566	0.9651395928986283	0.0018016899551970371
Luteolin	OhGene009566	0.990967469302606	0.0001220114494157755
Dodecanedioic acid	OhGene009566	0.9714580055020668	0.0012103423719053775
Isomangiferin	OhGene009566	0.9756632955404905	0.0008812057628690261
(R)-3-Hydroxy myristic acid	OhGene009566	0.997319142984699	1.0770857852639634e-05
Glutathione	OhGene009566	0.9994335795994809	4.811572422715475e-07
L-Tryptophan	OhGene009566	0.9985541790223252	3.134086278370058e-06
Medicarpin	OhGene009566	0.9972488300534732	1.1342992397280497e-05
Procyanidin B1	OhGene009566	0.9633935229071939	0.0019855242827342035
trans-Cinnamic acid	OhGene009566	0.9885584275032646	0.00019561546606518005
N-Acetylneuraminic acid	OhGene009566	0.9685581938537944	0.0014673392774657505
Ethyl gallate	OhGene009566	0.9895124099094614	0.00016440755622488474
6¦Á-Prostaglandin I1	OhGene009566	0.968172811442598	0.0015033349046967158
¦Á-Lactose	OhGene009566	-0.9856253090839123	0.000308462474709272
MGMG (18:2)	OhGene009566	0.9973129047922095	1.082101992411231e-05
2-Aminoadipic acid	OhGene009566	0.9858067837208238	0.00030074148934536494
2-Deoxyribose 1-Phosphate	OhGene009566	-0.9748334630074278	0.0009420622055114346
3-Phenyllactic acid	OhGene009566	0.9983434312706064	4.114056938324758e-06
Erucic acid	OhGene009566	-0.9707319851762028	0.00127238930257314
4-Methylcatechol	OhGene009566	0.9588031052499251	0.0025108168474403795
Madecassic acid	OhGene009566	-0.971284794448582	0.0012250057963440167
Eriocitrin	OhGene009566	0.9546598555808677	0.0030369895259412414
L-(-)-Malic acid	OhGene009566	0.9542066046406025	0.003097537410053969
Aurantio-obtusin ¦Â-D-glucoside	OhGene009566	-0.9533471897633286	0.0032139574905527685
Diosmetin	OhGene009566	-0.9881084606487847	0.00021127227860351984
Forskolin	OhGene009566	0.9322106243328023	0.006737339550080741
LPE 18:3	OhGene009566	0.9885364411926169	0.00019636653943396016
N-Acetyl-L-methionine	OhGene009566	0.988763956465299	0.00018866374367015003
Caffeic acid	OhGene009566	0.995766199378846	2.6849655968145057e-05
L-arginine	OhGene009566	0.9623154387280604	0.00210343082177547
Scutellarein	OhGene009566	0.9910776049538348	0.00011905854797119058
Sibiricose A5	OhGene009566	-0.9817798485349696	0.0004949365715659427
Laricitrin	OhGene009566	0.9919852622646035	9.609661402017457e-05
Rhein	OhGene009566	0.9742304018207115	0.000987551848729663
Bergenin	OhGene009566	0.993011282392426	7.30925886176142e-05
Tetrahydroxyxanthone	OhGene009566	0.9336609510352868	0.006455329380425091
Isorhamnetin-3-glucoside	OhGene009566	-0.9679391745481306	0.001525367187388955
Diosmin	OhGene009566	0.959056146383555	0.0024802796027683436
Limocitrin O-hexoside	OhGene009566	0.9623862637807201	0.0020955819003412395
Gamma-Linolenic Acid	OhGene009566	0.9820582044964832	0.00047997423484929494
Acacetin	OhGene009566	-0.9967327144995608	1.599529242324634e-05
Azelaic acid	OhGene009566	0.9894326127912234	0.00016691448029635184
Ganoderic acid C6	OhGene009566	-0.9774510653656053	0.0007569491266050247
Bilobalide	OhGene009566	-0.9748368400885425	0.0009418104622122487
4',7-Di-O-methylnaringenin	OhGene009566	0.9968547345886853	1.482348418648879e-05
Kinetin 9-riboside	OhGene009566	0.9569298961745849	0.0027426025151777627
LPS 18:2	OhGene009566	0.9507304737638247	0.0035814287754135695
Astragaloside IV	OhGene009566	0.9821917902506897	0.0004728747221478321
Isoliquiritin	OhGene009566	0.9189105684931895	0.009596642240858329
N-Acetyl-1-aspartylglutamic acid	OhGene009566	0.9412028724959678	0.005084019464584073
Brassinolide	OhGene009566	0.9861583231656985	0.0002860620489821343
LPE 18:1	OhGene009566	0.8689138166638332	0.02464911574427971
3-Dehydroshikimic acid	OhGene009566	0.9598170599732861	0.002389561936637176
N-Acetyl-L-phenylalanine	OhGene009566	0.9903127107718492	0.00014031081396982832
Pseudoginsenoside-RT5	OhGene009566	-0.9477173268911514	0.004028760095168478
Chrysophanic Acid	OhGene009566	0.993952645086807	5.474517476837968e-05
Astragalus polyphenols	OhGene009566	0.9806601382133289	0.0005574285341838173
Astilbin	OhGene009566	0.8787301641910563	0.02116783989148804
Hydroxygenkwanin	OhGene009566	0.9840406115082987	0.0003800206768131786
Urolithin A	OhGene009566	0.9100710781717147	0.011767179389728268
Casticin	OhGene009566	0.9827059232049572	0.0004460414380129391
Quercetin-3¦Â-D-glucoside	OhGene009566	0.9720264423931253	0.001162834954674859
LysoPC 15:0	OhGene009566	0.9585004238779408	0.0025475866349903738
Vitexin rhamnoside	OhGene009566	0.8429370492454871	0.03506588080648631
Parishin B	OhGene009566	-0.9510879892523894	0.0035300690176496828
Astringin	OhGene009566	-0.8681654550455138	0.024924855780045243
Pinocembrin	OhGene004444	-0.9797915934044159	0.0006084431942161531
L-Glutamine	OhGene004444	0.9825948013737633	0.0004517750352185665
Eupatilin	OhGene004444	-0.9798880607450613	0.0006026676107253278
FAHFA (18:2/3:0)	OhGene004444	0.9609534326528232	0.002257185762085055
Pectolinarigenin	OhGene004444	-0.9767259702545912	0.0008062171473091204
LPC 18:2	OhGene004444	0.9665558449960806	0.001659063419833793
Hesperidin	OhGene004444	-0.9783672999200839	0.0006968988016348284
LPC 18:1	OhGene004444	0.9607219406190222	0.0022838504968307376
Polyphyllin VI	OhGene004444	0.9592478610814734	0.00245726595072334
Triethyl citrate	OhGene004444	0.9843644490766505	0.00036479446390894077
Quercetin 3-alpha-L-arabinofuranoside (Avicularin)	OhGene004444	0.9548118039314035	0.0030168230563109577
Taxifolin	OhGene004444	0.9572387970594136	0.0027036858477915947
Corchorifatty acid F	OhGene004444	0.9824321341129185	0.000460233883289867
LPE 17:1	OhGene004444	0.9657512688166425	0.0017393769187114506
Oleic Acid	OhGene004444	0.9545899952807428	0.00304628352209679
(-)-secoisolariciresinol	OhGene004444	-0.9686051552250837	0.0014629824686785394
Tenuifoliside B	OhGene004444	0.9780862340855524	0.0007150580656980736
Histidine	OhGene004444	0.950747225430111	0.0035790141322782193
Eupafolin	OhGene004444	-0.9636017606789301	0.001963136965585294
Ginsenoside F1	OhGene004444	-0.962187205084279	0.0021176786808930967
Peimisine	OhGene004444	0.9571151936006527	0.0027192250641929643
4-Demethylepipodophyllotoxin	OhGene004444	0.969100452331358	0.0014174219025162916
Linoleic acid	OhGene004444	0.937216960428805	0.005788828817428897
Swainsonine	OhGene004444	0.9560579684981103	0.002853929317602621
LPE 16:0	OhGene004444	0.9524681062659928	0.003335227432562951
Jasmonic acid	OhGene004444	0.9611651961844072	0.0022329287819900876
(+/-)12(13)-DiHOME	OhGene004444	0.9806109263395077	0.000560259739000249
Plantagoside	OhGene004444	0.9718942888187321	0.0011737957152235872
Luteolin	OhGene004444	0.9936773805885005	5.983689934657787e-05
Dodecanedioic acid	OhGene004444	0.9425837074904732	0.004850305813589239
Isomangiferin	OhGene004444	0.9561063662755057	0.002847692763866083
(R)-3-Hydroxy myristic acid	OhGene004444	0.9819566734990939	0.00048540533942333206
Glutathione	OhGene004444	0.9756093082752553	0.0008851036817086638
L-Tryptophan	OhGene004444	0.977534770544564	0.0007513608523279459
Medicarpin	OhGene004444	0.9738303978609192	0.0010183110133378164
Procyanidin B1	OhGene004444	0.9683278544066021	0.0014888016522743527
trans-Cinnamic acid	OhGene004444	0.9841785271397316	0.0003734982975424216
N-Acetylneuraminic acid	OhGene004444	0.9818142466067351	0.00049307522875047
Ethyl gallate	OhGene004444	0.9862010165959257	0.0002843041688582752
6¦Á-Prostaglandin I1	OhGene004444	0.9676341783207472	0.0015543672692582735
¦Á-Lactose	OhGene004444	-0.9622434624642515	0.0021114221583292624
MGMG (18:2)	OhGene004444	0.9752873081409971	0.0009085294761434982
2-Aminoadipic acid	OhGene004444	0.9892095510969932	0.00017402249487514802
2-Deoxyribose 1-Phosphate	OhGene004444	-0.9632414707002837	0.002001950345440539
3-Phenyllactic acid	OhGene004444	0.9773148444386455	0.0007660873490489335
Erucic acid	OhGene004444	-0.9591119241015864	0.0024735730729240546
4-Methylcatechol	OhGene004444	0.9404037164707171	0.0052217409487671715
Madecassic acid	OhGene004444	-0.9376062120665792	0.005718028125853686
Eriocitrin	OhGene004444	0.9775979570572789	0.0007471560422706317
L-(-)-Malic acid	OhGene004444	0.9557483509376417	0.0028939856906634314
Aurantio-obtusin ¦Â-D-glucoside	OhGene004444	-0.9395964051679939	0.0053626972979894
Diosmetin	OhGene004444	-0.9769013934872335	0.0007941563540482315
Forskolin	OhGene004444	0.9840156673823017	0.0003812063442353413
LPE 18:3	OhGene004444	0.9473352648143444	0.0040873267194019795
N-Acetyl-L-methionine	OhGene004444	0.9944312323498458	4.643041270321494e-05
Caffeic acid	OhGene004444	0.9881793522713147	0.00020876573305347675
L-arginine	OhGene004444	0.9774783505306027	0.0007551252738440976
Scutellarein	OhGene004444	0.9806029108652223	0.0005607215514070615
Sibiricose A5	OhGene004444	-0.9469849224030916	0.00414139563137999
Laricitrin	OhGene004444	0.9803241198670922	0.0005769017258414342
Rhein	OhGene004444	0.9447882790163586	0.004488349314128213
Bergenin	OhGene004444	0.9812788337771637	0.000522442380618509
Tetrahydroxyxanthone	OhGene004444	0.9249627255566117	0.008234636674390856
Isorhamnetin-3-glucoside	OhGene004444	-0.9429881592034688	0.004782870768403324
Diosmin	OhGene004444	0.9836732418804583	0.0003976684909781523
Limocitrin O-hexoside	OhGene004444	0.961878736698472	0.0021521465781810184
Gamma-Linolenic Acid	OhGene004444	0.9371924172224864	0.005793307242222859
Acacetin	OhGene004444	-0.98434091616443	0.0003658905021005999
Azelaic acid	OhGene004444	0.9424814387409564	0.004867430564503388
Ganoderic acid C6	OhGene004444	-0.9581921846051592	0.0025853023392479286
Bilobalide	OhGene004444	-0.9642811960289465	0.0018909638220361898
4',7-Di-O-methylnaringenin	OhGene004444	0.9835492922482432	0.00040371268544661616
Kinetin 9-riboside	OhGene004444	0.9730964804011546	0.0010759626749829469
LPS 18:2	OhGene004444	0.9420911888289615	0.0049330490326345506
Astragaloside IV	OhGene004444	0.9212334327589039	0.00906191750238555
Isoliquiritin	OhGene004444	0.9643604368671559	0.0018826333877370518
N-Acetyl-1-aspartylglutamic acid	OhGene004444	0.8512314984580914	0.031551823350934274
Brassinolide	OhGene004444	0.9388819854178205	0.005488967086128091
LPE 18:1	OhGene004444	0.7714899678413348	0.07235921689637058
3-Dehydroshikimic acid	OhGene004444	0.9702020248641406	0.0013186498843531967
N-Acetyl-L-phenylalanine	OhGene004444	0.9642040989225698	0.0018990863240302533
Pseudoginsenoside-RT5	OhGene004444	-0.98356046025183	0.00040316623829114815
Chrysophanic Acid	OhGene004444	0.9750225503075387	0.0009280181115588396
Astragalus polyphenols	OhGene004444	0.974184473861343	0.0009910598171641901
Astilbin	OhGene004444	0.9566131461533737	0.0027827925091662097
Hydroxygenkwanin	OhGene004444	0.976123245857282	0.0008483430211209255
Urolithin A	OhGene004444	0.9743296440452283	0.0009799928012966406
Casticin	OhGene004444	0.9865232385404472	0.0002712108035631979
Quercetin-3¦Â-D-glucoside	OhGene004444	0.9226545195959105	0.008742132172117658
LysoPC 15:0	OhGene004444	0.9007382699030724	0.014290329086125797
Vitexin rhamnoside	OhGene004444	0.9236490606472125	0.008521656309855482
Parishin B	OhGene004444	-0.8890442270345074	0.01778377688785733
Astringin	OhGene004444	-0.8469245875003908	0.03335468506569196
Pinocembrin	OhGene002635	-0.9973437374306969	1.0574225318760009e-05
L-Glutamine	OhGene002635	0.9956762051388182	2.800238589320213e-05
Eupatilin	OhGene002635	-0.997148397662696	1.2185859739221028e-05
FAHFA (18:2/3:0)	OhGene002635	0.9910645750445022	0.00011940601841140267
Pectolinarigenin	OhGene002635	-0.993023646189339	7.28345008678192e-05
LPC 18:2	OhGene002635	0.9889350713210565	0.00018297161575346954
Hesperidin	OhGene002635	-0.9948923761596361	3.906510855298657e-05
LPC 18:1	OhGene002635	0.9962920431355257	2.059792591735979e-05
Polyphyllin VI	OhGene002635	0.996829051496654	1.5066429808406977e-05
Triethyl citrate	OhGene002635	0.9952146589174204	3.429444298153271e-05
Quercetin 3-alpha-L-arabinofuranoside (Avicularin)	OhGene002635	0.9954573283737268	3.090692727586673e-05
Taxifolin	OhGene002635	0.9903558432392001	0.00013906613908926016
Corchorifatty acid F	OhGene002635	0.9973143326573146	1.080952801045851e-05
LPE 17:1	OhGene002635	0.9901620239951948	0.00014470256975604649
Oleic Acid	OhGene002635	0.9924546294849652	8.518413547189033e-05
(-)-secoisolariciresinol	OhGene002635	-0.9924961482217705	8.42504246037341e-05
Tenuifoliside B	OhGene002635	0.998524193652555	3.265399406397799e-06
Histidine	OhGene002635	0.9783116317973435	0.0007004770279833938
Eupafolin	OhGene002635	-0.9814198912757326	0.0005146235436519671
Ginsenoside F1	OhGene002635	-0.9694609683543443	0.0013847078347705324
Peimisine	OhGene002635	0.9956230301948836	2.869487031474439e-05
4-Demethylepipodophyllotoxin	OhGene002635	0.9950636194543433	3.649163483983036e-05
Linoleic acid	OhGene002635	0.9876919738720771	0.0002262990046503257
Swainsonine	OhGene002635	0.9948884648417413	3.9124910948297006e-05
LPE 16:0	OhGene002635	0.9931533600664398	7.015424438532105e-05
Jasmonic acid	OhGene002635	0.9962667718067106	2.087947412763659e-05
(+/-)12(13)-DiHOME	OhGene002635	0.9989238927423985	1.73638717501709e-06
Plantagoside	OhGene002635	0.9691259274672029	0.0014150978201987502
Luteolin	OhGene002635	0.9933190090285177	6.680435538641357e-05
Dodecanedioic acid	OhGene002635	0.9711763192565659	0.001234233434533138
Isomangiferin	OhGene002635	0.9779223488062363	0.0007257534493691039
(R)-3-Hydroxy myristic acid	OhGene002635	0.9991404031442369	1.1080425506952762e-06
Glutathione	OhGene002635	0.9997140874229515	1.2260731646673386e-07
L-Tryptophan	OhGene002635	0.9987494321277562	2.3449021105771077e-06
Medicarpin	OhGene002635	0.9974338858330468	9.86896402038477e-06
Procyanidin B1	OhGene002635	0.9663613505931157	0.0016783060471121144
trans-Cinnamic acid	OhGene002635	0.9911548655224005	0.00011700860013334061
N-Acetylneuraminic acid	OhGene002635	0.9729332939248929	0.001088995243179949
Ethyl gallate	OhGene002635	0.9892878678586643	0.00017151005514359001
6¦Á-Prostaglandin I1	OhGene002635	0.9719804224454515	0.0011666460501973523
¦Á-Lactose	OhGene002635	-0.9809449939310348	0.0005411805123313613
MGMG (18:2)	OhGene002635	0.9981244962764192	5.272972770242187e-06
2-Aminoadipic acid	OhGene002635	0.9858201034146141	0.00030017862863286653
2-Deoxyribose 1-Phosphate	OhGene002635	-0.9768542281418422	0.0007973902277411068
3-Phenyllactic acid	OhGene002635	0.9992200746537075	9.121881108065591e-07
Erucic acid	OhGene002635	-0.9720577044063001	0.0011602495451948926
4-Methylcatechol	OhGene002635	0.9594489367220783	0.002433242243672929
Madecassic acid	OhGene002635	-0.9626837214726621	0.0020627754191379646
Eriocitrin	OhGene002635	0.9598918290987419	0.0023807377467142837
L-(-)-Malic acid	OhGene002635	0.9572507039048161	0.002702191256126348
Aurantio-obtusin ¦Â-D-glucoside	OhGene002635	-0.9514780343753315	0.0034744521215549764
Diosmetin	OhGene002635	-0.9902039947967818	0.00014347255616808534
Forskolin	OhGene002635	0.9379522621230194	0.005655443194884517
LPE 18:3	OhGene002635	0.9895483289731781	0.00016328528405262983
N-Acetyl-L-methionine	OhGene002635	0.9924287018411787	8.576982306272717e-05
Caffeic acid	OhGene002635	0.9972760760326584	1.1119537236314593e-05
L-arginine	OhGene002635	0.9660441761611405	0.0017099214608418212
Scutellarein	OhGene002635	0.993621560920553	6.089697588051207e-05
Sibiricose A5	OhGene002635	-0.9859652968650451	0.0002940771100964376
Laricitrin	OhGene002635	0.9941842056486832	5.063684074996063e-05
Rhein	OhGene002635	0.9720445221788216	0.001161339385188588
Bergenin	OhGene002635	0.9952089175786367	3.4376717771749505e-05
Tetrahydroxyxanthone	OhGene002635	0.9383403250219696	0.005585660840015393
Isorhamnetin-3-glucoside	OhGene002635	-0.9637212104040672	0.0019503516869336813
Diosmin	OhGene002635	0.9630967281614298	0.002017648821042407
Limocitrin O-hexoside	OhGene002635	0.9603013915937673	0.002332687167387331
Gamma-Linolenic Acid	OhGene002635	0.981059964412901	0.0005346902904199305
Acacetin	OhGene002635	-0.9982562700200309	4.5582403768951814e-06
Azelaic acid	OhGene002635	0.9891746099401189	0.0001751492962263863
Ganoderic acid C6	OhGene002635	-0.9736960694652669	0.0010287453401872464
Bilobalide	OhGene002635	-0.9760532317614943	0.0008533054539100745
4',7-Di-O-methylnaringenin	OhGene002635	0.9976936226276585	7.972930630579695e-06
Kinetin 9-riboside	OhGene002635	0.9565931471418477	0.0027853396958623052
LPS 18:2	OhGene002635	0.9506201163908364	0.003597356072753207
Astragaloside IV	OhGene002635	0.981081705831786	0.0005334673350717356
Isoliquiritin	OhGene002635	0.9262837833086744	0.007950830973288846
N-Acetyl-1-aspartylglutamic acid	OhGene002635	0.935887045912528	0.006033939107271353
Brassinolide	OhGene002635	0.9867162577420407	0.0002635147025409037
LPE 18:1	OhGene002635	0.8641218568338143	0.026439954453123832
3-Dehydroshikimic acid	OhGene002635	0.9628177560916763	0.0020480763088822126
N-Acetyl-L-phenylalanine	OhGene002635	0.9926810749847718	8.015396987150879e-05
Pseudoginsenoside-RT5	OhGene002635	-0.9577812586483614	0.0026360073727151882
Chrysophanic Acid	OhGene002635	0.9964107041393736	1.9301446633022884e-05
Astragalus polyphenols	OhGene002635	0.9817164068279287	0.0004983786597597327
Astilbin	OhGene002635	0.8873782280621352	0.018311266941807593
Hydroxygenkwanin	OhGene002635	0.9894967702529421	0.00016489740589549278
Urolithin A	OhGene002635	0.9170686395551795	0.010031231018280382
Casticin	OhGene002635	0.9884541039089376	0.0001991919962967281
Quercetin-3¦Â-D-glucoside	OhGene002635	0.9727927568059829	0.001100281258979879
LysoPC 15:0	OhGene002635	0.9598805373846393	0.0023820693534096896
Vitexin rhamnoside	OhGene002635	0.8600737458763215	0.027999201876515382
Parishin B	OhGene002635	-0.948665895534063	0.0038851478553851558
Astringin	OhGene002635	-0.8536905403998782	0.030543703304059
Pinocembrin	OhGene003883	-0.9912598672590474	0.0001142510514723334
L-Glutamine	OhGene003883	0.9925152088839483	8.382349022549293e-05
Eupatilin	OhGene003883	-0.9906670091288717	0.00013025060412907968
FAHFA (18:2/3:0)	OhGene003883	0.9988337005277463	2.0395884564399383e-06
Pectolinarigenin	OhGene003883	-0.9859988310066402	0.00029267675605818336
LPC 18:2	OhGene003883	0.9977684919313058	7.463886350649679e-06
Hesperidin	OhGene003883	-0.9855458117914067	0.0003118754249487812
LPC 18:1	OhGene003883	0.9776043980485866	0.0007467280776466415
Polyphyllin VI	OhGene003883	0.9830975470863372	0.00042612491623034084
Triethyl citrate	OhGene003883	0.9903542744584569	0.00013911131257961774
Quercetin 3-alpha-L-arabinofuranoside (Avicularin)	OhGene003883	0.9916549298083	0.00010416971859260466
Taxifolin	OhGene003883	0.9983969036020803	3.852817178341233e-06
Corchorifatty acid F	OhGene003883	0.9917015042953767	0.00010301180835766749
LPE 17:1	OhGene003883	0.9991905227985327	9.826148032231395e-07
Oleic Acid	OhGene003883	0.99425039339973	4.94919289081359e-05
(-)-secoisolariciresinol	OhGene003883	-0.9873094044231671	0.00024055490621679
Tenuifoliside B	OhGene003883	0.9802312318618934	0.0005823434318010166
Histidine	OhGene003883	0.9975894137801598	8.709385015947966e-06
Eupafolin	OhGene003883	-0.9699166537041893	0.0013438987561444405
Ginsenoside F1	OhGene003883	-0.9620017850745	0.0021383643725764808
Peimisine	OhGene003883	0.9782001461587737	0.0007076704294382879
4-Demethylepipodophyllotoxin	OhGene003883	0.9973306198252957	1.0678875320626874e-05
Linoleic acid	OhGene003883	0.9927362514878786	7.895143856735742e-05
Swainsonine	OhGene003883	0.9792684186536091	0.0006402424967619166
LPE 16:0	OhGene003883	0.9783586594761438	0.0006974535943438512
Jasmonic acid	OhGene003883	0.9768006417599667	0.0008010722682410939
(+/-)12(13)-DiHOME	OhGene003883	0.9902103692901546	0.0001432862003726433
Plantagoside	OhGene003883	0.984989868416571	0.0003362651535082502
Luteolin	OhGene003883	0.9804040770446641	0.0005722378755747437
Dodecanedioic acid	OhGene003883	0.9962837074516961	2.0690582913994763e-05
Isomangiferin	OhGene003883	0.9966294171351342	1.702209696586599e-05
(R)-3-Hydroxy myristic acid	OhGene003883	0.9869297486930086	0.00025513079872488815
Glutathione	OhGene003883	0.9892173481517004	0.00017377154568216558
L-Tryptophan	OhGene003883	0.9878307189890043	0.00022123601755393924
Medicarpin	OhGene003883	0.9941558119927921	5.113199743795865e-05
Procyanidin B1	OhGene003883	0.9842152340534664	0.0003717717970254863
trans-Cinnamic acid	OhGene003883	0.9581510288474404	0.002590358766832533
N-Acetylneuraminic acid	OhGene003883	0.9800933579729114	0.0005904673489112284
Ethyl gallate	OhGene003883	0.9667085246107265	0.0016440346575457775
6¦Á-Prostaglandin I1	OhGene003883	0.9892678662679131	0.00017214998508917012
¦Á-Lactose	OhGene003883	-0.9701755047093523	0.0013209863269877285
MGMG (18:2)	OhGene003883	0.9943244527019015	4.82263457968263e-05
2-Aminoadipic acid	OhGene003883	0.9680043882494798	0.0015192014963619628
2-Deoxyribose 1-Phosphate	OhGene003883	-0.9507310309412675	0.003581348449061224
3-Phenyllactic acid	OhGene003883	0.9907372605890955	0.00012830014825237335
Erucic acid	OhGene003883	-0.9622723683282322	0.002108211018725722
[truncated: 44,501 more rows]
