# Supplementary material for: Integrative Analysis of Transcriptome and Metabolome Reveals the Pivotal Role of the NAM Family Genes in Oncidium hybridum Lodd. Pseudobulb Growth
Source: Int J Mol Sci. 2024 Sep 26;25(19):10355. doi: 10.3390/ijms251910355 (PMC11476975; doi:10.3390/ijms251910355)
Supplement: Supplementary file 1 [file ijms-25-10355-s001.zip › Supplementary file/S8-Correlation analysis/Later.vs.Senescence_LatervsSenescence/Later.vs.Senescence_pos_LatervsSenescence_corr.xls]

metabolite	Gene	corr	pvalue
9-HpOTrE	OhGene041359	0.9729550200105446	0.001087255646341518
Asp-glu	OhGene041359	0.9776439439721591	0.0007441031588295321
11(Z),14(Z),17(Z)-Eicosatrienoic acid	OhGene041359	0.9629178749932205	0.0020371304742285894
2-Amino-1,3,4-tetradecanetriol	OhGene041359	-0.9802333718155255	0.0005822177802470744
PC (14:0e/2:0)	OhGene041359	0.9813378709710228	0.0005191628127886322
Nandrolone	OhGene041359	0.9726827049155833	0.0011091593605619008
L-Lysine	OhGene041359	0.9672458513505431	0.0015916814943142902
alpha-Keto-gamma-(methylthio)butyric acid	OhGene041359	0.962254747716984	0.002110168197589113
L(-)-Malic acid	OhGene041359	0.9631371938309604	0.0020132539021781204
N-Lauroylsarcosine	OhGene041359	-0.9718657411640305	0.0011761701337045865
Isofraxidin	OhGene041359	-0.9726433619488827	0.001112341810577012
Glutathione (reduced)	OhGene041359	-0.9792222455427009	0.0006430875854648538
D-Gluconic acid	OhGene041359	-0.97332017459512	0.001058224101056177
Isorhychophylline	OhGene041359	-0.9764698355707393	0.0008239890000555355
14,15-Dehydrocrepenynic acid	OhGene041359	0.9557505009695998	0.0028937065852276058
Uric acid	OhGene041359	0.9710579879074506	0.0012443386015176725
Geranylgeraniol	OhGene041359	0.9655140209204236	0.001763417339544315
SDMA	OhGene041359	0.9595674814989861	0.002419133519308488
Tangeretin	OhGene041359	-0.9805543825209023	0.0005635215532201969
L-Phenylalanine	OhGene041359	0.9825944223287663	0.0004517946552483432
Ademetionine	OhGene041359	0.9970222801636228	1.3287021689844502e-05
Guanosine	OhGene041359	-0.9745845857718244	0.000960706462565121
D-(+)-Maltose	OhGene041359	-0.9725982438036795	0.0011159969741141912
Oleoyl ethanolamide	OhGene041359	0.9891137013333777	0.00017712217220343794
DL-Norvaline	OhGene041359	0.9220883604672936	0.008868864826495088
Gentiopicrin	OhGene041359	-0.9784135787066919	0.0006939310253276692
��-Nicotinamide mononucleotide	OhGene041359	-0.9642384590220789	0.001895464220205843
L-Palmitoylcarnitine	OhGene041359	0.9574275178407298	0.0026800448268403596
Prunin	OhGene041359	-0.9853088249427523	0.0003221605340999629
L-Threonine	OhGene041359	0.9697270994689777	0.0013608009826012878
10-Gingerol	OhGene041359	0.9855807465207984	0.0003103733177334176
9,17-Octadecadiene-12,14-diyne-1,11,16-triol	OhGene041359	0.9978452609990698	6.959348124166241e-06
Monoolein	OhGene041359	0.9942900158421913	4.881279469291719e-05
1,7-Diphenylhept-4-en-3-one	OhGene041359	0.9839382568427159	0.0003848975888925406
isoleucine	OhGene041359	0.9798571071450287	0.0006045178491274376
beta-Tocopherol	OhGene041359	-0.9654606354622144	0.0017688493808288319
3,4-Dihydroxyphenylpropionic acid	OhGene041359	0.9766148841364622	0.0008139012310889513
Iristectorigenin B	OhGene041359	-0.9771903915164823	0.0007744836872880444
Nortanshinone	OhGene041359	-0.9609809996204939	0.0022540207154352317
Cocamidopropyl betaine	OhGene041359	-0.9629204977966488	0.0020368441166533397
Lancerin	OhGene041359	-0.9599026229899839	0.0023794651904024155
Apigenin	OhGene041359	0.9862145229769745	0.0002837491733976995
N-Feruloylspermidine	OhGene041359	0.9754381241004074	0.000897519706726894
Guanine	OhGene041359	-0.9854789949372322	0.000314758435476711
Bakuchiol	OhGene041359	0.9715774063577555	0.0012002852355842033
m-Cresol	OhGene041359	0.9837700908977101	0.0003929773644346338
Ferulic acid O-hexoside	OhGene041359	-0.9786970044634601	0.0006758925908905918
L-(-)-Methionine	OhGene041359	0.9828800484306448	0.00043713024583366715
D-(+)-Tryptophan	OhGene041359	0.9832331694840784	0.00041933310725007853
Indole-3-acrylic acid	OhGene041359	0.9831468963678427	0.00042364728396187173
Methyl palmitate	OhGene041359	-0.9795804694278788	0.0006211788077384595
9-Oxo-10(E),12(E)-octadecadienoic acid	OhGene041359	0.9820381452851465	0.00048104483654589297
Emodin-3-methyl ether/Physcion	OhGene041359	0.9780309401550851	0.0007186578166809059
2,3,5,6-Tetramethylpyrazine	OhGene041359	0.9607874068137954	0.002276294016463705
Stigmasterol	OhGene041359	-0.9651988455490593	0.0017956063334783705
N-Oleoyl Glycine	OhGene041359	0.9360058471246704	0.00601184132479853
MAG (18:1)	OhGene041359	0.9754921166003299	0.0008935943602975791
Cuminaldehyde	OhGene041359	-0.9700359690530035	0.0013333132259138946
L-serine	OhGene041359	0.9534578256143103	0.0031988517708733924
N-Caffeoyl putrescine	OhGene041359	0.9715409290392811	0.0012033533127591516
Benzoic Acid	OhGene041359	0.9445048879789955	0.004534106832142737
Azetidine-2-carboxylic acid	OhGene041359	0.9900987285658098	0.00014656742757636132
Syringetin	OhGene041359	0.9264169823327754	0.007922484562611798
13-HPODE	OhGene041359	0.9833688742337845	0.0004125914787147791
3-Hydroxy-3-Methylpentane-1,5-Dioic Acid	OhGene041359	-0.9844389770453366	0.00036133413775406504
cis-Aconitic acid	OhGene041359	-0.961246920191367	0.0022236020812048452
Stearamide	OhGene041359	0.986365051959708	0.00027760026317069544
Glycitein	OhGene041359	0.9861232267797488	0.00028751116323663103
Methyl linoleate	OhGene041359	0.9542390853658617	0.003093178881848826
Schizandrol A	OhGene041359	0.9218995615776251	0.00891132394081999
PC (14:0e/4:0)	OhGene041359	-0.9733704088224884	0.001054260700170864
Methionine sulfoxide	OhGene041359	0.9287110918607211	0.007442013655250654
L-Pyroglutamic acid	OhGene041359	0.9975734644731002	8.824968183782221e-06
19-Nortestosterone	OhGene041359	0.9654219295258444	0.0017727929233465986
1-Linoleoyl-Rac-Glycerol	OhGene041359	0.948366666825303	0.003930174380709764
Glu-Gln	OhGene041359	0.9488430194553454	0.003858615140958859
Hexadecanamide	OhGene041359	0.9835066677157571	0.0004058016740858969
PC (16:2e/2:0)	OhGene041359	0.9797116775041761	0.0006132485451643847
Glutaric Acid	OhGene041359	-0.9847759190531566	0.00034589469829260047
PC (14:1e/4:0)	OhGene041359	0.9828668212581751	0.0004378040342506094
Procyanidin B2	OhGene041359	0.980593047432228	0.0005612900935422104
D-Raffinose	OhGene041359	-0.9487563474851497	0.0038715872255340716
Coumarin	OhGene041359	-0.9279420264385322	0.007601452165185541
Chikusetsusponin Iva	OhGene041359	0.9768009284371092	0.0008010525476231806
L-Glutamic acid	OhGene041359	0.9796488461843877	0.0006170397792304166
Tianshic acid	OhGene041359	0.9752030882230877	0.0009147066032242868
(+)-epipinoresinol-4-O-beta-D-glucoside	OhGene041359	-0.967494002855606	0.0015677862095479346
Dihydrosphingosine	OhGene041359	-0.9509670954317783	0.003547395510195017
Cytidine	OhGene041359	-0.9657480913542748	0.0017396978148719142
Salicylic acid	OhGene041359	-0.9718578942148415	0.0011768232110461114
Indole-3-acetamide	OhGene041359	0.9166409626405158	0.010133473979529966
Thymidine 5'-diphosphate	OhGene041359	0.941190276504726	0.005086176194444179
8-Aminooctanoic acid	OhGene041359	0.9769588614743476	0.0007902248949954857
L-5-Hydroxytryptophan	OhGene041359	0.956741999441801	0.0027664085519081565
Phe-Pro	OhGene041359	0.9618256595277626	0.002158105049130873
Tetranor-12(S)-HETE	OhGene041359	0.9416366553775066	0.005010019046656156
Skimmin	OhGene041359	-0.9634481903462883	0.001979634938793339
H-HoArg-OH	OhGene041359	0.9908453230170241	0.00012532854790310802
Methyl linolenate	OhGene041359	0.9091184765818059	0.012013861189900448
4'-Hydroxypropiophenone	OhGene041359	-0.9233589868408885	0.008585678635019451
Phytosphingosine	OhGene041359	0.9082070870477532	0.012252187565850618
LPE 18:0	OhGene041359	-0.9718984483027061	0.0011734499532384823
Quinone	OhGene041359	-0.9265435808784885	0.00789558852057829
L-Leucyl-L-alanine Hydrate	OhGene041359	0.9303670838525216	0.007104298459042786
Lawsone	OhGene041359	-0.936464141630091	0.005926967003335949
5'-S-Methyl-5'-thioadenosine	OhGene041359	0.9533328948846032	0.003215911802683124
Cinnamic acid	OhGene041359	-0.9061696327995589	0.012793158971704974
3-Furoic acid	OhGene041359	0.9980173986767125	5.892165497204065e-06
PC (14:0e/3:0)	OhGene041359	-0.9214940586542607	0.009002851005127684
Tenuifolin	OhGene041359	-0.8885493563295335	0.01793969103231493
MAG (18:3)	OhGene041359	0.9809556943202105	0.0005405748207234965
Fisetin	OhGene041359	0.8922636643493008	0.016785422847720333
Acetophenone	OhGene041359	-0.9552997079020716	0.0029525159834975297
Flavokawain B	OhGene041359	-0.9645683472275033	0.0018608625430869474
Dehydrodiisoeugenol	OhGene041359	-0.8993700637841595	0.014680067403037646
LPC 15:0	OhGene041359	-0.8898549032890967	0.01752977651359695
D-Proline	OhGene041359	0.9750326674732139	0.0009272696260095905
DL-Lysine	OhGene041359	0.7870066769377946	0.06321788937836408
Adenosine 5'-monophosphate	OhGene041359	-0.9462865768811516	0.004250212581531553
7-Methoxycoumarin	OhGene041359	-0.9161367507581647	0.01025465987510337
4'-Hydroxychalcone	OhGene041359	-0.9858256212291979	0.00029994561173031026
N', N''-DiFeruloylspermidine	OhGene041359	0.978372737406782	0.0006965497793693741
Canthaxanthin	OhGene041359	-0.9172496583469388	0.009988107157859501
Orotidine	OhGene041359	-0.9683893411170484	0.001483057413834442
Glucose 1-phosphate	OhGene041359	-0.9346119021940053	0.006273618217515449
Avocadyne 1-acetate	OhGene041359	0.968358507779104	0.0014859365665996177
Biotin	OhGene041359	-0.9462792043724848	0.004251368760726221
LPE 18:2	OhGene041359	0.9736077790852471	0.0010356322453904361
5-Methoxyindoleacetic acid	OhGene041359	-0.9772829173909799	0.000768237008212348
Inositol	OhGene041359	-0.9326237977443159	0.006656400037510236
N-p-Coumaroyl putrescine	OhGene041359	0.9551585460211827	0.002971051381196849
16,16-Dimethyl prostaglandin A1	OhGene041359	-0.9081582652679722	0.012265018239097017
Indole	OhGene041359	0.9759824507218526	0.000858336836326156
L-Hisidine	OhGene041359	0.9620560491172239	0.0021323003363020363
Isochlorogenic acid C	OhGene041359	-0.9278544275237791	0.007619717180099579
N6-Acetyl-L-lysine	OhGene041359	0.9149312914164234	0.010547220038768675
Ethyl Coumarin-3-carboxylate	OhGene041359	-0.8922072694843481	0.016802672559756742
9-Hydroxy-(10E,12Z,15Z)-Octadecatrienoic Acid	OhGene041359	0.9782492771037257	0.0007044958520985412
tert-Butyl N-[1-(aminocarbonyl)-3-methylbutyl]carbamate	OhGene041359	0.9321834778091584	0.00674267419452513
Glucosamine	OhGene041359	-0.8723570414452169	0.02339926150035238
Methylophiopogonanone A	OhGene041359	-0.9401055376571916	0.005273588830499982
Androsin	OhGene041359	-0.9894491350845386	0.00016639386059625374
Epicatechin	OhGene041359	0.985007894900679	0.0003354599860904438
3-Methoxycinnamic acid	OhGene041359	-0.8421066614359368	0.03542729489282677
Heptamethoxyflavone	OhGene041359	-0.974139813800923	0.0009944768555690126
Santacruzamate A	OhGene041359	0.9183201282853346	0.009734934389975245
Thymidine	OhGene041359	0.9237344424004255	0.008502856074179036
Nicotinamide N-oxide	OhGene041359	-0.9489467740002827	0.0038431144494289835
N', N''-Feruloyl, Caffeoylspermidine	OhGene041359	0.895192958350173	0.01590114665720538
3alpha-Dihydrocadambine	OhGene041359	0.6316935181079568	0.17849417153552982
Orsellinic acid	OhGene041359	0.9393865225586864	0.00539964370575595
Griffonilide	OhGene041359	-0.8693192171516395	0.024500352130094084
Gly-Tyr	OhGene041359	0.8940557518914752	0.016241706709171078
Ginkgolic Acid (C13:0)	OhGene041359	0.9382693526027701	0.005598391591773447
9-HpOTrE	OhGene028977	0.985609813678703	0.0003091262519093005
Asp-glu	OhGene028977	0.9937003064418177	5.940420313363106e-05
11(Z),14(Z),17(Z)-Eicosatrienoic acid	OhGene028977	0.9867453430813047	0.00026236456668446634
2-Amino-1,3,4-tetradecanetriol	OhGene028977	-0.9894086291318869	0.0001676716504691381
PC (14:0e/2:0)	OhGene028977	0.9829632864875096	0.0004329019612566094
Nandrolone	OhGene028977	0.993150597560095	7.02108031680153e-05
L-Lysine	OhGene028977	0.9858472044051236	0.0002990350207606434
alpha-Keto-gamma-(methylthio)butyric acid	OhGene028977	0.9669978620810447	0.0016157396683157575
L(-)-Malic acid	OhGene028977	0.9803117949189714	0.0005776223045939397
N-Lauroylsarcosine	OhGene028977	-0.9833631693119564	0.00041287379761552584
Isofraxidin	OhGene028977	-0.9812168994922545	0.0005258939124096101
Glutathione (reduced)	OhGene028977	-0.9867566705039882	0.0002619173183987373
D-Gluconic acid	OhGene028977	-0.9831966128171167	0.00042115848093994654
Isorhychophylline	OhGene028977	-0.9847664073388739	0.0003463259464270343
14,15-Dehydrocrepenynic acid	OhGene028977	0.9717130800630047	0.0011889078720588929
Uric acid	OhGene028977	0.98418894212411	0.00037300802710127655
Geranylgeraniol	OhGene028977	0.984720383760942	0.00034841636803979015
SDMA	OhGene028977	0.9749095280891183	0.0009364000463356466
Tangeretin	OhGene028977	-0.983501565025698	0.00040605211145865986
L-Phenylalanine	OhGene028977	0.9909821418460865	0.0001216159744522748
Ademetionine	OhGene028977	0.9931032374765227	7.118397655378253e-05
Guanosine	OhGene028977	-0.9824770681065527	0.00045788947756487567
D-(+)-Maltose	OhGene028977	-0.9846161713770021	0.00035317288941946404
Oleoyl ethanolamide	OhGene028977	0.9998433325101692	3.681513087636481e-08
DL-Norvaline	OhGene028977	0.95693563422921	0.0027418771130415303
Gentiopicrin	OhGene028977	-0.9786978325786704	0.0006758402316133639
��-Nicotinamide mononucleotide	OhGene028977	-0.9704775133147431	0.0012945002666842483
L-Palmitoylcarnitine	OhGene028977	0.9673740171457998	0.0015793176944750623
Prunin	OhGene028977	-0.9936285587600773	6.076357004276086e-05
L-Threonine	OhGene028977	0.9773295594807874	0.0007650975863213062
10-Gingerol	OhGene028977	0.9714085084787102	0.001214523689405446
9,17-Octadecadiene-12,14-diyne-1,11,16-triol	OhGene028977	0.9919403140725235	9.717603317007477e-05
Monoolein	OhGene028977	0.9973298275513338	1.0685212432750913e-05
1,7-Diphenylhept-4-en-3-one	OhGene028977	0.9990563787854321	1.3352113848028315e-06
isoleucine	OhGene028977	0.9917612691456428	0.00010153542026181375
beta-Tocopherol	OhGene028977	-0.9755580622509394	0.0008888115728979693
3,4-Dihydroxyphenylpropionic acid	OhGene028977	0.9905856633728631	0.00013252740611744383
Iristectorigenin B	OhGene028977	-0.9873203789197813	0.00024013991707360637
Nortanshinone	OhGene028977	-0.9703906004731196	0.0013020952853562222
Cocamidopropyl betaine	OhGene028977	-0.9765386109980773	0.0008191981552126016
Lancerin	OhGene028977	-0.9694763749543043	0.0013833182250555718
Apigenin	OhGene028977	0.9903781847502127	0.00013842360245320482
N-Feruloylspermidine	OhGene028977	0.9952649465893625	3.357801452345938e-05
Guanine	OhGene028977	-0.9865208171363583	0.00027130805062099866
Bakuchiol	OhGene028977	0.9863099082962727	0.0002798450272998878
m-Cresol	OhGene028977	0.9693884911237035	0.001391254234767843
Ferulic acid O-hexoside	OhGene028977	-0.9872209417897644	0.00024391305534940573
L-(-)-Methionine	OhGene028977	0.9902029769315167	0.00014350232423308493
D-(+)-Tryptophan	OhGene028977	0.989613535976654	0.00016125771358220926
Indole-3-acrylic acid	OhGene028977	0.9896283338897587	0.00016079933923131498
Methyl palmitate	OhGene028977	-0.9801342045594263	0.0005880547263483881
9-Oxo-10(E),12(E)-octadecadienoic acid	OhGene028977	0.9890741210823442	0.0001784101077150432
Emodin-3-methyl ether/Physcion	OhGene028977	0.9889360317940045	0.00018293991081778737
2,3,5,6-Tetramethylpyrazine	OhGene028977	0.9800393160354628	0.0005936668997773439
Stigmasterol	OhGene028977	-0.9693666233931875	0.001393232405571788
N-Oleoyl Glycine	OhGene028977	0.9746455640530027	0.0009561216163907716
MAG (18:1)	OhGene028977	0.9769614812328734	0.0007900459046170843
Cuminaldehyde	OhGene028977	-0.9887812960619488	0.00018808298786094773
L-serine	OhGene028977	0.9506690450561789	0.003590290170607499
N-Caffeoyl putrescine	OhGene028977	0.9725872229143716	0.0011168907138215409
Benzoic Acid	OhGene028977	0.9677629246427449	0.0015420926891460904
Azetidine-2-carboxylic acid	OhGene028977	0.9893703098235205	0.0001688849438605334
Syringetin	OhGene028977	0.9625025666122603	0.002082724492079162
13-HPODE	OhGene028977	0.9913514367298248	0.00011187302386762878
3-Hydroxy-3-Methylpentane-1,5-Dioic Acid	OhGene028977	-0.9865368767232192	0.0002706633987101517
cis-Aconitic acid	OhGene028977	-0.9622935824746366	0.0021058558833194907
Stearamide	OhGene028977	0.9928082110964235	7.739675521738559e-05
Glycitein	OhGene028977	0.9861488955427797	0.0002864509533997804
Methyl linoleate	OhGene028977	0.9786450653945077	0.0006791805680835824
Schizandrol A	OhGene028977	0.9214218824007254	0.009019189746612782
PC (14:0e/4:0)	OhGene028977	-0.990442808928464	0.00013657337532276418
Methionine sulfoxide	OhGene028977	0.9364219578699953	0.005934754615694078
L-Pyroglutamic acid	OhGene028977	0.9958672287392477	2.5584403990786263e-05
19-Nortestosterone	OhGene028977	0.9824459677109224	0.00045951148911073283
1-Linoleoyl-Rac-Glycerol	OhGene028977	0.9642406068994737	0.0018952379130033775
Glu-Gln	OhGene028977	0.9773714662203405	0.0007622823350436332
Hexadecanamide	OhGene028977	0.9981406522285164	5.182547158469223e-06
PC (16:2e/2:0)	OhGene028977	0.9907451755546127	0.00012808131719949366
Glutaric Acid	OhGene028977	-0.9864701174543551	0.0002733482078115902
PC (14:1e/4:0)	OhGene028977	0.9940864831302465	5.235112575175379e-05
Procyanidin B2	OhGene028977	0.980664643073166	0.0005571697213667345
D-Raffinose	OhGene028977	-0.9526153499183417	0.003314761097664822
Coumarin	OhGene028977	-0.9513988220812455	0.003485711941239026
Chikusetsusponin Iva	OhGene028977	0.9387534271386632	0.005511841713934321
L-Glutamic acid	OhGene028977	0.9885500778236677	0.00019590053025781267
Tianshic acid	OhGene028977	0.9969857915053351	1.3614486549387275e-05
(+)-epipinoresinol-4-O-beta-D-glucoside	OhGene028977	-0.9750413117940335	0.0009266303412862216
Dihydrosphingosine	OhGene028977	-0.9493893516191577	0.0037773385821545666
Cytidine	OhGene028977	-0.9762598940465745	0.0008386990716363456
Salicylic acid	OhGene028977	-0.9802010392341807	0.0005841176862096563
Indole-3-acetamide	OhGene028977	0.96515790759337	0.0017998084530023142
Thymidine 5'-diphosphate	OhGene028977	0.9809487310968522	0.0005409689331393719
8-Aminooctanoic acid	OhGene028977	0.9851389717964202	0.0003296342086785718
L-5-Hydroxytryptophan	OhGene028977	0.9614368251148511	0.0022020036812634685
Phe-Pro	OhGene028977	0.9783241455514498	0.0006996718784903259
Tetranor-12(S)-HETE	OhGene028977	0.9804543143435057	0.0005693171851197376
Skimmin	OhGene028977	-0.9683878314807596	0.0014831983162188695
H-HoArg-OH	OhGene028977	0.9931211688298247	7.081473004035245e-05
Methyl linolenate	OhGene028977	0.9219302092705918	0.008904424856556575
4'-Hydroxypropiophenone	OhGene028977	-0.9256137633411081	0.008094167170841724
Phytosphingosine	OhGene028977	0.9478228982690421	0.004012650143694128
LPE 18:0	OhGene028977	-0.9730027081877028	0.001083442108903715
Quinone	OhGene028977	-0.9343369968340852	0.0063258876904804
L-Leucyl-L-alanine Hydrate	OhGene028977	0.9696580326510994	0.0013669855356114463
Lawsone	OhGene028977	-0.9472920303443435	0.004093980300243825
5'-S-Methyl-5'-thioadenosine	OhGene028977	0.9804815688031332	0.0005677357744467026
Cinnamic acid	OhGene028977	-0.9176348846427365	0.009896635366858447
3-Furoic acid	OhGene028977	0.9895499343359414	0.00016323521475611794
PC (14:0e/3:0)	OhGene028977	-0.9134290709710527	0.010917384600871055
Tenuifolin	OhGene028977	-0.9082552707077776	0.012239530962065304
MAG (18:3)	OhGene028977	0.9824210975723526	0.0004608106188709936
Fisetin	OhGene028977	0.9174242058194981	0.009946610341967862
Acetophenone	OhGene028977	-0.9612010026552792	0.002228840020531015
Flavokawain B	OhGene028977	-0.9714669301561052	0.001209589211333708
Dehydrodiisoeugenol	OhGene028977	-0.9154502619934142	0.010420778706646714
LPC 15:0	OhGene028977	-0.8981706113486958	0.015025890699278842
D-Proline	OhGene028977	0.9890038010352531	0.00018070977715798747
DL-Lysine	OhGene028977	0.8614325171420172	0.02747110749008335
Adenosine 5'-monophosphate	OhGene028977	-0.9488299237117493	0.003860573793084967
7-Methoxycoumarin	OhGene028977	-0.9036655383162145	0.013473485036328248
4'-Hydroxychalcone	OhGene028977	-0.9851621445986983	0.00032860956375383273
N', N''-DiFeruloylspermidine	OhGene028977	0.9945897430650734	4.382713866185036e-05
Canthaxanthin	OhGene028977	-0.9228276474307349	0.008703555250503144
Orotidine	OhGene028977	-0.9639278963541607	0.0019283265417367917
Glucose 1-phosphate	OhGene028977	-0.9458041385925897	0.004326195281687071
Avocadyne 1-acetate	OhGene028977	0.9860217239034942	0.0002917226808674845
Biotin	OhGene028977	-0.9575936073096705	0.0026593234581259615
LPE 18:2	OhGene028977	0.9883297954470979	0.00020349580744088189
5-Methoxyindoleacetic acid	OhGene028977	-0.960963296455056	0.0022560530175129703
Inositol	OhGene028977	-0.9399102048237582	0.005307689606484685
N-p-Coumaroyl putrescine	OhGene028977	0.9775454431600262	0.0007506498105695093
16,16-Dimethyl prostaglandin A1	OhGene028977	-0.9182294708768293	0.009756253122133633
Indole	OhGene028977	0.9860983046914664	0.0002885423977911873
L-Hisidine	OhGene028977	0.976573008200901	0.0008168072701061161
Isochlorogenic acid C	OhGene028977	-0.9449566087014073	0.004461277845085377
N6-Acetyl-L-lysine	OhGene028977	0.9213194955134348	0.009042392056776358
Ethyl Coumarin-3-carboxylate	OhGene028977	-0.8803021751402702	0.020633864475284668
9-Hydroxy-(10E,12Z,15Z)-Octadecatrienoic Acid	OhGene028977	0.9867649789477999	0.0002615895119704031
tert-Butyl N-[1-(aminocarbonyl)-3-methylbutyl]carbamate	OhGene028977	0.9577118868285778	0.0026446151844093445
Glucosamine	OhGene028977	-0.8773446425877159	0.021643870805299423
Methylophiopogonanone A	OhGene028977	-0.9776261401653463	0.0007452843450349136
Androsin	OhGene028977	-0.9711168943284986	0.001239303058444361
Epicatechin	OhGene028977	0.9889605544583373	0.0001821313517313176
3-Methoxycinnamic acid	OhGene028977	-0.8532332304284607	0.030730013302120926
Heptamethoxyflavone	OhGene028977	-0.9890266995466874	0.00017995931847295966
Santacruzamate A	OhGene028977	0.9412324998429031	0.005078948332313655
Thymidine	OhGene028977	0.8786358388828395	0.02120008728766988
Nicotinamide N-oxide	OhGene028977	-0.9393045894808418	0.005414100378560336
N', N''-Feruloyl, Caffeoylspermidine	OhGene028977	0.8185279924890033	0.04641000806764462
3alpha-Dihydrocadambine	OhGene028977	0.7363624046184862	0.09509513579055918
Orsellinic acid	OhGene028977	0.9545903216201428	0.0030462400744295163
Griffonilide	OhGene028977	-0.8821852318395383	0.020002826077415638
Gly-Tyr	OhGene028977	0.8939068771715525	0.01628654719585772
Ginkgolic Acid (C13:0)	OhGene028977	0.9334583958670533	0.006494361659869639
9-HpOTrE	OhGene034232	0.9932816336951329	6.755304712124706e-05
Asp-glu	OhGene034232	0.9977529983158754	7.567852278322045e-06
11(Z),14(Z),17(Z)-Eicosatrienoic acid	OhGene034232	0.992094582071928	9.349642187896256e-05
2-Amino-1,3,4-tetradecanetriol	OhGene034232	-0.9964534960933887	1.8844231526124496e-05
PC (14:0e/2:0)	OhGene034232	0.9918581951092906	9.916362431878524e-05
Nandrolone	OhGene034232	0.9964679892732686	1.8690618567509252e-05
L-Lysine	OhGene034232	0.99293461418752	7.47031641311031e-05
alpha-Keto-gamma-(methylthio)butyric acid	OhGene034232	0.9802805229212241	0.0005794526283876148
L(-)-Malic acid	OhGene034232	0.989201799179791	0.00017427217016240218
N-Lauroylsarcosine	OhGene034232	-0.987486504418558	0.00023390162855707193
Isofraxidin	OhGene034232	-0.9882872708455743	0.00020497861328179384
Glutathione (reduced)	OhGene034232	-0.9920732639489782	9.400068575830601e-05
D-Gluconic acid	OhGene034232	-0.9919941415255115	9.588409204479776e-05
Isorhychophylline	OhGene034232	-0.9933354245183081	6.647684074720995e-05
14,15-Dehydrocrepenynic acid	OhGene034232	0.9832862347554565	0.0004166904282431615
Uric acid	OhGene034232	0.9924179162683815	8.601405117896259e-05
Geranylgeraniol	OhGene034232	0.9918879912428444	9.844012501939697e-05
SDMA	OhGene034232	0.9851227181049874	0.000330353854315989
Tangeretin	OhGene034232	-0.9908104652128462	0.000126283307559075
L-Phenylalanine	OhGene034232	0.9970155676657996	1.334696361092125e-05
Ademetionine	OhGene034232	0.9952004701581145	3.449795030179676e-05
Guanosine	OhGene034232	-0.9916708967428587	0.00010377203015963638
D-(+)-Maltose	OhGene034232	-0.9895053225926058	0.000164629448105535
Oleoyl ethanolamide	OhGene034232	0.9973669493713306	1.0390306008136352e-05
DL-Norvaline	OhGene034232	0.9672229206516383	0.00159389858250248
Gentiopicrin	OhGene034232	-0.9869115783922304	0.00025583910259244366
��-Nicotinamide mononucleotide	OhGene034232	-0.9828620242592958	0.00043804851948523165
L-Palmitoylcarnitine	OhGene034232	0.9808621572100361	0.0005458808552816533
Prunin	OhGene034232	-0.996223995750725	2.136039260864632e-05
L-Threonine	OhGene034232	0.9875808177835645	0.00023039638735360395
10-Gingerol	OhGene034232	0.9810225399211785	0.0005367986774585706
9,17-Octadecadiene-12,14-diyne-1,11,16-triol	OhGene034232	0.9924873172666911	8.444859336081057e-05
Monoolein	OhGene034232	0.9938546020190986	5.65328312224781e-05
1,7-Diphenylhept-4-en-3-one	OhGene034232	0.9969536309296545	1.3906411061429965e-05
isoleucine	OhGene034232	0.9972810820942775	1.1078722046960663e-05
beta-Tocopherol	OhGene034232	-0.977409894670995	0.000759705277548065
3,4-Dihydroxyphenylpropionic acid	OhGene034232	0.996220480700535	2.1400154427894333e-05
Iristectorigenin B	OhGene034232	-0.995187833663679	3.467969973740549e-05
Nortanshinone	OhGene034232	-0.9788035860521012	0.0006691702995399876
Cocamidopropyl betaine	OhGene034232	-0.9871476223094229	0.000246713917365072
Lancerin	OhGene034232	-0.9702546298169031	0.0013140214118661899
Apigenin	OhGene034232	0.9962846775620233	2.067978877612396e-05
N-Feruloylspermidine	OhGene034232	0.9968473741583247	1.4892907493939215e-05
Guanine	OhGene034232	-0.9943715615175069	4.74298270756197e-05
Bakuchiol	OhGene034232	0.993400275991555	6.519080551400205e-05
m-Cresol	OhGene034232	0.9787402493227029	0.0006731610391374263
Ferulic acid O-hexoside	OhGene034232	-0.9944935755745503	4.539758558084174e-05
L-(-)-Methionine	OhGene034232	0.9966439102800914	1.6876106925328684e-05
D-(+)-Tryptophan	OhGene034232	0.9959054956799319	2.5113126328491394e-05
Indole-3-acrylic acid	OhGene034232	0.995921752134274	2.491424355675406e-05
Methyl palmitate	OhGene034232	-0.9866660655657717	0.0002655053657584633
9-Oxo-10(E),12(E)-octadecadienoic acid	OhGene034232	0.9956018205083534	2.8973435106802122e-05
Emodin-3-methyl ether/Physcion	OhGene034232	0.9956929352316356	2.778626061487628e-05
2,3,5,6-Tetramethylpyrazine	OhGene034232	0.9888724505158404	0.00018504461657834335
Stigmasterol	OhGene034232	-0.9771174801544907	0.0007794238168787415
N-Oleoyl Glycine	OhGene034232	0.9783096553942974	0.0007006042340800536
MAG (18:1)	OhGene034232	0.9871605430650578	0.00024621917871779094
Cuminaldehyde	OhGene034232	-0.9932720094844297	6.774651044021143e-05
L-serine	OhGene034232	0.9640301510988935	0.0019174756096118149
N-Caffeoyl putrescine	OhGene034232	0.9849428470336705	0.00033836992046230163
Benzoic Acid	OhGene034232	0.9785614582400215	0.0006844899136027882
Azetidine-2-carboxylic acid	OhGene034232	0.9936491999567825	6.03709194501868e-05
Syringetin	OhGene034232	0.9720294197994077	0.0011625885964814502
13-HPODE	OhGene034232	0.9970111873158158	1.3386152357971632e-05
3-Hydroxy-3-Methylpentane-1,5-Dioic Acid	OhGene034232	-0.9921201204227527	9.289411250807601e-05
cis-Aconitic acid	OhGene034232	-0.9700931651725143	0.0013282535368962637
Stearamide	OhGene034232	0.9890183599129297	0.00018023245526828813
Glycitein	OhGene034232	0.9934053977098396	6.508977344608356e-05
Methyl linoleate	OhGene034232	0.9871909128999855	0.0002450582576721144
Schizandrol A	OhGene034232	0.9405572829031954	0.005195136387208366
PC (14:0e/4:0)	OhGene034232	-0.9955390111538434	2.9806244449160586e-05
Methionine sulfoxide	OhGene034232	0.954257337583458	0.0030907309760796705
L-Pyroglutamic acid	OhGene034232	0.9935850380336322	6.159561213096992e-05
19-Nortestosterone	OhGene034232	0.9898259456554545	0.00015474050749676374
1-Linoleoyl-Rac-Glycerol	OhGene034232	0.9773804026210291	0.0007616826630208917
Glu-Gln	OhGene034232	0.9833158307076365	0.00041522014222761705
Hexadecanamide	OhGene034232	0.9936130718901455	6.105900551832886e-05
PC (16:2e/2:0)	OhGene034232	0.9960201211168627	2.3727634368385453e-05
Glutaric Acid	OhGene034232	-0.992840835798745	7.669698150687968e-05
PC (14:1e/4:0)	OhGene034232	0.9986153889796195	2.8743942647373467e-06
Procyanidin B2	OhGene034232	0.9898976516974498	0.00015257065192999183
D-Raffinose	OhGene034232	-0.9633290297904888	0.0019924832561820645
Coumarin	OhGene034232	-0.9623959830175896	0.00209450593233643
Chikusetsusponin Iva	OhGene034232	0.9446650627350133	0.004508216371457872
L-Glutamic acid	OhGene034232	0.9955157487284049	3.0117678395630615e-05
Tianshic acid	OhGene034232	0.9924229629572257	8.589973102683973e-05
(+)-epipinoresinol-4-O-beta-D-glucoside	OhGene034232	-0.98209785066731	0.00047786172346932486
Dihydrosphingosine	OhGene034232	-0.9560287512115879	0.0028576975189912573
Cytidine	OhGene034232	-0.9821719876016419	0.00047392382897923737
Salicylic acid	OhGene034232	-0.9901712494888335	0.00014443175495471153
Indole-3-acetamide	OhGene034232	0.9651028818972227	0.001805464268153462
Thymidine 5'-diphosphate	OhGene034232	0.9783946356293166	0.000695145051251379
8-Aminooctanoic acid	OhGene034232	0.992437261680108	8.557624089244165e-05
L-5-Hydroxytryptophan	OhGene034232	0.9756347802190791	0.0008832635263330604
Phe-Pro	OhGene034232	0.986797621357938	0.00026030359691863803
Tetranor-12(S)-HETE	OhGene034232	0.9804990287395536	0.0005667238286408622
Skimmin	OhGene034232	-0.9773614486679212	0.0007629548354941884
H-HoArg-OH	OhGene034232	0.9945466157618991	4.452800928590505e-05
Methyl linolenate	OhGene034232	0.9433504582748895	0.004722856845226337
4'-Hydroxypropiophenone	OhGene034232	-0.9384991269401143	0.0055572269399258205
Phytosphingosine	OhGene034232	0.9585022434469177	0.0025473648062597064
LPE 18:0	OhGene034232	-0.9827923441072501	0.00044160750909353507
Quinone	OhGene034232	-0.9422348375184519	0.004908845193439641
L-Leucyl-L-alanine Hydrate	OhGene034232	0.9750437707795605	0.0009264485286569021
Lawsone	OhGene034232	-0.9583208052588135	0.002569531294924559
5'-S-Methyl-5'-thioadenosine	OhGene034232	0.9850049632657336	0.00033559086454097866
Cinnamic acid	OhGene034232	-0.9349723846921723	0.006205398542556353
3-Furoic acid	OhGene034232	0.986126504366561	0.0002873756788621419
PC (14:0e/3:0)	OhGene034232	-0.9315863781406973	0.006860533116793181
Tenuifolin	OhGene034232	-0.9219673571552179	0.008896066000723131
MAG (18:3)	OhGene034232	0.9896781242079162	0.00015926182769779797
Fisetin	OhGene034232	0.9326217744558246	0.006656795230483995
Acetophenone	OhGene034232	-0.9750148155310046	0.0009285905457552912
Flavokawain B	OhGene034232	-0.9686294679333951	0.001460729391631325
Dehydrodiisoeugenol	OhGene034232	-0.908214356626004	0.012250277630086705
LPC 15:0	OhGene034232	-0.9206055838697415	0.009204979677371149
D-Proline	OhGene034232	0.9944295157530598	4.645901523408441e-05
DL-Lysine	OhGene034232	0.8708582815697159	0.02393948926639353
Adenosine 5'-monophosphate	OhGene034232	-0.9616839871667362	0.00217404906732792
7-Methoxycoumarin	OhGene034232	-0.9200901048985319	0.009323251035815999
4'-Hydroxychalcone	OhGene034232	-0.9867258143473387	0.00026313652477613744
N', N''-DiFeruloylspermidine	OhGene034232	0.9939649592251525	5.452267245705068e-05
Canthaxanthin	OhGene034232	-0.93421477462136	0.006349194592821564
Orotidine	OhGene034232	-0.966322719619348	0.0016821411218352258
Glucose 1-phosphate	OhGene034232	-0.9483322269429093	0.003935373080603868
Avocadyne 1-acetate	OhGene034232	0.9925707279250571	8.25860994134299e-05
Biotin	OhGene034232	-0.9574471555005717	0.002677590696324869
LPE 18:2	OhGene034232	0.9906186054802115	0.0001316030137965325
5-Methoxyindoleacetic acid	OhGene034232	-0.9708632483676553	0.0012610576165706273
Inositol	OhGene034232	-0.9535706591007782	0.0031834820579001817
N-p-Coumaroyl putrescine	OhGene034232	0.9835791744985315	0.0004022513807106319
16,16-Dimethyl prostaglandin A1	OhGene034232	-0.9344911605544013	0.0062965494879394365
Indole	OhGene034232	0.9936260511742478	6.08113575277753e-05
L-Hisidine	OhGene034232	0.9805796577276434	0.0005620623528907597
Isochlorogenic acid C	OhGene034232	-0.9449803857263588	0.004457460400720598
N6-Acetyl-L-lysine	OhGene034232	0.9435433789108595	0.004691051589760669
Ethyl Coumarin-3-carboxylate	OhGene034232	-0.888498340043208	0.0179558013662225
9-Hydroxy-(10E,12Z,15Z)-Octadecatrienoic Acid	OhGene034232	0.9928272157872883	7.698873435333869e-05
tert-Butyl N-[1-(aminocarbonyl)-3-methylbutyl]carbamate	OhGene034232	0.9633193136645085	0.001993532693105434
Glucosamine	OhGene034232	-0.8935382132644574	0.01639784314323682
Methylophiopogonanone A	OhGene034232	-0.9739951535140606	0.0010055851458830617
Androsin	OhGene034232	-0.9775783521524205	0.00074845941751428
Epicatechin	OhGene034232	0.9940268188899698	5.341178061625986e-05
3-Methoxycinnamic acid	OhGene034232	-0.8544705470477724	0.030227161348479612
Heptamethoxyflavone	OhGene034232	-0.9958530355529703	2.5760312862261865e-05
Santacruzamate A	OhGene034232	0.9326241301348948	0.006656335115376981
Thymidine	OhGene034232	0.8635201709545468	0.026669028204013977
Nicotinamide N-oxide	OhGene034232	-0.9295156541440848	0.007276979885206513
N', N''-Feruloyl, Caffeoylspermidine	OhGene034232	0.8250175218775772	0.04324941880545843
3alpha-Dihydrocadambine	OhGene034232	0.741123338782625	0.09185110370879845
Orsellinic acid	OhGene034232	0.9592148510005358	0.0024612209812208802
Griffonilide	OhGene034232	-0.8963247409113098	0.015565659183089832
Gly-Tyr	OhGene034232	0.8678492952178157	0.02504178584278105
Ginkgolic Acid (C13:0)	OhGene034232	0.9297503222802959	0.007229184144970105
9-HpOTrE	OhGene014656	-0.9963743816915694	1.9693832605310034e-05
Asp-glu	OhGene014656	-0.9969126787964749	1.4282614838977169e-05
11(Z),14(Z),17(Z)-Eicosatrienoic acid	OhGene014656	-0.9929599430502516	7.416914171773606e-05
2-Amino-1,3,4-tetradecanetriol	OhGene014656	0.9995930289153134	2.484044932691229e-07
PC (14:0e/2:0)	OhGene014656	-0.9952611462717793	3.363189239582914e-05
Nandrolone	OhGene014656	-0.994341896624574	4.793063107123409e-05
L-Lysine	OhGene014656	-0.9954165747047348	3.146353734374697e-05
alpha-Keto-gamma-(methylthio)butyric acid	OhGene014656	-0.9899600150449954	0.0001506959250879134
L(-)-Malic acid	OhGene014656	-0.9945056079934296	4.519958198612841e-05
N-Lauroylsarcosine	OhGene014656	0.9835445341369476	0.0004039456102410486
Isofraxidin	OhGene014656	0.9851802285101353	0.0003278110397148927
Glutathione (reduced)	OhGene014656	0.9907200825575918	0.0001287757228953644
D-Gluconic acid	OhGene014656	0.9936614236805773	6.013899040298771e-05
Isorhychophylline	OhGene014656	0.9993845832451427	5.679901324502586e-07
14,15-Dehydrocrepenynic acid	OhGene014656	-0.9921271472521384	9.272872875114778e-05
Uric acid	OhGene014656	-0.9968053975215063	1.529192625956636e-05
Geranylgeraniol	OhGene014656	-0.9943901151897576	4.7117937573566015e-05
SDMA	OhGene014656	-0.9898014401371577	0.00015548555563004262
Tangeretin	OhGene014656	0.9890753488881182	0.0001783700852335919
L-Phenylalanine	OhGene014656	-0.9978175776320519	7.139253684892959e-06
Ademetionine	OhGene014656	-0.9896738947396944	0.00015939214647193653
Guanosine	OhGene014656	0.9989495073189059	1.654722681894804e-06
D-(+)-Maltose	OhGene014656	0.983579324331538	0.0004022440602010355
Oleoyl ethanolamide	OhGene014656	-0.9879582643863193	0.00021663204860226977
DL-Norvaline	OhGene014656	-0.9740867147559871	0.0009985471640364544
Gentiopicrin	OhGene014656	0.9948434324734765	3.981672593172212e-05
��-Nicotinamide mononucleotide	OhGene014656	0.9897726005651919	0.00015636465734643465
L-Palmitoylcarnitine	OhGene014656	-0.9900083085826472	0.00014925209132159774
Prunin	OhGene014656	0.9925997419519919	8.194309556886147e-05
L-Threonine	OhGene014656	-0.9920782732866964	9.388207213521452e-05
10-Gingerol	OhGene014656	-0.984661228975325	0.00035111240792995815
9,17-Octadecadiene-12,14-diyne-1,11,16-triol	OhGene014656	-0.9837678141230017	0.00039308732803600697
Monoolein	OhGene014656	-0.9815141790186617	0.0005094298271072766
1,7-Diphenylhept-4-en-3-one	OhGene014656	-0.9870323738215652	0.00025114867939891996
isoleucine	OhGene014656	-0.9975130702224299	9.269538971684143e-06
beta-Tocopherol	OhGene014656	0.9718459737798005	0.0011778156555382858
3,4-Dihydroxyphenylpropionic acid	OhGene014656	-0.9968014607155258	1.5329618757837626e-05
Iristectorigenin B	OhGene014656	0.9995880627137126	2.5450354045223945e-07
Nortanshinone	OhGene014656	0.9905900311110163	0.00013240465705918042
Cocamidopropyl betaine	OhGene014656	0.9968205727136173	1.514706677379114e-05
Lancerin	OhGene014656	0.9631517520941022	0.002011673907181576
Apigenin	OhGene014656	-0.9960987467049441	2.2799977805159767e-05
N-Feruloylspermidine	OhGene014656	-0.9922129224778482	9.072176585662198e-05
Guanine	OhGene014656	0.9956881781663924	2.7847629006356583e-05
Bakuchiol	OhGene014656	-0.9963336354770622	2.0138701167166814e-05
m-Cresol	OhGene014656	-0.9816191557324714	0.0005036781199038007
Ferulic acid O-hexoside	OhGene014656	0.9995281659483943	3.3388853679440633e-07
L-(-)-Methionine	OhGene014656	-0.997979575157237	6.119051013041245e-06
D-(+)-Tryptophan	OhGene014656	-0.9970609235810903	1.2944561173123256e-05
Indole-3-acrylic acid	OhGene014656	-0.9970799682470115	1.2777429207579152e-05
Methyl palmitate	OhGene014656	0.9938390315691634	5.681937043044739e-05
9-Oxo-10(E),12(E)-octadecadienoic acid	OhGene014656	-0.9975652186535924	8.885023420279168e-06
Emodin-3-methyl ether/Physcion	OhGene014656	-0.997403488005854	1.01040591245686e-05
2,3,5,6-Tetramethylpyrazine	OhGene014656	-0.9934707410292087	6.380765891483739e-05
Stigmasterol	OhGene014656	0.9856406822053028	0.0003078046373715623
N-Oleoyl Glycine	OhGene014656	-0.9782570713165835	0.0007039928830415705
MAG (18:1)	OhGene014656	-0.9901564627216617	0.00014486594333970351
Cuminaldehyde	OhGene014656	0.9911156697981647	0.00011804635873386426
L-serine	OhGene014656	-0.975837228363101	0.0008687057091090187
N-Caffeoyl putrescine	OhGene014656	-0.9926901318631964	7.995595988987581e-05
Benzoic Acid	OhGene014656	-0.9865209984202457	0.0002713007693993879
Azetidine-2-carboxylic acid	OhGene014656	-0.9887886466006197	0.00018783706514682015
Syringetin	OhGene014656	-0.9783466288992564	0.0006982264284420501
13-HPODE	OhGene014656	-0.9968846568886696	1.4542926284553763e-05
3-Hydroxy-3-Methylpentane-1,5-Dioic Acid	OhGene014656	0.9916909730713364	0.00010327306543935138
cis-Aconitic acid	OhGene014656	0.9826110803931045	0.0004509328044885854
Stearamide	OhGene014656	-0.9808331087855293	0.0005475339105229028
Glycitein	OhGene014656	-0.9946809935107628	4.2362502835053745e-05
Methyl linoleate	OhGene014656	-0.9912148412111569	0.00011542950746705122
Schizandrol A	OhGene014656	-0.9585823992886557	0.0025376022314133164
PC (14:0e/4:0)	OhGene014656	0.9975897560221563	8.706913162811181e-06
Methionine sulfoxide	OhGene014656	-0.9689557354746078	0.0014306601414173792
L-Pyroglutamic acid	OhGene014656	-0.9837724043539252	0.0003928656448612887
19-Nortestosterone	OhGene014656	-0.9906877006796395	0.00012967460168446
1-Linoleoyl-Rac-Glycerol	OhGene014656	-0.9871031558157976	0.0002484203279136608
Glu-Gln	OhGene014656	-0.9836664419908309	0.0003979989007641376
Hexadecanamide	OhGene014656	-0.9809253202669137	0.0005422950121497245
PC (16:2e/2:0)	OhGene014656	-0.9952085988205274	3.4381288537166966e-05
Glutaric Acid	OhGene014656	0.9976016388727138	8.621306295509473e-06
PC (14:1e/4:0)	OhGene014656	-0.9971914355402144	1.182097446072521e-05
Procyanidin B2	OhGene014656	-0.9935839849189952	6.16158158486549e-05
D-Raffinose	OhGene014656	0.9719564497578908	0.0011686337704883483
Coumarin	OhGene014656	0.9619416038562923	0.0021450995950239855
Chikusetsusponin Iva	OhGene014656	-0.9436538345138514	0.004672889098535539
L-Glutamic acid	OhGene014656	-0.9998888803828203	1.8520667954652898e-08
Tianshic acid	OhGene014656	-0.9817282088726271	0.0004977374314756911
(+)-epipinoresinol-4-O-beta-D-glucoside	OhGene014656	0.9787398093256441	0.0006731888038021292
Dihydrosphingosine	OhGene014656	0.9695549092282827	0.0013762454967570325
Cytidine	OhGene014656	0.9909333339127713	0.00012293399082925557
Salicylic acid	OhGene014656	0.9962995970917694	2.051413775024064e-05
Indole-3-acetamide	OhGene014656	-0.9606305506373601	0.002294419905911093
Thymidine 5'-diphosphate	OhGene014656	-0.9699819203540423	0.0013381032362122808
8-Aminooctanoic acid	OhGene014656	-0.9968343688766856	1.5015968869734815e-05
L-5-Hydroxytryptophan	OhGene014656	-0.9834492362056401	0.00040862481625528386
Phe-Pro	OhGene014656	-0.992850280951635	7.649498231190908e-05
Tetranor-12(S)-HETE	OhGene014656	-0.9763178891283822	0.0008346225973462944
Skimmin	OhGene014656	0.9838592181084639	0.00038868472279476055
H-HoArg-OH	OhGene014656	-0.9904137138094519	0.00013740484948076152
Methyl linolenate	OhGene014656	-0.9595521364167147	0.002420957550254212
4'-Hydroxypropiophenone	OhGene014656	0.934548801069367	0.0062855972939390966
Phytosphingosine	OhGene014656	-0.9658744689179827	0.0017269573318986345
LPE 18:0	OhGene014656	0.9917203046019645	0.00010254623337375861
Quinone	OhGene014656	0.9599303327530149	0.002376199857152821
L-Leucyl-L-alanine Hydrate	OhGene014656	-0.9769875489860709	0.0007882659672737562
Lawsone	OhGene014656	0.9574756488962124	0.0026740318286160225
5'-S-Methyl-5'-thioadenosine	OhGene014656	-0.9810093279824925	0.0005375439841379171
Cinnamic acid	OhGene014656	0.9595970782709548	0.002415617340753793
3-Furoic acid	OhGene014656	-0.9744656575895988	0.0009696797341365292
PC (14:0e/3:0)	OhGene014656	0.9559369014107957	0.0028695594847197394
Tenuifolin	OhGene014656	0.9318096841131609	0.006816339042228651
MAG (18:3)	OhGene014656	-0.9868946536281475	0.00025649973299128316
Fisetin	OhGene014656	-0.9406336554289993	0.005181930031384932
Acetophenone	OhGene014656	0.9861778323353481	0.0002852580998320025
Flavokawain B	OhGene014656	0.9687870728633131	0.0014461656831504135
Dehydrodiisoeugenol	OhGene014656	0.8846543407897993	0.01918961650237159
LPC 15:0	OhGene014656	0.9483109893110224	0.003938580582972507
D-Proline	OhGene014656	-0.9951953748930552	3.457117762966129e-05
DL-Lysine	OhGene014656	-0.8804378640280528	0.020588079931758974
Adenosine 5'-monophosphate	OhGene014656	0.9651881891219287	0.0017966997064646749
7-Methoxycoumarin	OhGene014656	0.9304906121532852	0.0070794132830795005
4'-Hydroxychalcone	OhGene014656	0.9863613526038464	0.0002777505733625874
N', N''-DiFeruloylspermidine	OhGene014656	-0.9908430514540216	0.00012539065628573994
Canthaxanthin	OhGene014656	0.9306616238104238	0.007045032735392015
Orotidine	OhGene014656	0.9542753238393251	0.00308831967287718
Glucose 1-phosphate	OhGene014656	0.956707968878479	0.002770730976471706
Avocadyne 1-acetate	OhGene014656	-0.9971063360807799	1.254782157124564e-05
Biotin	OhGene014656	0.9556204886008729	0.002910607913696972
LPE 18:2	OhGene014656	-0.9830186918095689	0.0004300988357810309
5-Methoxyindoleacetic acid	OhGene014656	0.9806305968904949	0.000559127219168101
Inositol	OhGene014656	0.9658379356321283	0.0017306356015619018
N-p-Coumaroyl putrescine	OhGene014656	-0.9816638478811677	0.0005012392719127174
16,16-Dimethyl prostaglandin A1	OhGene014656	0.9583839901075017	0.0025618011959432146
Indole	OhGene014656	-0.9937791235530669	5.792858385834974e-05
L-Hisidine	OhGene014656	-0.9862136972725783	0.0002837830872187039
Isochlorogenic acid C	OhGene014656	0.9503931330491071	0.0036302245608200263
N6-Acetyl-L-lysine	OhGene014656	-0.9661193377319626	0.001702403119742012
Ethyl Coumarin-3-carboxylate	OhGene014656	0.9073559998022049	0.012476788565314098
9-Hydroxy-(10E,12Z,15Z)-Octadecatrienoic Acid	OhGene014656	-0.9923696183653739	8.711195503351578e-05
tert-Butyl N-[1-(aminocarbonyl)-3-methylbutyl]carbamate	OhGene014656	-0.9572752404600706	0.002699112620112374
Glucosamine	OhGene014656	0.916279516955161	0.010220275495918729
Methylophiopogonanone A	OhGene014656	0.9681719185658737	0.0015034188024361788
Androsin	OhGene014656	0.9733659978331304	0.001054608425127503
Epicatechin	OhGene014656	-0.9897622130501911	0.00015668189953999288
3-Methoxycinnamic acid	OhGene014656	0.8309342039116553	0.040458640709784145
Heptamethoxyflavone	OhGene014656	0.9985800677150117	3.022880101729063e-06
Santacruzamate A	OhGene014656	-0.9052509204181651	0.01304078249351682
Thymidine	OhGene014656	-0.8307723387395605	0.04053383100891203
Nicotinamide N-oxide	OhGene014656	0.922577600549753	0.008759298150097468
N', N''-Feruloyl, Caffeoylspermidine	OhGene014656	-0.8224162052814108	0.04450386457666904
3alpha-Dihydrocadambine	OhGene014656	-0.7489029091868002	0.08665881924521253
Orsellinic acid	OhGene014656	-0.9645671679711507	0.00186098567344264
Griffonilide	OhGene014656	0.9160667054429463	0.010271550352706622
Gly-Tyr	OhGene014656	-0.8327181374107687	0.03963428961580751
Ginkgolic Acid (C13:0)	OhGene014656	-0.9035675078297871	0.013500464571902784
9-HpOTrE	OhGene028173	0.9991880186137707	9.887029821191493e-07
Asp-glu	OhGene028173	0.9947923713725366	4.0608480011083814e-05
11(Z),14(Z),17(Z)-Eicosatrienoic acid	OhGene028173	0.9927937036810358	7.770894592503655e-05
2-Amino-1,3,4-tetradecanetriol	OhGene028173	-0.9970057174744265	1.3435168803328016e-05
PC (14:0e/2:0)	OhGene028173	0.9985107310258317	3.32523157486214e-06
Nandrolone	OhGene028173	0.9916797311516621	0.00010355231746254078
L-Lysine	OhGene028173	0.9965157690734909	1.8188648677065045e-05
alpha-Keto-gamma-(methylthio)butyric acid	OhGene028173	0.9976509306635906	8.270708889720406e-06
L(-)-Malic acid	OhGene028173	0.9979974160755174	6.011498038308702e-06
N-Lauroylsarcosine	OhGene028173	-0.9931320676400761	7.05907673344866e-05
Isofraxidin	OhGene028173	-0.9909788638332543	0.00012170427252851367
Glutathione (reduced)	OhGene028173	-0.997213593518319	1.1635274706670881e-05
D-Gluconic acid	OhGene028173	-0.9952345228110009	3.401054780609082e-05
Isorhychophylline	OhGene028173	-0.9937748740569146	5.800767086989258e-05
14,15-Dehydrocrepenynic acid	OhGene028173	0.9971769606230043	1.1943077807499854e-05
Uric acid	OhGene028173	0.9991210750725488	1.1584240534219881e-06
Geranylgeraniol	OhGene028173	0.9965997635513424	1.7322755759864736e-05
SDMA	OhGene028173	0.997428954832764	9.9069122224025e-06
Tangeretin	OhGene028173	-0.985853920396708	0.00029875195512776587
L-Phenylalanine	OhGene028173	0.9980220437755851	5.864597048777571e-06
Ademetionine	OhGene028173	0.9825077274675849	0.0004562932582605943
Guanosine	OhGene028173	-0.9965109760454911	1.8238695785716142e-05
D-(+)-Maltose	OhGene028173	-0.9873313382433815	0.000239725857679985
Oleoyl ethanolamide	OhGene028173	0.9785939118092337	0.000682426562034597
DL-Norvaline	OhGene028173	0.9817401275699269	0.0004970902815583716
Gentiopicrin	OhGene028173	-0.9921249711433044	9.277993003288518e-05
��-Nicotinamide mononucleotide	OhGene028173	-0.985298537518373	0.00032261076305938226
L-Palmitoylcarnitine	OhGene028173	0.9964874692918373	1.848513938658487e-05
Prunin	OhGene028173	-0.9945657445729635	4.4216458212118345e-05
L-Threonine	OhGene028173	0.9991077308113696	1.193861269952184e-06
10-Gingerol	OhGene028173	0.9887290924042522	0.00018983414642785012
9,17-Octadecadiene-12,14-diyne-1,11,16-triol	OhGene028173	0.978107796942761	0.0007136567097898657
Monoolein	OhGene028173	0.9738644796580886	0.0010156720001777682
1,7-Diphenylhept-4-en-3-one	OhGene028173	0.9798856061030692	0.0006028142330957862
isoleucine	OhGene028173	0.9973556111011244	1.0479943141119152e-05
beta-Tocopherol	OhGene028173	-0.9848827439701582	0.0003410697607395644
3,4-Dihydroxyphenylpropionic acid	OhGene028173	0.9975464518310221	9.022462870627124e-06
Iristectorigenin B	OhGene028173	-0.9955016147266428	3.030769163105998e-05
Nortanshinone	OhGene028173	-0.9825946176206052	0.00045178454654944784
Cocamidopropyl betaine	OhGene028173	-0.9949603727761197	3.8032766004127395e-05
Lancerin	OhGene028173	-0.9783175540540802	0.0007000959258119829
Apigenin	OhGene028173	0.9974530097817913	9.722477391999124e-06
N-Feruloylspermidine	OhGene028173	0.9841188931720406	0.0003763116476858915
Guanine	OhGene028173	-0.9949243051865526	3.8578635013740405e-05
Bakuchiol	OhGene028173	0.99857838493989	3.030047534228319e-06
m-Cresol	OhGene028173	0.9884911777959717	0.00019791729383824406
Ferulic acid O-hexoside	OhGene028173	-0.996411056321996	1.9297661361294487e-05
L-(-)-Methionine	OhGene028173	0.9982137367399819	4.7832549035032816e-06
D-(+)-Tryptophan	OhGene028173	0.9985558402821448	3.126889968215832e-06
Indole-3-acrylic acid	OhGene028173	0.9985650393010783	3.0871909386285287e-06
Methyl palmitate	OhGene028173	-0.9859313843739828	0.00029549664642316426
9-Oxo-10(E),12(E)-octadecadienoic acid	OhGene028173	0.9987720711191579	2.2607882632937497e-06
Emodin-3-methyl ether/Physcion	OhGene028173	0.9986467031789317	2.7458792066581683e-06
2,3,5,6-Tetramethylpyrazine	OhGene028173	0.9967234016441854	1.608655623945327e-05
Stigmasterol	OhGene028173	-0.9896743214387287	0.00015937899657218055
N-Oleoyl Glycine	OhGene028173	0.9767826172578695	0.0008023126634433962
MAG (18:1)	OhGene028173	0.9969830763996559	1.3639012255604627e-05
Cuminaldehyde	OhGene028173	-0.9825393441509166	0.0004546500996359667
L-serine	OhGene028173	0.989301643671465	0.00017107000293101692
N-Caffeoyl putrescine	OhGene028173	0.997202703032597	1.1726361242749858e-05
Benzoic Acid	OhGene028173	0.993571826376611	6.184931358001907e-05
Azetidine-2-carboxylic acid	OhGene028173	0.9911983988164392	0.00011586135306436104
Syringetin	OhGene028173	0.977594654929588	0.0007473754957125392
13-HPODE	OhGene028173	0.9977915817880754	7.310281147764978e-06
3-Hydroxy-3-Methylpentane-1,5-Dioic Acid	OhGene028173	-0.996958475185881	1.3862241412165256e-05
cis-Aconitic acid	OhGene028173	-0.9719151777699794	0.001172059806108097
Stearamide	OhGene028173	0.9614989509710795	0.0021949605195427805
Glycitein	OhGene028173	0.9974160051367497	1.0006917475051648e-05
Methyl linoleate	OhGene028173	0.9893657451623871	0.00016902976393954962
Schizandrol A	OhGene028173	0.9781889938082095	0.0007083920208117864
PC (14:0e/4:0)	OhGene028173	-0.9953385366758434	3.2543215455273505e-05
Methionine sulfoxide	OhGene028173	0.9863000338023697	0.000280247943740844
L-Pyroglutamic acid	OhGene028173	0.9739892817309298	0.00100603732450359
19-Nortestosterone	OhGene028173	0.9965282917604478	1.805821532105871e-05
1-Linoleoyl-Rac-Glycerol	OhGene028173	0.9955875935117648	2.91610432248781e-05
Glu-Gln	OhGene028173	0.9892273860639189	0.00017344873984984243
Hexadecanamide	OhGene028173	0.9700593398775068	0.0013312446433401417
PC (16:2e/2:0)	OhGene028173	0.9976795653579094	8.070378298537636e-06
Glutaric Acid	OhGene028173	-0.9922116951038931	9.075032942779313e-05
PC (14:1e/4:0)	OhGene028173	0.9954617234611269	3.0847195847640275e-05
Procyanidin B2	OhGene028173	0.9983568247911986	4.0478188433493785e-06
D-Raffinose	OhGene028173	-0.9506880797819114	0.003587543166427891
Coumarin	OhGene028173	-0.9676602654092208	0.0015518762580251871
Chikusetsusponin Iva	OhGene028173	0.947368627920044	0.0040821959263348554
L-Glutamic acid	OhGene028173	0.99578487534583	2.6613468134050287e-05
Tianshic acid	OhGene028173	0.9703816888491515	0.0013028752850055077
(+)-epipinoresinol-4-O-beta-D-glucoside	OhGene028173	-0.9717064150874929	0.0011894655322241805
Dihydrosphingosine	OhGene028173	-0.9539960167817193	0.0031258690640921676
Cytidine	OhGene028173	-0.9822762650486023	0.0004684123855931354
Salicylic acid	OhGene028173	-0.9897803416027461	0.00015612844882884527
Indole-3-acetamide	OhGene028173	0.9546586086220793	0.0030371552949290635
Thymidine 5'-diphosphate	OhGene028173	0.9621896630090029	0.0021174051381406835
8-Aminooctanoic acid	OhGene028173	0.9987707364686529	2.2657044810545983e-06
L-5-Hydroxytryptophan	OhGene028173	0.9942643098714355	4.925286510435707e-05
Phe-Pro	OhGene028173	0.9976933882553596	7.97455049561411e-06
Tetranor-12(S)-HETE	OhGene028173	0.9713661467427914	0.0012181079154329874
Skimmin	OhGene028173	-0.9945812013020695	4.396551187220324e-05
H-HoArg-OH	OhGene028173	0.9907599570375705	0.00012767314090724594
Methyl linolenate	OhGene028173	0.9716956762727536	0.0011903643239466512
4'-Hydroxypropiophenone	OhGene028173	-0.9485642901990314	0.003900408377955622
Phytosphingosine	OhGene028173	0.9741927351836175	0.0009904283642830937
LPE 18:0	OhGene028173	-0.9951827805121412	3.4752512148379826e-05
Quinone	OhGene028173	-0.9456686137596249	0.004347658899425877
L-Leucyl-L-alanine Hydrate	OhGene028173	0.9768935458236822	0.0007946939739403489
Lawsone	OhGene028173	-0.9779420451379697	0.0007244638728766094
5'-S-Methyl-5'-thioadenosine	OhGene028173	0.98451762314658	0.00035770039577028386
Cinnamic acid	OhGene028173	-0.9431482768155675	0.0047563018924454935
3-Furoic acid	OhGene028173	0.9625523591282811	0.002077231813685684
PC (14:0e/3:0)	OhGene028173	-0.9406117037147785	0.005185724241666645
Tenuifolin	OhGene028173	-0.9080951476862045	0.01228161556436025
MAG (18:3)	OhGene028173	0.9896873694021062	0.00015897714883694974
Fisetin	OhGene028173	0.9663592089203544	0.0016785185475555163
Acetophenone	OhGene028173	-0.9766267023065629	0.0008130820222542775
Flavokawain B	OhGene028173	-0.9445498123654634	0.004526837970861973
Dehydrodiisoeugenol	OhGene028173	-0.9102266536868231	0.011727127475309448
LPC 15:0	OhGene028173	-0.9360892363121556	0.005996354076542962
D-Proline	OhGene028173	0.9979126325564318	6.531106829389682e-06
DL-Lysine	OhGene028173	0.8877073966129749	0.01820645914168476
Adenosine 5'-monophosphate	OhGene028173	-0.956740034834556	0.0027666579979705812
7-Methoxycoumarin	OhGene028173	-0.9110677854675671	0.011511728452237552
4'-Hydroxychalcone	OhGene028173	-0.9845267410680898	0.0003572802956571625
N', N''-DiFeruloylspermidine	OhGene028173	0.9756053161278664	0.0008853922563125484
Canthaxanthin	OhGene028173	-0.9245620690894173	0.008321667970411
Orotidine	OhGene028173	-0.9433383483817472	0.004724856818359667
Glucose 1-phosphate	OhGene028173	-0.9568776244347361	0.0027492150361031636
Avocadyne 1-acetate	OhGene028173	0.9957288764542785	2.7324786536393065e-05
Biotin	OhGene028173	-0.967259887824415	0.0015903251101294258
LPE 18:2	OhGene028173	0.9884754766756083	0.000198456644085785
5-Methoxyindoleacetic acid	OhGene028173	-0.9700883653149789	0.001328677776436156
Inositol	OhGene028173	-0.9458310876216713	0.004321933466181394
N-p-Coumaroyl putrescine	OhGene028173	0.9730974762213852	0.001075883384384221
16,16-Dimethyl prostaglandin A1	OhGene028173	-0.96356992145884	0.0019665518330655406
Indole	OhGene028173	0.9912059669129438	0.00011566248355109843
L-Hisidine	OhGene028173	0.984990521036455	0.00033623598696338504
Isochlorogenic acid C	OhGene028173	-0.9510264699698838	0.003538880745523387
N6-Acetyl-L-lysine	OhGene028173	0.9755157182648833	0.0008918811588819463
Ethyl Coumarin-3-carboxylate	OhGene028173	-0.8711754865768933	0.023824662840004805
9-Hydroxy-(10E,12Z,15Z)-Octadecatrienoic Acid	OhGene028173	0.9981450634212936	5.157993343187143e-06
tert-Butyl N-[1-(aminocarbonyl)-3-methylbutyl]carbamate	OhGene028173	0.9485957291760504	0.0038956832899875336
Glucosamine	OhGene028173	-0.8834728425192293	0.01957673107225175
Methylophiopogonanone A	OhGene028173	-0.9645198773925224	0.0018659267675526314
Androsin	OhGene028173	-0.9752115548183302	0.0009140846808342274
Epicatechin	OhGene028173	0.9862553176667453	0.0002820761414495276
3-Methoxycinnamic acid	OhGene028173	-0.8657924494650561	0.025808849101783632
Heptamethoxyflavone	OhGene028173	-0.9956293899052586	2.8611604695065472e-05
Santacruzamate A	OhGene028173	0.8924995282338664	0.016713370529604983
Thymidine	OhGene028173	0.8234591056955258	0.04399893361305314
Nicotinamide N-oxide	OhGene028173	-0.9048426205432489	0.013151568741787575
N', N''-Feruloyl, Caffeoylspermidine	OhGene028173	0.8235834592550659	0.043938905781669924
3alpha-Dihydrocadambine	OhGene028173	0.7496537743991866	0.0861648453859699
Orsellinic acid	OhGene028173	0.9348027608989946	0.006237453679883116
Griffonilide	OhGene028173	-0.8812704304769792	0.020308217823371402
Gly-Tyr	OhGene028173	0.7942329236775376	0.0591540363132167
Ginkgolic Acid (C13:0)	OhGene028173	0.9082677902307117	0.012236243441904162
9-HpOTrE	OhGene043922	0.9902930376105639	0.00014088035840258042
Asp-glu	OhGene043922	0.9792719964277867	0.0006400223033981508
11(Z),14(Z),17(Z)-Eicosatrienoic acid	OhGene043922	0.9821623155741496	0.0004744366546702568
2-Amino-1,3,4-tetradecanetriol	OhGene043922	-0.9837422020831433	0.0003943253916569733
PC (14:0e/2:0)	OhGene043922	0.9882512762431974	0.0002062379119562692
Nandrolone	OhGene043922	0.975770693278279	0.0008734769363500137
L-Lysine	OhGene043922	0.9873756032417936	0.00023805708116234322
alpha-Keto-gamma-(methylthio)butyric acid	OhGene043922	0.9972046900797229	1.1709715388601718e-05
L(-)-Malic acid	OhGene043922	0.9926553844278247	8.071697016787757e-05
N-Lauroylsarcosine	OhGene043922	-0.9817784801305763	0.0004950106905176367
Isofraxidin	OhGene043922	-0.9792970284822231	0.0006384827628261614
Glutathione (reduced)	OhGene043922	-0.9852333107864062	0.00032547268947345575
D-Gluconic acid	OhGene043922	-0.9850744130380025	0.0003324972092573203
Isorhychophylline	OhGene043922	-0.9812302364148238	0.0005251497059350264
14,15-Dehydrocrepenynic acid	OhGene043922	0.996252703533714	2.1037036008420053e-05
Uric acid	OhGene043922	0.9911349277424564	0.00011753590837193443
Geranylgeraniol	OhGene043922	0.9883196410178303	0.0002038493986504564
SDMA	OhGene043922	0.9946797256179325	4.2382683217618285e-05
Tangeretin	OhGene043922	-0.96855331407855	0.0014677923627779354
L-Phenylalanine	OhGene043922	0.9842162817052784	0.00037172257937748376
Ademetionine	OhGene043922	0.9555907195268594	0.0029144846477463394
Guanosine	OhGene043922	-0.9867571655621634	0.00026189778034513327
D-(+)-Maltose	OhGene043922	-0.9723177495103779	0.0011388539372006758
Oleoyl ethanolamide	OhGene043922	0.9487048021206248	0.0038793120944911877
DL-Norvaline	OhGene043922	0.9852608672104229	0.0003242620734796417
Gentiopicrin	OhGene043922	-0.9801040689865627	0.0005898342233820572
��-Nicotinamide mononucleotide	OhGene043922	-0.976271284339526	0.0008378976705684524
L-Palmitoylcarnitine	OhGene043922	0.9964824481268015	1.8537995135231115e-05
Prunin	OhGene043922	-0.9770476619116177	0.0007841689769939144
L-Threonine	OhGene043922	0.9940331120474359	5.32994059587257e-05
10-Gingerol	OhGene043922	0.9759638721839428	0.0008596598991402228
9,17-Octadecadiene-12,14-diyne-1,11,16-triol	OhGene043922	0.9488841592430444	0.0038524652843854755
Monoolein	OhGene043922	0.9409482223288643	0.005127708574740556
1,7-Diphenylhept-4-en-3-one	OhGene043922	0.9523201374703579	0.003355856968635036
isoleucine	OhGene043922	0.9835356637723169	0.00040438002136335556
beta-Tocopherol	OhGene043922	-0.9728938852914131	0.0010921541888179046
3,4-Dihydroxyphenylpropionic acid	OhGene043922	0.9850156184890938	0.0003351152996499683
Iristectorigenin B	OhGene043922	-0.9828801000322933	0.00043712761827052564
Nortanshinone	OhGene043922	-0.9720846685034352	0.0011580218682204458
Cocamidopropyl betaine	OhGene043922	-0.9892380963196503	0.0001731046420858782
Lancerin	OhGene043922	-0.9659992444345369	0.0017144237583539281
Apigenin	OhGene043922	0.982693839784063	0.00044666314710810524
N-Feruloylspermidine	OhGene043922	0.9624792585524656	0.0020852980949645507
Guanine	OhGene043922	-0.980408925813581	0.0005719556547355324
Bakuchiol	OhGene043922	0.9893680683112327	0.00016895605115665676
m-Cresol	OhGene043922	0.9767261343957385	0.0008062058200388348
Ferulic acid O-hexoside	OhGene043922	-0.983858588304086	0.00038871497386590276
L-(-)-Methionine	OhGene043922	0.9847366936840817	0.0003476748446013039
D-(+)-Tryptophan	OhGene043922	0.9853770716556627	0.00031918163941756374
Indole-3-acrylic acid	OhGene043922	0.9854073160449301	0.00031786590757904454
Methyl palmitate	OhGene043922	-0.9694770430872691	0.0013832579779253298
9-Oxo-10(E),12(E)-octadecadienoic acid	OhGene043922	0.9861752335991462	0.00028536512558274786
Emodin-3-methyl ether/Physcion	OhGene043922	0.9870397599405958	0.0002508632819458159
2,3,5,6-Tetramethylpyrazine	OhGene043922	0.9913571737461138	0.00011172486563868264
Stigmasterol	OhGene043922	-0.9825638417360025	0.0004533789554494386
N-Oleoyl Glycine	OhGene043922	0.9676172824208535	0.0015559816837939467
MAG (18:1)	OhGene043922	0.9895181029520966	0.00016422942470139645
Cuminaldehyde	OhGene043922	-0.9637753565045055	0.0019445697568461777
L-serine	OhGene043922	0.9917538001631346	0.00010171934760599968
N-Caffeoyl putrescine	OhGene043922	0.9923340919207778	8.792397207931996e-05
Benzoic Acid	OhGene043922	0.9946357213738999	4.308604790760266e-05
Azetidine-2-carboxylic acid	OhGene043922	0.9723656639742535	0.0011349332208300522
Syringetin	OhGene043922	0.9757683126605741	0.0008736478904490664
13-HPODE	OhGene043922	0.9835442291622983	0.0004039605420054282
3-Hydroxy-3-Methylpentane-1,5-Dioic Acid	OhGene043922	-0.9836320554553195	0.00039967184811818266
cis-Aconitic acid	OhGene043922	-0.9579774831463891	0.0026117342725261094
Stearamide	OhGene043922	0.9248239897560301	0.00826472269993667
Glycitein	OhGene043922	0.9841976008375335	0.0003726006744080824
Methyl linoleate	OhGene043922	0.9819157782145476	0.0004876014927723665
Schizandrol A	OhGene043922	0.992421458644748	8.593379954242263e-05
PC (14:0e/4:0)	OhGene043922	-0.9822506185998918	0.00046976492277851344
Methionine sulfoxide	OhGene043922	0.9983393606588706	4.1342947402893045e-06
L-Pyroglutamic acid	OhGene043922	0.9408664868472384	0.00514177034898468
19-Nortestosterone	OhGene043922	0.9891220837166752	0.00017685000718174602
1-Linoleoyl-Rac-Glycerol	OhGene043922	0.9982616427586727	4.530202289095631e-06
Glu-Gln	OhGene043922	0.9832991654685492	0.000416047730439187
Hexadecanamide	OhGene043922	0.9372181244554767	0.0057886164583194144
PC (16:2e/2:0)	OhGene043922	0.9844479141994824	0.0003609202880533404
Glutaric Acid	OhGene043922	-0.975979857269234	0.0008585214672798241
PC (14:1e/4:0)	OhGene043922	0.9790155121202622	0.0006559028510520008
Procyanidin B2	OhGene043922	0.9890038180224303	0.0001807092198563161
D-Raffinose	OhGene043922	-0.9317263008259106	0.006832824969701768
Coumarin	OhGene043922	-0.9642218265325743	0.0018972171240562749
Chikusetsusponin Iva	OhGene043922	0.9243748894672337	0.008362480061526836
L-Glutamic acid	OhGene043922	0.9821922725097438	0.00047284918738922123
Tianshic acid	OhGene043922	0.9400131988903239	0.005289695719387698
(+)-epipinoresinol-4-O-beta-D-glucoside	OhGene043922	-0.9525508212374261	0.00332372272453072
Dihydrosphingosine	OhGene043922	-0.9366649567109242	0.005889962755613645
Cytidine	OhGene043922	-0.9682691521524152	0.0014942960078867626
Salicylic acid	OhGene043922	-0.977840823383229	0.0007311032621321116
Indole-3-acetamide	OhGene043922	0.940728140304727	0.005165614461328159
Thymidine 5'-diphosphate	OhGene043922	0.9410542660805107	0.005109492910764676
8-Aminooctanoic acid	OhGene043922	0.9887137065107353	0.0001903518046821789
L-5-Hydroxytryptophan	OhGene043922	0.9953641893574954	3.2186296968409167e-05
Phe-Pro	OhGene043922	0.9930810897908366	7.164136904661011e-05
Tetranor-12(S)-HETE	OhGene043922	0.9555621238005727	0.0029182109726647257
Skimmin	OhGene043922	-0.9912561116777796	0.00011434911494754946
H-HoArg-OH	OhGene043922	0.9698098299934361	0.0013534111871818556
Methyl linolenate	OhGene043922	0.9855923480981033	0.00030987527667683876
4'-Hydroxypropiophenone	OhGene043922	-0.9447250130704128	0.004498544768039655
Phytosphingosine	OhGene043922	0.9799603298887478	0.0005983587179422233
LPE 18:0	OhGene043922	-0.9885521697583519	0.00019582909066015285
Quinone	OhGene043922	-0.9346384171070727	0.0062685879748191325
L-Leucyl-L-alanine Hydrate	OhGene043922	0.9709729280962809	0.0012516276718584308
Lawsone	OhGene043922	-0.9796489916995903	0.0006170309854566529
5'-S-Methyl-5'-thioadenosine	OhGene043922	0.9738427278598927	0.0010173558881758412
Cinnamic acid	OhGene043922	-0.9421839103958405	0.0049174193980379855
3-Furoic acid	OhGene043922	0.9249961021763548	0.008227406643513471
PC (14:0e/3:0)	OhGene043922	-0.9360680956583589	0.0060002785238521626
Tenuifolin	OhGene043922	-0.8952067029646087	0.01589705178065145
MAG (18:3)	OhGene043922	0.9748636781644218	0.0009398110132585111
Fisetin	OhGene043922	0.9825019942988218	0.00045659153380432063
Acetophenone	OhGene043922	-0.968006875972768	0.0015189665367577145
Flavokawain B	OhGene043922	-0.9105715323234653	0.011638576359893339
Dehydrodiisoeugenol	OhGene043922	-0.892536766687044	0.016702008443201796
LPC 15:0	OhGene043922	-0.9422399652928363	0.0049079822760850576
D-Proline	OhGene043922	0.9864729614688261	0.0002732335631630367
DL-Lysine	OhGene043922	0.9033543253215455	0.0135592256767422
Adenosine 5'-monophosphate	OhGene043922	-0.9436253937409425	0.004677562384461486
7-Methoxycoumarin	OhGene043922	-0.8950629493219969	0.015939904807921724
4'-Hydroxychalcone	OhGene043922	-0.9638155345385853	0.0019402848696116856
N', N''-DiFeruloylspermidine	OhGene043922	0.9483290568745781	0.003935851771986758
Canthaxanthin	OhGene043922	-0.9094372456027471	0.011931038417499986
Orotidine	OhGene043922	-0.9116648187728199	0.011360012049962924
Glucose 1-phosphate	OhGene043922	-0.9460903179115627	0.004281043124484776
Avocadyne 1-acetate	OhGene043922	0.9856365465398926	0.0003079815395611495
Biotin	OhGene043922	-0.9556682055395809	0.0029043991849657708
LPE 18:2	OhGene043922	0.9723459787085187	0.0011365432045996118
5-Methoxyindoleacetic acid	OhGene043922	-0.9521179143915317	0.003384151695208024
Inositol	OhGene043922	-0.9325631085655924	0.006668258956485281
N-p-Coumaroyl putrescine	OhGene043922	0.9566444937147537	0.0027788022169132716
16,16-Dimethyl prostaglandin A1	OhGene043922	-0.9733050736183637	0.0010594169846482784
Indole	OhGene043922	0.9770626568699217	0.0007831486477067269
L-Hisidine	OhGene043922	0.9732169819559513	0.0010663889514111195
Isochlorogenic acid C	OhGene043922	-0.9387068079782319	0.005520148252971991
N6-Acetyl-L-lysine	OhGene043922	0.9901230970133238	0.00014584805710383508
Ethyl Coumarin-3-carboxylate	OhGene043922	-0.8449690535448202	0.034188838582628556
9-Hydroxy-(10E,12Z,15Z)-Octadecatrienoic Acid	OhGene043922	0.9869700676082335	0.0002535626018553007
tert-Butyl N-[1-(aminocarbonyl)-3-methylbutyl]carbamate	OhGene043922	0.9308559740632113	0.007006059274450395
Glucosamine	OhGene043922	-0.8708269147218058	0.02395085817269473
Methylophiopogonanone A	OhGene043922	-0.9458107644758339	0.004325147249852574
Androsin	OhGene043922	-0.9540205983793977	0.003122555410067316
Epicatechin	OhGene043922	0.9660850493323236	0.0017058309251333928
3-Methoxycinnamic acid	OhGene043922	-0.8592956542977068	0.028303757229301917
Heptamethoxyflavone	OhGene043922	-0.9831906777084369	0.0004214552089766883
Santacruzamate A	OhGene043922	0.8514878928565506	0.03144598887249767
Thymidine	OhGene043922	0.7631034386106357	0.0775326559590032
Nicotinamide N-oxide	OhGene043922	-0.862762026408386	0.026959004159290006
N', N''-Feruloyl, Caffeoylspermidine	OhGene043922	0.7918943274595592	0.060455639205483316
3alpha-Dihydrocadambine	OhGene043922	0.7674001641806398	0.07486188777071918
Orsellinic acid	OhGene043922	0.9078853703175822	0.01233685634977731
Griffonilide	OhGene043922	-0.866364413165583	0.025594441539078798
Gly-Tyr	OhGene043922	0.7181195283494364	0.10798626846304889
Ginkgolic Acid (C13:0)	OhGene043922	0.8745209673138576	0.022629648556172194
9-HpOTrE	novel.6152	0.9802929416000682	0.0005787254292534534
Asp-glu	novel.6152	0.9799258320737549	0.0006004136609104486
11(Z),14(Z),17(Z)-Eicosatrienoic acid	novel.6152	0.9667410388942397	0.001640842899590093
2-Amino-1,3,4-tetradecanetriol	novel.6152	-0.9851267428280752	0.00033017558364152496
PC (14:0e/2:0)	novel.6152	0.9897408779954582	0.00015733449229295986
Nandrolone	novel.6152	0.9736501539651675	0.0010323240405028485
L-Lysine	novel.6152	0.9730108036948647	0.0010827953849095056
alpha-Keto-gamma-(methylthio)butyric acid	novel.6152	0.9764756549502676	0.0008235830897984993
L(-)-Malic acid	novel.6152	0.9718793286931533	0.0011750397102004333
N-Lauroylsarcosine	novel.6152	-0.9783101213102758	0.0007005742455641857
Isofraxidin	novel.6152	-0.9779646083789472	0.0007229879901659931
Glutathione (reduced)	novel.6152	-0.9859602673484117	0.0002942874248088271
D-Gluconic acid	novel.6152	-0.9793819988349335	0.000633270581586602
Isorhychophylline	novel.6152	-0.9816780232878125	0.0005004669495281996
14,15-Dehydrocrepenynic acid	novel.6152	0.9674843015925204	0.0015687170177090212
Uric acid	novel.6152	0.9789038339486733	0.0006628779275009562
Geranylgeraniol	novel.6152	0.971802510445821	0.0011814377360808718
SDMA	novel.6152	0.9701064460374872	0.0013270800456340124
Tangeretin	novel.6152	-0.9825746481958197	0.00045281878619783997
L-Phenylalanine	novel.6152	0.9874979138525779	0.00023347618553393846
Ademetionine	novel.6152	0.9951096333034205	3.581505140230652e-05
Guanosine	novel.6152	-0.9821255375542732	0.0004763891983148439
D-(+)-Maltose	novel.6152	-0.9749763268761327	0.0009314416103393514
Oleoyl ethanolamide	novel.6152	0.9828409080239046	0.00043912554236963776
DL-Norvaline	novel.6152	0.9327309627441991	0.0066354847135899385
Gentiopicrin	novel.6152	-0.9865956726375186	0.00026830977015260726
��-Nicotinamide mononucleotide	novel.6152	-0.9706960826823428	0.0012754974315986255
L-Palmitoylcarnitine	novel.6152	0.9704391952657893	0.0012978460406070853
Prunin	novel.6152	-0.9883553173335775	0.00020260845006871668
L-Threonine	novel.6152	0.9803225259391172	0.0005769948897741578
10-Gingerol	novel.6152	0.9954116744308737	3.153079889926097e-05
9,17-Octadecadiene-12,14-diyne-1,11,16-triol	novel.6152	0.9948371172250823	3.991422857556098e-05
Monoolein	novel.6152	0.9875215930414367	0.00023259444996703702
1,7-Diphenylhept-4-en-3-one	novel.6152	0.9782117618979249	0.0007069192434526519
isoleucine	novel.6152	0.9840261454931203	0.00038070806518265317
beta-Tocopherol	novel.6152	-0.9726172908504271	0.0011144531881882253
3,4-Dihydroxyphenylpropionic acid	novel.6152	0.9813166192226426	0.0005203421840264679
Iristectorigenin B	novel.6152	-0.9820540346671989	0.0004801966896831703
Nortanshinone	novel.6152	-0.968286907995958	0.0014926330579981214
Cocamidopropyl betaine	novel.6152	-0.9718589630472876	0.0011767342448620608
Lancerin	novel.6152	-0.9671638933770661	0.0015996127396402033
Apigenin	novel.6152	0.9913361907175007	0.00011226722726962153
N-Feruloylspermidine	novel.6152	0.9722176398368387	0.0011470672645378813
Guanine	novel.6152	-0.9906723197336198	0.0001301026484293146
Bakuchiol	novel.6152	0.9784035213257299	0.0006945754526551715
m-Cresol	novel.6152	0.9945300236410312	4.4799129451053856e-05
Ferulic acid O-hexoside	novel.6152	-0.984490813313833	0.0003589370573849644
L-(-)-Methionine	novel.6152	0.9881868401727263	0.00020850185002910165
D-(+)-Tryptophan	novel.6152	0.9891032161440396	0.0001774629061012872
Indole-3-acrylic acid	novel.6152	0.989008003343747	0.00018057193728687735
Methyl palmitate	novel.6152	-0.9846815636279769	0.0003501844693662572
9-Oxo-10(E),12(E)-octadecadienoic acid	novel.6152	0.9882136625278688	0.0002075579607633274
Emodin-3-methyl ether/Physcion	novel.6152	0.9838569517164997	0.0003887935887132113
2,3,5,6-Tetramethylpyrazine	novel.6152	0.9688682104417117	0.0014386961982248828
Stigmasterol	novel.6152	-0.9767892520293575	0.000801855966532771
N-Oleoyl Glycine	novel.6152	0.9376685582751909	0.005706727613663246
MAG (18:1)	novel.6152	0.98544503847975	0.0003162286455097579
Cuminaldehyde	novel.6152	-0.9681774717197342	0.0015028970467606847
L-serine	novel.6152	0.9721622128679462	0.0011516272479345563
N-Caffeoyl putrescine	novel.6152	0.9832501717227423	0.00041848548230663356
Benzoic Acid	novel.6152	0.9562386246398722	0.0028306841747096014
Azetidine-2-carboxylic acid	novel.6152	0.9931866406328922	6.947465437071738e-05
Syringetin	novel.6152	0.9325071348817338	0.0066792055826119644
13-HPODE	novel.6152	0.9880803821763724	0.00021226918009849716
3-Hydroxy-3-Methylpentane-1,5-Dioic Acid	novel.6152	-0.9914424673004087	0.00010953370895267827
cis-Aconitic acid	novel.6152	-0.9680787154387464	0.001512189221804801
Stearamide	novel.6152	0.9760623676004664	0.0008526571130410681
Glycitein	novel.6152	0.9930605026210275	7.20678444265763e-05
Methyl linoleate	novel.6152	0.9591411216577097	0.0024700660239579553
Schizandrol A	novel.6152	0.947257617025099	0.004099280144551251
PC (14:0e/4:0)	novel.6152	-0.9772675188940916	0.0007692748626214882
Methionine sulfoxide	novel.6152	0.9505251909328677	0.003611083949858882
L-Pyroglutamic acid	novel.6152	0.9915601281182329	0.00010654656396824081
19-Nortestosterone	novel.6152	0.9726525231216171	0.001111600360499478
1-Linoleoyl-Rac-Glycerol	novel.6152	0.9623445929149942	0.0021001981643955616
Glu-Gln	novel.6152	0.9548959837617963	0.0030056792410299736
Hexadecanamide	novel.6152	0.9742402761319141	0.0009867984560015342
PC (16:2e/2:0)	novel.6152	0.9845974580092747	0.0003540304132270309
Glutaric Acid	novel.6152	-0.9896452079299531	0.00016027744891900246
PC (14:1e/4:0)	novel.6152	0.9852914389284533	0.00032292161513380256
Procyanidin B2	novel.6152	0.9900080711667396	0.0001492591724115283
D-Raffinose	novel.6152	-0.9479303021872415	0.003996293072062906
Coumarin	novel.6152	-0.9339288782920713	0.006403876475424976
Chikusetsusponin Iva	novel.6152	0.9847998664872355	0.0003448101379382097
L-Glutamic acid	novel.6152	0.984535459686718	0.00035687882272427915
Tianshic acid	novel.6152	0.9664650199232407	0.0016680356995286548
(+)-epipinoresinol-4-O-beta-D-glucoside	novel.6152	-0.9663496918229694	0.0016794630111127296
Dihydrosphingosine	novel.6152	-0.9560480982724263	0.002855202022956913
Cytidine	novel.6152	-0.970809811827347	0.001265664629050797
Salicylic acid	novel.6152	-0.9766844906938699	0.0008090821546268654
Indole-3-acetamide	novel.6152	0.9127142909406819	0.011095686546844261
Thymidine 5'-diphosphate	novel.6152	0.9345182912611719	0.00629139325979147
8-Aminooctanoic acid	novel.6152	0.9848836471578853	0.00034102911039451955
L-5-Hydroxytryptophan	novel.6152	0.9714045689689677	0.0012148567907310664
Phe-Pro	novel.6152	0.971698152818111	0.0011901570181313964
Tetranor-12(S)-HETE	novel.6152	0.9390232238745209	0.005463889914696731
Skimmin	novel.6152	-0.9771313598207481	0.000778482195311855
H-HoArg-OH	novel.6152	0.9930975931531552	7.130040397412483e-05
Methyl linolenate	novel.6152	0.9290077950960602	0.007380943171832233
4'-Hydroxypropiophenone	novel.6152	-0.9325357683445373	0.006673604716558809
Phytosphingosine	novel.6152	0.9191754322266148	0.009534918413248994
LPE 18:0	novel.6152	-0.9837069324868579	0.00039603346164547354
Quinone	novel.6152	-0.9341754970622325	0.0063566934318907975
L-Leucyl-L-alanine Hydrate	novel.6152	0.9338949566855497	0.00641037968143619
Lawsone	novel.6152	-0.9502245140114155	0.0036547366608103544
5'-S-Methyl-5'-thioadenosine	novel.6152	0.9558330119228794	0.0028830054775913984
Cinnamic acid	novel.6152	-0.9168566560788637	0.010081846153539565
3-Furoic acid	novel.6152	0.9901756430825239	0.00014430286967726978
PC (14:0e/3:0)	novel.6152	-0.9337099271465545	0.006445908960060784
Tenuifolin	novel.6152	-0.8862097916245762	0.018685627439587855
MAG (18:3)	novel.6152	0.9854055477821071	0.0003179427584844393
Fisetin	novel.6152	0.9130615294802558	0.011008893065482273
Acetophenone	novel.6152	-0.9617990898980646	0.00216109082279104
Flavokawain B	novel.6152	-0.9567100458050439	0.00277046707841709
Dehydrodiisoeugenol	novel.6152	-0.9010994648969646	0.014188285080024897
LPC 15:0	novel.6152	-0.9047211637232073	0.013184611627125132
D-Proline	novel.6152	0.9808057226072834	0.0005490946463726964
DL-Lysine	novel.6152	0.7963138996550669	0.058006773947025844
Adenosine 5'-monophosphate	novel.6152	-0.9488797759653124	0.003853120297377684
7-Methoxycoumarin	novel.6152	-0.91817869346499	0.009768203682228353
4'-Hydroxychalcone	novel.6152	-0.9893790816075858	0.00016860682069954052
N', N''-DiFeruloylspermidine	novel.6152	0.9726538384137224	0.0011114939287920366
Canthaxanthin	novel.6152	-0.9164611027847733	0.01017662259320917
Orotidine	novel.6152	-0.9606365907443919	0.002293720614245222
Glucose 1-phosphate	novel.6152	-0.9435195096032708	0.0046949810177248676
Avocadyne 1-acetate	novel.6152	0.9741583507558014	0.0009930578452184767
Biotin	novel.6152	-0.9547502610681206	0.0030249830103676843
LPE 18:2	novel.6152	0.9756101762461393	0.0008850409461218096
5-Methoxyindoleacetic acid	novel.6152	-0.9836197231433532	0.00040027268038992915
Inositol	novel.6152	-0.9344249681952284	0.006309138095658308
N-p-Coumaroyl putrescine	novel.6152	0.9532350878653463	0.0032292990843064058
16,16-Dimethyl prostaglandin A1	novel.6152	-0.9291584663597826	0.007350024403732211
Indole	novel.6152	0.9790514462458554	0.0006536663049735842
L-Hisidine	novel.6152	0.9686419675212564	0.0014595717139338
Isochlorogenic acid C	novel.6152	-0.9348019132061619	0.006237614077681172
N6-Acetyl-L-lysine	novel.6152	0.9376494710155809	0.005710186098333404
Ethyl Coumarin-3-carboxylate	novel.6152	-0.890587483614419	0.017301754094115888
9-Hydroxy-(10E,12Z,15Z)-Octadecatrienoic Acid	novel.6152	0.9851323603015314	0.00032992684388330083
tert-Butyl N-[1-(aminocarbonyl)-3-methylbutyl]carbamate	novel.6152	0.9274594647955614	0.007702335035646366
Glucosamine	novel.6152	-0.8739833818710987	0.022819698270649398
Methylophiopogonanone A	novel.6152	-0.9371013494568331	0.005809939274062095
Androsin	novel.6152	-0.9936470112566659	6.04124941663942e-05
Epicatechin	novel.6152	0.9852769284071932	0.0003235575041363189
3-Methoxycinnamic acid	novel.6152	-0.8487119806448036	0.03260075220536309
Heptamethoxyflavone	novel.6152	-0.9782688818851318	0.0007032310739354233
Santacruzamate A	novel.6152	0.8985075354676664	0.014928357787533108
Thymidine	novel.6152	0.9068456059158272	0.012612426846956966
Nicotinamide N-oxide	novel.6152	-0.9406651761773165	0.0051764842542763355
N', N''-Feruloyl, Caffeoylspermidine	novel.6152	0.9026777337181888	0.013746535338455271
3alpha-Dihydrocadambine	novel.6152	0.6342239647158151	0.1762191885762041
Orsellinic acid	novel.6152	0.9315669189647218	0.006864390848259905
Griffonilide	novel.6152	-0.8676776273011664	0.025105385348382595
Gly-Tyr	novel.6152	0.8574514726871799	0.029031825031044758
Ginkgolic Acid (C13:0)	novel.6152	0.9295209706271705	0.007275895356893009
9-HpOTrE	OhGene028315	0.9925827533260132	8.23192903881159e-05
Asp-glu	OhGene028315	0.9879318860053554	0.00021758026678946052
11(Z),14(Z),17(Z)-Eicosatrienoic acid	OhGene028315	0.9805540480695891	0.0005635408745214907
2-Amino-1,3,4-tetradecanetriol	OhGene028315	-0.9933420110939585	6.63456540259763e-05
PC (14:0e/2:0)	OhGene028315	0.9987561060310981	2.3199459875232123e-06
Nandrolone	OhGene028315	0.9828381086372389	0.0004392684223688358
L-Lysine	OhGene028315	0.9869500394229611	0.00025434099285161655
alpha-Keto-gamma-(methylthio)butyric acid	OhGene028315	0.993330479268273	6.657542168578365e-05
L(-)-Malic acid	OhGene028315	0.9878124128414011	0.00022190076559495616
N-Lauroylsarcosine	OhGene028315	-0.9882285525170993	0.0002070348968245359
Isofraxidin	OhGene028315	-0.9899971775812166	0.00014958426103025313
Glutathione (reduced)	OhGene028315	-0.9943085840599337	4.849614431872192e-05
D-Gluconic acid	OhGene028315	-0.9922736338722685	8.931448089965554e-05
Isorhychophylline	OhGene028315	-0.9902932460715369	0.0001408743173620467
14,15-Dehydrocrepenynic acid	OhGene028315	0.9865120994737439	0.000271658308139247
Uric acid	OhGene028315	0.9918036688548424	0.00010049445223678099
Geranylgeraniol	OhGene028315	0.9864419816135869	0.00027448367731124367
SDMA	OhGene028315	0.9885537771716172	0.00019577420629294148
Tangeretin	OhGene028315	-0.9895808186063547	0.00016227346163804896
L-Phenylalanine	OhGene028315	0.9951250618164188	3.558960693330026e-05
Ademetionine	OhGene028315	0.9905853794852457	0.00013253538633665177
Guanosine	OhGene028315	-0.9919976998104065	9.5798991604854e-05
D-(+)-Maltose	OhGene028315	-0.985472247330067	0.000315050314697068
Oleoyl ethanolamide	OhGene028315	0.978563140505621	0.0006843828815747369
DL-Norvaline	OhGene028315	0.9600600524079719	0.002360943029990843
Gentiopicrin	OhGene028315	-0.9910238749137821	0.00012049462545881972
��-Nicotinamide mononucleotide	OhGene028315	-0.984544873544464	0.000356445587666667
L-Palmitoylcarnitine	OhGene028315	0.9899557702077963	0.000150823164321676
Prunin	OhGene028315	-0.9922175605541756	9.06138685628011e-05
L-Threonine	OhGene028315	0.9950251619242763	3.706195965121346e-05
10-Gingerol	OhGene028315	0.998242974162582	4.627997597841269e-06
9,17-Octadecadiene-12,14-diyne-1,11,16-triol	OhGene028315	0.9882375888524906	0.0002067177838301507
Monoolein	OhGene028315	0.9793105610437632	0.0006376512394756413
1,7-Diphenylhept-4-en-3-one	OhGene028315	0.9773493491612113	0.0007637674944617735
isoleucine	OhGene028315	0.9925850264435251	8.226890484652383e-05
beta-Tocopherol	OhGene028315	-0.979647410518609	0.0006171265427110864
3,4-Dihydroxyphenylpropionic acid	OhGene028315	0.9911772728252923	0.00011641738938638111
Iristectorigenin B	OhGene028315	-0.9912915017186207	0.00011342669618001526
Nortanshinone	OhGene028315	-0.9749337908178513	0.0009345975285043811
Cocamidopropyl betaine	OhGene028315	-0.9861880753206926	0.0002848364496720528
Lancerin	OhGene028315	-0.9732683881776618	0.001062317680764163
Apigenin	OhGene028315	0.9973381527514692	1.061871599456061e-05
N-Feruloylspermidine	OhGene028315	0.9776851132044845	0.000741375363548469
Guanine	OhGene028315	-0.9973247264846006	1.072605898879825e-05
Bakuchiol	OhGene028315	0.9906541059264001	0.00013061044205404213
m-Cresol	OhGene028315	0.9977964786151288	7.277910134180752e-06
Ferulic acid O-hexoside	OhGene028315	-0.9920669490660268	9.415031915576835e-05
L-(-)-Methionine	OhGene028315	0.9958089786461053	2.6310183050658667e-05
D-(+)-Tryptophan	OhGene028315	0.9964159734681369	1.9244850420086972e-05
Indole-3-acrylic acid	OhGene028315	0.9963678954403938	1.9764317602889124e-05
Methyl palmitate	OhGene028315	-0.9854477774554395	0.0003161099299069461
9-Oxo-10(E),12(E)-octadecadienoic acid	OhGene028315	0.9959028799591915	2.5145201010366217e-05
Emodin-3-methyl ether/Physcion	OhGene028315	0.9938454011695438	5.670206485423174e-05
2,3,5,6-Tetramethylpyrazine	OhGene028315	0.9858548630045697	0.00029871223676424636
Stigmasterol	OhGene028315	-0.9839263688911302	0.0003854660208736744
N-Oleoyl Glycine	OhGene028315	0.9558703309252556	0.002878171869157933
MAG (18:1)	OhGene028315	0.9975398330136276	9.071187417350096e-06
Cuminaldehyde	OhGene028315	-0.9769489622990002	0.0007909014202899371
L-serine	OhGene028315	0.9864732921854693	0.0002732202332467318
N-Caffeoyl putrescine	OhGene028315	0.996597947078578	1.7341258501078675e-05
Benzoic Acid	OhGene028315	0.9783073749161415	0.0007007510254344891
Azetidine-2-carboxylic acid	OhGene028315	0.9959331043288	2.4775828104664088e-05
Syringetin	OhGene028315	0.9572031770810094	0.0027081594311472593
13-HPODE	OhGene028315	0.995372807431137	3.2066830399715334e-05
3-Hydroxy-3-Methylpentane-1,5-Dioic Acid	OhGene028315	-0.9970336603869702	1.3185705385440615e-05
cis-Aconitic acid	OhGene028315	-0.9688935166659729	0.0014363704345358975
Stearamide	OhGene028315	0.9647735524873866	0.001839497611308002
Glycitein	OhGene028315	0.999182909658773	1.0011821788705457e-06
Methyl linoleate	OhGene028315	0.9770104786789742	0.0007867019468989995
Schizandrol A	OhGene028315	0.9717694620435189	0.0011841955589998992
PC (14:0e/4:0)	OhGene028315	-0.9865426586070749	0.00027043149353405153
Methionine sulfoxide	OhGene028315	0.9772033433008795	0.0007736077655763668
L-Pyroglutamic acid	OhGene028315	0.9816964185300161	0.0004994655989926605
19-Nortestosterone	OhGene028315	0.9880216934449371	0.00021436041920890647
1-Linoleoyl-Rac-Glycerol	OhGene028315	0.9844882583665893	0.0003590550206551987
Glu-Gln	OhGene028315	0.9735723264938307	0.001038404057095546
Hexadecanamide	OhGene028315	0.9691606053843316	0.0014119372056990661
PC (16:2e/2:0)	OhGene028315	0.9933385030635627	6.641550838458609e-05
Glutaric Acid	OhGene028315	-0.9920278540990729	9.507933009260935e-05
PC (14:1e/4:0)	OhGene028315	0.9920236389145954	9.517976688396077e-05
Procyanidin B2	OhGene028315	0.9991384192618686	1.113162267582251e-06
D-Raffinose	OhGene028315	-0.9532842835559631	0.0032225620317612863
Coumarin	OhGene028315	-0.9587005237973385	0.002523248943558132
Chikusetsusponin Iva	OhGene028315	0.9718184894268425	0.0011801054641177174
L-Glutamic acid	OhGene028315	0.991740857999355	0.0001020384476919628
Tianshic acid	OhGene028315	0.9640250846771841	0.0019180125293669877
(+)-epipinoresinol-4-O-beta-D-glucoside	OhGene028315	-0.9747156878548968	0.0009508625755971817
Dihydrosphingosine	OhGene028315	-0.9522895632934534	0.003360127361998888
Cytidine	OhGene028315	-0.9746911355558748	0.0009527022766311972
Salicylic acid	OhGene028315	-0.9873341813649817	0.00023961849847390179
Indole-3-acetamide	OhGene028315	0.9299239914884821	0.007193911183964414
Thymidine 5'-diphosphate	OhGene028315	0.9441816053148582	0.004586583281874021
8-Aminooctanoic acid	OhGene028315	0.9938273617425463	5.7034601311805724e-05
L-5-Hydroxytryptophan	OhGene028315	0.9910896169562682	0.00011873866937790312
Phe-Pro	OhGene028315	0.9867727122816655	0.0002612845799037123
Tetranor-12(S)-HETE	OhGene028315	0.9518455009400415	0.0034224520003410704
Skimmin	OhGene028315	-0.9889104389117656	0.00018378565964820686
H-HoArg-OH	OhGene028315	0.9919482191131009	9.698575996626527e-05
Methyl linolenate	OhGene028315	0.9621618890137656	0.002120497124376089
4'-Hydroxypropiophenone	OhGene028315	-0.9535249372393753	0.0031897057128573783
Phytosphingosine	OhGene028315	0.9494770659413883	0.0037643687151134465
LPE 18:0	OhGene028315	-0.992353692608472	8.747550052068317e-05
Quinone	OhGene028315	-0.9360653119317637	0.006000795374719825
L-Leucyl-L-alanine Hydrate	OhGene028315	0.9549404674766853	0.0029997986374562346
Lawsone	OhGene028315	-0.9729158108142285	0.0010903961075463225
5'-S-Methyl-5'-thioadenosine	OhGene028315	0.972346172400546	0.0011365273577514726
Cinnamic acid	OhGene028315	-0.9330498333412093	0.0065734410267468185
3-Furoic acid	OhGene028315	0.9753115242212265	0.0009067571842170641
PC (14:0e/3:0)	OhGene028315	-0.9422868160141735	0.00490010153715948
Tenuifolin	OhGene028315	-0.903194235193641	0.013603433502361924
MAG (18:3)	OhGene028315	0.9934745952206204	6.373243247335588e-05
Fisetin	OhGene028315	0.9481076516968103	0.0039693554506021215
Acetophenone	OhGene028315	-0.9752542619764184	0.0009109507799761766
Flavokawain B	OhGene028315	-0.9435273103281119	0.004693696664557498
Dehydrodiisoeugenol	OhGene028315	-0.9054151307235037	0.012996354054491495
LPC 15:0	OhGene028315	-0.9278261304452031	0.007625621892575875
D-Proline	OhGene028315	0.9907878834438308	0.00012690375282181735
DL-Lysine	OhGene028315	0.8408007563469004	0.035999194179451695
Adenosine 5'-monophosphate	OhGene028315	-0.9618570556121983	0.002154579526165442
7-Methoxycoumarin	OhGene028315	-0.9250960955910651	0.008205764611681795
4'-Hydroxychalcone	OhGene028315	-0.985405106116993	0.0003179619552432827
N', N''-DiFeruloylspermidine	OhGene028315	0.9705988913325813	0.001283930256824187
Canthaxanthin	OhGene028315	-0.9314164958148987	0.006894247556431258
Orotidine	OhGene028315	-0.9575044555403529	0.0026704362063468975
Glucose 1-phosphate	OhGene028315	-0.9448563891376105	0.004477385891158365
Avocadyne 1-acetate	OhGene028315	0.9855390719202947	0.000312165638022427
Biotin	OhGene028315	-0.9577904541079543	0.002634867417290898
LPE 18:2	OhGene028315	0.9841542969835516	0.00037464013662520413
5-Methoxyindoleacetic acid	OhGene028315	-0.9803805226946966	0.0005736098318405295
Inositol	OhGene028315	-0.9454271365031811	0.0043860317644500435
N-p-Coumaroyl putrescine	OhGene028315	0.966208160080096	0.0016935394119857968
16,16-Dimethyl prostaglandin A1	OhGene028315	-0.9486902967265632	0.0038814873152551144
Indole	OhGene028315	0.9894100389427575	0.00016762709515238017
L-Hisidine	OhGene028315	0.9742197173297467	0.00098836737776062
Isochlorogenic acid C	OhGene028315	-0.9359695451606816	0.00601858951680835
N6-Acetyl-L-lysine	OhGene028315	0.9664082916354448	0.0016736518161963394
Ethyl Coumarin-3-carboxylate	OhGene028315	-0.8779418635984428	0.021438060420821352
9-Hydroxy-(10E,12Z,15Z)-Octadecatrienoic Acid	OhGene028315	0.9946889133684794	4.2236555198212925e-05
tert-Butyl N-[1-(aminocarbonyl)-3-methylbutyl]carbamate	OhGene028315	0.9425810822558318	0.004850745035410222
Glucosamine	OhGene028315	-0.8818958892911741	0.020099179074145105
Methylophiopogonanone A	OhGene028315	-0.9442684534608431	0.0045724566805725834
Androsin	OhGene028315	-0.9912511907351225	0.00011447767112218871
Epicatechin	OhGene028315	0.9898333422875331	0.00015451597597048667
3-Methoxycinnamic acid	OhGene028315	-0.8669367810587296	0.025380733635285563
Heptamethoxyflavone	OhGene028315	-0.9888944469287918	0.00018431512122176236
Santacruzamate A	OhGene028315	0.895129240586396	0.015920136456513065
Thymidine	OhGene028315	0.8639744772855373	0.02649597800952841
Nicotinamide N-oxide	OhGene028315	-0.9124528586661231	0.011161250315614515
N', N''-Feruloyl, Caffeoylspermidine	OhGene028315	0.872728741069462	0.023266191794472202
3alpha-Dihydrocadambine	OhGene028315	0.6853031023637333	0.13296833817575396
Orsellinic acid	OhGene028315	0.9314091191541328	0.006895713337823118
Griffonilide	OhGene028315	-0.876433270727916	0.02195975095466156
Gly-Tyr	OhGene028315	0.8112265012229567	0.05008963799753255
Ginkgolic Acid (C13:0)	OhGene028315	0.9248783711635846	0.008252923270070257
9-HpOTrE	OhGene021626	0.9882164682526846	0.00020745934942117413
Asp-glu	OhGene021626	0.9815199862548803	0.0005091107988925596
11(Z),14(Z),17(Z)-Eicosatrienoic acid	OhGene021626	0.9730104616072199	0.0010828227093185596
2-Amino-1,3,4-tetradecanetriol	OhGene021626	-0.9889541252903031	0.00018234316112133157
PC (14:0e/2:0)	OhGene021626	0.9963305085498888	2.0173046095146487e-05
Nandrolone	OhGene021626	0.974877522457278	0.0009387804306838607
L-Lysine	OhGene021626	0.9807519220188439	0.0005521671631259978
alpha-Keto-gamma-(methylthio)butyric acid	OhGene021626	0.9923951824451906	8.652996940531942e-05
L(-)-Malic acid	OhGene021626	0.9832018267831713	0.0004208978924367046
N-Lauroylsarcosine	OhGene021626	-0.983528170436522	0.00040474717572465185
Isofraxidin	OhGene021626	-0.983182836091879	0.0004218474129303299
Glutathione (reduced)	OhGene021626	-0.9907123469122586	0.0001289901710183258
D-Gluconic acid	OhGene021626	-0.986226400611959	0.00028326155133363753
Isorhychophylline	OhGene021626	-0.9862497876050562	0.00028230264643678947
14,15-Dehydrocrepenynic acid	OhGene021626	0.9830243501220324	0.00042981307383445794
Uric acid	OhGene021626	0.9877078465302949	0.00022571690140083976
Geranylgeraniol	OhGene021626	0.9803366850641214	0.0005761675608175956
SDMA	OhGene021626	0.9838754325171426	0.00038790630747456885
Tangeretin	OhGene021626	-0.9825895751943865	0.00045204558870963647
L-Phenylalanine	OhGene021626	0.9907281311355886	0.00012855278842278717
Ademetionine	OhGene021626	0.985669728168459	0.0003065636275482363
Guanosine	OhGene021626	-0.9892830458155253	0.0001716642227454055
D-(+)-Maltose	OhGene021626	-0.9769948271121349	0.0007877693637910759
Oleoyl ethanolamide	OhGene021626	0.9704790604911425	0.001294365263410479
DL-Norvaline	OhGene021626	0.9523224843597109	0.0033555292814370645
Gentiopicrin	OhGene021626	-0.9913375392551907	0.00011223233138882643
��-Nicotinamide mononucleotide	OhGene021626	-0.9787424734130241	0.0006730207034389165
L-Palmitoylcarnitine	OhGene021626	0.9868992683212692	0.00025631952192155174
Prunin	OhGene021626	-0.9878096488723498	0.00022200121942705066
L-Threonine	OhGene021626	0.9918602852570229	9.911278592409003e-05
10-Gingerol	OhGene021626	0.9993316604503524	6.698673642304342e-07
9,17-Octadecadiene-12,14-diyne-1,11,16-triol	OhGene021626	0.9830568387754245	0.0004281741257424151
Monoolein	OhGene021626	0.9721040758670246	0.001156419813697345
1,7-Diphenylhept-4-en-3-one	OhGene021626	0.9681054389510984	0.0015096719579342846
isoleucine	OhGene021626	0.9872577605385431	0.0002425125550093974
beta-Tocopherol	OhGene021626	-0.9768221505176136	0.0007995933423151153
3,4-Dihydroxyphenylpropionic acid	OhGene021626	0.9857618167141171	0.00030264557092449045
Iristectorigenin B	OhGene021626	-0.9865523727427942	0.000270042092699696
Nortanshinone	OhGene021626	-0.9744401079461592	0.0009716128806815846
Cocamidopropyl betaine	OhGene021626	-0.9828912395057854	0.00043656057851955036
Lancerin	OhGene021626	-0.9708386044972491	0.001263181245862901
Apigenin	OhGene021626	0.9935994223040253	6.13199847664683e-05
N-Feruloylspermidine	OhGene021626	0.9680081356605663	0.0015188475690669217
Guanine	OhGene021626	-0.9932876233626464	6.743278376124049e-05
Bakuchiol	OhGene021626	0.9860106360986397	0.0002921845781849671
m-Cresol	OhGene021626	0.9993057862459835	7.227318222314247e-07
Ferulic acid O-hexoside	OhGene021626	-0.9889335681751965	0.00018302123965915416
L-(-)-Methionine	OhGene021626	0.9917355692729264	0.00010216898918581017
D-(+)-Tryptophan	OhGene021626	0.9928809306327306	7.584132167754198e-05
Indole-3-acrylic acid	OhGene021626	0.9928072696349535	7.741699587264564e-05
Methyl palmitate	OhGene021626	-0.9851689636338385	0.00032830834483390755
9-Oxo-10(E),12(E)-octadecadienoic acid	OhGene021626	0.9925511777821812	8.302077987578982e-05
Emodin-3-methyl ether/Physcion	OhGene021626	0.9892052872136583	0.000174159804807524
2,3,5,6-Tetramethylpyrazine	OhGene021626	0.9802035143343544	0.0005839721373378399
Stigmasterol	OhGene021626	-0.9858937635522311	0.0002970753889555589
N-Oleoyl Glycine	OhGene021626	0.9451579110245181	0.00442900905082353
MAG (18:1)	OhGene021626	0.994683006100743	4.233047935080383e-05
Cuminaldehyde	OhGene021626	-0.9668490856487779	0.0016302585358023245
L-serine	OhGene021626	0.9903382173699438	0.000139574101470846
N-Caffeoyl putrescine	OhGene021626	0.9950296138694562	3.6995711385783655e-05
Benzoic Acid	OhGene021626	0.9735825519265859	0.00103760421909513
Azetidine-2-carboxylic acid	OhGene021626	0.9914452390020815	0.00010946286805772676
Syringetin	OhGene021626	0.947208815510522	0.0041068016218978815
13-HPODE	OhGene021626	0.990864308181148	0.00012481006114273
3-Hydroxy-3-Methylpentane-1,5-Dioic Acid	OhGene021626	-0.9948818129016225	3.922672115795146e-05
cis-Aconitic acid	OhGene021626	-0.9707220508171038	0.001273248958278516
Stearamide	OhGene021626	0.9571046421921	0.0027205536016201054
Glycitein	OhGene021626	0.9967603464517613	1.5726032011708495e-05
Methyl linoleate	OhGene021626	0.9686093689183366	0.001462591859491855
Schizandrol A	OhGene021626	0.976538934253317	0.0008191756702122465
PC (14:0e/4:0)	OhGene021626	-0.9811679701526481	0.0005286286763663327
Methionine sulfoxide	OhGene021626	0.9780377765668675	0.0007182122659114735
L-Pyroglutamic acid	OhGene021626	0.9759747140280569	0.0008588876789449321
19-Nortestosterone	OhGene021626	0.9819604765640708	0.0004852013580956723
1-Linoleoyl-Rac-Glycerol	OhGene021626	0.9812692280632258	0.0005229769569878623
Glu-Gln	OhGene021626	0.9655080947570298	0.0017640199272212253
Hexadecanamide	OhGene021626	0.9589812117556906	0.002489303587276513
PC (16:2e/2:0)	OhGene021626	0.9883158401973213	0.00020398182708719943
Glutaric Acid	OhGene021626	-0.990459338220576	0.00013610212510137021
PC (14:1e/4:0)	OhGene021626	0.9860240381028709	0.0002916263214997587
Procyanidin B2	OhGene021626	0.9974072683233877	1.0074671815323418e-05
D-Raffinose	OhGene021626	-0.9463135921073803	0.004245977290375319
Coumarin	OhGene021626	-0.9470280317142715	0.0041347236852661605
Chikusetsusponin Iva	OhGene021626	0.9779652305644786	0.0007229473135895271
L-Glutamic acid	OhGene021626	0.9880182554012733	0.0002144832426147173
Tianshic acid	OhGene021626	0.9535596837226841	0.0031849754797463278
(+)-epipinoresinol-4-O-beta-D-glucoside	OhGene021626	-0.9646073705515955	0.0018567902487443004
Dihydrosphingosine	OhGene021626	-0.955170337807744	0.0029695008634594905
Cytidine	OhGene021626	-0.9735646793655908	0.0010390024185370952
Salicylic acid	OhGene021626	-0.9819309334080348	0.0004867870559336405
Indole-3-acetamide	OhGene021626	0.9154268717818737	0.010426461553739134
Thymidine 5'-diphosphate	OhGene021626	0.9304115848781025	0.00709532867526028
8-Aminooctanoic acid	OhGene021626	0.9915865230456069	0.00010588211100256212
L-5-Hydroxytryptophan	OhGene021626	0.9888014429783536	0.00018740932652642678
Phe-Pro	OhGene021626	0.9835821182997226	0.00040210756522445645
Tetranor-12(S)-HETE	OhGene021626	0.9400790245315043	0.00527821112232208
Skimmin	OhGene021626	-0.9898930033857525	0.0001527108490118839
H-HoArg-OH	OhGene021626	0.9891348089186285	0.00017643723503394008
Methyl linolenate	OhGene021626	0.9585649748409806	0.00253972286910714
4'-Hydroxypropiophenone	OhGene021626	-0.9447805793459775	0.004489589527551725
Phytosphingosine	OhGene021626	0.940824443008869	0.0051490109166885826
LPE 18:0	OhGene021626	-0.9935192635023331	6.28638230382676e-05
Quinone	OhGene021626	-0.9391410591759164	0.005443011019898983
L-Leucyl-L-alanine Hydrate	OhGene021626	0.9445039855555053	0.0045342529047739995
Lawsone	OhGene021626	-0.9677517127032369	0.0015431597143850755
5'-S-Methyl-5'-thioadenosine	OhGene021626	0.9619748917991322	0.002141372860226521
Cinnamic acid	OhGene021626	-0.9320563392163567	0.0067676860061593085
3-Furoic acid	OhGene021626	0.9701739179391589	0.0013211261873629658
PC (14:0e/3:0)	OhGene021626	-0.9453169772493797	0.004403591976757854
Tenuifolin	OhGene021626	-0.8901755996679768	0.017429780411298706
MAG (18:3)	OhGene021626	0.9876518758867097	0.00022777285634554415
Fisetin	OhGene021626	0.9440946680396857	0.004600745778461135
Acetophenone	OhGene021626	-0.9702163403252843	0.0013173895337896344
Flavokawain B	OhGene021626	-0.9399426001842586	0.005302026653315669
Dehydrodiisoeugenol	OhGene021626	-0.8982687296071417	0.014997455818582504
LPC 15:0	OhGene021626	-0.9267416011758731	0.007853608166475177
D-Proline	OhGene021626	0.9861968002623842	0.000284477534245778
DL-Lysine	OhGene021626	0.8261680581401544	0.04269992883933384
Adenosine 5'-monophosphate	OhGene021626	-0.9528883080136089	0.003276984811142751
7-Methoxycoumarin	OhGene021626	-0.9189809289196517	0.009580226585852796
4'-Hydroxychalcone	OhGene021626	-0.9854358011268203	0.00031662918423184443
N', N''-DiFeruloylspermidine	OhGene021626	0.9628861980778428	0.00204059052791791
Canthaxanthin	OhGene021626	-0.9181761321089537	0.00976880669039011
Orotidine	OhGene021626	-0.9465036786472094	0.004216235202647566
Glucose 1-phosphate	OhGene021626	-0.9483275220615452	0.003936083544383865
Avocadyne 1-acetate	OhGene021626	0.9809156616131998	0.0005428425852369859
Biotin	OhGene021626	-0.9587585090247893	0.0025162178537016574
LPE 18:2	OhGene021626	0.9763809388571303	0.0008302020085994834
5-Methoxyindoleacetic acid	OhGene021626	-0.9825396049315607	0.000454636558791014
Inositol	OhGene021626	-0.9382539295532534	0.005601159992752396
N-p-Coumaroyl putrescine	OhGene021626	0.9541283462913295	0.0031080511565169046
16,16-Dimethyl prostaglandin A1	OhGene021626	-0.9540105329032399	0.003123912049546437
Indole	OhGene021626	0.9821398306559527	0.000475629904642359
L-Hisidine	OhGene021626	0.9733022994202162	0.0010596362015104493
Isochlorogenic acid C	OhGene021626	-0.9379992547790653	0.005646970314931324
N6-Acetyl-L-lysine	OhGene021626	0.9677640070440784	0.0015419896977810945
Ethyl Coumarin-3-carboxylate	OhGene021626	-0.8804915861142599	0.02056996630545024
9-Hydroxy-(10E,12Z,15Z)-Octadecatrienoic Acid	OhGene021626	0.9907309649084082	0.00012847434266536188
tert-Butyl N-[1-(aminocarbonyl)-3-methylbutyl]carbamate	OhGene021626	0.9269234536597637	0.00781515142253215
Glucosamine	OhGene021626	-0.8776177477679685	0.021549638561449085
Methylophiopogonanone A	OhGene021626	-0.934951506861136	0.006209339634851189
Androsin	OhGene021626	-0.9894292849416277	0.0001670194393286024
Epicatechin	OhGene021626	0.9824897149293131	0.0004572307099033926
3-Methoxycinnamic acid	OhGene021626	-0.8562525988240078	0.029509824077026237
Heptamethoxyflavone	OhGene021626	-0.9829278162712847	0.00043470126119855157
Santacruzamate A	OhGene021626	0.8746772047710994	0.022574556939090478
Thymidine	OhGene021626	0.8622662006577863	0.02714945285068641
Nicotinamide N-oxide	OhGene021626	-0.9148256688054272	0.010573044349794825
N', N''-Feruloyl, Caffeoylspermidine	OhGene021626	0.8854426630810777	0.018933385233695078
3alpha-Dihydrocadambine	OhGene021626	0.6640724394988735	0.15031672540631386
Orsellinic acid	OhGene021626	0.9221165263900599	0.008862539024279406
Griffonilide	OhGene021626	-0.8692177043561953	0.024537562509485196
Gly-Tyr	OhGene021626	0.7980476679359527	0.05705882951441657
Ginkgolic Acid (C13:0)	OhGene021626	0.912363598931567	0.011183678326612427
9-HpOTrE	OhGene006953	0.9768942988943969	0.0007946423754954505
Asp-glu	OhGene006953	0.980776416136409	0.0005507672638824854
11(Z),14(Z),17(Z)-Eicosatrienoic acid	OhGene006953	0.9670654488985025	0.001609165183265465
2-Amino-1,3,4-tetradecanetriol	OhGene006953	-0.9842628846664875	0.000369536496725757
PC (14:0e/2:0)	OhGene006953	0.9850106225501268	0.0003353382370745485
Nandrolone	OhGene006953	0.975978824553203	0.0008585949930355444
L-Lysine	OhGene006953	0.971666993117233	0.0011927666264395563
alpha-Keto-gamma-(methylthio)butyric acid	OhGene006953	0.9675755585042192	0.0015599719818727596
L(-)-Malic acid	OhGene006953	0.9678757215974119	0.0015313782603785383
N-Lauroylsarcosine	OhGene006953	-0.9733075189093562	0.0010592237766305287
Isofraxidin	OhGene006953	-0.9762400433459333	0.0008400966403222406
Glutathione (reduced)	OhGene006953	-0.9812109200841628	0.0005262277361552472
D-Gluconic acid	OhGene006953	-0.9781498481374113	0.0007109277550600984
Isorhychophylline	OhGene006953	-0.9814918046164758	0.0005106599228629591
14,15-Dehydrocrepenynic acid	OhGene006953	0.9614392886811205	0.0022017241766277822
Uric acid	OhGene006953	0.9753052157226934	0.0009072187163366259
Geranylgeraniol	OhGene006953	0.9698710589339047	0.0013479548149743308
SDMA	OhGene006953	0.9644844659970941	0.0018696309178252216
Tangeretin	OhGene006953	-0.9849936490828366	0.00033609620743138725
L-Phenylalanine	OhGene006953	0.985783857187603	0.0003017115425859852
Ademetionine	OhGene006953	0.9985273099214461	3.2516271042541823e-06
Guanosine	OhGene006953	-0.9793335506233882	0.0006362398524816357
D-(+)-Maltose	OhGene006953	-0.9757544899704518	0.0008746408369184897
Oleoyl ethanolamide	OhGene006953	0.9897476605553783	0.00015712688205311346
DL-Norvaline	OhGene006953	0.9284859561450489	0.0074885170505313015
Gentiopicrin	OhGene006953	-0.981803209724337	0.0004936720750070928
��-Nicotinamide mononucleotide	OhGene006953	-0.9713291736112842	0.0012212404856082157
L-Palmitoylcarnitine	OhGene006953	0.9635995216089802	0.0019633770178567036
Prunin	OhGene006953	-0.9865631398242127	0.0002696108098213814
L-Threonine	OhGene006953	0.9741019599473035	0.0009973777003357475
10-Gingerol	OhGene006953	0.9881994804509351	0.00020805676792399927
9,17-Octadecadiene-12,14-diyne-1,11,16-triol	OhGene006953	0.9983672537867644	3.996613958682157e-06
Monoolein	OhGene006953	0.9937380121676367	5.869596334632171e-05
1,7-Diphenylhept-4-en-3-one	OhGene006953	0.9849395910743156	0.0003385159052827474
isoleucine	OhGene006953	0.9831493031352054	0.00042352663338563005
beta-Tocopherol	OhGene006953	-0.964989194390712	0.0018171774026793722
3,4-Dihydroxyphenylpropionic acid	OhGene006953	0.9799804495609401	0.0005971618579393327
Iristectorigenin B	OhGene006953	-0.9819034634843924	0.00048826378197359884
Nortanshinone	OhGene006953	-0.9655834587885732	0.0017563642960042012
Cocamidopropyl betaine	OhGene006953	-0.9686955178550255	0.001454617167435373
Lancerin	OhGene006953	-0.9585738640818633	0.0025386408973559495
Apigenin	OhGene006953	0.9889119918906054	0.00018373428413876413
N-Feruloylspermidine	OhGene006953	0.9787037939887369	0.0006754633686934933
Guanine	OhGene006953	-0.9893063321010032	0.0001709203650010131
Bakuchiol	OhGene006953	0.9754227036501658	0.0008986423657982957
m-Cresol	OhGene006953	0.9858785980149832	0.00029771298844813904
Ferulic acid O-hexoside	OhGene006953	-0.9826401207309144	0.00044943227880440116
L-(-)-Methionine	OhGene006953	0.9861676673532817	0.0002856768458736626
D-(+)-Tryptophan	OhGene006953	0.986173421751752	0.00028543975610805536
Indole-3-acrylic acid	OhGene006953	0.9860980852208832	0.0002885514872805837
Methyl palmitate	OhGene006953	-0.982775545345001	0.0004424676658089825
9-Oxo-10(E),12(E)-octadecadienoic acid	OhGene006953	0.9851241298250668	0.00033029131827966665
Emodin-3-methyl ether/Physcion	OhGene006953	0.9816382522553212	0.0005026353040268669
2,3,5,6-Tetramethylpyrazine	OhGene006953	0.9658057673538477	0.0017338775922741483
Stigmasterol	OhGene006953	-0.9675266890224502	0.001564652076971618
N-Oleoyl Glycine	OhGene006953	0.9406849708456679	0.005173065801969197
MAG (18:1)	OhGene006953	0.9795336574400018	0.0006240203861682826
Cuminaldehyde	OhGene006953	-0.9748670697155142	0.0009395584910687917
L-serine	OhGene006953	0.9570167763750712	0.0027316292809112597
N-Caffeoyl putrescine	OhGene006953	0.9766687374687018	0.0008101715561096024
Benzoic Acid	OhGene006953	0.950146177973425	0.0036661519223482315
Azetidine-2-carboxylic acid	OhGene006953	0.9917810091400271	0.00010105011227688689
Syringetin	OhGene006953	0.9337685980428769	0.006434632620086031
13-HPODE	OhGene006953	0.9862973181809314	0.0002803588018782115
3-Hydroxy-3-Methylpentane-1,5-Dioic Acid	OhGene006953	-0.9861846676621233	0.00028497669070536377
cis-Aconitic acid	OhGene006953	-0.9650298265197715	0.001812986809394141
Stearamide	OhGene006953	0.9871117823198974	0.0002480888263129374
Glycitein	OhGene006953	0.9889419879925474	0.0001827433595294949
Methyl linoleate	OhGene006953	0.9603790125645112	0.0023236350063908034
Schizandrol A	OhGene006953	0.9277200791884248	0.007647771291182511
PC (14:0e/4:0)	OhGene006953	-0.9769045395433525	0.0007939408778614404
Methionine sulfoxide	OhGene006953	0.935177688349202	0.006166708655965859
L-Pyroglutamic acid	OhGene006953	0.9973684560876717	1.0378423292232328e-05
19-Nortestosterone	OhGene006953	0.9694060130971928	0.001389670187889729
1-Linoleoyl-Rac-Glycerol	OhGene006953	0.9544482444638066	0.0030651845579092903
Glu-Gln	OhGene006953	0.9530098855626163	0.0032602275311802635
Hexadecanamide	OhGene006953	0.9838147247539921	0.00039082472946311937
PC (16:2e/2:0)	OhGene006953	0.9825118264430587	0.00045608006313820987
Glutaric Acid	OhGene006953	-0.9879078191766038	0.00021844719119759446
PC (14:1e/4:0)	OhGene006953	0.9859101697670559	0.00029638639407996494
Procyanidin B2	OhGene006953	0.9840846669759694	0.00037793107827701396
D-Raffinose	OhGene006953	-0.9568767834949125	0.002749321481445957
Coumarin	OhGene006953	-0.9351276274816238	0.006176131826293222
Chikusetsusponin Iva	OhGene006953	0.9756202990755152	0.0008843094465604493
L-Glutamic acid	OhGene006953	0.9836625507169012	0.00039818804095056336
Tianshic acid	OhGene006953	0.9759137736666429	0.0008632326809406918
(+)-epipinoresinol-4-O-beta-D-glucoside	OhGene006953	-0.9729885831948784	0.001084570967173958
Dihydrosphingosine	OhGene006953	-0.9543708227884864	0.003075532248367769
Cytidine	OhGene006953	-0.969307306526118	0.0013986052545560239
Salicylic acid	OhGene006953	-0.9779440604164529	0.0007243319908796207
Indole-3-acetamide	OhGene006953	0.9210421755788399	0.009105382171917567
Thymidine 5'-diphosphate	OhGene006953	0.9439726125588246	0.004620665321685768
8-Aminooctanoic acid	OhGene006953	0.9802108927453057	0.0005835383549711807
L-5-Hydroxytryptophan	OhGene006953	0.962455049268918	0.00208797286894831
Phe-Pro	OhGene006953	0.9659223928735112	0.0017221380830437674
Tetranor-12(S)-HETE	OhGene006953	0.9450341348636895	0.004448836786110406
Skimmin	OhGene006953	-0.965916804570373	0.0017226997018828754
H-HoArg-OH	OhGene006953	0.9911131570737506	0.00011811304224160073
Methyl linolenate	OhGene006953	0.9190061904069444	0.009574336206828255
4'-Hydroxypropiophenone	OhGene006953	-0.9291886336482917	0.007343841474028788
Phytosphingosine	OhGene006953	0.9151237970788402	0.010500231931232538
LPE 18:0	OhGene006953	-0.9753303284565804	0.0009053821501572145
Quinone	OhGene006953	-0.9308467227164346	0.007007912075444084
L-Leucyl-L-alanine Hydrate	OhGene006953	0.9357607844147701	0.006057467987595135
Lawsone	OhGene006953	-0.940375628774323	0.005226614189239544
5'-S-Methyl-5'-thioadenosine	OhGene006953	0.9573515814721318	0.0026895450645198957
Cinnamic acid	OhGene006953	-0.9164284113987154	0.01018447485199492
3-Furoic acid	OhGene006953	0.9970539833389447	1.3005736990654205e-05
PC (14:0e/3:0)	OhGene006953	-0.9304514336006093	0.007087301317088447
Tenuifolin	OhGene006953	-0.9003102877258105	0.0144116979890193
MAG (18:3)	OhGene006953	0.9844620789899604	0.0003602648472265165
Fisetin	OhGene006953	0.8982003083202394	0.015017281715921907
Acetophenone	OhGene006953	-0.9635003707847529	0.00197402157773523
Flavokawain B	OhGene006953	-0.9656012976874699	0.001754554592539365
Dehydrodiisoeugenol	OhGene006953	-0.8940950434130503	0.016229882170351553
LPC 15:0	OhGene006953	-0.9021619634950817	0.01389015547281152
D-Proline	OhGene006953	0.977936291204385	0.0007248404820708918
DL-Lysine	OhGene006953	0.7961280303705658	0.05810882515389555
Adenosine 5'-monophosphate	OhGene006953	-0.9544719480368281	0.0030620199202589598
7-Methoxycoumarin	OhGene006953	-0.9261384811682272	0.007981809303197376
4'-Hydroxychalcone	OhGene006953	-0.9857458455302954	0.0003033232933623315
N', N''-DiFeruloylspermidine	OhGene006953	0.9807404563741243	0.0005528230595578246
Canthaxanthin	OhGene006953	-0.9253921483336145	0.008141851276841793
Orotidine	OhGene006953	-0.9715650739588844	0.0012013220695380016
Glucose 1-phosphate	OhGene006953	-0.9347465900626775	0.00624808650793991
Avocadyne 1-acetate	OhGene006953	0.9724326276420282	0.0011294649776779464
Biotin	OhGene006953	-0.9443122426437367	0.004565342094052985
LPE 18:2	OhGene006953	0.9752507167491017	0.0009112107297736541
5-Methoxyindoleacetic acid	OhGene006953	-0.9812889640423914	0.0005218789062474105
Inositol	OhGene006953	-0.9423130851356225	0.004895685534853633
N-p-Coumaroyl putrescine	OhGene006953	0.9613104030106232	0.0022163704357463006
16,16-Dimethyl prostaglandin A1	OhGene006953	-0.9143904732116912	0.010679770886411892
Indole	OhGene006953	0.9808314981215258	0.0005476256410411149
L-Hisidine	OhGene006953	0.9640102209178685	0.0019195881613945911
Isochlorogenic acid C	OhGene006953	-0.9271955849681937	0.007757774995613388
N6-Acetyl-L-lysine	OhGene006953	0.9243186797608861	0.00837475482985927
Ethyl Coumarin-3-carboxylate	OhGene006953	-0.8982280377024101	0.015009245270983376
9-Hydroxy-(10E,12Z,15Z)-Octadecatrienoic Acid	OhGene006953	0.9808018765456639	0.0005493140098051735
tert-Butyl N-[1-(aminocarbonyl)-3-methylbutyl]carbamate	OhGene006953	0.9389487051752066	0.005477113856792654
Glucosamine	OhGene006953	-0.8840993449372094	0.019370998227400335
Methylophiopogonanone A	OhGene006953	-0.9409937053765439	0.00511989183690208
Androsin	OhGene006953	-0.9910485990893264	0.00011983274035689252
Epicatechin	OhGene006953	0.9884405326862346	0.00019965963143126625
3-Methoxycinnamic acid	OhGene006953	-0.8406677253084381	0.03605769443257903
Heptamethoxyflavone	OhGene006953	-0.9786400043357507	0.0006795013794043987
Santacruzamate A	OhGene006953	0.9190668473794781	0.009560199625348015
Thymidine	OhGene006953	0.9142102890974176	0.01072411099244531
Nicotinamide N-oxide	OhGene006953	-0.9439727995282717	0.004620634775871054
N', N''-Feruloyl, Caffeoylspermidine	OhGene006953	0.8917786517709749	0.01693405366752812
3alpha-Dihydrocadambine	OhGene006953	0.6418075495749755	0.16947437359529408
Orsellinic acid	OhGene006953	0.9462248959178181	0.00425989033217411
Griffonilide	OhGene006953	-0.8811091620911987	0.02036228414812525
Gly-Tyr	OhGene006953	0.8863045792313654	0.018655122673884316
Ginkgolic Acid (C13:0)	OhGene006953	0.9370074632063279	0.005827110464488686
9-HpOTrE	OhGene020617	0.9490423060918405	0.003828869272991578
Asp-glu	OhGene020617	0.9665909903038898	0.0016555979609600706
11(Z),14(Z),17(Z)-Eicosatrienoic acid	OhGene020617	0.9684385498605832	0.0014784681254654108
2-Amino-1,3,4-tetradecanetriol	OhGene020617	-0.951371340400021	0.0034896225746029533
PC (14:0e/2:0)	OhGene020617	0.931053184680716	0.00696662003971858
Nandrolone	OhGene020617	0.9731056031770534	0.0010752363967108764
L-Lysine	OhGene020617	0.9588038885536467	0.002510722033395852
alpha-Keto-gamma-(methylthio)butyric acid	OhGene020617	0.9140190137740465	0.010771277880757577
L(-)-Malic acid	OhGene020617	0.9485891531643513	0.003896671392107176
N-Lauroylsarcosine	OhGene020617	-0.9446079687626097	0.004517436635740522
Isofraxidin	OhGene020617	-0.9406204302290301	0.005184215757897013
Glutathione (reduced)	OhGene020617	-0.9430785565611148	0.0047678619027603925
D-Gluconic acid	OhGene020617	-0.9445218664947835	0.004531358999939542
Isorhychophylline	OhGene020617	-0.9462112438045713	0.004262033810151816
14,15-Dehydrocrepenynic acid	OhGene020617	0.9359322996673323	0.006025516947875548
Uric acid	OhGene020617	0.9479911463383981	0.003987041372224868
Geranylgeraniol	OhGene020617	0.9578304670525308	0.002629909866186742
SDMA	OhGene020617	0.9386217352585232	0.005535322170090168
Tangeretin	OhGene020617	-0.9402406040428777	0.005250072166408561
L-Phenylalanine	OhGene020617	0.9512004002153313	0.0035139957023372355
Ademetionine	OhGene020617	0.9444949201006756	0.0045357204312573745
Guanosine	OhGene020617	-0.9407935887978036	0.005154327640081726
D-(+)-Maltose	OhGene020617	-0.9513317036211424	0.0034952666704642747
Oleoyl ethanolamide	OhGene020617	0.9742952462713327	0.0009826095393205793
DL-Norvaline	OhGene020617	0.947006033936581	0.004138127579793633
Gentiopicrin	OhGene020617	-0.9266644759872802	0.007869945766136833
��-Nicotinamide mononucleotide	OhGene020617	-0.9286859336593116	0.007447203254030185
L-Palmitoylcarnitine	OhGene020617	0.9225378261004966	0.008768181013574464
Prunin	OhGene020617	-0.9547746911483321	0.003021742533162075
L-Threonine	OhGene020617	0.9308458109339881	0.007008094694382043
10-Gingerol	OhGene020617	0.897896962492952	0.015105331774007155
9,17-Octadecadiene-12,14-diyne-1,11,16-triol	OhGene020617	0.9413708360745372	0.005055302969493571
Monoolein	OhGene020617	0.9618427535824001	0.0021561851741687217
1,7-Diphenylhept-4-en-3-one	OhGene020617	0.978368025611875	0.0006968522157961033
isoleucine	OhGene020617	0.9572649568517618	0.0027004027084136994
beta-Tocopherol	OhGene020617	-0.9338937144593524	0.006410617893284521
3,4-Dihydroxyphenylpropionic acid	OhGene020617	0.9582011129598502	0.0025842060375270903
Iristectorigenin B	OhGene020617	-0.9510077263709888	0.003541567635147484
Nortanshinone	OhGene020617	-0.9326260568800093	0.006655958791897844
Cocamidopropyl betaine	OhGene020617	-0.9413471202955703	0.00505935279238325
Lancerin	OhGene020617	-0.9268294434831423	0.00783502048017875
Apigenin	OhGene020617	0.9446390210756966	0.0045124207655707314
N-Feruloylspermidine	OhGene020617	0.9790591878627868	0.0006531849619730939
Guanine	OhGene020617	-0.937319118384174	0.005770206144201596
Bakuchiol	OhGene020617	0.9529881909960569	0.0032632146397680406
m-Cresol	OhGene020617	0.8942748697829621	0.016175817391829925
Ferulic acid O-hexoside	OhGene020617	-0.9477587789549158	0.004022430826212906
L-(-)-Methionine	OhGene020617	0.9487127795694178	0.0038781160559740245
D-(+)-Tryptophan	OhGene020617	0.9461449052421782	0.004272456963311695
Indole-3-acrylic acid	OhGene020617	0.9463017064364058	0.004247840401978765
Methyl palmitate	OhGene020617	-0.9321427116122246	0.006750689152814604
9-Oxo-10(E),12(E)-octadecadienoic acid	OhGene020617	0.9462918477347441	0.004249386084859604
Emodin-3-methyl ether/Physcion	OhGene020617	0.9515477963770661	0.0034645504687769854
2,3,5,6-Tetramethylpyrazine	OhGene020617	0.9516878484907098	0.0034447141487843574
Stigmasterol	OhGene020617	-0.9184201027176486	0.009711450946165807
N-Oleoyl Glycine	OhGene020617	0.9784752506285342	0.000689985885399466
MAG (18:1)	OhGene020617	0.9230506878994023	0.008653978945281353
Cuminaldehyde	OhGene020617	-0.9704653619289835	0.0012955608126952044
L-serine	OhGene020617	0.8833997297139157	0.01960080788613309
N-Caffeoyl putrescine	OhGene020617	0.9173462260286456	0.009965138850858481
Benzoic Acid	OhGene020617	0.9412940047785162	0.005068428821240384
Azetidine-2-carboxylic acid	OhGene020617	0.9387668082718172	0.005509458612237476
Syringetin	OhGene020617	0.9597028898172939	0.0024030672595959776
13-HPODE	OhGene020617	0.9510274433880801	0.0035387412336782974
3-Hydroxy-3-Methylpentane-1,5-Dioic Acid	OhGene020617	-0.9357676088190389	0.006056195113001522
cis-Aconitic acid	OhGene020617	-0.9149002477111191	0.010554806924825102
Stearamide	OhGene020617	0.9675824401027486	0.0015593135070326957
Glycitein	OhGene020617	0.9333315703800762	0.006518859360499436
Methyl linoleate	OhGene020617	0.9609975739071389	0.002252118826218441
Schizandrol A	OhGene020617	0.8516016377399855	0.03139909103042532
PC (14:0e/4:0)	OhGene020617	-0.9634622163291224	0.001978125306738094
Methionine sulfoxide	OhGene020617	0.8802016336717762	0.02066782083567139
L-Pyroglutamic acid	OhGene020617	0.954047593872714	0.003118918350039255
19-Nortestosterone	OhGene020617	0.9512055558633491	0.003513259376080516
1-Linoleoyl-Rac-Glycerol	OhGene020617	0.9260447597834737	0.008001821767750817
Glu-Gln	OhGene020617	0.9625192046196457	0.002080888335018111
Hexadecanamide	OhGene020617	0.9806819120127847	0.0005561781408564709
PC (16:2e/2:0)	OhGene020617	0.9539562364232078	0.0031312352086863594
Glutaric Acid	OhGene020617	-0.9393421081526135	0.005407478052751576
PC (14:1e/4:0)	OhGene020617	0.9604174837557837	0.002319154928170351
Procyanidin B2	OhGene020617	0.9256201827430703	0.008092787963429018
D-Raffinose	OhGene020617	-0.9184595615692275	0.009702189858529293
Coumarin	OhGene020617	-0.9313126607110848	0.006914894131815847
Chikusetsusponin Iva	OhGene020617	0.836994382688796	0.03769064953528287
L-Glutamic acid	OhGene020617	0.9505183529344813	0.003612073835884853
Tianshic acid	OhGene020617	0.9886015538902216	0.0001941463914503546
(+)-epipinoresinol-4-O-beta-D-glucoside	OhGene020617	-0.9418048172380735	0.004981474734727467
Dihydrosphingosine	OhGene020617	-0.9016911243681712	0.014021892840494508
Cytidine	OhGene020617	-0.9416956221184352	0.005000000755151558
Salicylic acid	OhGene020617	-0.942500009966186	0.00486431864275911
Indole-3-acetamide	OhGene020617	0.9881480690705452	0.0002098699900371615
Thymidine 5'-diphosphate	OhGene020617	0.9944143495478875	4.67121017343461e-05
8-Aminooctanoic acid	OhGene020617	0.9423753399259502	0.004885227908114757
L-5-Hydroxytryptophan	OhGene020617	0.9076366506011719	0.012402507141157851
Phe-Pro	OhGene020617	0.9445105658281021	0.0045331878283709345
Tetranor-12(S)-HETE	OhGene020617	0.9886216648635724	0.00019346320904271982
Skimmin	OhGene020617	-0.915281392129536	0.010461840781963404
H-HoArg-OH	OhGene020617	0.9473589731854881	0.004083680368266291
Methyl linolenate	OhGene020617	0.8760124934897715	0.02210632877675276
4'-Hydroxypropiophenone	OhGene020617	-0.8744036453743188	0.02267106009302455
Phytosphingosine	OhGene020617	0.9441680991123309	0.0045887821020810056
LPE 18:0	OhGene020617	-0.9178637257678799	0.009842490569738583
Quinone	OhGene020617	-0.8971716260048199	0.01531687486982179
L-Leucyl-L-alanine Hydrate	OhGene020617	0.9727019564694257	0.001107603749444598
Lawsone	OhGene020617	-0.900845577701222	0.014259975909672347
5'-S-Methyl-5'-thioadenosine	OhGene020617	0.9671867054195545	0.001597403212875426
Cinnamic acid	OhGene020617	-0.8841793994376022	0.01934478467304371
3-Furoic acid	OhGene020617	0.9411739382867171	0.005088974348912058
PC (14:0e/3:0)	OhGene020617	-0.8529759860259416	0.030835051023455167
Tenuifolin	OhGene020617	-0.898948175862774	0.014801262848196134
MAG (18:3)	OhGene020617	0.9338481117754462	0.00641936575016627
Fisetin	OhGene020617	0.8840308943210845	0.01939342561286684
Acetophenone	OhGene020617	-0.9204928232348208	0.00923078875368671
Flavokawain B	OhGene020617	-0.9467637570912529	0.004175707985518637
Dehydrodiisoeugenol	OhGene020617	-0.8862724582022292	0.018665457261428858
LPC 15:0	OhGene020617	-0.8570971458533635	0.029172712864369385
D-Proline	OhGene020617	0.9553248306188216	0.0029492232067395486
DL-Lysine	OhGene020617	0.9091840574231034	0.011996799287365098
Adenosine 5'-monophosphate	OhGene020617	-0.9074688630026404	0.012446890650100743
7-Methoxycoumarin	OhGene020617	-0.8476576315851954	0.03304449995622111
4'-Hydroxychalcone	OhGene020617	-0.9352371074116771	0.006155533078053904
N', N''-DiFeruloylspermidine	OhGene020617	0.9773155239490317	0.0007660416298600388
Canthaxanthin	OhGene020617	-0.8891035351182256	0.01776513508495415
Orotidine	OhGene020617	-0.9219351734947054	0.008903307607439407
Glucose 1-phosphate	OhGene020617	-0.9081881595327055	0.012257161065992592
Avocadyne 1-acetate	OhGene020617	0.9582143633584608	0.0025825794597258652
Biotin	OhGene020617	-0.9174410728849155	0.009942604818262772
LPE 18:2	OhGene020617	0.9582987146137079	0.002572236594982072
5-Methoxyindoleacetic acid	OhGene020617	-0.8913111192695802	0.017077923492752202
Inositol	OhGene020617	-0.9083733240622388	0.012208548130236637
N-p-Coumaroyl putrescine	OhGene020617	0.9646481247282528	0.0018525420348971312
16,16-Dimethyl prostaglandin A1	OhGene020617	-0.8692048507876305	0.02454227601118136
Indole	OhGene020617	0.9510725279563229	0.0035322826038702844
L-Hisidine	OhGene020617	0.9442658027818325	0.004572887520311779
Isochlorogenic acid C	OhGene020617	-0.9166795903762643	0.010124218739047073
N6-Acetyl-L-lysine	OhGene020617	0.8651168094666786	0.026063215649263234
Ethyl Coumarin-3-carboxylate	OhGene020617	-0.8326289485024327	0.03967531492209238
9-Hydroxy-(10E,12Z,15Z)-Octadecatrienoic Acid	OhGene020617	0.9444253401354755	0.004546991870263309
tert-Butyl N-[1-(aminocarbonyl)-3-methylbutyl]carbamate	OhGene020617	0.9523481476098057	0.0033519470466771206
Glucosamine	OhGene020617	-0.8486923816764433	0.03260897508799674
Methylophiopogonanone A	OhGene020617	-0.9841636222430832	0.0003742004812875432
Androsin	OhGene020617	-0.8974806568337018	0.015226573378632011
Epicatechin	OhGene020617	0.948287227745018	0.003942170794042722
3-Methoxycinnamic acid	OhGene020617	-0.814512729293769	0.048417397685756154
Heptamethoxyflavone	OhGene020617	-0.9592482533072355	0.0024572189759041155
Santacruzamate A	OhGene020617	0.9468666315649259	0.004159730398721099
Thymidine	OhGene020617	0.7939747509331069	0.0592970894785087
Nicotinamide N-oxide	OhGene020617	-0.893150688044692	0.0165152258963751
N', N''-Feruloyl, Caffeoylspermidine	OhGene020617	0.6727441023770286	0.1431206658500539
3alpha-Dihydrocadambine	OhGene020617	0.8368921674928713	0.0377365736913013
Orsellinic acid	OhGene020617	0.9429841501088179	0.004783536942294825
Griffonilide	OhGene020617	-0.8668765367750881	0.02540318723806051
Gly-Tyr	OhGene020617	0.8911320800369482	0.017133172508872963
Ginkgolic Acid (C13:0)	OhGene020617	0.8897872804453373	0.01755089699653676
9-HpOTrE	OhGene043877	0.9944136211050884	4.672427491582854e-05
Asp-glu	OhGene043877	0.9869412547423668	0.00025468278223685705
11(Z),14(Z),17(Z)-Eicosatrienoic acid	OhGene043877	0.9827285509842961	0.000444878364547491
2-Amino-1,3,4-tetradecanetriol	OhGene043877	-0.9922250702191054	9.043930420919984e-05
PC (14:0e/2:0)	OhGene043877	0.9983794562953157	3.937114943121787e-06
Nandrolone	OhGene043877	0.9820166319282189	0.00048219436645838254
L-Lysine	OhGene043877	0.9890903043608126	0.00017788294446377547
alpha-Keto-gamma-(methylthio)butyric acid	OhGene043877	0.9980439094360904	5.735693156154334e-06
L(-)-Malic acid	OhGene043877	0.9918380235380586	9.965492294625334e-05
N-Lauroylsarcosine	OhGene043877	-0.9897359510257472	0.0001574853896397475
Isofraxidin	OhGene043877	-0.9891534115764113	0.00017583467832314474
Glutathione (reduced)	OhGene043877	-0.9947565414919294	4.116870423925412e-05
D-Gluconic acid	OhGene043877	-0.992041388985077	9.475718675172185e-05
Isorhychophylline	OhGene043877	-0.9889290906198486	0.00018316909856020547
14,15-Dehydrocrepenynic acid	OhGene043877	0.9923278466381288	8.806710690738909e-05
Uric acid	OhGene043877	0.9940954063030328	5.219341054270777e-05
Geranylgeraniol	OhGene043877	0.9891898732982747	0.0001746566295314676
SDMA	OhGene043877	0.993429775388148	6.46099659352587e-05
Tangeretin	OhGene043877	-0.9843032182878038	0.00036764967735024897
L-Phenylalanine	OhGene043877	0.9940134860589291	5.365025036149811e-05
Ademetionine	OhGene043877	0.9810882055560923	0.0005331019955484053
Guanosine	OhGene043877	-0.9924506002833312	8.527502100795339e-05
D-(+)-Maltose	OhGene043877	-0.9833960061850182	0.0004112501167112449
Oleoyl ethanolamide	OhGene043877	0.9700188066919995	0.001334833301378944
DL-Norvaline	OhGene043877	0.9702544522446226	0.0013140370221012576
Gentiopicrin	OhGene043877	-0.9902627122454498	0.00014176053985922888
��-Nicotinamide mononucleotide	OhGene043877	-0.9830301550895788	0.00042952000348276466
L-Palmitoylcarnitine	OhGene043877	0.9949361911771719	3.839831619372636e-05
Prunin	OhGene043877	-0.99016790505206	0.00014452990184097138
L-Threonine	OhGene043877	0.9978912949057934	6.665267438268341e-06
10-Gingerol	OhGene043877	0.9948836211917759	3.9199031590237684e-05
9,17-Octadecadiene-12,14-diyne-1,11,16-triol	OhGene043877	0.9775942608146299	0.00074740169001695
Monoolein	OhGene043877	0.9685379179020998	0.0014692223455528139
1,7-Diphenylhept-4-en-3-one	OhGene043877	0.9703656421951321	0.0013042803689262846
isoleucine	OhGene043877	0.9918587231126491	9.915078053379429e-05
beta-Tocopherol	OhGene043877	-0.9819338533005695	0.0004866302192719666
3,4-Dihydroxyphenylpropionic acid	OhGene043877	0.9914436838558494	0.00010950261264982536
Iristectorigenin B	OhGene043877	-0.9902402732121539	0.00014241358240930915
Nortanshinone	OhGene043877	-0.9758126445205401	0.0008704671055373799
Cocamidopropyl betaine	OhGene043877	-0.9891099876541072	0.0001772428171598565
Lancerin	OhGene043877	-0.9757729649346527	0.0008733138223214862
Apigenin	OhGene043877	0.9953379633785692	3.255121447266126e-05
N-Feruloylspermidine	OhGene043877	0.9733826634793683	0.0010532949452412759
Guanine	OhGene043877	-0.9941844923326801	5.0631853531983126e-05
Bakuchiol	OhGene043877	0.9927004255762644	7.973120566793861e-05
m-Cresol	OhGene043877	0.9952632549265981	3.360199224386956e-05
Ferulic acid O-hexoside	OhGene043877	-0.9915299394450737	0.00010730905947823299
L-(-)-Methionine	OhGene043877	0.994689550201882	4.222643591655685e-05
D-(+)-Tryptophan	OhGene043877	0.9955762452842537	2.9311123109692868e-05
Indole-3-acrylic acid	OhGene043877	0.9955465353806652	2.9705857118669294e-05
Methyl palmitate	OhGene043877	-0.9824039161013721	0.0004617091840238321
9-Oxo-10(E),12(E)-octadecadienoic acid	OhGene043877	0.9954560249173856	3.092465298827336e-05
Emodin-3-methyl ether/Physcion	OhGene043877	0.9940644177516577	5.27421462856795e-05
2,3,5,6-Tetramethylpyrazine	OhGene043877	0.9898632070720059	0.00015361105539391423
Stigmasterol	OhGene043877	-0.9873230399940499	0.00024003934506323558
N-Oleoyl Glycine	OhGene043877	0.9604809175185924	0.0023117772010171826
MAG (18:1)	OhGene043877	0.9982461001943448	4.611549150231933e-06
Cuminaldehyde	OhGene043877	-0.9729869345154014	0.0010847027662906645
L-serine	OhGene043877	0.9932118047709722	6.896299305943512e-05
N-Caffeoyl putrescine	OhGene043877	0.9983017106139178	4.3238311663711366e-06
Benzoic Acid	OhGene043877	0.9862299437791442	0.00028311617168143006
Azetidine-2-carboxylic acid	OhGene043877	0.9912189837416294	0.00011532083419245272
Syringetin	OhGene043877	0.9638645444368485	0.0019350644054739721
13-HPODE	OhGene043877	0.9940634394561921	5.2759516272655595e-05
3-Hydroxy-3-Methylpentane-1,5-Dioic Acid	OhGene043877	-0.9962281363677926	2.1313601822381962e-05
cis-Aconitic acid	OhGene043877	-0.9673356826551915	0.0015830107201327984
Stearamide	OhGene043877	0.9518926010709208	0.003415814745777906
Glycitein	OhGene043877	0.9974265887784202	9.925146835485117e-06
Methyl linoleate	OhGene043877	0.9796638829234303	0.0006161314081549457
Schizandrol A	OhGene043877	0.9839141831770232	0.0003860491235688727
PC (14:0e/4:0)	OhGene043877	-0.9870316696103134	0.00025117589834839705
Methionine sulfoxide	OhGene043877	0.9885816271103685	0.0001948244997834746
L-Pyroglutamic acid	OhGene043877	0.9700932209748432	0.001328248605153673
19-Nortestosterone	OhGene043877	0.9909926013372309	0.00012133444632836054
1-Linoleoyl-Rac-Glycerol	OhGene043877	0.9919647191797354	9.658920487323008e-05
Glu-Gln	OhGene043877	0.9788712366944066	0.0006649207579719409
Hexadecanamide	OhGene043877	0.9594671319838926	0.0024310740886252765
PC (16:2e/2:0)	OhGene043877	0.9930690976873421	7.188963901423388e-05
Glutaric Acid	OhGene043877	-0.9890779794896956	0.00017828435122252157
PC (14:1e/4:0)	OhGene043877	0.9897849817283408	0.00015598694623143513
Procyanidin B2	OhGene043877	0.9991822474254196	1.0028054863956014e-06
D-Raffinose	OhGene043877	-0.945231323234117	0.004417269652781387
Coumarin	OhGene043877	-0.9617258662004077	0.002169329909540855
Chikusetsusponin Iva	OhGene043877	0.961561315864519	0.0021879014557575223
L-Glutamic acid	OhGene043877	0.9905658906703293	0.00013308379899127913
Tianshic acid	OhGene043877	0.9566859300239078	0.0027735320359953373
(+)-epipinoresinol-4-O-beta-D-glucoside	OhGene043877	-0.9679895537649134	0.001520602951598452
Dihydrosphingosine	OhGene043877	-0.9488319720988918	0.003860267395851479
Cytidine	OhGene043877	-0.9743835896297249	0.0009758959699937694
Salicylic acid	OhGene043877	-0.985386671993917	0.0003187636997319808
Indole-3-acetamide	OhGene043877	0.9330844142988391	0.006566729602435824
Thymidine 5'-diphosphate	OhGene043877	0.9430606503143135	0.004770833078853301
8-Aminooctanoic acid	OhGene043877	0.9950728482220832	3.6355429164093044e-05
L-5-Hydroxytryptophan	OhGene043877	0.99602521646228	2.3666957645486514e-05
Phe-Pro	OhGene043877	0.991707187788622	0.00010287095016687265
Tetranor-12(S)-HETE	OhGene043877	0.9534836629688882	0.003195329097951335
Skimmin	OhGene043877	-0.9940962497197474	5.217851561199222e-05
H-HoArg-OH	OhGene043877	0.987860892726763	0.00022014249125478964
Methyl linolenate	OhGene043877	0.9725445905012986	0.001120351328988412
4'-Hydroxypropiophenone	OhGene043877	-0.9535414111562664	0.0031874625958579397
Phytosphingosine	OhGene043877	0.9611870742224584	0.0022304300769207274
LPE 18:0	OhGene043877	-0.9946878218206725	4.225390270584678e-05
Quinone	OhGene043877	-0.9371327768116426	0.005804196949035705
L-Leucyl-L-alanine Hydrate	OhGene043877	0.9610250377494692	0.002248969110605709
Lawsone	OhGene043877	-0.9794384379122991	0.0006298202668727388
5'-S-Methyl-5'-thioadenosine	OhGene043877	0.9744566199671856	0.0009703633239309585
Cinnamic acid	OhGene043877	-0.935891188896355	0.006033167818993098
3-Furoic acid	OhGene043877	0.9606107743862173	0.002296710231409351
PC (14:0e/3:0)	OhGene043877	-0.9411845753356541	0.005087152515907368
Tenuifolin	OhGene043877	-0.8976461976564138	0.015178306667824005
MAG (18:3)	OhGene043877	0.9899516448689019	0.0001509468728615218
Fisetin	OhGene043877	0.9638679837628977	0.001934698314194508
Acetophenone	OhGene043877	-0.9734430535094224	0.0010485421828478692
Flavokawain B	OhGene043877	-0.9328298829068064	0.006616207051108968
Dehydrodiisoeugenol	OhGene043877	-0.9068298032430591	0.012616637754611837
LPC 15:0	OhGene043877	-0.932555655599917	0.00666971600753587
D-Proline	OhGene043877	0.9920447114575726	9.467819204516135e-05
DL-Lysine	OhGene043877	0.8610262247749979	0.027628515690366184
Adenosine 5'-monophosphate	OhGene043877	-0.9560366869678543	0.002856673789291372
7-Methoxycoumarin	OhGene043877	-0.9143805676908745	0.010682206145629106
4'-Hydroxychalcone	OhGene043877	-0.9816989069785642	0.0004993302160731507
N', N''-DiFeruloylspermidine	OhGene043877	0.9636217444409574	0.001960995134239389
Canthaxanthin	OhGene043877	-0.9239191740994722	0.008462249083951259
Orotidine	OhGene043877	-0.9428920819418037	0.004798848022368173
Glucose 1-phosphate	OhGene043877	-0.9489903498608862	0.003836613453829918
Avocadyne 1-acetate	OhGene043877	0.9875704510769691	0.00023078038622813878
Biotin	OhGene043877	-0.9620708844509487	0.0021306439589962606
LPE 18:2	OhGene043877	0.9829797161300025	0.0004320697909695289
5-Methoxyindoleacetic acid	OhGene043877	-0.973397791977959	0.0010521033158152726
Inositol	OhGene043877	-0.940037488065882	0.005285456565274004
N-p-Coumaroyl putrescine	OhGene043877	0.9628985459819758	0.002039241427772271
16,16-Dimethyl prostaglandin A1	OhGene043877	-0.9604063434990857	0.0023204518037107506
Indole	OhGene043877	0.9868705431522703	0.0002574423104769358
L-Hisidine	OhGene043877	0.9766977152696903	0.0008081681812603361
Isochlorogenic acid C	OhGene043877	-0.9404740575647206	0.005209546472577684
N6-Acetyl-L-lysine	OhGene043877	0.977402248483293	0.0007602176948978556
Ethyl Coumarin-3-carboxylate	OhGene043877	-0.866017436604991	0.02572440851725682
9-Hydroxy-(10E,12Z,15Z)-Octadecatrienoic Acid	OhGene043877	0.9953655735571776	3.2167093787459724e-05
tert-Butyl N-[1-(aminocarbonyl)-3-methylbutyl]carbamate	OhGene043877	0.9378706508211412	0.005670172659632927
Glucosamine	OhGene043877	-0.8756068316770754	0.02224808167140759
Methylophiopogonanone A	OhGene043877	-0.9460076788326968	0.004294057699988151
Androsin	OhGene043877	-0.9825394697808687	0.0004546435763672071
Epicatechin	OhGene043877	0.9837232773055498	0.00039524144258750506
3-Methoxycinnamic acid	OhGene043877	-0.8699523227119228	0.024268888489469717
Heptamethoxyflavone	OhGene043877	-0.988660089409203	0.00019216123850521332
Santacruzamate A	OhGene043877	0.8796249323585836	0.020863108555444886
Thymidine	OhGene043877	0.8348964919219568	0.03863846040612739
Nicotinamide N-oxide	OhGene043877	-0.8986947874400419	0.01487428430058716
N', N''-Feruloyl, Caffeoylspermidine	OhGene043877	0.8525156784778178	0.031023425807727573
3alpha-Dihydrocadambine	OhGene043877	0.7093308086175385	0.11445375478522458
Orsellinic acid	OhGene043877	0.9214807421171759	0.009005864423698455
Griffonilide	OhGene043877	-0.8697588132684675	0.024339524647844793
Gly-Tyr	OhGene043877	0.778907431730326	0.06791917058485016
Ginkgolic Acid (C13:0)	OhGene043877	0.9107885267494913	0.011583027344889873
9-HpOTrE	OhGene017341	-0.9884567701668366	0.00019910018697618208
Asp-glu	OhGene017341	-0.9877711336524371	0.00022340337425828382
11(Z),14(Z),17(Z)-Eicosatrienoic acid	OhGene017341	-0.9820894250555886	0.0004783102872789455
2-Amino-1,3,4-tetradecanetriol	OhGene017341	0.9882669974096203	0.00020568742245896562
PC (14:0e/2:0)	OhGene017341	-0.9864792254449634	0.000272981141364185
Nandrolone	OhGene017341	-0.982844676806914	0.0004389332211160346
L-Lysine	OhGene017341	-0.9840379458116394	0.00038014729752999804
alpha-Keto-gamma-(methylthio)butyric acid	OhGene017341	-0.9820036141258333	0.00048289061291036957
L(-)-Malic acid	OhGene017341	-0.9860197618316093	0.00029180439064861307
N-Lauroylsarcosine	OhGene017341	0.9839841044631394	0.00038270925481924807
Isofraxidin	OhGene017341	0.968160732928457	0.0015044700392503863
Glutathione (reduced)	OhGene017341	0.9893919581029869	0.00016819896492331014
D-Gluconic acid	OhGene017341	0.9748658412778622	0.0009396499520489818
Isorhychophylline	OhGene017341	0.9843354409659567	0.00036614574230408524
14,15-Dehydrocrepenynic acid	OhGene017341	-0.9826739802677897	0.00044768588239528447
Uric acid	OhGene017341	-0.9888319250395263	0.000186392373393148
Geranylgeraniol	OhGene017341	-0.9840815345980114	0.000378079461138739
SDMA	OhGene017341	-0.979414356125936	0.0006312913244461286
Tangeretin	OhGene017341	0.9633395429139298	0.001991348043024832
L-Phenylalanine	OhGene017341	-0.9894144904798626	0.00016748644858978901
Ademetionine	OhGene017341	-0.9765321228583598	0.0008196495222183465
Guanosine	OhGene017341	0.9891103606208269	0.0001772306988762033
D-(+)-Maltose	OhGene017341	0.9653756748201898	0.0017775112608202908
Oleoyl ethanolamide	OhGene017341	-0.9787150660359083	0.0006747510679978886
DL-Norvaline	OhGene017341	-0.9623185753277912	0.0021030829133735084
Gentiopicrin	OhGene017341	0.9941727824442461	5.0835760810265255e-05
��-Nicotinamide mononucleotide	OhGene017341	0.9596661805917264	0.0024074176107854992
L-Palmitoylcarnitine	OhGene017341	-0.9757675138304494	0.0008737052588093006
Prunin	OhGene017341	0.9917726771435063	0.00010125481310154848
L-Threonine	OhGene017341	-0.9828947655237468	0.00043638116760872617
10-Gingerol	OhGene017341	-0.9794696759424748	0.0006279146025426767
9,17-Octadecadiene-12,14-diyne-1,11,16-triol	OhGene017341	-0.9722719694031395	0.0011426062606182039
Monoolein	OhGene017341	-0.9741565347363798	0.0009931968177665795
1,7-Diphenylhept-4-en-3-one	OhGene017341	-0.9761125398209625	0.0008491009098780309
isoleucine	OhGene017341	-0.9883157445303591	0.00020398516087436952
beta-Tocopherol	OhGene017341	0.9847762965718942	0.00034587758762343783
3,4-Dihydroxyphenylpropionic acid	OhGene017341	-0.9886152719693097	0.00019368024963037293
Iristectorigenin B	OhGene017341	0.9850482530008027	0.0003336608405480332
Nortanshinone	OhGene017341	0.9887275304207321	0.00018988666732603406
Cocamidopropyl betaine	OhGene017341	0.9853345686396011	0.0003210352325569602
Lancerin	OhGene017341	0.9803816814422487	0.0005735423007955772
Apigenin	OhGene017341	-0.9886988286317232	0.000190853038561458
N-Feruloylspermidine	OhGene017341	-0.9744827435400548	0.0009683880354514409
Guanine	OhGene017341	0.9804827225498096	0.0005676688777419081
Bakuchiol	OhGene017341	-0.9893688062845185	0.0001689326388486946
m-Cresol	OhGene017341	-0.97980759498749	0.0006074832731242982
Ferulic acid O-hexoside	OhGene017341	0.9919295571431266	9.743524962370023e-05
L-(-)-Methionine	OhGene017341	-0.9894358788711114	0.00016681150141881142
D-(+)-Tryptophan	OhGene017341	-0.9909776129856518	0.00012173797436125699
Indole-3-acrylic acid	OhGene017341	-0.9909466482656158	0.00012257374570155466
Methyl palmitate	OhGene017341	0.9917761934084178	0.00010116840017298059
9-Oxo-10(E),12(E)-octadecadienoic acid	OhGene017341	-0.9919381659412728	9.722777051642296e-05
Emodin-3-methyl ether/Physcion	OhGene017341	-0.988525788578666	0.0001967309584579488
2,3,5,6-Tetramethylpyrazine	OhGene017341	-0.9821160858605209	0.00047689163208275664
Stigmasterol	OhGene017341	0.9976107703377936	8.555808206893295e-06
N-Oleoyl Glycine	OhGene017341	-0.9658579444853026	0.0017286205772889778
MAG (18:1)	OhGene017341	-0.9787532886544485	0.0006723384901440954
Cuminaldehyde	OhGene017341	0.9651138785634663	0.0018043332750884609
L-serine	OhGene017341	-0.9846533093630478	0.00035147413696041545
N-Caffeoyl putrescine	OhGene017341	-0.9805701213238258	0.0005626126923564911
Benzoic Acid	OhGene017341	-0.9787994970870465	0.0006694275825913851
Azetidine-2-carboxylic acid	OhGene017341	-0.9794879991370642	0.0006267981371281449
Syringetin	OhGene017341	-0.9559727378609071	0.002864928498881751
13-HPODE	OhGene017341	-0.988914355020358	0.00018365612101555162
3-Hydroxy-3-Methylpentane-1,5-Dioic Acid	OhGene017341	0.9917761771528022	0.00010116879957341546
cis-Aconitic acid	OhGene017341	0.9847886457989368	0.000345318103093326
Stearamide	OhGene017341	-0.9683212170470181	0.0014894223873702908
Glycitein	OhGene017341	-0.9880293768858044	0.00021408605649915566
Methyl linoleate	OhGene017341	-0.9701319841078729	0.0013248249558025164
Schizandrol A	OhGene017341	-0.9634381268824149	0.0019807184308913203
PC (14:0e/4:0)	OhGene017341	0.9908458056002625	0.00012531535523483008
Methionine sulfoxide	OhGene017341	-0.9648546299111559	0.0018310898294941688
L-Pyroglutamic acid	OhGene017341	-0.9760803638367288	0.0008513806933888841
19-Nortestosterone	OhGene017341	-0.9806905286908912	0.000555683700306642
1-Linoleoyl-Rac-Glycerol	OhGene017341	-0.9771541924964522	0.0007769344140639197
Glu-Gln	OhGene017341	-0.9749296207619369	0.0009349072062540783
Hexadecanamide	OhGene017341	-0.9690235528982902	0.0014244488382815894
PC (16:2e/2:0)	OhGene017341	-0.9884718460220524	0.00019858146497921838
Glutaric Acid	OhGene017341	0.9928696784272539	7.608097052490365e-05
PC (14:1e/4:0)	OhGene017341	-0.9862219657199139	0.00028344357168008763
Procyanidin B2	OhGene017341	-0.9866734391051303	0.00026521245780824826
D-Raffinose	OhGene017341	0.9306774443540013	0.007041856265651297
Coumarin	OhGene017341	0.9262558483287402	0.007956782139237862
Chikusetsusponin Iva	OhGene017341	-0.951271663378559	0.0035038246661482455
L-Glutamic acid	OhGene017341	-0.9903618519973104	0.0001388931828190846
Tianshic acid	OhGene017341	-0.9725022443732447	0.001123793955016247
(+)-epipinoresinol-4-O-beta-D-glucoside	OhGene017341	0.9420146366950606	0.0049459713745353085
Dihydrosphingosine	OhGene017341	0.9739847812586833	0.0010063839683995854
Cytidine	OhGene017341	0.9919103382377831	9.789923678025409e-05
Salicylic acid	OhGene017341	0.9727673454527482	0.0011023281043013265
Indole-3-acetamide	OhGene017341	-0.9440359499868544	0.004610323341010462
Thymidine 5'-diphosphate	OhGene017341	-0.9555726966756298	0.0029168329423325135
8-Aminooctanoic acid	OhGene017341	-0.9949115626064539	3.877241725516361e-05
L-5-Hydroxytryptophan	OhGene017341	-0.9699249008468006	0.001343165745748841
Phe-Pro	OhGene017341	-0.9909164526449269	0.00012339150330038781
Tetranor-12(S)-HETE	OhGene017341	-0.9654149297353689	0.0017735065581705055
Skimmin	OhGene017341	0.9933747837436693	6.569483373150781e-05
H-HoArg-OH	OhGene017341	-0.9938572214250714	5.6484697961041735e-05
Methyl linolenate	OhGene017341	-0.9313695652162232	0.006903575507274873
4'-Hydroxypropiophenone	OhGene017341	0.8983979040404153	0.014960060352898623
Phytosphingosine	OhGene017341	-0.9526446748169187	0.0033106924413209577
LPE 18:0	OhGene017341	0.994679138690025	4.239202666435384e-05
Quinone	OhGene017341	0.9682504207578373	0.0014960513171109182
L-Leucyl-L-alanine Hydrate	OhGene017341	-0.9632454067249018	0.002001524297868608
Lawsone	OhGene017341	0.9470593268677914	0.004129883501584539
5'-S-Methyl-5'-thioadenosine	OhGene017341	-0.9644336905739088	0.0018749485278245126
Cinnamic acid	OhGene017341	0.9344243585802817	0.0063092540906437965
3-Furoic acid	OhGene017341	-0.9663522581401924	0.0016792083074909155
PC (14:0e/3:0)	OhGene017341	0.9343164532157251	0.006329802284278686
Tenuifolin	OhGene017341	0.8682303204940777	0.024900897814771474
MAG (18:3)	OhGene017341	-0.9679117263428614	0.0015279659967343848
Fisetin	OhGene017341	-0.9365739020985898	0.005906727372596474
Acetophenone	OhGene017341	0.9533585159569646	0.003212409454643932
Flavokawain B	OhGene017341	0.9676225503227163	0.0015554782433395272
Dehydrodiisoeugenol	OhGene017341	0.9073523442971934	0.01247775750301222
LPC 15:0	OhGene017341	0.9128424942918079	0.011063603221448375
D-Proline	OhGene017341	-0.9915502373736903	0.00010679608252186845
DL-Lysine	OhGene017341	-0.8640553510891056	0.026465228386956866
Adenosine 5'-monophosphate	OhGene017341	0.9175974110154567	0.009905515526329354
7-Methoxycoumarin	OhGene017341	0.8724006652960619	0.023383625285532943
4'-Hydroxychalcone	OhGene017341	0.9976511142584765	8.269416628461243e-06
N', N''-DiFeruloylspermidine	OhGene017341	-0.9794437806400642	0.0006294941325038798
Canthaxanthin	OhGene017341	0.8719310343209058	0.02355221814127323
Orotidine	OhGene017341	0.9144735008307374	0.010659369239329438
Glucose 1-phosphate	OhGene017341	0.9863140055814447	0.0002796779273688252
Avocadyne 1-acetate	OhGene017341	-0.9911011944411063	0.00011843076796096974
Biotin	OhGene017341	0.9867790491127655	0.00026103484512450943
LPE 18:2	OhGene017341	-0.9750301122203838	0.0009274586398072314
5-Methoxyindoleacetic acid	OhGene017341	0.9703865544833976	0.0013024493863834949
Inositol	OhGene017341	0.9203305900604877	0.009267982888036267
N-p-Coumaroyl putrescine	OhGene017341	-0.9468579247442389	0.004161081503471817
16,16-Dimethyl prostaglandin A1	OhGene017341	0.9696299680119932	0.00136950253434671
Indole	OhGene017341	-0.9708792625948603	0.0012596785752898763
L-Hisidine	OhGene017341	-0.9976516611216819	8.265568044222803e-06
Isochlorogenic acid C	OhGene017341	0.982850444769627	0.000438638962681963
N6-Acetyl-L-lysine	OhGene017341	-0.950503246198605	0.003614261198028642
Ethyl Coumarin-3-carboxylate	OhGene017341	0.8903949406696722	0.017361546013770757
9-Hydroxy-(10E,12Z,15Z)-Octadecatrienoic Acid	OhGene017341	-0.9883740836516453	0.00020195720575712415
tert-Butyl N-[1-(aminocarbonyl)-3-methylbutyl]carbamate	OhGene017341	-0.9108956872039911	0.01155564249258542
Glucosamine	OhGene017341	0.8683388923639266	0.02486082146630991
Methylophiopogonanone A	OhGene017341	0.973792397343718	0.0010212574610614946
Androsin	OhGene017341	0.9597246229725587	0.002400493526796264
Epicatechin	OhGene017341	-0.9675666862532366	0.001560821137780739
3-Methoxycinnamic acid	OhGene017341	0.8242807586157757	0.043603014058454126
Heptamethoxyflavone	OhGene017341	0.9845821341536161	0.0003547333859133409
Santacruzamate A	OhGene017341	-0.8645324304939033	0.02628417957854878
Thymidine	OhGene017341	-0.8390079823663806	0.03679131446360616
Nicotinamide N-oxide	OhGene017341	0.9515391717085842	0.0034657738564132087
N', N''-Feruloyl, Caffeoylspermidine	OhGene017341	-0.8296197225076083	0.04107113650498761
3alpha-Dihydrocadambine	OhGene017341	-0.7278132335012986	0.10104588895156685
Orsellinic acid	OhGene017341	-0.9283813665625259	0.007510168809731048
[truncated: 75,001 more rows]
