# Supplementary material for: Integrative Analysis of Transcriptome and Metabolome Reveals the Pivotal Role of the NAM Family Genes in Oncidium hybridum Lodd. Pseudobulb Growth
Source: Int J Mol Sci. 2024 Sep 26;25(19):10355. doi: 10.3390/ijms251910355 (PMC11476975; doi:10.3390/ijms251910355)
Supplement: Supplementary file 1 [file ijms-25-10355-s001.zip › Supplementary file/S8-Correlation analysis/Middle.vs.Early_MiddlevsEarly/Middle.vs.Early_neg_MiddlevsEarly_corr.xls]

metabolite	Gene	corr	pvalue
Calceolarioside B	OhGene039449	0.98563865945597	0.00030789115371611956
Isoliquiritin	OhGene039449	0.9956248938261629	2.867045788290903e-05
Arctiin	OhGene039449	0.9831106277147448	0.0004254674899946935
Jionoside B1	OhGene039449	0.9822026486684217	0.00047229995424830085
Agnuside	OhGene039449	0.9786978210802648	0.000675840958609779
Casticin	OhGene039449	0.9880336846729738	0.000213932309243376
Jasmonic acid	OhGene039449	0.995949223435912	2.457995198569481e-05
6-Phosphogluconic acid	OhGene039449	-0.9749839636613088	0.0009308755674348374
Methyl-Hesperidin	OhGene039449	0.9851653362200351	0.0003284685623695091
Histidine	OhGene039449	-0.9828640451562386	0.0004379455135950503
L-arginine	OhGene039449	-0.9821817556742098	0.0004734061905917784
(+)-Catechin	OhGene039449	0.9612572169249447	0.002222428339132285
Medicarpin	OhGene039449	0.9834145303699513	0.0004103355570013731
Notoginsenoside R1	OhGene039449	0.9649279803074527	0.0018234997392909047
Isosakuranin	OhGene039449	0.9941062345506302	5.200234245146422e-05
Myricetin 3-O-galactoside	OhGene039449	0.9930695919629392	7.187939766609605e-05
7-O-Ethylmorroniside	OhGene039449	0.9951694949349247	3.494431180631032e-05
Quercetin 3-O-sophoroside	OhGene039449	0.9812295016185983	0.0005251906942765147
trans,trans-Muconic acid	OhGene039449	-0.9664120172244185	0.0016732826955700771
L-Tryptophan	OhGene039449	-0.9800742996594825	0.0005915947154777426
Sucrose	OhGene039449	0.9905214142215282	0.00013433958746031526
Tenuifoliside B	OhGene039449	0.9884300538286002	0.00020002108397572456
Tubuloside A	OhGene039449	0.9532331152666026	0.0032295693641079763
Secoisolariciresinol diglucoside	OhGene039449	0.9738421321090736	0.00101740202692156
Rhapontigenin	OhGene039449	0.94425508507418	0.00457462977287311
Timosaponin A3	OhGene039449	-0.9697111414890043	0.0013622286990419936
Triethyl citrate	OhGene039449	0.9961540982487529	2.215799813034611e-05
Bergenin	OhGene039449	0.9644050443877971	0.0018779518777762797
Lapachol	OhGene039449	0.9879955333953128	0.00021529586254880962
Hydroxysafflor yellow A	OhGene039449	-0.9629036236400984	0.002038686783744197
Citric acid	OhGene039449	0.9864105533250354	0.0002757547890406445
Polyphyllin VI	OhGene039449	-0.9873359316826671	0.00023955241657876944
Gluconolactone	OhGene039449	-0.9790545808842195	0.0006534713843989702
C-hexosyl-chrysoeriol O-feruloylhexoside	OhGene039449	-0.9701233833741796	0.0013255842149481106
Umbelliferone	OhGene039449	0.975665267482493	0.0008810635487491952
Naringin Dihydrochalcone	OhGene039449	0.9838888946552584	0.00038726061174035304
Carminic acid	OhGene039449	0.9908731957198817	0.00012456770974098556
1-O-b-D-glucopyranosyl sinapate	OhGene039449	0.991892296483976	9.83358050928315e-05
Ganoderic acid C6	OhGene039449	-0.9692886859053627	0.0014002939976020968
Curculigoside	OhGene039449	0.9878146648133035	0.00022181893655047263
Reduced glutathione	OhGene039449	-0.9821134036462853	0.00047703426135193335
Aucubin	OhGene039449	0.963377184786631	0.0019872860711247706
Oleic Acid	OhGene039449	-0.9791823090864658	0.0006455534359945393
Swainsonine	OhGene039449	-0.9823361208531396	0.0004652632631088081
Licoagroside D	OhGene039449	0.9883891163764774	0.00020143628096617425
Brassinolide	OhGene039449	0.9647094095048268	0.001846162760694111
2'-O-acetylpoliumoside	OhGene039449	0.9661065193554209	0.001703684171808263
2-Oxoadipic acid	OhGene039449	-0.9808643606568817	0.0005457555653089063
4',7-Di-O-methylnaringenin	OhGene039449	0.9866188035870411	0.00026738663161787784
Tenuifoliside A	OhGene039449	0.9691311767623314	0.0014146191644076973
Diosmin	OhGene039449	0.992759261642265	7.845262817543052e-05
martynoside	OhGene039449	0.9897785738769846	0.00015618237319281025
Polygalaxanthone III	OhGene039449	0.9651105149566304	0.0018046791805832983
Caffeic acid O-glucoside	OhGene039449	0.9818842883374375	0.0004892959154109096
Rosavin	OhGene039449	0.9894428572148306	0.0001665915816698479
Sec-O-Glucosylhamaudol	OhGene039449	0.9481585309702969	0.003961643910042782
Tricin 5-O-hexoside derivative	OhGene039449	-0.9828432960090466	0.00043900367846410216
Ophiopogonanone C	OhGene039449	0.9907652197254008	0.00012752797366207962
Cistanoside F	OhGene039449	0.9835423697222734	0.0004040515873798445
Madecassic acid	OhGene039449	0.9852542581592898	0.00032455221943434784
Epimedin C	OhGene039449	0.8955253773981432	0.01580225267955796
Gingerglycolipid B	OhGene039449	0.9854550628080426	0.0003157942683438027
Tetrahydroxyxanthone	OhGene039449	0.9765625911145646	0.0008175309763346859
Narirutin	OhGene039449	0.9931726970158952	6.975898170637608e-05
trans-zeatin 9-O-glucoside	OhGene039449	0.9567185495351772	0.0027693867081702303
Ixoside	OhGene039449	0.9864401390897186	0.00027455811721326307
Sebacic acid	OhGene039449	0.981397570396691	0.0005158568917360618
Linoleic acid	OhGene039449	-0.9693478086600426	0.0013949355129876757
Ziyuglycoside I	OhGene039449	-0.9628209854816265	0.002047722793090313
Galloylpaeoniflorin	OhGene039449	0.951660834071109	0.003448535984679341
Hesperetin 5-O-glucoside	OhGene039449	0.9950611677782917	3.652786141616376e-05
8-O-acetyl shanzhiside methyl ester	OhGene039449	0.9833636748121036	0.000412848778102992
16-Hydroxyhexadecanoic acid	OhGene039449	-0.9743094409477656	0.0009815292901662995
Corchorifatty acid F	OhGene039449	0.992207191782826	9.085516958162391e-05
LPE 16:0	OhGene039449	0.9699907049709482	0.0013373241300334985
p-Coumaric Acid	OhGene039449	0.9702024807870542	0.0013186097351509268
Neomangiferin	OhGene039449	0.9858562254826351	0.0002986548311096486
MGMG (18:2)	OhGene039449	0.9869947882551184	0.00025260347708674517
Lactose	OhGene039449	0.874817399956637	0.022525176587093895
Forskolin	OhGene039449	0.9250997426760396	0.008204975780900807
(-)-secoisolariciresinol	OhGene039449	-0.9538621026792102	0.003143951354287013
N-Acetyl-D-alloisoleucine	OhGene039449	0.9937569572313395	5.834171140114966e-05
Parishin B	OhGene039449	-0.9779415602640477	0.0007244956053271782
Isoschaftoside	OhGene039449	-0.9590477051342607	0.0024812953307455426
Akebia saponin D	OhGene039449	-0.9570330380274887	0.0027295777923056377
p-Anisaldehyde	OhGene039449	0.9884547143270176	0.0001991709754381806
Liriopemuscaribaily saponins C	OhGene039449	0.9139683753078026	0.010783781697401977
Poncirin	OhGene039449	0.9872059580959848	0.0002444841499427424
Galangin	OhGene039449	0.9834489144093677	0.000408640662106917
Prim-O-glucosylcimifugin	OhGene039449	0.9941848498713819	5.0625634053442377e-05
Lonicerin	OhGene039449	0.9867756452979303	0.00026116897483267475
Liquiritin apioside	OhGene039449	0.9137967776680629	0.0108262054302553
Denin	OhGene039449	0.9855321487040878	0.00031246388561563125
LPE 18:3	OhGene039449	0.959472163024216	0.0024304747559185007
Salidroside	OhGene039449	0.9600634058412312	0.00236054926243168
Rehmannioside A	OhGene039449	0.9703980221843274	0.0013014458684012075
Aurantio-obtusin ��-D-glucoside	OhGene039449	0.9692533240660647	0.0014035038122008475
Sibirioside A	OhGene039449	0.9124394538419094	0.011164617111718237
Scutellarein	OhGene039449	0.9863362641626696	0.0002787710216783133
Rhein	OhGene039449	0.9850457193984172	0.0003337736457801344
Deoxyarbutin	OhGene039449	0.9884796381531796	0.00019831362168499473
Laricitrin	OhGene039449	0.9869850686305004	0.0002529803683779017
Geniposidic acid	OhGene039449	0.9942055708055433	5.026583936729795e-05
N-Caffeoylagmatine	OhGene039449	0.9864161363634465	0.00027552877050769897
Esculin	OhGene039449	-0.9481107423099109	0.003968886810349754
Isomangiferin	OhGene039449	0.9780622248906963	0.0007166200127367683
Oroxin B	OhGene039449	0.9637385843870899	0.00194849550223585
Nardosinone	OhGene039449	0.9874338304429611	0.00023587077277439553
Ginkgolide B	OhGene039449	0.8635710512646677	0.026649620750974608
Astringin	OhGene039449	-0.9371533306926179	0.0058004428989046255
FAHFA (18:2/2:0)	OhGene039449	-0.9452018507332254	0.004421980785052876
Miyabenol C	OhGene039449	0.9619854792009394	0.00214018822330237
Neohesperidin dihydrochalcone	OhGene039449	0.9752813916195457	0.0009089627468865551
Kojic acid	OhGene039449	-0.9284736349285423	0.007491066161187868
LPA 18:2	OhGene039449	-0.9443032622711411	0.004566800724812167
Selgin C-hexoside	OhGene039449	0.9588253521077653	0.0025081246903844393
Bruceine D	OhGene039449	0.9395617021541824	0.005368797629832465
2-Deoxyribose 1-Phosphate	OhGene039449	-0.8825495366773894	0.019881825255736146
N-Acetyl-L-phenylalanine	OhGene039449	0.980756888664188	0.0005518831644120586
Troxerutin	OhGene039449	0.9610136718273707	0.0022502723579165894
Caesappanin C	OhGene039449	0.9219522723556139	0.008899459856623786
Plantagoside	OhGene039449	0.9748673082846634	0.0009395407293700139
Rehmannioside D	OhGene039449	0.9531925862198974	0.003235125000377318
Parishin E	OhGene039449	0.9909795828478483	0.00012168490208239657
Tricin 5-O-hexoside	OhGene039449	0.9567752866135676	0.0027621837657591584
Hesperidin	OhGene039449	0.9867765221804956	0.00026113441738109214
Octanedioic acid	OhGene039449	0.9727172534063662	0.0011063684600380744
LPE 15:0	OhGene039449	0.9680377729743503	0.0015160498854880188
Catalpol	OhGene039449	0.9698482941642774	0.001349982206922239
D-Glucono-1,5-lactone	OhGene039449	-0.9747355180699283	0.0009493779865816644
Sesamoside	OhGene039449	0.9671478950767635	0.0016011632023451479
Epimedin B	OhGene039449	0.8447048441367785	0.03430228370489732
Vicenin III	OhGene039449	0.974806135290883	0.0009441005672818755
��-Lactose	OhGene039449	0.9837042218576658	0.00039616488651854847
Crocin I	OhGene039449	0.8235636204279072	0.04394847980001187
Limocitrin O-hexoside	OhGene039449	0.9843437545557481	0.00036575821816298143
Pseudolaric Acid B	OhGene039449	-0.9068525580105928	0.012610574550892692
Saikosaponin D	OhGene039449	-0.8788251665817824	0.021135384726252506
Jaceosidin	OhGene039449	-0.8998135760657149	0.0145531777357742
Spinosin	OhGene039449	-0.9683976346412562	0.0014822834532071517
Calceolarioside B	OhGene029840	0.9762773977180713	0.000837467700659289
Isoliquiritin	OhGene029840	0.9907514753089568	0.00012790727619523974
Arctiin	OhGene029840	0.972745900854358	0.0011040568998036179
Jionoside B1	OhGene029840	0.9727337413558854	0.0011050377562128093
Agnuside	OhGene029840	0.9671894241074845	0.0015971399871418821
Casticin	OhGene029840	0.9796398988752097	0.0006175806025103873
Jasmonic acid	OhGene029840	0.9920266242433238	9.510862886631967e-05
6-Phosphogluconic acid	OhGene029840	-0.9635460460911147	0.001969114472209568
Methyl-Hesperidin	OhGene029840	0.9760464527472161	0.0008537866965278604
Histidine	OhGene029840	-0.9731290828491654	0.00107336826113503
L-arginine	OhGene029840	-0.9722787700201483	0.001142048467835014
(+)-Catechin	OhGene029840	0.9488558366156608	0.003856698627578176
Medicarpin	OhGene029840	0.973158714899993	0.0010710129152599918
Notoginsenoside R1	OhGene029840	0.9516918724809904	0.003444145037391538
Isosakuranin	OhGene029840	0.9880926392380476	0.0002118337164693492
Myricetin 3-O-galactoside	OhGene029840	0.9874584582582957	0.00023494907264962967
7-O-Ethylmorroniside	OhGene029840	0.9930190146563068	7.293112833761435e-05
Quercetin 3-O-sophoroside	OhGene029840	0.9752723139304971	0.0009096277111265
trans,trans-Muconic acid	OhGene029840	-0.9586048658591495	0.002534869232170173
L-Tryptophan	OhGene029840	-0.9702025116526193	0.0013186070171084452
Sucrose	OhGene029840	0.9825622613948584	0.00045346090368317743
Tenuifoliside B	OhGene029840	0.9802674553084423	0.0005802183167871412
Tubuloside A	OhGene029840	0.9372926914094618	0.00577502078119621
Secoisolariciresinol diglucoside	OhGene029840	0.9614194434357917	0.002203976222233249
Rhapontigenin	OhGene029840	0.926913669248079	0.007817218212878226
Timosaponin A3	OhGene029840	-0.958606650987629	0.0025346521382331837
Triethyl citrate	OhGene029840	0.9921347358368483	9.255028855260627e-05
Bergenin	OhGene029840	0.9528908006970075	0.003276640815235678
Lapachol	OhGene029840	0.979343925350131	0.000635603430904731
Hydroxysafflor yellow A	OhGene029840	-0.9533603053386429	0.003212164919978371
Citric acid	OhGene029840	0.9859140352634727	0.0002962241746992074
Polyphyllin VI	OhGene029840	-0.9777328719061512	0.0007382171910000738
Gluconolactone	OhGene029840	-0.9696247779075606	0.0013699682638858295
C-hexosyl-chrysoeriol O-feruloylhexoside	OhGene029840	-0.960052935584266	0.0023617788104980473
Umbelliferone	OhGene029840	0.9677991066893172	0.0015386517816400448
Naringin Dihydrochalcone	OhGene029840	0.9747911693669014	0.0009452177941765232
Carminic acid	OhGene029840	0.983517548130606	0.0004052679255394353
1-O-b-D-glucopyranosyl sinapate	OhGene029840	0.9846267513301086	0.00035268852999608503
Ganoderic acid C6	OhGene029840	-0.9566998407031756	0.0027717638761978708
Curculigoside	OhGene029840	0.978859971652539	0.0006656274500224518
Reduced glutathione	OhGene029840	-0.9737866058112341	0.0010217068898312435
Aucubin	OhGene029840	0.9547727368313472	0.0030220016965691963
Oleic Acid	OhGene029840	-0.9684423740236617	0.00147811177232989
Swainsonine	OhGene029840	-0.9745193969023234	0.0009656199186980716
Licoagroside D	OhGene029840	0.97962844532384	0.000618273259846553
Brassinolide	OhGene029840	0.9519948159995858	0.003401432618530016
2'-O-acetylpoliumoside	OhGene029840	0.9590156359401778	0.0024851560570714566
2-Oxoadipic acid	OhGene029840	-0.970122648283927	0.0013256491175375996
4',7-Di-O-methylnaringenin	OhGene029840	0.9772950694326604	0.0007674184547656676
Tenuifoliside A	OhGene029840	0.9558568310205058	0.0028799199343189853
Diosmin	OhGene029840	0.9898002669034411	0.00015552127051341843
martynoside	OhGene029840	0.9832356338835763	0.0004192101949135225
Polygalaxanthone III	OhGene029840	0.9560314410286023	0.0028573505065509945
Caffeic acid O-glucoside	OhGene029840	0.9714575314439409	0.0012103823846421797
Rosavin	OhGene029840	0.983861769529759	0.00038856218366080923
Sec-O-Glucosylhamaudol	OhGene029840	0.9320803889739118	0.006762951261922007
Tricin 5-O-hexoside derivative	OhGene029840	-0.9747573783402967	0.0009477427499877977
Ophiopogonanone C	OhGene029840	0.9911202565073741	0.00011792468354547373
Cistanoside F	OhGene029840	0.9737724530382467	0.0010228055716091544
Madecassic acid	OhGene029840	0.976001944246305	0.0008569496996289053
Epimedin C	OhGene029840	0.875049419480471	0.02244356666945639
Gingerglycolipid B	OhGene029840	0.9762326321128755	0.0008406187166259612
Tetrahydroxyxanthone	OhGene029840	0.9667441241850988	0.0016405401919187318
Narirutin	OhGene029840	0.9870064671287766	0.00025215098331506146
trans-zeatin 9-O-glucoside	OhGene029840	0.9413306561117885	0.005062165231361843
Ixoside	OhGene029840	0.9772223400343435	0.0007723239170689231
Sebacic acid	OhGene029840	0.9745422027229133	0.000963899571194392
Linoleic acid	OhGene029840	-0.9597789648350108	0.0023940640834268167
Ziyuglycoside I	OhGene029840	-0.9508635529607079	0.0035622683577776555
Galloylpaeoniflorin	OhGene029840	0.9356588939489443	0.006076487946467239
Hesperetin 5-O-glucoside	OhGene029840	0.9900441321771274	0.00014818554681457556
8-O-acetyl shanzhiside methyl ester	OhGene029840	0.9764017024338938	0.0008287487662065168
16-Hydroxyhexadecanoic acid	OhGene029840	-0.9646504881637461	0.0018522958179226473
Corchorifatty acid F	OhGene029840	0.9874959871949407	0.00023354800104048872
LPE 16:0	OhGene029840	0.9585859336506684	0.0025371721893514814
p-Coumaric Acid	OhGene029840	0.9582384171009988	0.0025796279866796227
Neomangiferin	OhGene029840	0.9763023927053401	0.0008357108764723499
MGMG (18:2)	OhGene029840	0.9783504380098547	0.0006979816884365995
Lactose	OhGene029840	0.8525781050314146	0.030997846796103137
Forskolin	OhGene029840	0.9053116625517068	0.013024339678482617
(-)-secoisolariciresinol	OhGene029840	-0.9390296528954203	0.005462749766272802
N-Acetyl-D-alloisoleucine	OhGene029840	0.9896431098730107	0.0001603422928476537
Parishin B	OhGene029840	-0.9679902667779814	0.001520535576640412
Isoschaftoside	OhGene029840	-0.949998641086546	0.0036876987437241206
Akebia saponin D	OhGene029840	-0.9489055405666269	0.0038492709607044788
p-Anisaldehyde	OhGene029840	0.9817322022711749	0.0004975205551712178
Liriopemuscaribaily saponins C	OhGene029840	0.9079009338768238	0.012332753872810453
Poncirin	OhGene029840	0.9820199280693094	0.00048201815427240005
Galangin	OhGene029840	0.9821813337204532	0.00047342854533043486
Prim-O-glucosylcimifugin	OhGene029840	0.9895861516970417	0.00016210767297384452
Lonicerin	OhGene029840	0.981187996198247	0.0005275085265559763
Liquiritin apioside	OhGene029840	0.9101989398759995	0.011734257379616617
Denin	OhGene029840	0.9760212526390083	0.0008555768335280148
LPE 18:3	OhGene029840	0.945353502250097	0.004397765803525685
Salidroside	OhGene029840	0.9515892632448408	0.003458671462156434
Rehmannioside A	OhGene029840	0.9569981342989518	0.00273398200591011
Aurantio-obtusin ��-D-glucoside	OhGene029840	0.9561600774714232	0.002840779386758823
Sibirioside A	OhGene029840	0.9077777600260899	0.012365239938607518
Scutellarein	OhGene029840	0.9794151038250862	0.0006312456249394335
Rhein	OhGene029840	0.9764689957883956	0.0008240475842966692
Deoxyarbutin	OhGene029840	0.9824705978655959	0.00045822669197353256
Laricitrin	OhGene029840	0.980554535873923	0.0005635126941037812
Geniposidic acid	OhGene029840	0.9923133636606909	8.839948725485298e-05
N-Caffeoylagmatine	OhGene029840	0.9783517248179805	0.0006978990190670458
Esculin	OhGene029840	-0.9345989945930973	0.006276067679822137
Isomangiferin	OhGene029840	0.977335052630742	0.0007647282689667365
Oroxin B	OhGene029840	0.951443700234092	0.0034793304305662893
Nardosinone	OhGene029840	0.9800177977940245	0.0005949432766771253
Ginkgolide B	OhGene029840	0.8388524012802021	0.03686043823733417
Astringin	OhGene029840	-0.9296086926099041	0.007258012017099748
FAHFA (18:2/2:0)	OhGene029840	-0.9412908580128376	0.005068966769763327
Miyabenol C	OhGene029840	0.9508107165655206	0.0035698695661421334
Neohesperidin dihydrochalcone	OhGene029840	0.9649243490183415	0.0018238751283241816
Kojic acid	OhGene029840	-0.9249216599020218	0.008243536542552707
LPA 18:2	OhGene029840	-0.933647966139482	0.006457828116226916
Selgin C-hexoside	OhGene029840	0.9489592596337806	0.0038412511901521414
Bruceine D	OhGene029840	0.924075360230411	0.008427990660038314
2-Deoxyribose 1-Phosphate	OhGene029840	-0.8632901137637966	0.026756863426019246
N-Acetyl-L-phenylalanine	OhGene029840	0.9735487582140399	0.0010402487417704618
Troxerutin	OhGene029840	0.9473624753418761	0.004083141871491726
Caesappanin C	OhGene029840	0.9216592493871816	0.008965510515010015
Plantagoside	OhGene029840	0.9744562841796497	0.0009703887269076354
Rehmannioside D	OhGene029840	0.9408066125414821	0.005152083092204704
Parishin E	OhGene029840	0.9842481296740362	0.00037022793994222105
Tricin 5-O-hexoside	OhGene029840	0.9437444142137358	0.00465802062712315
Hesperidin	OhGene029840	0.9779959864649186	0.0007209380031199883
Octanedioic acid	OhGene029840	0.9625322632409237	0.0020794477560102096
LPE 15:0	OhGene029840	0.9775345154714923	0.0007513778501506786
Catalpol	OhGene029840	0.9604766633873905	0.0023122716192919704
D-Glucono-1,5-lactone	OhGene029840	-0.9649523272765297	0.0018209838269975288
Sesamoside	OhGene029840	0.9591032890268979	0.002474610740338155
Epimedin B	OhGene029840	0.8175804754695585	0.04688014781390364
Vicenin III	OhGene029840	0.9715592656831458	0.0012018105479976145
��-Lactose	OhGene029840	0.9749079484466463	0.000936517460257154
Crocin I	OhGene029840	0.8163459527729087	0.0474959974480612
Limocitrin O-hexoside	OhGene029840	0.9751110518862871	0.0009214807566692538
Pseudolaric Acid B	OhGene029840	-0.8917445375811434	0.016944531564174848
Saikosaponin D	OhGene029840	-0.8824548166388617	0.019913251930568993
Jaceosidin	OhGene029840	-0.8916674407445229	0.0169682227006419
Spinosin	OhGene029840	-0.9607877564725728	0.002276253690025141
Calceolarioside B	OhGene020002	0.8839284179527103	0.01942702453464101
Isoliquiritin	OhGene020002	0.9243800604112067	0.008361351299136463
Arctiin	OhGene020002	0.8781454145167082	0.021368128661389894
Jionoside B1	OhGene020002	0.8776092843468011	0.02155255583311083
Agnuside	OhGene020002	0.8658832507596019	0.02577475437567376
Casticin	OhGene020002	0.8959854562392975	0.015665869979648202
Jasmonic acid	OhGene020002	0.9250869905844846	0.008207734101591176
6-Phosphogluconic acid	OhGene020002	-0.8733535850847054	0.02304331078242577
Methyl-Hesperidin	OhGene020002	0.8900757343041403	0.017460889914610273
Histidine	OhGene020002	-0.8866943639569743	0.01852993239087682
L-arginine	OhGene020002	-0.8831642010321736	0.019678466272955927
(+)-Catechin	OhGene020002	0.8359574534865873	0.03815774665802148
Medicarpin	OhGene020002	0.8791448856379295	0.021026335598641387
Notoginsenoside R1	OhGene020002	0.8371834888875604	0.037605755381841965
Isosakuranin	OhGene020002	0.9159500779649233	0.010299703402253831
Myricetin 3-O-galactoside	OhGene020002	0.9124513997261158	0.011161616723536012
7-O-Ethylmorroniside	OhGene020002	0.9332813994905561	0.006528562837359049
Quercetin 3-O-sophoroside	OhGene020002	0.9107375687512211	0.011596060668578849
trans,trans-Muconic acid	OhGene020002	-0.8657270370805745	0.025833423887041414
L-Tryptophan	OhGene020002	-0.8853128255336871	0.01897547329161279
Sucrose	OhGene020002	0.8987479535391194	0.014858948547443495
Tenuifoliside B	OhGene020002	0.8930775786404688	0.016537416115132757
Tubuloside A	OhGene020002	0.8176124376886318	0.046864252872874546
Secoisolariciresinol diglucoside	OhGene020002	0.8549376859060575	0.030038333880013195
Rhapontigenin	OhGene020002	0.7942898670332674	0.05912250545302437
Timosaponin A3	OhGene020002	-0.8635281632480557	0.026665979231801792
Triethyl citrate	OhGene020002	0.9265593606168542	0.007892239214965055
Bergenin	OhGene020002	0.8447982853043405	0.03426214210911043
Lapachol	OhGene020002	0.8906887229082742	0.017270355167290103
Hydroxysafflor yellow A	OhGene020002	-0.8632414882651167	0.026775446060766026
Citric acid	OhGene020002	0.947398590900152	0.004077590722816053
Polyphyllin VI	OhGene020002	-0.8887273069976052	0.01788355064495978
Gluconolactone	OhGene020002	-0.8898554312476865	0.01752961166556394
C-hexosyl-chrysoeriol O-feruloylhexoside	OhGene020002	-0.8688164780617165	0.024684898390954006
Umbelliferone	OhGene020002	0.8759120507017613	0.02214138683988397
Naringin Dihydrochalcone	OhGene020002	0.8817746474417538	0.02013961927330049
Carminic acid	OhGene020002	0.9039009990935766	0.01340878896243375
1-O-b-D-glucopyranosyl sinapate	OhGene020002	0.9033738394141575	0.013553841738551828
Ganoderic acid C6	OhGene020002	-0.861336974983728	0.027508084643996834
Curculigoside	OhGene020002	0.8904642295043868	0.017340017783638532
Reduced glutathione	OhGene020002	-0.8965877700875888	0.015488184132723236
Aucubin	OhGene020002	0.8581278829760175	0.028763766849424374
Oleic Acid	OhGene020002	-0.8751555057846454	0.02240629923840521
Swainsonine	OhGene020002	-0.8886498522216462	0.017907975924284343
Licoagroside D	OhGene020002	0.8919928431584487	0.016868337669095516
Brassinolide	OhGene020002	0.8391567619066609	0.03672526956583352
2'-O-acetylpoliumoside	OhGene020002	0.86891529475672	0.024648572572869395
2-Oxoadipic acid	OhGene020002	-0.881266868679913	0.02030941119760468
4',7-Di-O-methylnaringenin	OhGene020002	0.8869158232847196	0.01845898455501535
Tenuifoliside A	OhGene020002	0.8439181177621127	0.03464113234599625
Diosmin	OhGene020002	0.928520499639752	0.007481372673985098
martynoside	OhGene020002	0.902279259630329	0.013857430208785318
Polygalaxanthone III	OhGene020002	0.875409572547504	0.022317167357065036
Caffeic acid O-glucoside	OhGene020002	0.8744241275783521	0.02266382781587048
Rosavin	OhGene020002	0.90682592362851	0.012617671651867026
Sec-O-Glucosylhamaudol	OhGene020002	0.8144542124504677	0.04844694430362579
Tricin 5-O-hexoside derivative	OhGene020002	-0.8970175932830129	0.015361980562724978
Ophiopogonanone C	OhGene020002	0.952031371280196	0.003396296360188083
Cistanoside F	OhGene020002	0.8834000043498706	0.019600717419123663
Madecassic acid	OhGene020002	0.8868540216857361	0.018478770503851414
Epimedin C	OhGene020002	0.7421262512115872	0.09117414898222692
Gingerglycolipid B	OhGene020002	0.884063427604455	0.019382764751124465
Tetrahydroxyxanthone	OhGene020002	0.8681455884760932	0.024932195662618888
Narirutin	OhGene020002	0.9107395369098588	0.0115955571487828
trans-zeatin 9-O-glucoside	OhGene020002	0.8199089159780879	0.045728768892437606
Ixoside	OhGene020002	0.886727163509859	0.018519416328376778
Sebacic acid	OhGene020002	0.8884076018888463	0.017984472533894853
Linoleic acid	OhGene020002	-0.8731403225986827	0.023119266270694945
Ziyuglycoside I	OhGene020002	-0.8591861792531124	0.02834673248666426
Galloylpaeoniflorin	OhGene020002	0.8088983688262237	0.05129025028588783
Hesperetin 5-O-glucoside	OhGene020002	0.922635244132278	0.008746432328223565
8-O-acetyl shanzhiside methyl ester	OhGene020002	0.9035906792287409	0.013494085086468783
16-Hydroxyhexadecanoic acid	OhGene020002	-0.8826910686043101	0.019834911370767053
Corchorifatty acid F	OhGene020002	0.9151754781599639	0.01048763457929192
LPE 16:0	OhGene020002	0.8533539416731384	0.03068078302172708
p-Coumaric Acid	OhGene020002	0.8545233303126041	0.030205797191541272
Neomangiferin	OhGene020002	0.8847554149978746	0.019156671776908232
MGMG (18:2)	OhGene020002	0.8890606582657288	0.017778611259875485
Lactose	OhGene020002	0.6897851714561458	0.12942337077282937
Forskolin	OhGene020002	0.7617236794124704	0.07839926630546279
(-)-secoisolariciresinol	OhGene020002	-0.8359367684695105	0.03816709191378433
N-Acetyl-D-alloisoleucine	OhGene020002	0.9230409769455027	0.008656134578815991
Parishin B	OhGene020002	-0.8814393624129058	0.02025165597916792
Isoschaftoside	OhGene020002	-0.8737843698376724	0.022890246136398174
Akebia saponin D	OhGene020002	-0.8573671232296874	0.029065334872593496
p-Anisaldehyde	OhGene020002	0.9050569405869702	0.013093359667329746
Liriopemuscaribaily saponins C	OhGene020002	0.8178095142472934	0.04676630126388951
Poncirin	OhGene020002	0.9058350604320611	0.012883071818559712
Galangin	OhGene020002	0.9422088455525803	0.004913220343128704
Prim-O-glucosylcimifugin	OhGene020002	0.9259623914845322	0.00801943013866341
Lonicerin	OhGene020002	0.9021453793019915	0.013894785416821686
Liquiritin apioside	OhGene020002	0.8306334415654104	0.040598404174614786
Denin	OhGene020002	0.8842430851600407	0.019323943156221917
LPE 18:3	OhGene020002	0.8270606091202684	0.04227591087916672
Salidroside	OhGene020002	0.8551575018483566	0.02994967322722333
Rehmannioside A	OhGene020002	0.8473051946301002	0.03319346196979143
Aurantio-obtusin ��-D-glucoside	OhGene020002	0.8471876984903584	0.03324319340780702
Sibirioside A	OhGene020002	0.863693954149793	0.026602769145108472
Scutellarein	OhGene020002	0.8958324329630796	0.01571116804334839
Rhein	OhGene020002	0.8867873753069236	0.018500118910008315
Deoxyarbutin	OhGene020002	0.9089867834429104	0.012048158688793028
Laricitrin	OhGene020002	0.8992011615432078	0.014728530198187298
Geniposidic acid	OhGene020002	0.9382652388925248	0.005599129927574531
N-Caffeoylagmatine	OhGene020002	0.8924674581642517	0.016723158629825086
Esculin	OhGene020002	-0.8397063699923197	0.036481775634146
Isomangiferin	OhGene020002	0.922418532563817	0.008794849204329432
Oroxin B	OhGene020002	0.8427234417448966	0.03515868381554283
Nardosinone	OhGene020002	0.8947843380194309	0.016023116948656012
Ginkgolide B	OhGene020002	0.6794192144740497	0.13768468940823708
Astringin	OhGene020002	-0.8595281830909409	0.02821257880060503
FAHFA (18:2/2:0)	OhGene020002	-0.8921307431482095	0.016826093574683974
Miyabenol C	OhGene020002	0.8531510750730242	0.030763540469295428
Neohesperidin dihydrochalcone	OhGene020002	0.8675170118059915	0.025164959616483004
Kojic acid	OhGene020002	-0.8531182320927508	0.030776948349771745
LPA 18:2	OhGene020002	-0.8547569709895165	0.03011131633339083
Selgin C-hexoside	OhGene020002	0.8437610014477956	0.034708991226766
Bruceine D	OhGene020002	0.8023587037456509	0.05473298271868474
2-Deoxyribose 1-Phosphate	OhGene020002	-0.7508282106064341	0.0853947587479857
N-Acetyl-L-phenylalanine	OhGene020002	0.8882389989264613	0.018037805455823647
Troxerutin	OhGene020002	0.8416940349018966	0.03560753250840792
Caesappanin C	OhGene020002	0.8984731837811185	0.014938287919233269
Plantagoside	OhGene020002	0.9314483290632969	0.006887923865992188
Rehmannioside D	OhGene020002	0.8273551454562555	0.04213642121529079
Parishin E	OhGene020002	0.9161426760541097	0.010253231688944356
Tricin 5-O-hexoside	OhGene020002	0.8391646237951969	0.03672178113584448
Hesperidin	OhGene020002	0.8886147116924463	0.017919062726142954
Octanedioic acid	OhGene020002	0.8683868449248358	0.024843130860658647
LPE 15:0	OhGene020002	0.9881623557042809	0.00020936533021113357
Catalpol	OhGene020002	0.8715011792458989	0.02370703754802852
D-Glucono-1,5-lactone	OhGene020002	-0.8877347921189973	0.01819774937371446
Sesamoside	OhGene020002	0.8756599006336752	0.022229512880017465
Epimedin B	OhGene020002	0.64821089173148	0.16386543305990617
Vicenin III	OhGene020002	0.9026550097142072	0.013752847842520772
��-Lactose	OhGene020002	0.8911444056177767	0.017129366259220895
Crocin I	OhGene020002	0.7703197317183529	0.07307137391629998
Limocitrin O-hexoside	OhGene020002	0.8903055676715128	0.017389333386992906
Pseudolaric Acid B	OhGene020002	-0.7965266260485289	0.05789007817376363
Saikosaponin D	OhGene020002	-0.860783822973829	0.027722631535410398
Jaceosidin	OhGene020002	-0.8172428074926223	0.047048224513827265
Spinosin	OhGene020002	-0.8779997897195007	0.02141814826799857
Calceolarioside B	novel.5563	0.9877000338670445	0.0002260033244933741
Isoliquiritin	novel.5563	0.9873501678497782	0.00023901527811975292
Arctiin	novel.5563	0.9799617136581437	0.0005982763634688454
Jionoside B1	novel.5563	0.9888007606628444	0.0001874321217129408
Agnuside	novel.5563	0.978299927871956	0.000701230488096739
Casticin	novel.5563	0.980736728944973	0.0005530363718270097
Jasmonic acid	novel.5563	0.9969563508386889	1.3881602446843514e-05
6-Phosphogluconic acid	novel.5563	-0.9720920547254815	0.0011574120150044363
Methyl-Hesperidin	novel.5563	0.9761575418985937	0.0008459174371312144
Histidine	novel.5563	-0.9798785649587535	0.0006032349178644613
L-arginine	novel.5563	-0.9797873240286024	0.0006086994375623897
(+)-Catechin	novel.5563	0.9766152996489206	0.0008138724217639144
Medicarpin	novel.5563	0.9799859068931833	0.0005968374225085309
Notoginsenoside R1	novel.5563	0.9743984845180633	0.0009747662945902074
Isosakuranin	novel.5563	0.9865688147648564	0.00026938363423708325
Myricetin 3-O-galactoside	novel.5563	0.9968794947859567	1.4591136144178963e-05
7-O-Ethylmorroniside	novel.5563	0.9981926203635105	4.896979713321537e-06
Quercetin 3-O-sophoroside	novel.5563	0.9601730638134574	0.002347690827689421
trans,trans-Muconic acid	novel.5563	-0.9694437787690598	0.0013862590769744341
L-Tryptophan	novel.5563	-0.9746630958957487	0.0009548054412501768
Sucrose	novel.5563	0.9885132429961514	0.00019716056625346782
Tenuifoliside B	novel.5563	0.9908254783016381	0.0001258716543658292
Tubuloside A	novel.5563	0.9472700185275365	0.00409736985569341
Secoisolariciresinol diglucoside	novel.5563	0.9742878093244762	0.000983175744042902
Rhapontigenin	novel.5563	0.9527421498005321	0.0032971860256911442
Timosaponin A3	novel.5563	-0.9678255460861396	0.0015361398022762562
Triethyl citrate	novel.5563	0.9929289485550273	7.48228773383925e-05
Bergenin	novel.5563	0.9800298894855283	0.0005942258778435494
Lapachol	novel.5563	0.9893308028838017	0.0001701404038757805
Hydroxysafflor yellow A	novel.5563	-0.9621141861611938	0.0021258129201192433
Citric acid	novel.5563	0.9644316291865572	0.0018751645704268346
Polyphyllin VI	novel.5563	-0.9855851715263927	0.0003101833108857326
Gluconolactone	novel.5563	-0.9725796306194783	0.0011175066176151043
C-hexosyl-chrysoeriol O-feruloylhexoside	novel.5563	-0.9685112250752237	0.0014717031830632657
Umbelliferone	novel.5563	0.9895294539573501	0.00016387454644416295
Naringin Dihydrochalcone	novel.5563	0.9897561020575856	0.00015686868334316523
Carminic acid	novel.5563	0.984771174200242	0.00034610979003279444
1-O-b-D-glucopyranosyl sinapate	novel.5563	0.9907148916856858	0.0001289196049937288
Ganoderic acid C6	novel.5563	-0.966416544712518	0.0016728341792538151
Curculigoside	novel.5563	0.9854638053901779	0.00031541567470956956
Reduced glutathione	novel.5563	-0.9794356737209395	0.0006299890334167275
Aucubin	novel.5563	0.9839544843669726	0.00038412233012421055
Oleic Acid	novel.5563	-0.9774998658855331	0.0007536886384097182
Swainsonine	novel.5563	-0.9827278807182038	0.0004449127946961269
Licoagroside D	novel.5563	0.9863838271181624	0.00027683802557981475
Brassinolide	novel.5563	0.9769562178599682	0.0007904055356735788
2'-O-acetylpoliumoside	novel.5563	0.9864159505830953	0.00027553628998297676
2-Oxoadipic acid	novel.5563	-0.9778315787681924	0.0007317111375948286
4',7-Di-O-methylnaringenin	novel.5563	0.984740625185951	0.0003474962181548327
Tenuifoliside A	novel.5563	0.9733170168684049	0.0010584734868394929
Diosmin	novel.5563	0.9855538137147288	0.0003115310433751671
martynoside	novel.5563	0.99549550223652	3.0390050895632332e-05
Polygalaxanthone III	novel.5563	0.9439527154052936	0.004623916551063702
Caffeic acid O-glucoside	novel.5563	0.9826122069656483	0.00045087454769130055
Rosavin	novel.5563	0.9972690081197888	1.1177290673563942e-05
Sec-O-Glucosylhamaudol	novel.5563	0.9370729350844074	0.005815133464860566
Tricin 5-O-hexoside derivative	novel.5563	-0.9773115528743712	0.0007663088330357866
Ophiopogonanone C	novel.5563	0.9758568858449719	0.0008672985522187175
Cistanoside F	novel.5563	0.9771536552134001	0.000776970817845626
Madecassic acid	novel.5563	0.9799190244618401	0.0006008195855467557
Epimedin C	novel.5563	0.875809604631501	0.0221771714278724
Gingerglycolipid B	novel.5563	0.9880824304128308	0.00021219638024083524
Tetrahydroxyxanthone	novel.5563	0.9853975443678193	0.00031829071243880613
Narirutin	novel.5563	0.9919547276769407	9.682923934386862e-05
trans-zeatin 9-O-glucoside	novel.5563	0.9593554372501152	0.0024443987095305636
Ixoside	novel.5563	0.9856214368855926	0.0003086282816602521
Sebacic acid	novel.5563	0.9925269922213362	8.356009967193705e-05
Linoleic acid	novel.5563	-0.9715255092943187	0.0012046514209982072
Ziyuglycoside I	novel.5563	-0.9607297217517738	0.00228295170739998
Galloylpaeoniflorin	novel.5563	0.9605511231650317	0.0023036253804004235
Hesperetin 5-O-glucoside	novel.5563	0.9866434847107721	0.00026640337321268603
8-O-acetyl shanzhiside methyl ester	novel.5563	0.9673453921984583	0.001582074929626208
16-Hydroxyhexadecanoic acid	novel.5563	-0.9738279726898509	0.0010184989279044374
Corchorifatty acid F	novel.5563	0.9965790628926079	1.7534198749418648e-05
LPE 16:0	novel.5563	0.9768544587505218	0.0007973744002862309
p-Coumaric Acid	novel.5563	0.9655872984649899	0.001755974694348223
Neomangiferin	novel.5563	0.985098106322105	0.0003314450475776337
MGMG (18:2)	novel.5563	0.9876256605773284	0.00022873900833777797
Lactose	novel.5563	0.9024154924876675	0.013819468403079046
Forskolin	novel.5563	0.9349073825514033	0.006217672969632124
(-)-secoisolariciresinol	novel.5563	-0.9440643994973029	0.0046056816923920425
N-Acetyl-D-alloisoleucine	novel.5563	0.9889593044592908	0.00018217252343352038
Parishin B	novel.5563	-0.9735595447355746	0.0010394042814898898
Isoschaftoside	novel.5563	-0.9595406186958126	0.0024223270778035402
Akebia saponin D	novel.5563	-0.9591663167114473	0.0024670417050861424
p-Anisaldehyde	novel.5563	0.9810630991908902	0.0005345138732456029
Liriopemuscaribaily saponins C	novel.5563	0.9515729481455131	0.0034609839659485945
Poncirin	novel.5563	0.9967717869178236	1.5615218371036706e-05
Galangin	novel.5563	0.9593058757470422	0.002450322649139468
Prim-O-glucosylcimifugin	novel.5563	0.9850346780966456	0.0003342654663271651
Lonicerin	novel.5563	0.9929334246065573	7.472829170888434e-05
Liquiritin apioside	novel.5563	0.9515736850664859	0.003460879498311012
Denin	novel.5563	0.9859648398965035	0.00029409621564311755
LPE 18:3	novel.5563	0.9651054064051156	0.0018052045947813977
Salidroside	novel.5563	0.9822709920318689	0.0004686903145885566
Rehmannioside A	novel.5563	0.9694724022697336	0.0013836764782332778
Aurantio-obtusin ��-D-glucoside	novel.5563	0.9742260223268739	0.000987886087697352
Sibirioside A	novel.5563	0.8675493309687099	0.025152966644376704
Scutellarein	novel.5563	0.9888135342503974	0.00018700560347898612
Rhein	novel.5563	0.9864984236927202	0.00027220822569862707
Deoxyarbutin	novel.5563	0.9802505253753272	0.0005812110621240357
Laricitrin	novel.5563	0.9890041410848546	0.0001806986212466598
Geniposidic acid	novel.5563	0.9843941341039595	0.0003634142254558447
N-Caffeoylagmatine	novel.5563	0.9858384903387091	0.0002994025000905307
Esculin	novel.5563	-0.943026706753152	0.004776467809475077
Isomangiferin	novel.5563	0.9862646824791302	0.00028169277582582784
Oroxin B	novel.5563	0.978986704711539	0.0006576985679175039
Nardosinone	novel.5563	0.9916258445435465	0.00010489609439234524
Ginkgolide B	novel.5563	0.8601168387845494	0.027982380381731554
Astringin	novel.5563	-0.928989840629264	0.007384631769711471
FAHFA (18:2/2:0)	novel.5563	-0.9217395147266965	0.008947394196626393
Miyabenol C	novel.5563	0.9495872771601971	0.003748103414872598
Neohesperidin dihydrochalcone	novel.5563	0.9868708003696103	0.0002574322457126817
Kojic acid	novel.5563	-0.9261437148815336	0.007980692460181009
LPA 18:2	novel.5563	-0.9386840314983043	0.005524208760984064
Selgin C-hexoside	novel.5563	0.973133058225949	0.001073052123751406
Bruceine D	novel.5563	0.932341916189026	0.006711568083651017
2-Deoxyribose 1-Phosphate	novel.5563	-0.8812938080301341	0.02030038604524948
N-Acetyl-L-phenylalanine	novel.5563	0.9826612699489056	0.00044834105494711424
Troxerutin	novel.5563	0.9490434333570341	0.0038287013370280495
Caesappanin C	novel.5563	0.8767932979694752	0.02183470495801523
Plantagoside	novel.5563	0.9533736556830807	0.003210340767621237
Rehmannioside D	novel.5563	0.9723445680609728	0.0011366586195555013
Parishin E	novel.5563	0.9800196358707512	0.0005948341960652689
Tricin 5-O-hexoside	novel.5563	0.9428143795018908	0.004811788717035457
Hesperidin	novel.5563	0.9914047173928289	0.00011050081970624674
Octanedioic acid	novel.5563	0.9812393563790225	0.0005246411091386961
LPE 15:0	novel.5563	0.945005568357429	0.004453419031397998
Catalpol	novel.5563	0.9636297005352944	0.0019601427326096624
D-Glucono-1,5-lactone	novel.5563	-0.9587416666968567	0.0025182591001160705
Sesamoside	novel.5563	0.9811934628357475	0.0005272029572173633
Epimedin B	novel.5563	0.8371987437914137	0.03759891101672822
Vicenin III	novel.5563	0.9732110542274319	0.0010668589118792537
��-Lactose	novel.5563	0.9858992896383415	0.00029684322670390026
Crocin I	novel.5563	0.7653021123146544	0.07616070429526965
Limocitrin O-hexoside	novel.5563	0.9864306064687554	0.0002749434055718819
Pseudolaric Acid B	novel.5563	-0.8997584768225046	0.014568912848692845
Saikosaponin D	novel.5563	-0.8767840771148361	0.021837903325749336
Jaceosidin	novel.5563	-0.8941908617593473	0.01620106359832718
Spinosin	novel.5563	-0.9597836526644523	0.0023935098424814347
Calceolarioside B	OhGene014063	0.8622735339655243	0.027146631463098692
Isoliquiritin	OhGene014063	0.916019879395455	0.010282849338862315
Arctiin	OhGene014063	0.8677157243164717	0.02509126454801482
Jionoside B1	OhGene014063	0.847927969879837	0.03293045205832931
Agnuside	OhGene014063	0.852000515703918	0.031234891971768226
Casticin	OhGene014063	0.8906715660180222	0.017275674374941822
Jasmonic acid	OhGene014063	0.8981811050402166	0.015022848366222306
6-Phosphogluconic acid	OhGene014063	-0.8592639406182412	0.028316203495725997
Methyl-Hesperidin	OhGene014063	0.8888846415749747	0.01783398460367331
Histidine	OhGene014063	-0.8709260537299272	0.023914934040504043
L-arginine	OhGene014063	-0.8670481847439675	0.025339237316578264
(+)-Catechin	OhGene014063	0.7948113813930192	0.058834090320047744
Medicarpin	OhGene014063	0.8690768197548218	0.024589249484612073
Notoginsenoside R1	OhGene014063	0.8081886658451185	0.05165886008404012
Isosakuranin	OhGene014063	0.9075398603881613	0.01242810092580903
Myricetin 3-O-galactoside	OhGene014063	0.881695835530353	0.02016592782777248
7-O-Ethylmorroniside	OhGene014063	0.9008214668236443	0.014266793222879636
Quercetin 3-O-sophoroside	OhGene014063	0.9270800609497876	0.00778210703222051
trans,trans-Muconic acid	OhGene014063	-0.8458765393289577	0.033800534181948796
L-Tryptophan	OhGene014063	-0.8735946746696293	0.022957587906552848
Sucrose	OhGene014063	0.8828311539984485	0.01978852920489865
Tenuifoliside B	OhGene014063	0.8693539757747073	0.02448761723717081
Tubuloside A	OhGene014063	0.8215060862462866	0.04494670093051024
Secoisolariciresinol diglucoside	OhGene014063	0.8413077875359425	0.03577663713086905
Rhapontigenin	OhGene014063	0.7732352521712578	0.07130299941246816
Timosaponin A3	OhGene014063	-0.8473229347678564	0.03318595632482506
Triethyl citrate	OhGene014063	0.9067569056131679	0.012636071440301249
Bergenin	OhGene014063	0.8022528944600644	0.05478953334902364
Lapachol	OhGene014063	0.8693466046510722	0.024490317612264983
Hydroxysafflor yellow A	OhGene014063	-0.8429517757355556	0.03505948704935132
Citric acid	OhGene014063	0.9589649499586825	0.0024912640435863494
Polyphyllin VI	OhGene014063	-0.8727687212638477	0.023251900295148925
Gluconolactone	OhGene014063	-0.8788123214723169	0.021139771542086353
C-hexosyl-chrysoeriol O-feruloylhexoside	OhGene014063	-0.8507774597167264	0.03173965329348213
Umbelliferone	OhGene014063	0.8308563026265114	0.04049481959474645
Naringin Dihydrochalcone	OhGene014063	0.8527305523541344	0.030935424055078563
Carminic acid	OhGene014063	0.8951162640234612	0.015924005196689822
1-O-b-D-glucopyranosyl sinapate	OhGene014063	0.8847214631084717	0.01916773523235367
Ganoderic acid C6	OhGene014063	-0.8483306101207609	0.03276093446082853
Curculigoside	OhGene014063	0.8764383967844287	0.021957968161703853
Reduced glutathione	OhGene014063	-0.8770103266207965	0.021759490464379427
Aucubin	OhGene014063	0.8017785113999887	0.05504340238017317
Oleic Acid	OhGene014063	-0.8588664051852812	0.028472439104266497
Swainsonine	OhGene014063	-0.8666474710628184	0.025488648319260548
Licoagroside D	OhGene014063	0.8770325766013463	0.021751786407277755
Brassinolide	OhGene014063	0.8038298344390227	0.0539495186484249
2'-O-acetylpoliumoside	OhGene014063	0.8112199748118332	0.05009298523251155
2-Oxoadipic acid	OhGene014063	-0.8674579359780752	0.025186888458858775
4',7-Di-O-methylnaringenin	OhGene014063	0.8725971641773997	0.023313255408589795
Tenuifoliside A	OhGene014063	0.8245966197326229	0.04345125818712685
Diosmin	OhGene014063	0.9174422655868018	0.00994232160979807
martynoside	OhGene014063	0.87008241417934	0.02422145653347009
Polygalaxanthone III	OhGene014063	0.8991475462802359	0.014743930014818237
Caffeic acid O-glucoside	OhGene014063	0.8574088496898814	0.02904875574987231
Rosavin	OhGene014063	0.8693536440150296	0.024487738772660833
Sec-O-Glucosylhamaudol	OhGene014063	0.8280744967193399	0.04179664845224818
Tricin 5-O-hexoside derivative	OhGene014063	-0.8830597342816686	0.019712958047173774
Ophiopogonanone C	OhGene014063	0.9508565314694983	0.0035632780325568734
Cistanoside F	OhGene014063	0.8787693421742433	0.02115445284097194
Madecassic acid	OhGene014063	0.8794616833296691	0.020918548799227537
Epimedin C	OhGene014063	0.7802857105094404	0.06710826916609544
Gingerglycolipid B	OhGene014063	0.8615259738260326	0.02743496028923192
Tetrahydroxyxanthone	OhGene014063	0.8364198794809222	0.03794910802884495
Narirutin	OhGene014063	0.8916083121931604	0.016986403124575607
trans-zeatin 9-O-glucoside	OhGene014063	0.8076068997077676	0.05196193215193592
Ixoside	OhGene014063	0.870684008645497	0.024002686974946723
Sebacic acid	OhGene014063	0.8480418229998583	0.03288247635492002
Linoleic acid	OhGene014063	-0.8458242011148884	0.03382287243142576
Ziyuglycoside I	OhGene014063	-0.8422764099964922	0.03535327261729056
Galloylpaeoniflorin	OhGene014063	0.7852483233841336	0.06422543465748994
Hesperetin 5-O-glucoside	OhGene014063	0.9140286283041297	0.010768904623596193
8-O-acetyl shanzhiside methyl ester	OhGene014063	0.9134625483933345	0.010909067967921418
16-Hydroxyhexadecanoic acid	OhGene014063	-0.8602407582359395	0.0279340346142611
Corchorifatty acid F	OhGene014063	0.8839752018088298	0.019411682059253095
LPE 16:0	OhGene014063	0.8284384045604943	0.04162525264030164
p-Coumaric Acid	OhGene014063	0.8513712004141554	0.03149413635965099
Neomangiferin	OhGene014063	0.868920097419545	0.024646807723683512
MGMG (18:2)	OhGene014063	0.8696311906311767	0.02438616381781608
Lactose	OhGene014063	0.643316733352503	0.1681452798775774
Forskolin	OhGene014063	0.7429998836201921	0.09058628169869211
(-)-secoisolariciresinol	OhGene014063	-0.8385893894442058	0.03697743139390321
N-Acetyl-D-alloisoleucine	OhGene014063	0.9087743745111971	0.012103577057196318
Parishin B	OhGene014063	-0.8678595709103543	0.025037981339296723
Isoschaftoside	OhGene014063	-0.8467212055863581	0.033440987428679396
Akebia saponin D	OhGene014063	-0.8334633195838674	0.03929229594198687
p-Anisaldehyde	OhGene014063	0.8992925636770619	0.014702294804317258
Liriopemuscaribaily saponins C	OhGene014063	0.7275789348068958	0.10121123063649584
Poncirin	OhGene014063	0.8654456711252674	0.02593925698593451
Galangin	OhGene014063	0.9582866710726698	0.0025737120813779536
Prim-O-glucosylcimifugin	OhGene014063	0.9194502532579161	0.009471078631946496
Lonicerin	OhGene014063	0.8698941131416348	0.024290126274004217
Liquiritin apioside	OhGene014063	0.7379965107617588	0.09397601928183034
Denin	OhGene014063	0.8663064938938685	0.025616114601718674
LPE 18:3	OhGene014063	0.8080115195182778	0.051751057901587016
Salidroside	OhGene014063	0.7961935192872789	0.05807285916275722
Rehmannioside A	OhGene014063	0.8373989743530319	0.03750912844866135
Aurantio-obtusin ��-D-glucoside	OhGene014063	0.82631515497789	0.04262991262613419
Sibirioside A	OhGene014063	0.9262645198839151	0.007954934550749774
Scutellarein	OhGene014063	0.872403064791953	0.023382765372242577
Rhein	OhGene014063	0.8668462024830114	0.025414496682648453
Deoxyarbutin	OhGene014063	0.9041518660774324	0.013340025241947395
Laricitrin	OhGene014063	0.8760867565855273	0.0220804253944895
Geniposidic acid	OhGene014063	0.9302614012115817	0.007125622374581626
N-Caffeoylagmatine	OhGene014063	0.8757749937640783	0.02218926729517914
Esculin	OhGene014063	-0.8295658618468087	0.04109632518081482
Isomangiferin	OhGene014063	0.881983193950771	0.020070082703952982
Oroxin B	OhGene014063	0.8006406849315035	0.05565452284109911
Nardosinone	OhGene014063	0.8678183215505024	0.025053255290237466
Ginkgolide B	OhGene014063	0.6963840757232913	0.12427988708653648
Astringin	OhGene014063	-0.8464104960500881	0.03357303568132291
FAHFA (18:2/2:0)	OhGene014063	-0.9046854872427321	0.013194325185371914
Miyabenol C	OhGene014063	0.8615558319655294	0.02742341650820323
Neohesperidin dihydrochalcone	OhGene014063	0.828861465555121	0.04142641020533339
Kojic acid	OhGene014063	-0.8332118815047234	0.03940753571058569
LPA 18:2	OhGene014063	-0.8402580850870939	0.036238113560103945
Selgin C-hexoside	OhGene014063	0.8020418871918973	0.05490238833696429
Bruceine D	OhGene014063	0.809803445075192	0.050821939794279125
2-Deoxyribose 1-Phosphate	OhGene014063	-0.7450515124633514	0.08921243282782275
N-Acetyl-L-phenylalanine	OhGene014063	0.8677119612360835	0.025092659179589482
Troxerutin	OhGene014063	0.8537440289881401	0.030521946810280254
Caesappanin C	OhGene014063	0.9550088882348565	0.002990764699476627
Plantagoside	OhGene014063	0.9456556283549773	0.0043497181863051395
Rehmannioside D	OhGene014063	0.7805290697023213	0.06696555203116109
Parishin E	OhGene014063	0.9119347084273233	0.01129174837990886
Tricin 5-O-hexoside	OhGene014063	0.8539430582732128	0.030441055974931654
Hesperidin	OhGene014063	0.8610518475352089	0.027618576168996788
Octanedioic acid	OhGene014063	0.8367033675772115	0.03782146837387368
LPE 15:0	OhGene014063	0.9894189090327754	0.0001673469023317181
Catalpol	OhGene014063	0.869593266292438	0.024400031301982088
D-Glucono-1,5-lactone	OhGene014063	-0.8959607333364565	0.0156731842089204
Sesamoside	OhGene014063	0.8298427664830954	0.040966903798081586
Epimedin B	OhGene014063	0.6741475637215881	0.14197024041958414
Vicenin III	OhGene014063	0.885667810119908	0.01886050786644509
��-Lactose	OhGene014063	0.8677543221645169	0.025076961965122574
Crocin I	OhGene014063	0.8649731819817249	0.026117441592987095
Limocitrin O-hexoside	OhGene014063	0.8661811791562707	0.025663036502374642
Pseudolaric Acid B	OhGene014063	-0.7899910307319629	0.06152455741711299
Saikosaponin D	OhGene014063	-0.8419351648971446	0.03550215333249055
Jaceosidin	OhGene014063	-0.8002170887749833	0.0558828286196679
Spinosin	OhGene014063	-0.8728760005495049	0.023213572443673336
Calceolarioside B	OhGene001637	0.949684494746057	0.0037337844772664104
Isoliquiritin	OhGene001637	0.9284479675815839	0.007496377782776393
Arctiin	OhGene001637	0.9606289043291139	0.0022946105250119934
Jionoside B1	OhGene001637	0.9443503859997611	0.004559149232105464
Agnuside	OhGene001637	0.9645537060210869	0.0018623915687654305
Casticin	OhGene001637	0.9518813677057396	0.003417397153460871
Jasmonic acid	OhGene001637	0.9139163422946935	0.010796637184190236
6-Phosphogluconic acid	OhGene001637	-0.9438659186261044	0.0046381124074122105
Methyl-Hesperidin	OhGene001637	0.9566290355110098	0.0027807695693775306
Histidine	OhGene001637	-0.9433505620496382	0.004722839708412014
L-arginine	OhGene001637	-0.9467452516116661	0.004178585288965773
(+)-Catechin	OhGene001637	0.9450376451173029	0.004448273879208463
Medicarpin	OhGene001637	0.9602737183437628	0.002335918620320881
Notoginsenoside R1	OhGene001637	0.9609397264211843	0.0022587602312734377
Isosakuranin	OhGene001637	0.9362477230834747	0.005966973345082128
Myricetin 3-O-galactoside	OhGene001637	0.920979588503002	0.009119627518128382
7-O-Ethylmorroniside	OhGene001637	0.8971724022118	0.015316647733367612
Quercetin 3-O-sophoroside	OhGene001637	0.9346727108960375	0.00626208489626301
trans,trans-Muconic acid	OhGene001637	-0.9358234319559333	0.006045787999134647
L-Tryptophan	OhGene001637	-0.9420843289222063	0.004934206339939148
Sucrose	OhGene001637	0.9451881537984892	0.004424171056565472
Tenuifoliside B	OhGene001637	0.942138085871105	0.00492514078372093
Tubuloside A	OhGene001637	0.9872086684170098	0.000244380798406777
Secoisolariciresinol diglucoside	OhGene001637	0.9688173044854083	0.0014433803386395784
Rhapontigenin	OhGene001637	0.9788675117181315	0.0006651543963896551
Timosaponin A3	OhGene001637	-0.9458687211660977	0.004315985411575087
Triethyl citrate	OhGene001637	0.9181499934817852	0.009774961419232798
Bergenin	OhGene001637	0.9387917238527994	0.005505022636360703
Lapachol	OhGene001637	0.9461145576054293	0.0042772293658067
Hydroxysafflor yellow A	OhGene001637	-0.9291530116497273	0.007351142643397957
Citric acid	OhGene001637	0.893935356348685	0.01627796478065685
Polyphyllin VI	OhGene001637	-0.9507435593606961	0.003579542503793042
Gluconolactone	OhGene001637	-0.9336845704606218	0.0064507854101024595
C-hexosyl-chrysoeriol O-feruloylhexoside	OhGene001637	-0.9386911156212525	0.005522945672780013
Umbelliferone	OhGene001637	0.9208429281718455	0.00915077017717477
Naringin Dihydrochalcone	OhGene001637	0.943014214583222	0.004778542366847723
Carminic acid	OhGene001637	0.9449423645746344	0.004463565533058395
1-O-b-D-glucopyranosyl sinapate	OhGene001637	0.9400505954918785	0.005283169636647125
Ganoderic acid C6	OhGene001637	-0.9482477443107371	0.003948140024492553
Curculigoside	OhGene001637	0.951766802087304	0.0034335562175496865
Reduced glutathione	OhGene001637	-0.9250001116349269	0.008226538324078434
Aucubin	OhGene001637	0.9083716851562291	0.012208977997401374
Oleic Acid	OhGene001637	-0.9506541534314474	0.003592439981926827
Swainsonine	OhGene001637	-0.9368757979597947	0.005851232929243775
Licoagroside D	OhGene001637	0.9502594803284481	0.0036496469560080907
Brassinolide	OhGene001637	0.9527969905373975	0.003289599071946822
2'-O-acetylpoliumoside	OhGene001637	0.89924295965618	0.014716529979665917
2-Oxoadipic acid	OhGene001637	-0.9468707950151771	0.004159084400029687
4',7-Di-O-methylnaringenin	OhGene001637	0.9536289727252751	0.003175553091036439
Tenuifoliside A	OhGene001637	0.9686070930577826	0.0014628028252614683
Diosmin	OhGene001637	0.9157621163146135	0.010345154673862558
martynoside	OhGene001637	0.9262812757086291	0.00795136509463944
Polygalaxanthone III	OhGene001637	0.9524841466823992	0.0033329948657687845
Caffeic acid O-glucoside	OhGene001637	0.9577733312733624	0.0026369903194913016
Rosavin	OhGene001637	0.9153496642936149	0.010445230422160903
Sec-O-Glucosylhamaudol	OhGene001637	0.9880292780670878	0.00021408958403800192
Tricin 5-O-hexoside derivative	OhGene001637	-0.9313769137783992	0.00690211449676365
Ophiopogonanone C	OhGene001637	0.887447412889238	0.018289214435322956
Cistanoside F	OhGene001637	0.9591855489649632	0.002464734367498624
Madecassic acid	OhGene001637	0.9564135323896766	0.002808267884940698
Epimedin C	OhGene001637	0.9888475228794245	0.000185873058904573
Gingerglycolipid B	OhGene001637	0.9484571209339767	0.003916536405045388
Tetrahydroxyxanthone	OhGene001637	0.9431882817481654	0.004749675059549311
Narirutin	OhGene001637	0.9327355317581355	0.006634593696318869
trans-zeatin 9-O-glucoside	OhGene001637	0.9789946682395994	0.0006572019156916919
Ixoside	OhGene001637	0.9521410289967903	0.0033809116238236693
Sebacic acid	OhGene001637	0.9203913098107002	0.009254053559821791
Linoleic acid	OhGene001637	-0.9228785506167452	0.008692228617855706
Ziyuglycoside I	OhGene001637	-0.933996293565613	0.006390961675412775
Galloylpaeoniflorin	OhGene001637	0.973608650536935	0.0010355641583767487
Hesperetin 5-O-glucoside	OhGene001637	0.9295616278555549	0.007267604150291942
8-O-acetyl shanzhiside methyl ester	OhGene001637	0.9437557149384974	0.004656167266185091
16-Hydroxyhexadecanoic acid	OhGene001637	-0.9234646816232837	0.008562323694923024
Corchorifatty acid F	OhGene001637	0.9154711711479813	0.010415699924970625
LPE 16:0	OhGene001637	0.9537848059899612	0.0031544120100239015
p-Coumaric Acid	OhGene001637	0.9702318363087873	0.0013160259209041593
Neomangiferin	OhGene001637	0.9534596882562977	0.0031985977538207017
MGMG (18:2)	OhGene001637	0.9478887734852728	0.004002613792907738
Lactose	OhGene001637	0.946503152730156	0.004216317349274719
Forskolin	OhGene001637	0.98186928338833	0.0004901043365445115
(-)-secoisolariciresinol	OhGene001637	-0.9610168629841409	0.0022499064136615064
N-Acetyl-D-alloisoleucine	OhGene001637	0.9221648758889139	0.00885168529715061
Parishin B	OhGene001637	-0.9414283485327827	0.005045488456358719
Isoschaftoside	OhGene001637	-0.8979882557146173	0.015078806655797963
Akebia saponin D	OhGene001637	-0.9233997134623559	0.008576675776549098
p-Anisaldehyde	OhGene001637	0.9406954851346658	0.0051712504800875605
Liriopemuscaribaily saponins C	OhGene001637	0.828084542455133	0.04179191262654648
Poncirin	OhGene001637	0.9095585175629347	0.011899602251076485
Galangin	OhGene001637	0.8976028715874983	0.015190932113588958
Prim-O-glucosylcimifugin	OhGene001637	0.9243238375407035	0.008373628137016146
Lonicerin	OhGene001637	0.9206030059017963	0.009205569340099747
Liquiritin apioside	OhGene001637	0.8092588806555343	0.051103473558637334
Denin	OhGene001637	0.9517292171864673	0.003438865595536036
LPE 18:3	OhGene001637	0.9706616686135883	0.0012784802290368032
Salidroside	OhGene001637	0.9029453166938337	0.013672308619483604
Rehmannioside A	OhGene001637	0.9741337645347562	0.0009949401463250388
Aurantio-obtusin ��-D-glucoside	OhGene001637	0.9624924684870755	0.0020838393028135426
Sibirioside A	OhGene001637	0.8841455159520109	0.01935587762212343
Scutellarein	OhGene001637	0.9348227433435956	0.00623367324759514
Rhein	OhGene001637	0.9462945243230945	0.004248966412376718
Deoxyarbutin	OhGene001637	0.9364897543914432	0.005922241029106986
Laricitrin	OhGene001637	0.9321329320519565	0.00675261258324852
Geniposidic acid	OhGene001637	0.9081949294306871	0.012255382057457543
N-Caffeoylagmatine	OhGene001637	0.9441617426621272	0.004589817115896206
Esculin	OhGene001637	-0.9325642796276425	0.006668030028569255
Isomangiferin	OhGene001637	0.86803884317754	0.024971651271459415
Oroxin B	OhGene001637	0.9395932872013053	0.00536324525658771
Nardosinone	OhGene001637	0.9353621449772439	0.0061320482834290166
Ginkgolide B	OhGene001637	0.9853740429368705	0.00031931354774310917
Astringin	OhGene001637	-0.8825950856086539	0.01986672126779118
FAHFA (18:2/2:0)	OhGene001637	-0.8781505538835567	0.021366364398072237
Miyabenol C	OhGene001637	0.9642030560875708	0.0018991963089089838
Neohesperidin dihydrochalcone	OhGene001637	0.9343792947380265	0.006317831535134652
Kojic acid	OhGene001637	-0.8722731302899691	0.023429352005849054
LPA 18:2	OhGene001637	-0.9006780390458027	0.01430737967268534
Selgin C-hexoside	OhGene001637	0.930722172730585	0.007032879423632225
Bruceine D	OhGene001637	0.9822301858815173	0.00047084388653523637
2-Deoxyribose 1-Phosphate	OhGene001637	-0.9080634027537882	0.012289967276560313
N-Acetyl-L-phenylalanine	OhGene001637	0.9351938414297585	0.006163669593136035
Troxerutin	OhGene001637	0.9785304060640785	0.0006864670611627213
Caesappanin C	OhGene001637	0.854185916134632	0.03034248949625346
Plantagoside	OhGene001637	0.8934651182052212	0.01641995309459061
Rehmannioside D	OhGene001637	0.9340777565536682	0.0063753727344908
Parishin E	OhGene001637	0.9309405957195971	0.006989122878334993
Tricin 5-O-hexoside	OhGene001637	0.9759069779746581	0.000863717882526557
Hesperidin	OhGene001637	0.9408860608742098	0.00513840111564854
Octanedioic acid	OhGene001637	0.9327161785283438	0.006638368228693509
LPE 15:0	OhGene001637	0.792567745274682	0.060079498371066145
Catalpol	OhGene001637	0.947410736708632	0.004075724682042477
D-Glucono-1,5-lactone	OhGene001637	-0.9423130295215915	0.004895694881856724
Sesamoside	OhGene001637	0.8992142803794845	0.014724763278997615
Epimedin B	OhGene001637	0.9933661095491952	6.586677997762931e-05
Vicenin III	OhGene001637	0.9074775425738946	0.012444592832737784
��-Lactose	OhGene001637	0.9327478091748631	0.006632199729408851
Crocin I	OhGene001637	0.8400726750791665	0.036319913340132584
Limocitrin O-hexoside	OhGene001637	0.9344687201998692	0.0063008158674751425
Pseudolaric Acid B	OhGene001637	-0.9019258525304552	0.013956142625983398
Saikosaponin D	OhGene001637	-0.7501261704818706	0.08585471853114097
Jaceosidin	OhGene001637	-0.8552897602726981	0.029896387788143377
Spinosin	OhGene001637	-0.9349835674461149	0.006203288085410562
Calceolarioside B	OhGene039810	0.9573827986799326	0.0026856375412217027
Isoliquiritin	OhGene039810	0.9854267800755272	0.00031702058741545205
Arctiin	OhGene039810	0.9618686873674617	0.0021532740974749497
Jionoside B1	OhGene039810	0.9477761932631608	0.004019773312422779
Agnuside	OhGene039810	0.9528769759292205	0.003278548888161389
Casticin	OhGene039810	0.9740469912371617	0.001001597558813432
Jasmonic acid	OhGene039810	0.9728066459302809	0.0010991633079273293
6-Phosphogluconic acid	OhGene039810	-0.9473006217761186	0.0040926576965238885
Methyl-Hesperidin	OhGene039810	0.9730520649142828	0.001079502131344792
Histidine	OhGene039810	-0.9551310256375232	0.0029746716231886425
L-arginine	OhGene039810	-0.9536717415903947	0.0031697439460258896
(+)-Catechin	OhGene039810	0.913371130660036	0.010931785687384286
Medicarpin	OhGene039810	0.9625835637495184	0.002073793239817295
Notoginsenoside R1	OhGene039810	0.9250601285353113	0.0082135459306044
Isosakuranin	OhGene039810	0.9815756601289931	0.00050605732040521
Myricetin 3-O-galactoside	OhGene039810	0.9634358007561216	0.0019809689170683003
7-O-Ethylmorroniside	OhGene039810	0.9713580458792874	0.0012187939250433567
Quercetin 3-O-sophoroside	OhGene039810	0.9865089145034789	0.0002717863297051718
trans,trans-Muconic acid	OhGene039810	-0.9448289955225684	0.004481793754747689
L-Tryptophan	OhGene039810	-0.9545755435347059	0.0030482078819798982
Sucrose	OhGene039810	0.9693046295841776	0.0013988479699650605
Tenuifoliside B	OhGene039810	0.960776063436338	0.0022776024488066374
Tubuloside A	OhGene039810	0.9340805909889014	0.0063748306653461165
Secoisolariciresinol diglucoside	OhGene039810	0.9470350399675562	0.004133639530172313
Rhapontigenin	OhGene039810	0.9036814578525183	0.013469106187766073
Timosaponin A3	OhGene039810	-0.9369042863035214	0.005846009432646532
Triethyl citrate	OhGene039810	0.9766506305509479	0.0008114246234869109
Bergenin	OhGene039810	0.9180880998359129	0.009789542703349504
Lapachol	OhGene039810	0.9611540153670968	0.0022342062833734426
Hydroxysafflor yellow A	OhGene039810	-0.9277253650206414	0.007646666574310546
Citric acid	OhGene039810	0.9983670947720626	3.997392252638636e-06
Polyphyllin VI	OhGene039810	-0.9620870216685671	0.0021288429465552315
Gluconolactone	OhGene039810	-0.9551713371900779	0.002969369471659124
C-hexosyl-chrysoeriol O-feruloylhexoside	OhGene039810	-0.9370979678398711	0.005810557319833215
Umbelliferone	OhGene039810	0.9314750158744907	0.00688262469981256
Naringin Dihydrochalcone	OhGene039810	0.9503101931932536	0.003642271373649452
Carminic acid	OhGene039810	0.976181476535996	0.0008442267031090246
1-O-b-D-glucopyranosyl sinapate	OhGene039810	0.9691788833365432	0.001410272723800276
Ganoderic acid C6	OhGene039810	-0.9396078470841507	0.005360686704266154
Curculigoside	OhGene039810	0.9660649087203788	0.0017078459672219693
Reduced glutathione	OhGene039810	-0.9532365581297438	0.0032290976401487268
Aucubin	OhGene039810	0.9100230866407989	0.011779547837211581
Oleic Acid	OhGene039810	-0.9490900819965756	0.003821754961168619
Swainsonine	OhGene039810	-0.9526455097856434	0.0033105766303304076
Licoagroside D	OhGene039810	0.966240864349229	0.0016902815668018813
Brassinolide	OhGene039810	0.9204293627631215	0.009245329265241485
2'-O-acetylpoliumoside	OhGene039810	0.9141801360275932	0.010731539824456841
2-Oxoadipic acid	OhGene039810	-0.9552315524549349	0.0029614580710658513
4',7-Di-O-methylnaringenin	OhGene039810	0.9641028256153605	0.00190978201579389
Tenuifoliside A	OhGene039810	0.9366981995227832	0.005883848025207009
Diosmin	OhGene039810	0.9840416117337255	0.00037997317147065455
martynoside	OhGene039810	0.958287853353831	0.002573567218495335
Polygalaxanthone III	OhGene039810	0.9737374105789347	0.001025528440748067
Caffeic acid O-glucoside	OhGene039810	0.9561511717497847	0.0028419251045727865
Rosavin	OhGene039810	0.9555969039476426	0.002913679060763238
Sec-O-Glucosylhamaudol	OhGene039810	0.9359195164370968	0.006027895447362138
Tricin 5-O-hexoside derivative	OhGene039810	-0.9577090233550434	0.0026449707878090276
Ophiopogonanone C	OhGene039810	0.9965328653168275	1.8010695114155104e-05
Cistanoside F	OhGene039810	0.968524343423864	0.0014704837019985332
Madecassic acid	OhGene039810	0.9684581412430959	0.0014766429589074018
Epimedin C	OhGene039810	0.8955964320279779	0.015781152581022046
Gingerglycolipid B	OhGene039810	0.9571845982665234	0.0027104942269003877
Tetrahydroxyxanthone	OhGene039810	0.9417654384530572	0.004988151847165073
Narirutin	OhGene039810	0.9733059880575838	0.0010593447306763827
trans-zeatin 9-O-glucoside	OhGene039810	0.9271930941198594	0.00775829923446173
Ixoside	OhGene039810	0.9633350722093007	0.0019918307532645427
Sebacic acid	OhGene039810	0.9442061811835439	0.0045825836369579745
Linoleic acid	OhGene039810	-0.9301198678723664	0.00715422882031411
Ziyuglycoside I	OhGene039810	-0.9287015210520659	0.007443987700521822
Galloylpaeoniflorin	OhGene039810	0.9116087838352436	0.011374210043107843
Hesperetin 5-O-glucoside	OhGene039810	0.9829619117733777	0.0004329716273602001
8-O-acetyl shanzhiside methyl ester	OhGene039810	0.9841463046044485	0.0003750171553554366
16-Hydroxyhexadecanoic acid	OhGene039810	-0.9412396833968074	0.005077719140542689
Corchorifatty acid F	OhGene039810	0.9657032617986222	0.0017442283290435862
LPE 16:0	OhGene039810	0.9389036948230616	0.005485108882984837
p-Coumaric Acid	OhGene039810	0.9533151115300046	0.0032183438545660974
Neomangiferin	OhGene039810	0.9624851883898788	0.0020846431921322595
MGMG (18:2)	OhGene039810	0.9618737546890859	0.0021527055154534455
Lactose	OhGene039810	0.8085714556179533	0.05145989265978318
Forskolin	OhGene039810	0.8840745284955835	0.019379127732161328
(-)-secoisolariciresinol	OhGene039810	-0.9305181379363159	0.0070738739281118995
N-Acetyl-D-alloisoleucine	OhGene039810	0.9813015410205378	0.0005211797590625444
Parishin B	OhGene039810	-0.9501141230718619	0.0036708280607909973
Isoschaftoside	OhGene039810	-0.9210797945372364	0.009096824987732169
Akebia saponin D	OhGene039810	-0.9225552814129416	0.008764282163843163
p-Anisaldehyde	OhGene039810	0.9788259001083577	0.0006677671348256718
Liriopemuscaribaily saponins C	OhGene039810	0.8384828559784785	0.03702486922861636
Poncirin	OhGene039810	0.9528568653685006	0.0032813254918874595
Galangin	OhGene039810	0.9972102345155808	1.1663331105594202e-05
Prim-O-glucosylcimifugin	OhGene039810	0.987343780196283	0.00023925621357050094
Lonicerin	OhGene039810	0.9582908147396295	0.002573204382612082
Liquiritin apioside	OhGene039810	0.8416962720215705	0.03560655416250076
Denin	OhGene039810	0.9609791742610105	0.002254230222728736
LPE 18:3	OhGene039810	0.9269988306907682	0.007799238233749636
Salidroside	OhGene039810	0.9058731498486381	0.0128728203373732
Rehmannioside A	OhGene039810	0.9448421041835064	0.004479684195304307
Aurantio-obtusin ��-D-glucoside	OhGene039810	0.9378323929749923	0.005677084007796584
Sibirioside A	OhGene039810	0.9568531690760322	0.002752311400445624
Scutellarein	OhGene039810	0.9627002410983011	0.00206096096584053
Rhein	OhGene039810	0.9610884408840698	0.0022417059698969766
Deoxyarbutin	OhGene039810	0.9808442001141958	0.000546902444570662
Laricitrin	OhGene039810	0.9644147523204609	0.001876933803752613
Geniposidic acid	OhGene039810	0.9896878859194655	0.00015896125167253847
N-Caffeoylagmatine	OhGene039810	0.9663767247110728	0.001676780991117236
Esculin	OhGene039810	-0.9157370435244699	0.01035122489815778
Isomangiferin	OhGene039810	0.9552389462965853	0.002960487345222239
Oroxin B	OhGene039810	0.9162639096469216	0.01022403169463579
Nardosinone	OhGene039810	0.9597583067393347	0.0023965072389053473
Ginkgolide B	OhGene039810	0.8445357390561538	0.034374986179790554
Astringin	OhGene039810	-0.9066820277195754	0.012656048092001769
FAHFA (18:2/2:0)	OhGene039810	-0.9417101144957196	0.004997540042794827
Miyabenol C	OhGene039810	0.9504310459275388	0.003624724338984844
Neohesperidin dihydrochalcone	OhGene039810	0.9334391001222364	0.0064980859345145974
Kojic acid	OhGene039810	-0.9022002999861947	0.013879455612152201
LPA 18:2	OhGene039810	-0.9117968900745276	0.011326582126222938
Selgin C-hexoside	OhGene039810	0.9125986575699726	0.011124662793868909
Bruceine D	OhGene039810	0.9225048791231873	0.008775542407150802
2-Deoxyribose 1-Phosphate	OhGene039810	-0.8525277810328662	0.031018466059032947
N-Acetyl-L-phenylalanine	OhGene039810	0.9603532975426878	0.0023266319706103447
Troxerutin	OhGene039810	0.9526255633006913	0.003313343772313166
Caesappanin C	OhGene039810	0.9684842353172088	0.0014742137223070749
Plantagoside	OhGene039810	0.9909216804069201	0.00012324973107194246
Rehmannioside D	OhGene039810	0.9034169676772925	0.013541946311607244
Parishin E	OhGene039810	0.978904970987708	0.0006628067269622845
Tricin 5-O-hexoside	OhGene039810	0.9490042615751881	0.0038345391313840673
Hesperidin	OhGene039810	0.9554294671207932	0.0029355281978544457
Octanedioic acid	OhGene039810	0.9393198848423642	0.005411400154072309
LPE 15:0	OhGene039810	0.9892199318892076	0.00017368842756133895
Catalpol	OhGene039810	0.9619644492968464	0.0021425416010531603
D-Glucono-1,5-lactone	OhGene039810	-0.9661040751045782	0.0017039285011561072
Sesamoside	OhGene039810	0.9264480822379888	0.007915873215865975
Epimedin B	OhGene039810	0.823782904281916	0.04384270965194816
Vicenin III	OhGene039810	0.9640743371317579	0.001912796091968916
��-Lactose	OhGene039810	0.9575972896357738	0.002658864948004872
Crocin I	OhGene039810	0.8893663876126343	0.01768262785113116
Limocitrin O-hexoside	OhGene039810	0.9551823531690349	0.002967921357424703
Pseudolaric Acid B	OhGene039810	-0.8715525503291612	0.023688509981959312
Saikosaponin D	OhGene039810	-0.8896776880919957	0.01758515163819914
Jaceosidin	OhGene039810	-0.8620811547253366	0.027220692725675497
Spinosin	OhGene039810	-0.9498586536365772	0.003708200374020718
Calceolarioside B	OhGene002206	0.9247456018650133	0.008281745384671314
Isoliquiritin	OhGene002206	0.9629106581740958	0.0020379185088232085
Arctiin	OhGene002206	0.9273984369816621	0.007715139483350677
Jionoside B1	OhGene002206	0.914452000847676	0.010664650426711277
Agnuside	OhGene002206	0.9157590012836578	0.010345908741549687
Casticin	OhGene002206	0.9439450715114186	0.004625165874657147
Jasmonic acid	OhGene002206	0.9515679807537223	0.0034616881954511155
6-Phosphogluconic acid	OhGene002206	-0.9151175707723589	0.010501750099018244
Methyl-Hesperidin	OhGene002206	0.9416530460421041	0.005007233330889794
Histidine	OhGene002206	-0.9256646673889852	0.008083233588941124
L-arginine	OhGene002206	-0.9232705409527482	0.008605245940666854
(+)-Catechin	OhGene002206	0.8730246227210212	0.023160523747020958
Medicarpin	OhGene002206	0.9283648847247115	0.007513583599452575
Notoginsenoside R1	OhGene002206	0.8831412297548943	0.019686048216882638
Isosakuranin	OhGene002206	0.9567347100149963	0.0027673341456898276
Myricetin 3-O-galactoside	OhGene002206	0.9392098574516539	0.005430838940886122
7-O-Ethylmorroniside	OhGene002206	0.953374463111406	0.0032102304593033737
Quercetin 3-O-sophoroside	OhGene002206	0.963554843539975	0.0019681700149574203
trans,trans-Muconic acid	OhGene002206	-0.9111008968525822	0.011503288758037026
L-Tryptophan	OhGene002206	-0.9256690586562291	0.008082290734295028
Sucrose	OhGene002206	0.9398250651543827	0.005322586770470384
Tenuifoliside B	OhGene002206	0.9304683773055509	0.007083889421739786
Tubuloside A	OhGene002206	0.8874665575993073	0.01828311435350168
Secoisolariciresinol diglucoside	OhGene002206	0.9075331016284529	0.012429889065880991
Rhapontigenin	OhGene002206	0.8532148209921537	0.03073752459408723
Timosaponin A3	OhGene002206	-0.9048126441033839	0.013159720248076774
Triethyl citrate	OhGene002206	0.9561791270351009	0.0028383294311838014
Bergenin	OhGene002206	0.8793982028347213	0.02094012610273009
Lapachol	OhGene002206	0.9301000330032395	0.007158242271603431
Hydroxysafflor yellow A	OhGene002206	-0.898925506065257	0.014807788776371464
Citric acid	OhGene002206	0.9864986237462096	0.0002722001773478884
Polyphyllin VI	OhGene002206	-0.9307106713840235	0.0070351871735646965
Gluconolactone	OhGene002206	-0.9281074464937682	0.007567019132192473
C-hexosyl-chrysoeriol O-feruloylhexoside	OhGene002206	-0.907078561390466	0.012550430485360782
Umbelliferone	OhGene002206	0.9009631473836461	0.014226755773785618
Naringin Dihydrochalcone	OhGene002206	0.917962759362313	0.00981910349748671
Carminic acid	OhGene002206	0.9480103431232528	0.003984124576606868
1-O-b-D-glucopyranosyl sinapate	OhGene002206	0.9412595895886804	0.005074313714991364
Ganoderic acid C6	OhGene002206	-0.9054529763492825	0.012986124996385831
Curculigoside	OhGene002206	0.9345981260392158	0.006276232521183794
Reduced glutathione	OhGene002206	-0.9280885809125224	0.0075709422508551194
Aucubin	OhGene002206	0.8778066028737878	0.021484590819361684
Oleic Acid	OhGene002206	-0.9169051497224743	0.010070256458123544
Swainsonine	OhGene002206	-0.9244693537243172	0.008341871209205907
Licoagroside D	OhGene002206	0.9351740355930351	0.006167395992028307
Brassinolide	OhGene002206	0.8798343989867563	0.020792075579889144
2'-O-acetylpoliumoside	OhGene002206	0.8849673056605927	0.019087694892111134
2-Oxoadipic acid	OhGene002206	-0.9234777901561935	0.008559429313622685
4',7-Di-O-methylnaringenin	OhGene002206	0.9317677563988314	0.006824626250809641
Tenuifoliside A	OhGene002206	0.8951511240785459	0.015913613292101666
Diosmin	OhGene002206	0.9639701718399989	0.001923836741857669
martynoside	OhGene002206	0.9312964040956672	0.006918129325115695
Polygalaxanthone III	OhGene002206	0.9421330905543133	0.004925982848269429
Caffeic acid O-glucoside	OhGene002206	0.92085089488778	0.009148953276400702
Rosavin	OhGene002206	0.9306182358837275	0.007053747807085385
Sec-O-Glucosylhamaudol	OhGene002206	0.8895739962687386	0.017617591499642503
Tricin 5-O-hexoside derivative	OhGene002206	-0.9325168029632954	0.006677314195109803
Ophiopogonanone C	OhGene002206	0.9845454201088626	0.00035642044227147387
Cistanoside F	OhGene002206	0.9351372097089867	0.006174327578742078
Madecassic acid	OhGene002206	0.9360705840934562	0.005999816517790834
Epimedin C	OhGene002206	0.8402131353917484	0.03625793665348091
Gingerglycolipid B	OhGene002206	0.9245227233770394	0.008330238727052332
Tetrahydroxyxanthone	OhGene002206	0.9063778540844907	0.012737355282654041
Narirutin	OhGene002206	0.9470169456227189	0.004136438954273899
trans-zeatin 9-O-glucoside	OhGene002206	0.880573319451477	0.020542422669499204
Ixoside	OhGene002206	0.9308509385232369	0.0070070677307834065
Sebacic acid	OhGene002206	0.9151638124853609	0.010490477466633895
Linoleic acid	OhGene002206	-0.9024672889807142	0.013805048295460079
Ziyuglycoside I	OhGene002206	-0.8973609991492187	0.015261507892454286
Galloylpaeoniflorin	OhGene002206	0.863791889818484	0.0265654632702385
Hesperetin 5-O-glucoside	OhGene002206	0.960652982202473	0.0022918234276900484
8-O-acetyl shanzhiside methyl ester	OhGene002206	0.9572891861026442	0.002697363611364809
16-Hydroxyhexadecanoic acid	OhGene002206	-0.9139557526046626	0.010786899631537538
Corchorifatty acid F	OhGene002206	0.9419281998472928	0.004960582207200521
LPE 16:0	OhGene002206	0.8996669427663615	0.01459507104472762
p-Coumaric Acid	OhGene002206	0.913875957061294	0.010806620039967874
Neomangiferin	OhGene002206	0.9294381095357231	0.00729280744453234
MGMG (18:2)	OhGene002206	0.9303660700516032	0.0071045028687299755
Lactose	OhGene002206	0.7457021618022837	0.08877869696349927
Forskolin	OhGene002206	0.8277880873931376	0.041931774840976266
(-)-secoisolariciresinol	OhGene002206	-0.8926526366026785	0.01666667831013091
N-Acetyl-D-alloisoleucine	OhGene002206	0.9588287218530536	0.0025077170318434697
Parishin B	OhGene002206	-0.920988051318339	0.00911770067720755
Isoschaftoside	OhGene002206	-0.8973184838771369	0.015273929668024837
Akebia saponin D	OhGene002206	-0.8933478684991311	0.016455448948730928
p-Anisaldehyde	OhGene002206	0.9510317799456081	0.003538119744200762
Liriopemuscaribaily saponins C	OhGene002206	0.8113367138012717	0.050033128346437236
Poncirin	OhGene002206	0.9280134665387574	0.0075865721958709555
Galangin	OhGene002206	0.9844519359695773	0.0003607341302996961
Prim-O-glucosylcimifugin	OhGene002206	0.9651898139356134	0.001796532975742111
Lonicerin	OhGene002206	0.9316631497952643	0.006845323657983643
Liquiritin apioside	OhGene002206	0.8188667695384859	0.0462424483010074
Denin	OhGene002206	0.9278272103198681	0.007625396515709144
LPE 18:3	OhGene002206	0.8822774036453433	0.019972178781289766
Salidroside	OhGene002206	0.8735059561517695	0.02298911534213015
Rehmannioside A	OhGene002206	0.9036116118211546	0.01348832323436169
Aurantio-obtusin ��-D-glucoside	OhGene002206	0.8967303668360276	0.015446260151110171
Sibirioside A	OhGene002206	0.9382245570829462	0.005606434133592113
Scutellarein	OhGene002206	0.9333426836423186	0.006516710914514689
Rhein	OhGene002206	0.9288617552783442	0.007410971918947708
Deoxyarbutin	OhGene002206	0.9543568869838497	0.0030773966423083645
Laricitrin	OhGene002206	0.936014796433186	0.0060101783014993556
Geniposidic acid	OhGene002206	0.9724282966786808	0.0011298182478374588
N-Caffeoylagmatine	OhGene002206	0.9352918420554199	0.0061452473140765915
Esculin	OhGene002206	-0.8826365824537097	0.019852965730340955
Isomangiferin	OhGene002206	0.9378407597784123	0.005675572178008251
Oroxin B	OhGene002206	0.8771711104504674	0.0217038483575335
Nardosinone	OhGene002206	0.9300647673870193	0.007165380740922508
Ginkgolide B	OhGene002206	0.777301051774435	0.06886987501387698
Astringin	OhGene002206	-0.8871474295318027	0.018384925600897134
FAHFA (18:2/2:0)	OhGene002206	-0.9290668179840326	0.007368823735216492
Miyabenol C	OhGene002206	0.91482389645292	0.010573477944183613
Neohesperidin dihydrochalcone	OhGene002206	0.8990894361461097	0.014760629641690627
Kojic acid	OhGene002206	-0.8823735325092071	0.019940239711393203
LPA 18:2	OhGene002206	-0.8863961342493243	0.018625680908663074
Selgin C-hexoside	OhGene002206	0.8767901362800005	0.021835801604006895
Bruceine D	OhGene002206	0.8755747948115904	0.022259294929664716
2-Deoxyribose 1-Phosphate	OhGene002206	-0.8069626946169224	0.05229848861909728
N-Acetyl-L-phenylalanine	OhGene002206	0.9294399902335215	0.007292423378623546
Troxerutin	OhGene002206	0.9111800351747383	0.01148312949109678
Caesappanin C	OhGene002206	0.959558326037506	0.002420221724189691
Plantagoside	OhGene002206	0.9763702438967848	0.0008309510414500387
Rehmannioside D	OhGene002206	0.862122983270731	0.027204581623435267
Parishin E	OhGene002206	0.9557669552425314	0.002891571020019633
Tricin 5-O-hexoside	OhGene002206	0.9090305379203636	0.01203675824608458
Hesperidin	OhGene002206	0.9242193076451848	0.008396476604448368
Octanedioic acid	OhGene002206	0.9046261815339578	0.013210479866602577
LPE 15:0	OhGene002206	0.9989186861647232	1.7532272580577014e-06
Catalpol	OhGene002206	0.9271279090407303	0.007772024611628403
D-Glucono-1,5-lactone	OhGene002206	-0.9382941492279571	0.005593942059715845
Sesamoside	OhGene002206	0.8971822092795152	0.015313778093922148
Epimedin B	OhGene002206	0.7535373554934128	0.08363020958307972
Vicenin III	OhGene002206	0.9400546116649869	0.005282469008606592
��-Lactose	OhGene002206	0.927344164583985	0.0077265352597896166
Crocin I	OhGene002206	0.8665050261212228	0.025541861248967918
Limocitrin O-hexoside	OhGene002206	0.9252072681992765	0.008181735592193998
Pseudolaric Acid B	OhGene002206	-0.8387316851045135	0.03691411370229619
Saikosaponin D	OhGene002206	-0.8800189057021859	0.020729602782185438
Jaceosidin	OhGene002206	-0.8421720561034	0.03539876961135438
Spinosin	OhGene002206	-0.9227464092588069	0.008721646678596347
Calceolarioside B	OhGene006434	0.9861404440973447	0.0002867998124625245
Isoliquiritin	OhGene006434	0.9926840965217898	8.008788303770961e-05
Arctiin	OhGene006434	0.9932261206168215	6.86727516223467e-05
Jionoside B1	OhGene006434	0.978296314337519	0.0007014631967490815
Agnuside	OhGene006434	0.9897968539499256	0.00015562518885470054
Casticin	OhGene006434	0.9965543415953662	1.778838836588906e-05
Jasmonic acid	OhGene006434	0.9800310057881847	0.0005941596693943175
6-Phosphogluconic acid	OhGene006434	-0.9740314622351369	0.001002791294584663
Methyl-Hesperidin	OhGene006434	0.9978877534067969	6.687666521180643e-06
Histidine	OhGene006434	-0.9823607457052121	0.0004639707702887629
L-arginine	OhGene006434	-0.9841182456331645	0.00037634225423382447
(+)-Catechin	OhGene006434	0.9585247769233971	0.0025446184762580246
Medicarpin	OhGene006434	0.9935618521788537	6.204119125004691e-05
Notoginsenoside R1	OhGene006434	0.9721558501323848	0.0011521512842746712
Isosakuranin	OhGene006434	0.9942365197941543	4.973083133477957e-05
Myricetin 3-O-galactoside	OhGene006434	0.9777354701077686	0.0007380455698158484
7-O-Ethylmorroniside	OhGene006434	0.9715281193834553	0.0012044316424266825
Quercetin 3-O-sophoroside	OhGene006434	0.9968021532577825	1.5322984731855455e-05
trans,trans-Muconic acid	OhGene006434	-0.9743962004860962	0.0009749394806937404
L-Tryptophan	OhGene006434	-0.981486422129634	0.0005109560601867578
Sucrose	OhGene006434	0.9907229018756373	0.00012869760977770545
Tenuifoliside B	OhGene006434	0.9848740984226976	0.00034145899835701316
Tubuloside A	OhGene006434	0.988123746016738	0.00021073056746412057
Secoisolariciresinol diglucoside	OhGene006434	0.9881806843160554	0.00020871877797396202
Rhapontigenin	OhGene006434	0.9669467495021163	0.0016207204275870092
Timosaponin A3	OhGene006434	-0.9762680576987014	0.0008381246527930865
Triethyl citrate	OhGene006434	0.985708825671374	0.0003048970975086286
Bergenin	OhGene006434	0.9570095866304884	0.002732536545114547
Lapachol	OhGene006434	0.9867820081058886	0.000260918271795413
Hydroxysafflor yellow A	OhGene006434	-0.9666721623909492	0.0016476077790547757
Citric acid	OhGene006434	0.9850188762648946	0.00033496996527552174
Polyphyllin VI	OhGene006434	-0.9886754168798338	0.00019164310698958903
Gluconolactone	OhGene006434	-0.976416566387864	0.0008277092139170288
C-hexosyl-chrysoeriol O-feruloylhexoside	OhGene006434	-0.9743425233681142	0.000979013923893672
Umbelliferone	OhGene006434	0.9600591923215143	0.0023610440284661536
Naringin Dihydrochalcone	OhGene006434	0.9794246937536011	0.0006306596324268522
Carminic acid	OhGene006434	0.99478092315411	4.0787064085993254e-05
1-O-b-D-glucopyranosyl sinapate	OhGene006434	0.9891918552659393	0.0001745927068110091
Ganoderic acid C6	OhGene006434	-0.9722054707347977	0.0011480676503673487
Curculigoside	OhGene006434	0.9920101428742774	9.550169781610894e-05
Reduced glutathione	OhGene006434	-0.9724127592619323	0.0011310860618143797
Aucubin	OhGene006434	0.9406388212877016	0.005181037344135478
Oleic Acid	OhGene006434	-0.9831495821142016	0.00042351264935136925
Swainsonine	OhGene006434	-0.9824544022703044	0.0004590713109562002
Licoagroside D	OhGene006434	0.9914737714442765	0.00010873494627670523
Brassinolide	OhGene006434	0.9661696008433494	0.0016973844839623191
2'-O-acetylpoliumoside	OhGene006434	0.9395872513121466	0.005364306095426813
2-Oxoadipic acid	OhGene006434	-0.9803794595246447	0.0005736717961655461
4',7-Di-O-methylnaringenin	OhGene006434	0.9916221451539968	0.00010498866340043855
Tenuifoliside A	OhGene006434	0.9818474100177552	0.0004912839954274673
Diosmin	OhGene006434	0.9880093573332858	0.00021480128694956684
martynoside	OhGene006434	0.9766463600547363	0.000811720298017865
Polygalaxanthone III	OhGene006434	0.9949776055785724	3.777332502883574e-05
Caffeic acid O-glucoside	OhGene006434	0.9882953112370733	0.00020469783890246022
Rosavin	OhGene006434	0.9701407696213176	0.0013240496068704951
Sec-O-Glucosylhamaudol	OhGene006434	0.9895687628106078	0.00016264854879330428
Tricin 5-O-hexoside derivative	OhGene006434	-0.9803335355556246	0.0005763515381194321
Ophiopogonanone C	OhGene006434	0.9798988558162027	0.0006020230023146946
Cistanoside F	OhGene006434	0.9956663267633754	2.813039082287551e-05
Madecassic acid	OhGene006434	0.9953854944687731	3.189136208766609e-05
Epimedin C	OhGene006434	0.9647271922043629	0.0018443137529408178
Gingerglycolipid B	OhGene006434	0.9852010750560913	0.0003268917264379356
Tetrahydroxyxanthone	OhGene006434	0.9730307189258028	0.0010812052354305108
Narirutin	OhGene006434	0.9871924184566362	0.00024500077714094284
trans-zeatin 9-O-glucoside	OhGene006434	0.9798567285014069	0.0006045404998277759
Ixoside	OhGene006434	0.990075844059872	0.000147244597228265
Sebacic acid	OhGene006434	0.9656493105829036	0.0017496884059946228
Linoleic acid	OhGene006434	-0.9612636937356708	0.0022216901931700964
Ziyuglycoside I	OhGene006434	-0.9616490804556013	0.00217798641227332
Galloylpaeoniflorin	OhGene006434	0.9691665367303004	0.0014113969611585669
Hesperetin 5-O-glucoside	OhGene006434	0.9934307814530439	6.459020237100455e-05
8-O-acetyl shanzhiside methyl ester	OhGene006434	0.9979864686550277	6.0773809771783525e-06
16-Hydroxyhexadecanoic acid	OhGene006434	-0.9631840410715506	0.002008171799342233
Corchorifatty acid F	OhGene006434	0.9754662804041634	0.0008954716312252754
LPE 16:0	OhGene006434	0.9747979184231151	0.0009447138867212711
p-Coumaric Acid	OhGene006434	0.9921946316045726	9.114789742547227e-05
Neomangiferin	OhGene006434	0.9897022978451995	0.00015851800658949952
MGMG (18:2)	OhGene006434	0.9882660505370586	0.00020572055723822177
Lactose	OhGene006434	0.8952784695364744	0.015875678901309098
Forskolin	OhGene006434	0.9543974923428744	0.0030719658270142855
(-)-secoisolariciresinol	OhGene006434	-0.9743982479244986	0.0009747842335249789
N-Acetyl-D-alloisoleucine	OhGene006434	0.9878968574307769	0.00021884261924180924
Parishin B	OhGene006434	-0.9798536571747845	0.0006047242440978116
Isoschaftoside	OhGene006434	-0.9410577109214856	0.005108901705641662
Akebia saponin D	OhGene006434	-0.9639362994292616	0.0019274336951258706
p-Anisaldehyde	OhGene006434	0.9931454177200058	7.03169150534719e-05
Liriopemuscaribaily saponins C	OhGene006434	0.863960931326017	0.026501130075828477
Poncirin	OhGene006434	0.9651456301790139	0.0018010696269974873
Galangin	OhGene006434	0.9855873752678947	0.0003100887052623664
Prim-O-glucosylcimifugin	OhGene006434	0.9899486330527273	0.00015103722157478207
Lonicerin	OhGene006434	0.9741109715979608	0.0009966867330128862
Liquiritin apioside	OhGene006434	0.8572168539036256	0.02912507830008508
Denin	OhGene006434	0.9876874464963078	0.00022646517543403126
LPE 18:3	OhGene006434	0.9769370966610914	0.0007917127151952522
Salidroside	OhGene006434	0.9347890244069741	0.006240053104381861
Rehmannioside A	OhGene006434	0.988713958508206	0.00019034332057343611
Aurantio-obtusin ��-D-glucoside	OhGene006434	0.9766191104924273	0.000813608222644419
Sibirioside A	OhGene006434	0.9540429068102849	0.0031195496808989628
Scutellarein	OhGene006434	0.9823772251060765	0.00046310680861666237
Rhein	OhGene006434	0.9858941765460225	0.00029705803511349344
Deoxyarbutin	OhGene006434	0.992716295153678	7.938532558019913e-05
Laricitrin	OhGene006434	0.9823669284479738	0.00046364653527988705
Geniposidic acid	OhGene006434	0.9873602150604048	0.00023863655264612057
N-Caffeoylagmatine	OhGene006434	0.9871894482032019	0.0002451141846597672
Esculin	OhGene006434	-0.9527704742975911	0.003293266393566492
Isomangiferin	OhGene006434	0.9447793725487106	0.004489783925932277
Oroxin B	OhGene006434	0.9548833043553696	0.0030073564558137185
Nardosinone	OhGene006434	0.9806069264205436	0.000560490171132854
Ginkgolide B	OhGene006434	0.9291714622889224	0.007347360515025218
Astringin	OhGene006434	-0.9343672393901986	0.00632012711322243
FAHFA (18:2/2:0)	OhGene006434	-0.9530980101711775	0.0032481075548048467
Miyabenol C	OhGene006434	0.993297576678134	6.723317284483623e-05
Neohesperidin dihydrochalcone	OhGene006434	0.9624890997925077	0.0020842112647555208
Kojic acid	OhGene006434	-0.9347299007929335	0.006251247399199106
LPA 18:2	OhGene006434	-0.937031650498825	0.005822684394948041
Selgin C-hexoside	OhGene006434	0.9566748934419911	0.0027749352698939757
Bruceine D	OhGene006434	0.9832869503612104	0.0004166548474553727
2-Deoxyribose 1-Phosphate	OhGene006434	-0.8907827808383688	0.017241208051075162
N-Acetyl-L-phenylalanine	OhGene006434	0.9800479592713794	0.000593154600470032
Troxerutin	OhGene006434	0.9941014239946453	5.208718317235557e-05
Caesappanin C	OhGene006434	0.9483470465147327	0.0039331356527698
Plantagoside	OhGene006434	0.9812106086068666	0.0005262451284724471
Rehmannioside D	OhGene006434	0.9450590139823284	0.004444847905619925
Parishin E	OhGene006434	0.9886230221800855	0.0001934171433587727
Tricin 5-O-hexoside	OhGene006434	0.9948710855283425	3.9391185480411394e-05
Hesperidin	OhGene006434	0.9800146014350998	0.0005951329881634332
Octanedioic acid	OhGene006434	0.9617566048487396	0.002165869331187651
LPE 15:0	OhGene006434	0.9348033882735298	0.00623733497132486
Catalpol	OhGene006434	0.9826799527586457	0.00044737818582269546
D-Glucono-1,5-lactone	OhGene006434	-0.9853272348967423	0.0003213556036010615
Sesamoside	OhGene006434	0.9382586558437876	0.005600311563606838
Epimedin B	OhGene006434	0.9254689027286515	0.008125320873679587
Vicenin III	OhGene006434	0.9720597079408669	0.0011600839474377668
��-Lactose	OhGene006434	0.9731153439637146	0.001074461185854357
Crocin I	OhGene006434	0.8924478770245486	0.016729136339931786
Limocitrin O-hexoside	OhGene006434	0.9736607151329857	0.0010315003471205663
Pseudolaric Acid B	OhGene006434	-0.9134210546020394	0.010919376524131958
Saikosaponin D	OhGene006434	-0.8416219024209795	0.035639084539160946
Jaceosidin	OhGene006434	-0.9002319051929417	0.014433979629272535
Spinosin	OhGene006434	-0.9831232709453641	0.0004248325267757855
Calceolarioside B	OhGene013279	-0.9857109943632121	0.0003048047893961092
Isoliquiritin	OhGene013279	-0.9846700881687245	0.0003507079829939955
Arctiin	OhGene013279	-0.9853476222701233	0.00032046538430024015
Jionoside B1	OhGene013279	-0.9839721575253283	0.0003832788914633884
Agnuside	OhGene013279	-0.9842756620294577	0.00036893824786147854
Casticin	OhGene013279	-0.986359652346889	0.0002778196708510379
Jasmonic acid	OhGene013279	-0.9860032194434524	0.00029249374522095516
6-Phosphogluconic acid	OhGene013279	0.9435485343415432	0.004690203101031145
Methyl-Hesperidin	OhGene013279	-0.98425115501049	0.0003700861153085904
Histidine	OhGene013279	0.9624234984745874	0.002091461313002782
L-arginine	OhGene013279	0.9683245444257698	0.00148911119028647
(+)-Catechin	OhGene013279	-0.9728878901344591	0.00109263515017005
Medicarpin	OhGene013279	-0.9855687388710329	0.0003108892100730488
Notoginsenoside R1	OhGene013279	-0.978913030515145	0.0006623021541833963
Isosakuranin	OhGene013279	-0.9857766963499186	0.0003020148460881167
Myricetin 3-O-galactoside	OhGene013279	-0.9822433704609204	0.0004701475249456034
7-O-Ethylmorroniside	OhGene013279	-0.9830148048305658	0.0004302951947221622
Quercetin 3-O-sophoroside	OhGene013279	-0.9705509803452046	0.001288097383971604
trans,trans-Muconic acid	OhGene013279	0.9967699640222569	1.5632848929737412e-05
L-Tryptophan	OhGene013279	0.9560979039886814	0.0028487827323102886
Sucrose	OhGene013279	-0.9867279396238404	0.00026305245924021406
Tenuifoliside B	OhGene013279	-0.9869487398806475	0.00025439154030870476
Tubuloside A	OhGene013279	-0.9729809730336421	0.001085179406659979
Secoisolariciresinol diglucoside	OhGene013279	-0.984168541591928	0.00037396865360445194
Rhapontigenin	OhGene013279	-0.9675149337823419	0.001565778878089392
Timosaponin A3	OhGene013279	0.9601863511551387	0.002346135113915722
Triethyl citrate	OhGene013279	-0.9862027638101014	0.00028423234307165505
Bergenin	OhGene013279	-0.9712231552341717	0.0012302450416749027
Lapachol	OhGene013279	-0.9861313368686923	0.0002871759775098424
Hydroxysafflor yellow A	OhGene013279	0.958296505151768	0.002572507250835801
Citric acid	OhGene013279	-0.9649752703401548	0.0018186145587536342
Polyphyllin VI	OhGene013279	0.9766898001150819	0.0008087151497523235
Gluconolactone	OhGene013279	0.944777761428597	0.00449004346157593
C-hexosyl-chrysoeriol O-feruloylhexoside	OhGene013279	0.9617651472666364	0.0021649081039348257
Umbelliferone	OhGene013279	-0.9791724075394113	0.0006461655253889029
Naringin Dihydrochalcone	OhGene013279	-0.9844008815108097	0.00036310086022821954
Carminic acid	OhGene013279	-0.9878488231562005	0.00022057958072825692
1-O-b-D-glucopyranosyl sinapate	OhGene013279	-0.9875084248883206	0.0002330845839087408
Ganoderic acid C6	OhGene013279	0.9399232553785912	0.005305407915201019
Curculigoside	OhGene013279	-0.9865812399574463	0.00026888656971231376
Reduced glutathione	OhGene013279	0.9483499460244995	0.003932697963957959
Aucubin	OhGene013279	-0.9642108523240978	0.0018983741378865257
Oleic Acid	OhGene013279	0.9671779317874394	0.0015982528298602021
Swainsonine	OhGene013279	0.9846712591868083	0.0003506545430022142
Licoagroside D	OhGene013279	-0.9866409269268093	0.00026650518768724975
Brassinolide	OhGene013279	-0.9757011613993322	0.0008784769111548306
2'-O-acetylpoliumoside	OhGene013279	-0.966124847632907	0.0017018526136756067
2-Oxoadipic acid	OhGene013279	0.9548198139740097	0.003015761804512867
4',7-Di-O-methylnaringenin	OhGene013279	-0.9864850325931804	0.00027274723225810586
Tenuifoliside A	OhGene013279	-0.9811060095144757	0.0005321018991648929
Diosmin	OhGene013279	-0.9919723042849665	9.640717973585348e-05
martynoside	OhGene013279	-0.984367235119121	0.00036466481310078435
Polygalaxanthone III	OhGene013279	-0.9703461636790343	0.0013059869622147407
Caffeic acid O-glucoside	OhGene013279	-0.9861336345562214	0.00028708105066130475
Rosavin	OhGene013279	-0.9808914299479901	0.0005442175468833096
Sec-O-Glucosylhamaudol	OhGene013279	-0.9677306287052232	0.0015451672386356263
Tricin 5-O-hexoside derivative	OhGene013279	0.9595426662915689	0.0024220835782189287
Ophiopogonanone C	OhGene013279	-0.9727384164817889	0.0011046605821034348
Cistanoside F	OhGene013279	-0.9850478436705039	0.00033367906414320944
Madecassic acid	OhGene013279	-0.9880103307553936	0.00021476648241526702
Epimedin C	OhGene013279	-0.9290950108966639	0.007363038183557269
Gingerglycolipid B	OhGene013279	-0.9862775914482425	0.0002811647490757352
Tetrahydroxyxanthone	OhGene013279	-0.9838998811339598	0.0003867340545336964
Narirutin	OhGene013279	-0.987706197198591	0.0002257773531327022
trans-zeatin 9-O-glucoside	OhGene013279	-0.9766410330885243	0.0008120891938102204
Ixoside	OhGene013279	-0.9868388797770091	0.0002586827760035204
Sebacic acid	OhGene013279	-0.9834076369659176	0.00041067577379364244
Linoleic acid	OhGene013279	0.9449688059376731	0.004459319356537009
Ziyuglycoside I	OhGene013279	0.9285191783411798	0.007481645887298168
Galloylpaeoniflorin	OhGene013279	-0.9719061336415977	0.0011728112331371304
Hesperetin 5-O-glucoside	OhGene013279	-0.9855906064464679	0.00030995001819359455
8-O-acetyl shanzhiside methyl ester	OhGene013279	-0.9797340413776947	0.0006119019117222816
16-Hydroxyhexadecanoic acid	OhGene013279	0.935152695030026	0.006171412376048332
Corchorifatty acid F	OhGene013279	-0.9854991730618938	0.00031388639952287966
LPE 16:0	OhGene013279	-0.9824267676053583	0.0004605142755881461
p-Coumaric Acid	OhGene013279	-0.987360966491819	0.00023860823976568855
Neomangiferin	OhGene013279	-0.9849360444395094	0.0003386749585281283
MGMG (18:2)	OhGene013279	-0.989212197103523	0.00017393731259593152
Lactose	OhGene013279	-0.9161513735475468	0.01025113548914825
Forskolin	OhGene013279	-0.953245303008736	0.0032278996127807816
(-)-secoisolariciresinol	OhGene013279	0.9325855133984343	0.006663879758679295
N-Acetyl-D-alloisoleucine	OhGene013279	-0.9905695657442768	0.000132980296546889
Parishin B	OhGene013279	0.9573954073997486	0.0026840600749014204
Isoschaftoside	OhGene013279	0.9082085617045657	0.012251800117732093
Akebia saponin D	OhGene013279	0.9771558449311574	0.0007768224581357504
p-Anisaldehyde	OhGene013279	-0.9877403770888352	0.00022452623031429637
Liriopemuscaribaily saponins C	OhGene013279	-0.9105689861906948	0.011639228915146939
Poncirin	OhGene013279	-0.9795549326192776	0.0006227281432452025
Galangin	OhGene013279	-0.9594462741422735	0.0024335595977277966
Prim-O-glucosylcimifugin	OhGene013279	-0.9795024760071831	0.0006259167328786762
Lonicerin	OhGene013279	-0.9897960309415617	0.0001556502531660321
Liquiritin apioside	OhGene013279	-0.9099748789934299	0.011791978312939867
Denin	OhGene013279	-0.9842964863372043	0.00036796426612153505
LPE 18:3	OhGene013279	-0.9820626622696478	0.0004797364752480275
Salidroside	OhGene013279	-0.96034344133673	0.002327781169865896
Rehmannioside A	OhGene013279	-0.9804129173494076	0.0005717233807305838
Aurantio-obtusin ��-D-glucoside	OhGene013279	-0.9720687220306168	0.0011593390524205765
Sibirioside A	OhGene013279	-0.9006958449372127	0.014302338031596983
Scutellarein	OhGene013279	-0.9919487335060495	9.697338504508407e-05
Rhein	OhGene013279	-0.9893436470233721	0.0001697317318306087
Deoxyarbutin	OhGene013279	-0.9885247424507841	0.00019676676396224304
Laricitrin	OhGene013279	-0.9926302659989916	8.126933276350715e-05
Geniposidic acid	OhGene013279	-0.98718713464901	0.0002452025367862456
N-Caffeoylagmatine	OhGene013279	-0.9879090423795691	0.00021840308812711435
Esculin	OhGene013279	0.9090353592376752	0.01203550234765846
Isomangiferin	OhGene013279	-0.9664971977873849	0.0016648542290771604
Oroxin B	OhGene013279	-0.9611048910421607	0.0022398234171283433
Nardosinone	OhGene013279	-0.9879788493693109	0.00021589351713533026
Ginkgolide B	OhGene013279	-0.9099331110008894	0.01180275343546969
Astringin	OhGene013279	0.9045981054745397	0.013218131022487957
FAHFA (18:2/2:0)	OhGene013279	0.9166791347661969	0.010124327879718571
Miyabenol C	OhGene013279	-0.9821998144465117	0.0004724499444208491
Neohesperidin dihydrochalcone	OhGene013279	-0.9644854601373245	0.0018695268779344533
Kojic acid	OhGene013279	0.9593963799464801	0.002439510282650672
LPA 18:2	OhGene013279	0.8910397050680252	0.01716171165363899
Selgin C-hexoside	OhGene013279	-0.9833352793363908	0.0004142553681193104
Bruceine D	OhGene013279	-0.9789180346302389	0.0006619889637831425
2-Deoxyribose 1-Phosphate	OhGene013279	0.8280562551511755	0.04180524865115641
N-Acetyl-L-phenylalanine	OhGene013279	-0.9910628183054234	0.00011945290423798269
Troxerutin	OhGene013279	-0.9731476331041966	0.001071893467549462
Caesappanin C	OhGene013279	-0.8988050505511107	0.01484248741044708
Plantagoside	OhGene013279	-0.9742524789323022	0.0009858677973030438
Rehmannioside D	OhGene013279	-0.9630749429897756	0.002020016836739376
Parishin E	OhGene013279	-0.9616735229824429	0.002175229018773976
Tricin 5-O-hexoside	OhGene013279	-0.9781626875113968	0.0007100955649551063
Hesperidin	OhGene013279	-0.9802589878477546	0.0005807147303459142
Octanedioic acid	OhGene013279	-0.9591412964346053	0.00247004503810955
LPE 15:0	OhGene013279	-0.924964604908767	0.008234229487700301
Catalpol	OhGene013279	-0.9765333076339501	0.0008195670905276915
D-Glucono-1,5-lactone	OhGene013279	0.9429823026266917	0.00478384394570132
Sesamoside	OhGene013279	-0.9384426687625476	0.005567327791198825
Epimedin B	OhGene013279	-0.8996083357111249	0.014611831383524078
Vicenin III	OhGene013279	-0.9935295392037711	6.266484542572519e-05
��-Lactose	OhGene013279	-0.9610608697037789	0.002244862959931492
Crocin I	OhGene013279	-0.8200953712501794	0.04563714575577627
Limocitrin O-hexoside	OhGene013279	-0.9580693475657249	0.0026004086111992776
Pseudolaric Acid B	OhGene013279	0.8541279178510905	0.030366014988612734
Saikosaponin D	OhGene013279	0.851881558465508	0.03128381845371791
Jaceosidin	OhGene013279	0.8761655833349461	0.022052946042750043
Spinosin	OhGene013279	0.9801259144996183	0.0005885439857788123
Calceolarioside B	OhGene038909	0.894507361748962	0.016106047298829928
Isoliquiritin	OhGene038909	0.8992805324390482	0.014705746873982198
Arctiin	OhGene038909	0.8725103087828558	0.023344347465367316
Jionoside B1	OhGene038909	0.9023446259585184	0.0138392093620395
Agnuside	OhGene038909	0.8695628180645198	0.02441116777309232
Casticin	OhGene038909	0.8760537184858878	0.022091947478263683
Jasmonic acid	OhGene038909	0.9293444041275217	0.007311955941965694
6-Phosphogluconic acid	OhGene038909	-0.874090206654601	0.02278187273412284
Methyl-Hesperidin	OhGene038909	0.8652233835295993	0.026023013668837337
Histidine	OhGene038909	-0.8877836489478869	0.01818222143500996
L-arginine	OhGene038909	-0.8861765822017681	0.018696320623102728
(+)-Catechin	OhGene038909	0.8894660442264642	0.017651394652064792
Medicarpin	OhGene038909	0.8726266662908397	0.023302698883647697
Notoginsenoside R1	OhGene038909	0.8722043308949666	0.023454037187130978
Isosakuranin	OhGene038909	0.8943594432510051	0.016150420382416122
Myricetin 3-O-galactoside	OhGene038909	0.927865696483819	0.007617366322250793
7-O-Ethylmorroniside	OhGene038909	0.9419918524745161	0.004949820650818343
Quercetin 3-O-sophoroside	OhGene038909	0.8480422361663986	0.032882302313855465
trans,trans-Muconic acid	OhGene038909	-0.8723530069252725	0.02340070785585283
L-Tryptophan	OhGene038909	-0.8799422091555638	0.020755560830172565
Sucrose	OhGene038909	0.8952617831784081	0.015880647049190056
Tenuifoliside B	OhGene038909	0.9037670404469199	0.013445577502431883
Tubuloside A	OhGene038909	0.8048019506605569	0.05343467248291719
Secoisolariciresinol diglucoside	OhGene038909	0.8610616795540824	0.027614762605402087
Rhapontigenin	OhGene038909	0.8280981072816223	0.041785518206182405
Timosaponin A3	OhGene038909	-0.8719696425528627	0.02353833640048546
Triethyl citrate	OhGene038909	0.9198768721479065	0.009372389577634796
Bergenin	OhGene038909	0.8971448308841121	0.015324716747790465
Lapachol	OhGene038909	0.8986385263011493	0.014890521116705493
Hydroxysafflor yellow A	OhGene038909	-0.8766025842269909	0.021900901903156522
Citric acid	OhGene038909	0.877061870712353	0.021741645305985286
Polyphyllin VI	OhGene038909	-0.8894392866307367	0.017659778099369867
Gluconolactone	OhGene038909	-0.880907702990916	0.020429921262443508
C-hexosyl-chrysoeriol O-feruloylhexoside	OhGene038909	-0.8781954528510666	0.02135095425238884
Umbelliferone	OhGene038909	0.9235962640803497	0.008533291710499647
Naringin Dihydrochalcone	OhGene038909	0.9044176533506945	0.013267358044286281
Carminic acid	OhGene038909	0.8868597417489431	0.018476938783414647
1-O-b-D-glucopyranosyl sinapate	OhGene038909	0.9029637475572957	0.013667203092090567
Ganoderic acid C6	OhGene038909	-0.864098996417279	0.0264486407200129
Curculigoside	OhGene038909	0.8868466484750818	0.018481131735667906
Reduced glutathione	OhGene038909	-0.8994368504449545	0.014660925669408896
Aucubin	OhGene038909	0.9267008147421842	0.007862245986896608
Oleic Acid	OhGene038909	-0.880931697608323	0.020421859773500434
Swainsonine	OhGene038909	-0.89839118302675	0.01496200494960426
Licoagroside D	OhGene038909	0.8893932371993196	0.017674210362762496
Brassinolide	OhGene038909	0.8835129879233762	0.01956351679484701
2'-O-acetylpoliumoside	OhGene038909	0.9358122201810173	0.006047877509535801
2-Oxoadipic acid	OhGene038909	-0.8797733708538278	0.020812759093461017
4',7-Di-O-methylnaringenin	OhGene038909	0.8848586534221332	0.01912304962714375
Tenuifoliside A	OhGene038909	0.8621486001390573	0.02719471700767102
Diosmin	OhGene038909	0.9043770774706992	0.013278439240341462
martynoside	OhGene038909	0.9228126667624128	0.008706890013732716
Polygalaxanthone III	OhGene038909	0.8090130572153511	0.051230797432905435
Caffeic acid O-glucoside	OhGene038909	0.8800518919745723	0.02071844331034026
Rosavin	OhGene038909	0.9335212250854878	0.0064822422077199845
Sec-O-Glucosylhamaudol	OhGene038909	0.7858795115643047	0.06386292185832917
Tricin 5-O-hexoside derivative	OhGene038909	-0.8914232927086092	0.01704335200289585
Ophiopogonanone C	OhGene038909	0.9002172976452112	0.01443813392090495
Cistanoside F	OhGene038909	0.865923072398347	0.025759808614908775
Madecassic acid	OhGene038909	0.8731144719332817	0.02312848133034441
Epimedin C	OhGene038909	0.6865772806264036	0.13195634900433575
Gingerglycolipid B	OhGene038909	0.895659268138029	0.015762504323410326
Tetrahydroxyxanthone	OhGene038909	0.8971820576299218	0.015313822466036499
Narirutin	OhGene038909	0.907481406926661	0.012443569855460078
trans-zeatin 9-O-glucoside	OhGene038909	0.8324472608493649	0.039758949464724004
Ixoside	OhGene038909	0.8871043269498387	0.018398697372117818
Sebacic acid	OhGene038909	0.9242552923032342	0.008388607547082937
Linoleic acid	OhGene038909	-0.8951563873247004	0.015912044583530224
Ziyuglycoside I	OhGene038909	-0.8680724771961603	0.024959216133842756
Galloylpaeoniflorin	OhGene038909	0.8429224161712472	0.03507223454875893
Hesperetin 5-O-glucoside	OhGene038909	0.8992957059339545	0.014701393274824916
8-O-acetyl shanzhiside methyl ester	OhGene038909	0.8539405930759387	0.030442057276527018
16-Hydroxyhexadecanoic acid	OhGene038909	-0.8933591110682061	0.01645204380712839
Corchorifatty acid F	OhGene038909	0.9285683734502056	0.007471476781853877
LPE 16:0	OhGene038909	0.8750866961930488	0.022430468235008823
p-Coumaric Acid	OhGene038909	0.8420972350608591	0.03543140758693325
Neomangiferin	OhGene038909	0.885420474872916	0.018940574577135397
MGMG (18:2)	OhGene038909	0.8941378457297812	0.01621700579210699
Lactose	OhGene038909	0.7832579837327301	0.06537469656212327
Forskolin	OhGene038909	0.7981704674334289	0.056991961151346957
(-)-secoisolariciresinol	OhGene038909	-0.8204267052603371	0.04547454102909344
N-Acetyl-D-alloisoleucine	OhGene038909	0.9065183324525131	0.012699773416880791
Parishin B	OhGene038909	-0.8803329071926785	0.020623490516347764
Isoschaftoside	OhGene038909	-0.8914138310459505	0.017046266757219024
Akebia saponin D	OhGene038909	-0.8758752726442061	0.022154230305435185
p-Anisaldehyde	OhGene038909	0.8807960200558972	0.020467463480549418
Liriopemuscaribaily saponins C	OhGene038909	0.939626979081873	0.0053573256202466115
Poncirin	OhGene038909	0.9361325078439922	0.005988325275203823
Galangin	OhGene038909	0.8661822023769374	0.025662653210136242
Prim-O-glucosylcimifugin	OhGene038909	0.8958923676838679	0.015693418625170437
Lonicerin	OhGene038909	0.9207331059083212	0.009175834268821055
Liquiritin apioside	OhGene038909	0.9497502873705888	0.00372410932213194
Denin	OhGene038909	0.8881537753791686	0.018064792409579096
LPE 18:3	OhGene038909	0.8480009622255769	0.03289969057320426
Salidroside	OhGene038909	0.9274285359323912	0.0077088230277852846
Rehmannioside A	OhGene038909	0.8496616859131974	0.03220346915120769
Aurantio-obtusin ��-D-glucoside	OhGene038909	0.8655220293170716	0.0259105152618755
Sibirioside A	OhGene038909	0.7217259688738773	0.10538037994235243
Scutellarein	OhGene038909	0.9029315863451374	0.013676112656926977
Rhein	OhGene038909	0.8921273026940942	0.016827146899676657
Deoxyarbutin	OhGene038909	0.8814108707454327	0.020261190278218
Laricitrin	OhGene038909	0.9045139693408883	0.013241072216918273
Geniposidic acid	OhGene038909	0.905428801153038	0.012992658710522497
N-Caffeoylagmatine	OhGene038909	0.8903263323661825	0.01738287543688765
Esculin	OhGene038909	-0.8415913651392701	0.03565244604770724
Isomangiferin	OhGene038909	0.9394786734038254	0.005383406764650673
Oroxin B	OhGene038909	0.8952830405102322	0.015874318083318885
Nardosinone	OhGene038909	0.9087455465067507	0.012111107883315316
Ginkgolide B	OhGene038909	0.67114200472179	0.1444387732370777
Astringin	OhGene038909	-0.8559635882608143	0.02962560702291459
FAHFA (18:2/2:0)	OhGene038909	-0.835392151933944	0.03841352944083531
Miyabenol C	OhGene038909	0.8224901208230975	0.044467989210885885
Neohesperidin dihydrochalcone	OhGene038909	0.9080639440348771	0.012289824848970976
Kojic acid	OhGene038909	-0.8574018636248326	0.029051531202308908
LPA 18:2	OhGene038909	-0.8562994620619956	0.029491070016565847
Selgin C-hexoside	OhGene038909	0.8946685849969306	0.01605774988685444
Bruceine D	OhGene038909	0.7860517231215522	0.06376417797830121
2-Deoxyribose 1-Phosphate	OhGene038909	-0.7564062556725695	0.08177969629731073
N-Acetyl-L-phenylalanine	OhGene038909	0.8911459293319073	0.0171288957508706
Troxerutin	OhGene038909	0.8077272488406575	0.05189916877408111
Caesappanin C	OhGene038909	0.7543811596156078	0.08308399992899662
Plantagoside	OhGene038909	0.8583447166089353	0.02867808597724727
Rehmannioside D	OhGene038909	0.889343305551814	0.01768986573761157
Parishin E	OhGene038909	0.8877795734529312	0.018183516487583488
Tricin 5-O-hexoside	OhGene038909	0.8016358967136636	0.055119829353250056
Hesperidin	OhGene038909	0.9067033435091917	0.012650359705800931
Octanedioic acid	OhGene038909	0.8949805455732176	0.015964494424952173
LPE 15:0	OhGene038909	0.9085722775198164	0.012156419190757448
Catalpol	OhGene038909	0.8473302185401144	0.033182874877563155
D-Glucono-1,5-lactone	OhGene038909	-0.8469113387244187	0.0333603038046173
Sesamoside	OhGene038909	0.9194399037045201	0.00947347901547235
Epimedin B	OhGene038909	0.6351340912656525	0.1754039211550112
Vicenin III	OhGene038909	0.8907644951091742	0.01724687266806022
��-Lactose	OhGene038909	0.899378510981361	0.01467764568589787
Crocin I	OhGene038909	0.5849581015033708	0.22264215371583088
Limocitrin O-hexoside	OhGene038909	0.9013636990071778	0.014113857612198721
Pseudolaric Acid B	OhGene038909	-0.7982954737836037	0.05692392817222744
Saikosaponin D	OhGene038909	-0.8281122876605557	0.04177883410486623
Jaceosidin	OhGene038909	-0.8263670356026743	0.04260523090703705
Spinosin	OhGene038909	-0.8614889253968137	0.02744928718990317
Calceolarioside B	OhGene010891	0.8840317137070178	0.01939315707307291
Isoliquiritin	OhGene010891	0.8899276755513738	0.01750706136226747
Arctiin	OhGene010891	0.8611645926468051	0.027574860497995027
Jionoside B1	OhGene010891	0.8924536806890463	0.0167273644961865
Agnuside	OhGene010891	0.858023483465707	0.028805063034265024
Casticin	OhGene010891	0.8651384087795975	0.026055065551795892
Jasmonic acid	OhGene010891	0.9210916703259769	0.0090941244142496
6-Phosphogluconic acid	OhGene010891	-0.8607274676602683	0.02774453400425428
Methyl-Hesperidin	OhGene010891	0.8537806978162517	0.030507035990891735
Histidine	OhGene010891	-0.8738009471430961	0.022884365675726163
L-arginine	OhGene010891	-0.872018906658695	0.02352062896066856
(+)-Catechin	OhGene010891	0.8795852220583829	0.020876587913541814
Medicarpin	OhGene010891	0.8612580457599858	0.027538649977774086
Notoginsenoside R1	OhGene010891	0.8614096020385057	0.027479974045683704
Isosakuranin	OhGene010891	0.8842751784394904	0.019313444524026835
Myricetin 3-O-galactoside	OhGene010891	0.9185737351357564	0.009675417213464214
7-O-Ethylmorroniside	OhGene010891	0.9352523840004261	0.0061526614475590985
Quercetin 3-O-sophoroside	OhGene010891	0.8356953120773507	0.03827625852900096
trans,trans-Muconic acid	OhGene010891	-0.865196556052642	0.02603313078154666
L-Tryptophan	OhGene010891	-0.8651374030467351	0.026055445019436883
Sucrose	OhGene010891	0.8851842348154986	0.0190172013085574
Tenuifoliside B	OhGene010891	0.893979355294421	0.016264709642041294
Tubuloside A	OhGene010891	0.791397699798043	0.060733723308321635
Secoisolariciresinol diglucoside	OhGene010891	0.849552770565035	0.03224891422564164
Rhapontigenin	OhGene010891	0.8156674824047034	0.04783604645583352
Timosaponin A3	OhGene010891	-0.8556292985472034	0.029759797150873703
Triethyl citrate	OhGene010891	0.909790524266403	0.011839573209625344
Bergenin	OhGene010891	0.8885975818542529	0.017924468366464733
Lapachol	OhGene010891	0.8883663955432979	0.017997500035852723
Hydroxysafflor yellow A	OhGene010891	-0.8596245510792369	0.028174832162828897
Citric acid	OhGene010891	0.8679718342437206	0.02499643453215875
Polyphyllin VI	OhGene010891	-0.8776246481619224	0.02154726019197409
Gluconolactone	OhGene010891	-0.8664633775527177	0.025557429804224808
C-hexosyl-chrysoeriol O-feruloylhexoside	OhGene010891	-0.8618966051114203	0.027291829727752518
Umbelliferone	OhGene010891	0.9146823784174727	0.010608127226184587
Naringin Dihydrochalcone	OhGene010891	0.8943812130710561	0.016143886114890163
Carminic acid	OhGene010891	0.8766779379834704	0.021874735101870893
1-O-b-D-glucopyranosyl sinapate	OhGene010891	0.8928014900706794	0.01662134385772369
Ganoderic acid C6	OhGene010891	-0.8495402734839512	0.03225413058302274
Curculigoside	OhGene010891	0.8760625264620743	0.02208887540371169
Reduced glutathione	OhGene010891	-0.8855957981958641	0.01888380260484745
Aucubin	OhGene010891	0.9188502516409148	0.009610725513373929
Oleic Acid	OhGene010891	-0.8664668900349191	0.02555611663726068
Swainsonine	OhGene010891	-0.8853741850767217	0.018955577440397237
Licoagroside D	OhGene010891	0.8787177217588421	0.02117209229610668
Brassinolide	OhGene010891	0.8728672935956592	0.02321668206808297
2'-O-acetylpoliumoside	OhGene010891	0.9285220095898717	0.00748106045794538
2-Oxoadipic acid	OhGene010891	-0.867223809806025	0.025273884993613074
4',7-Di-O-methylnaringenin	OhGene010891	0.8740354933984442	0.022801242386774317
Tenuifoliside A	OhGene010891	0.8508230136748478	0.03172078445975334
Diosmin	OhGene010891	0.8963531695154852	0.01555727659079481
martynoside	OhGene010891	0.9140159446345414	0.010772035522617159
Polygalaxanthone III	OhGene010891	0.7978762904621377	0.05715221053197108
Caffeic acid O-glucoside	OhGene010891	0.8696363737757055	0.024384268831009387
Rosavin	OhGene010891	0.9254261909753918	0.008134517579360274
Sec-O-Glucosylhamaudol	OhGene010891	0.7716875928243206	0.07223926324975459
Tricin 5-O-hexoside derivative	OhGene010891	-0.8766307031473554	0.02189113578342555
Ophiopogonanone C	OhGene010891	0.893973719434475	0.016266407213362467
Cistanoside F	OhGene010891	0.85515776590344	0.029949566797674732
Madecassic acid	OhGene010891	0.8622386546489327	0.027160052035001297
Epimedin C	OhGene010891	0.6708271538394757	0.14469842116595144
Gingerglycolipid B	OhGene010891	0.8856630378614534	0.018862051191612845
Tetrahydroxyxanthone	OhGene010891	0.8889106628263572	0.017825793336329505
Narirutin	OhGene010891	0.8989281529363585	0.014807026753211366
trans-zeatin 9-O-glucoside	OhGene010891	0.8210501331226905	0.045169321581420285
Ixoside	OhGene010891	0.8768991038448475	0.021798020885675652
Sebacic acid	OhGene010891	0.9168725151033912	0.010078055228215158
Linoleic acid	OhGene010891	-0.8794731940505447	0.02091463739254596
Ziyuglycoside I	OhGene010891	-0.8518509729489658	0.031296403959396674
Galloylpaeoniflorin	OhGene010891	0.8312713770932618	0.04030222532459918
Hesperetin 5-O-glucoside	OhGene010891	0.8886569496543295	0.017905737090959217
8-O-acetyl shanzhiside methyl ester	OhGene010891	0.8434312865314217	0.03485159896358855
16-Hydroxyhexadecanoic acid	OhGene010891	-0.8793988356977498	0.02093991093729568
Corchorifatty acid F	OhGene010891	0.9213856404223949	0.009027399376039231
LPE 16:0	OhGene010891	0.8669358790226196	0.025381069762895055
p-Coumaric Acid	OhGene010891	0.8312702846657548	0.040302731646405285
Neomangiferin	OhGene010891	0.8751852949323164	0.022395839817191652
MGMG (18:2)	OhGene010891	0.8840227536573041	0.01939609367359164
Lactose	OhGene010891	0.7729784769579999	0.07145795263747856
Forskolin	OhGene010891	0.786520899271488	0.06349551329813381
(-)-secoisolariciresinol	OhGene010891	-0.8027629745998223	0.0545171650967767
N-Acetyl-D-alloisoleucine	OhGene010891	0.898730394387169	0.01486401263927559
Parishin B	OhGene010891	-0.8649939452449098	0.02610959920151057
Isoschaftoside	OhGene010891	-0.8759636322342839	0.022123379760589174
Akebia saponin D	OhGene010891	-0.8608854329273334	0.027683161594664253
p-Anisaldehyde	OhGene010891	0.8721968776706044	0.023456712143085135
Liriopemuscaribaily saponins C	OhGene010891	0.9347750359551801	0.006242700752285357
Poncirin	OhGene010891	0.9293027584954391	0.007320473994692162
Galangin	OhGene010891	0.8562477257455606	0.02951177454367875
Prim-O-glucosylcimifugin	OhGene010891	0.887800439982255	0.01817688628653008
Lonicerin	OhGene010891	0.9136680760324644	0.010858077048739966
Liquiritin apioside	OhGene010891	0.9469302716395245	0.004149861415233097
Denin	OhGene010891	0.8783556419068022	0.021296017721508135
LPE 18:3	OhGene010891	0.837540362474683	0.037445791260114325
Salidroside	OhGene010891	0.9206182489900201	0.009202083030759438
Rehmannioside A	OhGene010891	0.8376360064792616	0.03740297439957139
Aurantio-obtusin ��-D-glucoside	OhGene010891	0.8558937123328475	0.029653632805445956
Sibirioside A	OhGene010891	0.709497993178055	0.11432918610280272
Scutellarein	OhGene010891	0.8951737983387223	0.01590685576732441
Rhein	OhGene010891	0.8833463527031418	0.019618394442479713
Deoxyarbutin	OhGene010891	0.87312122330108	0.02312607448233258
Laricitrin	OhGene010891	0.8969260711937315	0.01538881138866412
Geniposidic acid	OhGene010891	0.897630975198877	0.015182741996492813
N-Caffeoylagmatine	OhGene010891	0.8820179962872584	0.020058489613244305
Esculin	OhGene010891	-0.8238033341240576	0.04383286150078345
Isomangiferin	OhGene010891	0.9379784745770163	0.005650716265005827
Oroxin B	OhGene010891	0.8861502787647257	0.018704792212147058
Nardosinone	OhGene010891	0.9004962098347227	0.014358912660863574
Ginkgolide B	OhGene010891	0.659006518437653	0.1545900581359556
Astringin	OhGene010891	-0.8358701870024946	0.03819717994978109
FAHFA (18:2/2:0)	OhGene010891	-0.8163246199994361	0.04750667226231488
Miyabenol C	OhGene010891	0.8073122298486464	0.05211575381589393
Neohesperidin dihydrochalcone	OhGene010891	0.8990891609575788	0.01476070874673897
Kojic acid	OhGene010891	-0.8422515137655211	0.03536412456389905
LPA 18:2	OhGene010891	-0.8384237769662561	0.037051188577260384
Selgin C-hexoside	OhGene010891	0.8841137647247248	0.019366275265374905
Bruceine D	OhGene010891	0.7717829375730227	0.07218142359557346
2-Deoxyribose 1-Phosphate	OhGene010891	-0.7441641986398411	0.08980545891859824
N-Acetyl-L-phenylalanine	OhGene010891	0.8845051800781378	0.01923828435633234
Troxerutin	OhGene010891	0.795200899732146	0.05861909651578716
Caesappanin C	OhGene010891	0.7434794952977526	0.09026427419902924
Plantagoside	OhGene010891	0.8511286983467725	0.03159430433106065
Rehmannioside D	OhGene010891	0.881944809477094	0.020082872765613085
Parishin E	OhGene010891	0.8756896796688316	0.022219096456637086
Tricin 5-O-hexoside	OhGene010891	0.7871825092428142	0.06311753781164804
Hesperidin	OhGene010891	0.8970978500416616	0.015338470856898516
Octanedioic acid	OhGene010891	0.8881158896340314	0.01807679555240009
LPE 15:0	OhGene010891	0.9042948400195762	0.013300911833551969
Catalpol	OhGene010891	0.8405402931529498	0.0361137744375485
D-Glucono-1,5-lactone	OhGene010891	-0.8322862128802232	0.03983315206201799
Sesamoside	OhGene010891	0.9140524147502525	0.010763034250302755
Epimedin B	OhGene010891	0.617808522087953	0.19119207183677348
Vicenin III	OhGene010891	0.8859070597148686	0.018783213278959765
��-Lactose	OhGene010891	0.8912041383303066	0.017110926016736742
Crocin I	OhGene010891	0.5720354958965786	0.2355388017703382
Limocitrin O-hexoside	OhGene010891	0.8915060301185546	0.017017874164630856
Pseudolaric Acid B	OhGene010891	-0.7774529934108394	0.06877969348274947
Saikosaponin D	OhGene010891	-0.8366024125528089	0.037866899943064844
Jaceosidin	OhGene010891	-0.8039675038677732	0.05387646844214311
Spinosin	OhGene010891	-0.8460619024025099	0.033721476068916456
Calceolarioside B	OhGene009617	-0.9665057350290911	0.0016640106439641227
Isoliquiritin	OhGene009617	-0.9690515328111977	0.001421890093133501
Arctiin	OhGene009617	-0.9680676198647031	0.001513234996447018
Jionoside B1	OhGene009617	-0.9636867607563924	0.0019540347656718396
Agnuside	OhGene009617	-0.9660561760464885	0.0017087200252905608
Casticin	OhGene009617	-0.9685362702767909	0.0014693754162808704
Jasmonic acid	OhGene009617	-0.9625743954545427	0.002074803242681278
6-Phosphogluconic acid	OhGene009617	0.9591866147450435	0.002464606534541932
Methyl-Hesperidin	OhGene009617	-0.9676225410144998	0.0015554791328318848
Histidine	OhGene009617	0.9472391838237806	0.004102120345146772
L-arginine	OhGene009617	0.94376596391949	0.004654486707801515
(+)-Catechin	OhGene009617	-0.9510424913210843	0.0035365848838952423
Medicarpin	OhGene009617	-0.9677417313983971	0.001544109928845883
Notoginsenoside R1	OhGene009617	-0.9579624772405175	0.002613586605681683
Isosakuranin	OhGene009617	-0.9675933107019443	0.0015582736194799448
Myricetin 3-O-galactoside	OhGene009617	-0.9597556322794427	0.0023968236270805604
7-O-Ethylmorroniside	OhGene009617	-0.9611548995731636	0.0022341052423491548
Quercetin 3-O-sophoroside	OhGene009617	-0.9492979519731708	0.0037908766927046275
trans,trans-Muconic acid	OhGene009617	0.9553174653877774	0.0029501883632334493
L-Tryptophan	OhGene009617	0.9418038490379439	0.004981638851327234
Sucrose	OhGene009617	-0.9704506451505459	0.0012968458360930895
Tenuifoliside B	OhGene009617	-0.9670927946556775	0.001606508899592694
Tubuloside A	OhGene009617	-0.9564234729256488	0.0028069965354040995
Secoisolariciresinol diglucoside	OhGene009617	-0.9654780818313979	0.0017670732815429366
Rhapontigenin	OhGene009617	-0.9496121137333217	0.003744442736773972
Timosaponin A3	OhGene009617	0.9190729424155054	0.009558779690449989
Triethyl citrate	OhGene009617	-0.9521096513751753	0.003385310327236133
Bergenin	OhGene009617	-0.9605966813105271	0.0022983430652641318
Lapachol	OhGene009617	-0.967047905666691	0.0016108704217882876
Hydroxysafflor yellow A	OhGene009617	0.8936282209200772	0.01637063710970544
Citric acid	OhGene009617	-0.9489251226018742	0.0038463465885648826
Polyphyllin VI	OhGene009617	0.9653240925805462	0.0017827803557912054
Gluconolactone	OhGene009617	0.9447898322935199	0.0044880991425933865
C-hexosyl-chrysoeriol O-feruloylhexoside	OhGene009617	0.9121775976255277	0.011230484351653502
Umbelliferone	OhGene009617	-0.9466276712903137	0.004196889854037121
Naringin Dihydrochalcone	OhGene009617	-0.9627055154906415	0.002060381812496679
Carminic acid	OhGene009617	-0.969727132700434	0.0013607980102475629
1-O-b-D-glucopyranosyl sinapate	OhGene009617	-0.9656990513473875	0.0017446541400369644
Ganoderic acid C6	OhGene009617	0.9505146647465799	0.003612607802691798
Curculigoside	OhGene009617	-0.9681303269039933	0.0015073294628159544
Reduced glutathione	OhGene009617	0.9414920400916846	0.005034630379695104
Aucubin	OhGene009617	-0.9422853020320582	0.004900356106400581
Oleic Acid	OhGene009617	0.9426001234230981	0.004847559744538281
Swainsonine	OhGene009617	0.9320368704370907	0.006771520064692142
Licoagroside D	OhGene009617	-0.9681040605130664	0.00150980175137034
Brassinolide	OhGene009617	-0.9534767784587657	0.003196267547577606
2'-O-acetylpoliumoside	OhGene009617	-0.9399752900462124	0.005296315218844134
2-Oxoadipic acid	OhGene009617	0.9659228655407599	0.0017220905846119419
4',7-Di-O-methylnaringenin	OhGene009617	-0.9683252101462911	0.001489048931838325
Tenuifoliside A	OhGene009617	-0.9638551051051387	0.001936069329539593
Diosmin	OhGene009617	-0.9604800569587009	0.002311877211716845
martynoside	OhGene009617	-0.9635709437221216	0.0019664421462270818
Polygalaxanthone III	OhGene009617	-0.960316797933068	0.0023308890987080396
Caffeic acid O-glucoside	OhGene009617	-0.9706886963634835	0.0012761373411034147
Rosavin	OhGene009617	-0.9613848868048221	0.0022079004323035797
Sec-O-Glucosylhamaudol	OhGene009617	-0.9507739862651297	0.0035751583935573756
Tricin 5-O-hexoside derivative	OhGene009617	0.9324382396354947	0.006692691278015123
Ophiopogonanone C	OhGene009617	-0.9636342427203113	0.001959656173137992
Cistanoside F	OhGene009617	-0.9728717838015257	0.0010939277999043743
Madecassic acid	OhGene009617	-0.9687050631313239	0.0014537349011668143
Epimedin C	OhGene009617	-0.9192759676411766	0.0095115402932379
Gingerglycolipid B	OhGene009617	-0.9686733128428806	0.0014566705927011084
Tetrahydroxyxanthone	OhGene009617	-0.9703582396472958	0.0013049288066180036
Narirutin	OhGene009617	-0.973534415298583	0.001041372153036936
trans-zeatin 9-O-glucoside	OhGene009617	-0.964504401871455	0.001867545112410745
Ixoside	OhGene009617	-0.9714635490001371	0.0012098745231893181
Sebacic acid	OhGene009617	-0.9617380339993324	0.002167959724315477
Linoleic acid	OhGene009617	0.9138624080217987	0.010809970238825774
Ziyuglycoside I	OhGene009617	0.9261075240524336	0.007988416922362953
Galloylpaeoniflorin	OhGene009617	-0.9550103131977415	0.002990576697007213
Hesperetin 5-O-glucoside	OhGene009617	-0.9582387283822031	0.0025795898023569814
8-O-acetyl shanzhiside methyl ester	OhGene009617	-0.9668890202146605	0.001626355077687566
16-Hydroxyhexadecanoic acid	OhGene009617	0.9409892088543177	0.005120664351185476
Corchorifatty acid F	OhGene009617	-0.9689864468157598	0.001427845676209682
LPE 16:0	OhGene009617	-0.9761590845451624	0.000845808414563007
p-Coumaric Acid	OhGene009617	-0.9676981374082272	0.0015482634418435132
Neomangiferin	OhGene009617	-0.9732220860741241	0.0010659843703812884
MGMG (18:2)	OhGene009617	-0.9668974936820456	0.0016255274220629062
Lactose	OhGene009617	-0.9069437687024505	0.012586284817033626
Forskolin	OhGene009617	-0.9509508070362567	0.0035497331492071933
(-)-secoisolariciresinol	OhGene009617	0.9285774069916282	0.0074696101940055284
N-Acetyl-D-alloisoleucine	OhGene009617	-0.9696157408713262	0.0013707793815264733
Parishin B	OhGene009617	0.9336428968785779	0.006458803742694532
Isoschaftoside	OhGene009617	0.9110265088100106	0.011522253572425424
Akebia saponin D	OhGene009617	0.8850925157053143	0.019046991224645888
p-Anisaldehyde	OhGene009617	-0.9771064673056911	0.0007801713501811653
Liriopemuscaribaily saponins C	OhGene009617	-0.8846213309121317	0.019200381810729434
Poncirin	OhGene009617	-0.9651960558505904	0.0017958925309367094
Galangin	OhGene009617	-0.9469209261739948	0.004151309942439417
Prim-O-glucosylcimifugin	OhGene009617	-0.9783953435707275	0.000695099661682335
Lonicerin	OhGene009617	-0.9659639189995717	0.00171796758392958
Liquiritin apioside	OhGene009617	-0.8848377657993814	0.019129849915838475
Denin	OhGene009617	-0.9752074467098137	0.0009143864199440308
LPE 18:3	OhGene009617	-0.9628104539578602	0.0020488757720406718
Salidroside	OhGene009617	-0.9454195407321709	0.004387241482635417
Rehmannioside A	OhGene009617	-0.965751671341141	0.0017393362693132485
Aurantio-obtusin ��-D-glucoside	OhGene009617	-0.9789679696320752	0.0006588677316739016
Sibirioside A	OhGene009617	-0.8965333254255413	0.015504205496780377
Scutellarein	OhGene009617	-0.9717271539352181	0.0011877307330871313
Rhein	OhGene009617	-0.9744205133032773	0.00097309675074514
Deoxyarbutin	OhGene009617	-0.9755317255466718	0.0008907201475008882
Laricitrin	OhGene009617	-0.9709333052725231	0.0012550302845273338
Geniposidic acid	OhGene009617	-0.9609640961359224	0.002255961195627615
N-Caffeoylagmatine	OhGene009617	-0.9791719630438125	0.0006461930097729497
Esculin	OhGene009617	0.9129101128225907	0.011046699584027512
Isomangiferin	OhGene009617	-0.9734057813688861	0.001051474283563751
Oroxin B	OhGene009617	-0.9632955142964972	0.001996104410906442
Nardosinone	OhGene009617	-0.971708044494257	0.0011893291873940797
Ginkgolide B	OhGene009617	-0.9267645180817707	0.007848756814485769
Astringin	OhGene009617	0.8427684668521296	0.03513911280240659
FAHFA (18:2/2:0)	OhGene009617	0.8491769921423191	0.032405940352996404
Miyabenol C	OhGene009617	-0.9239848319528432	0.00844783921766598
Neohesperidin dihydrochalcone	OhGene009617	-0.9690396506583452	0.001422976430385008
Kojic acid	OhGene009617	0.825177843515652	0.04317265348363651
LPA 18:2	OhGene009617	0.8933334195949542	0.016459825720341485
Selgin C-hexoside	OhGene009617	-0.9229938931775075	0.008666589916602373
Bruceine D	OhGene009617	-0.9279539220057909	0.007598973499686007
2-Deoxyribose 1-Phosphate	OhGene009617	0.9337298671837218	0.006442075473351041
N-Acetyl-L-phenylalanine	OhGene009617	-0.9768421931777571	0.0007982164443928345
Troxerutin	OhGene009617	-0.9643320526022767	0.0018856152819325836
Caesappanin C	OhGene009617	-0.8910585024313596	0.017155902380343313
Plantagoside	OhGene009617	-0.9463438894983847	0.004241229905183497
Rehmannioside D	OhGene009617	-0.9605981289305303	0.002298175316595659
Parishin E	OhGene009617	-0.961596758344835	0.0021838947318096385
Tricin 5-O-hexoside	OhGene009617	-0.9388313647419246	0.005497968566849132
Hesperidin	OhGene009617	-0.9703457980007328	0.0013060190113640363
Octanedioic acid	OhGene009617	-0.9871396650125811	0.0002470188500526532
LPE 15:0	OhGene009617	-0.9102814171280159	0.011713044706678515
Catalpol	OhGene009617	-0.9885853810907443	0.00019469666179908895
D-Glucono-1,5-lactone	OhGene009617	0.9502415097393787	0.003652262323568884
Sesamoside	OhGene009617	-0.9781335031639642	0.0007119878621451759
Epimedin B	OhGene009617	-0.8816663355859495	0.020175779561206468
Vicenin III	OhGene009617	-0.9601707571191113	0.00234796095279295
��-Lactose	OhGene009617	-0.9865260390053328	0.0002710983545205285
Crocin I	OhGene009617	-0.8296714677993731	0.041046943910784284
Limocitrin O-hexoside	OhGene009617	-0.9769378998814369	0.0007916577832074696
Pseudolaric Acid B	OhGene009617	0.8620426960071076	0.027235509864308498
Saikosaponin D	OhGene009617	0.9433689466711832	0.004719804250009015
Jaceosidin	OhGene009617	0.7845092932321422	0.06465107745958547
Spinosin	OhGene009617	0.9025292692526461	0.013787802577105941
Calceolarioside B	OhGene034435	0.9800762552823231	0.0005914789843077949
Isoliquiritin	OhGene034435	0.9866239668353918	0.0002671807865197516
Arctiin	OhGene034435	0.9729048302608221	0.0010912763994317036
Jionoside B1	OhGene034435	0.9796394985441921	0.0006176048061598419
Agnuside	OhGene034435	0.9694125207417157	0.0013890821017518143
Casticin	OhGene034435	0.976788756142613	0.0008018900958696541
Jasmonic acid	OhGene034435	0.9948381735391587	3.9897911598014944e-05
6-Phosphogluconic acid	OhGene034435	-0.9625640752922426	0.002075940428596004
Methyl-Hesperidin	OhGene034435	0.9720457458768458	0.0011612381946790832
Histidine	OhGene034435	-0.9747957995349528	0.0009448720757614686
L-arginine	OhGene034435	-0.9751179194584368	0.0009209744269899229
(+)-Catechin	OhGene034435	0.9620124897379299	0.0021371674477480246
Medicarpin	OhGene034435	0.9731758895735446	0.0010696489352711857
Notoginsenoside R1	OhGene034435	0.9608055675982269	0.002274199984214348
Isosakuranin	OhGene034435	0.9849401154256967	0.0003384923932471518
Myricetin 3-O-galactoside	OhGene034435	0.9926231602113609	8.14259323328578e-05
7-O-Ethylmorroniside	OhGene034435	0.9966279035060104	1.7037380033933945e-05
Quercetin 3-O-sophoroside	OhGene034435	0.9636361942416907	0.0019594471442222266
trans,trans-Muconic acid	OhGene034435	-0.9631505862775014	0.0020118004096354204
L-Tryptophan	OhGene034435	-0.9704552305954268	0.001296445381657488
Sucrose	OhGene034435	0.9831039046857597	0.0004258053232413185
Tenuifoliside B	OhGene034435	0.9841372334894951	0.00037544528900968524
Tubuloside A	OhGene034435	0.9357864588978168	0.006052679912341112
Secoisolariciresinol diglucoside	OhGene034435	0.9641738232439303	0.001902280694863829
Rhapontigenin	OhGene034435	0.9354901945162852	0.006108043243621894
Timosaponin A3	OhGene034435	-0.9640641292055316	0.001913876659864537
Triethyl citrate	OhGene034435	0.9935601491415452	6.20739829046514e-05
Bergenin	OhGene034435	0.964834168689717	0.001833209876550855
Lapachol	OhGene034435	0.982575282596123	0.00045278591179231557
Hydroxysafflor yellow A	OhGene034435	-0.9618770087601309	0.002152340429426739
Citric acid	OhGene034435	0.972178295432005	0.001150303210716207
Polyphyllin VI	OhGene034435	-0.9788562767764911	0.0006658593225562756
Gluconolactone	OhGene034435	-0.9679504021301224	0.0015243047849646204
C-hexosyl-chrysoeriol O-feruloylhexoside	OhGene034435	-0.9664279695464829	0.0016717026404898597
Umbelliferone	OhGene034435	0.9806490755064694	0.0005580643611924074
Naringin Dihydrochalcone	OhGene034435	0.9813808902660761	0.0005167795159284614
Carminic acid	OhGene034435	0.981301659770819	0.0005211731600199308
1-O-b-D-glucopyranosyl sinapate	OhGene034435	0.9863095809350699	0.0002798583802427225
Ganoderic acid C6	OhGene034435	-0.9566055037035446	0.0027837657590965527
Curculigoside	OhGene034435	0.9795611809186195	0.000622348877597708
Reduced glutathione	OhGene034435	-0.975213895279634	0.0009139127968614154
Aucubin	OhGene034435	0.9711967443410159	0.0012324933178166117
Oleic Acid	OhGene034435	-0.9718729272431705	0.0011755722160195908
Swainsonine	OhGene034435	-0.9810576067417587	0.0005348229930927507
Licoagroside D	OhGene034435	0.9805563544236184	0.0005634076428010046
Brassinolide	OhGene034435	0.9632418854492546	0.0020019054496091455
2'-O-acetylpoliumoside	OhGene034435	0.9754309341026199	0.0008980430754315185
2-Oxoadipic acid	OhGene034435	-0.9689848824721763	0.0014279889703518972
4',7-Di-O-methylnaringenin	OhGene034435	0.9782999793313735	0.0007012271744292396
Tenuifoliside A	OhGene034435	0.9610737331434295	0.002243389781410852
Diosmin	OhGene034435	0.9871268680436365	0.00024750963775672626
martynoside	OhGene034435	0.989302539409137	0.00017104140914153554
Polygalaxanthone III	OhGene034435	0.9424925934171434	0.00486556129357545
Caffeic acid O-glucoside	OhGene034435	0.9738389947131276	0.0010176450239965183
Rosavin	OhGene034435	0.9911463456717337	0.0001172337858826554
Sec-O-Glucosylhamaudol	OhGene034435	0.9272463277652305	0.007747099119759242
Tricin 5-O-hexoside derivative	OhGene034435	-0.9760532233356083	0.000853306051980688
Ophiopogonanone C	OhGene034435	0.9806632315213949	0.000557250811293903
Cistanoside F	OhGene034435	0.9709388088147227	0.0012545573939863582
Madecassic acid	OhGene034435	0.9745752552168232	0.0009614089690816731
Epimedin C	OhGene034435	0.8637681700977485	0.02657449635873491
Gingerglycolipid B	OhGene034435	0.9800940077564635	0.000590428930745128
Tetrahydroxyxanthone	OhGene034435	0.9739121183131266	0.0010119889427881567
Narirutin	OhGene034435	0.9873859149258037	0.00023766916741806688
trans-zeatin 9-O-glucoside	OhGene034435	0.9448339980068114	0.004480988654112807
Ixoside	OhGene034435	0.9784907080159122	0.0006889988293707511
Sebacic acid	OhGene034435	0.9838834186236224	0.0003875231986621166
Linoleic acid	OhGene034435	-0.9673886573314214	0.0015779084298774776
Ziyuglycoside I	OhGene034435	-0.9532849447964389	0.003222471526014122
Galloylpaeoniflorin	OhGene034435	0.9441933804941848	0.004584666695195425
Hesperetin 5-O-glucoside	OhGene034435	0.987324944680174	0.00023996737268631825
8-O-acetyl shanzhiside methyl ester	OhGene034435	0.9667437232740741	0.0016405795250102682
16-Hydroxyhexadecanoic acid	OhGene034435	-0.9667168784818148	0.0016432143088334686
Corchorifatty acid F	OhGene034435	0.9916255831952483	0.00010490263271662034
LPE 16:0	OhGene034435	0.9635225713109257	0.0019716357212058175
p-Coumaric Acid	OhGene034435	0.9570218723448545	0.0027309863172098967
Neomangiferin	OhGene034435	0.9773298024113548	0.0007650812516597212
MGMG (18:2)	OhGene034435	0.9812070210218239	0.0005264454731862451
Lactose	OhGene034435	0.8730638784067776	0.023146521612732836
Forskolin	OhGene034435	0.9130674852189311	0.011007407288497702
(-)-secoisolariciresinol	OhGene034435	-0.9362921172603615	0.005958756073743089
N-Acetyl-D-alloisoleucine	OhGene034435	0.9877151327612097	0.00022544994104189406
Parishin B	OhGene034435	-0.9699597545928216	0.001340070111966797
Isoschaftoside	OhGene034435	-0.9539543352358094	0.003131491781471503
Akebia saponin D	OhGene034435	-0.9606383304031231	0.0022935192252547133
p-Anisaldehyde	OhGene034435	0.9772633568498488	0.0007695555025884836
Liriopemuscaribaily saponins C	OhGene034435	0.9360793871751487	0.005998182265888026
Poncirin	OhGene034435	0.9895965836536498	0.0001617836210631346
Galangin	OhGene034435	0.9669647388357464	0.0016189665596061226
Prim-O-glucosylcimifugin	OhGene034435	0.9831407116461153	0.00042395740069670214
Lonicerin	OhGene034435	0.9869873112725596	0.00025289338214288127
Liquiritin apioside	OhGene034435	0.9376746693801319	0.0057056205386220105
Denin	OhGene034435	0.9775115181437181	0.0007529111539141002
LPE 18:3	OhGene034435	0.9512249243380658	0.003510493860998816
Salidroside	OhGene034435	0.9681846364373552	0.0015022240063003903
Rehmannioside A	OhGene034435	0.9586157839097579	0.002533541604121616
Aurantio-obtusin ��-D-glucoside	OhGene034435	0.9593512874425371	0.002444894452553826
Sibirioside A	OhGene034435	0.8776771264432918	0.02152917652363717
Scutellarein	OhGene034435	0.9824364716030145	0.0004600073177007608
Rhein	OhGene034435	0.9786969995919589	0.000675892898907172
Deoxyarbutin	OhGene034435	0.97747736813161	0.0007551909035508702
Laricitrin	OhGene034435	0.9833132848513376	0.00041534651527734816
Geniposidic acid	OhGene034435	0.9873602887685957	0.00023863377535101492
N-Caffeoylagmatine	OhGene034435	0.9784495097271267	0.0006916311680306153
Esculin	OhGene034435	-0.935062453191207	0.006188410395248246
Isomangiferin	OhGene034435	0.9801305928530762	0.0005882678557459823
Oroxin B	OhGene034435	0.9624216435482442	0.002091666494181845
Nardosinone	OhGene034435	0.9842260735579836	0.00037126272449861873
Ginkgolide B	OhGene034435	0.8352623868536577	0.0384723574703013
Astringin	OhGene034435	-0.9345510506342667	0.0062851700461035685
FAHFA (18:2/2:0)	OhGene034435	-0.9352319879517812	0.006156495559609396
Miyabenol C	OhGene034435	0.949080566223942	0.003823171436940612
Neohesperidin dihydrochalcone	OhGene034435	0.9731704299287274	0.001070082436538635
Kojic acid	OhGene034435	-0.9371459376933523	0.005801793051640298
LPA 18:2	OhGene034435	-0.9342833296454094	0.006336116483723129
Selgin C-hexoside	OhGene034435	0.9647791971110815	0.0018389116439386057
Bruceine D	OhGene034435	0.9246492373990249	0.008302695214428842
2-Deoxyribose 1-Phosphate	OhGene034435	-0.8558128936031123	0.02968606315411553
N-Acetyl-L-phenylalanine	OhGene034435	0.9750914650594048	0.0009229256044864203
Troxerutin	OhGene034435	0.9406763695784385	0.0051745510672033595
Caesappanin C	OhGene034435	0.8914539047552252	0.017033923313858074
Plantagoside	OhGene034435	0.9609395553906919	0.002258779881395966
Rehmannioside D	OhGene034435	0.9540732961157425	0.003115457465886536
Parishin E	OhGene034435	0.9783023695131977	0.0007010732701000743
Tricin 5-O-hexoside	OhGene034435	0.9388937965711004	0.005486867839159846
Hesperidin	OhGene034435	0.9826368956444715	0.00044959879757491817
Octanedioic acid	OhGene034435	0.9657347405890455	0.0017410464461089371
LPE 15:0	OhGene034435	0.9617295349907802	0.0021689167313051626
Catalpol	OhGene034435	0.9539855596906399	0.0031272792275440237
D-Glucono-1,5-lactone	OhGene034435	-0.9557957700155029	0.0028878330817967758
Sesamoside	OhGene034435	0.9650711295984814	0.0018087319164867312
Epimedin B	OhGene034435	0.8160265280687088	0.04765595256889922
Vicenin III	OhGene034435	0.9714526517674046	0.0012107942903743336
��-Lactose	OhGene034435	0.974482010081115	0.000968443467451308
Crocin I	OhGene034435	0.7757383804026345	0.0698004854928634
Limocitrin O-hexoside	OhGene034435	0.9759306128302555	0.0008620309740840412
Pseudolaric Acid B	OhGene034435	-0.8920404704143796	0.016853741847593372
Saikosaponin D	OhGene034435	-0.867196672367237	0.025283977938898233
Jaceosidin	OhGene034435	-0.9019048448881364	0.013962021048647764
Spinosin	OhGene034435	-0.9638264839927637	0.0019391179469370515
Calceolarioside B	OhGene030811	0.9674656407113535	0.0015705082434135378
Isoliquiritin	OhGene030811	0.9340114377810111	0.00638806223710446
Arctiin	OhGene030811	0.9539818375528549	0.0031277812421461756
Jionoside B1	OhGene030811	0.9770698227977374	0.0007826612761557576
Agnuside	OhGene030811	0.9610870733506025	0.0022418625052781187
Casticin	OhGene030811	0.941025259145662	0.005114472422426447
Jasmonic acid	OhGene030811	0.9571570340364567	0.0027139600441163985
6-Phosphogluconic acid	OhGene030811	-0.9469595734574703	0.0041453213045229784
Methyl-Hesperidin	OhGene030811	0.9358748650026787	0.006036207073992066
Histidine	OhGene030811	-0.9510572104258951	0.003534476279817243
L-arginine	OhGene030811	-0.953371759837153	0.0032105997794571652
(+)-Catechin	OhGene030811	0.9908541969989084	0.0001250860651977991
Medicarpin	OhGene030811	0.9531928944677219	0.0032350827286887207
Notoginsenoside R1	OhGene030811	0.9809215102392433	0.0005425109793014089
Isosakuranin	OhGene030811	0.9384031524220607	0.005574402941473571
Myricetin 3-O-galactoside	OhGene030811	0.9672490671608636	0.0015913706909777754
7-O-Ethylmorroniside	OhGene030811	0.956210602305553	0.0028342836921095914
Quercetin 3-O-sophoroside	OhGene030811	0.8892308456228215	0.017725150348946513
trans,trans-Muconic acid	OhGene030811	-0.9497390552810283	0.0037257601875740286
L-Tryptophan	OhGene030811	-0.942014045682928	0.004946071204446314
Sucrose	OhGene030811	0.9562682415073004	0.0028268822853519545
Tenuifoliside B	OhGene030811	0.9672447272738283	0.0015917901417529592
Tubuloside A	OhGene030811	0.9362112419776791	0.00597373006664469
Secoisolariciresinol diglucoside	OhGene030811	0.9618950534015154	0.0021503164902138537
Rhapontigenin	OhGene030811	0.9717526435828487	0.0011856002483442408
Timosaponin A3	OhGene030811	-0.9478287488648692	0.004011758282889898
Triethyl citrate	OhGene030811	0.9466912998509365	0.004186979468572487
Bergenin	OhGene030811	0.9909517556977736	0.00012243569426887208
Lapachol	OhGene030811	0.9654044335086822	0.0017745769236915635
Hydroxysafflor yellow A	OhGene030811	-0.9410474648782149	0.005110660234460079
Citric acid	OhGene030811	0.8738117724066718	0.02288052602327696
Polyphyllin VI	OhGene030811	-0.9584898594407137	0.002548874763108459
Gluconolactone	OhGene030811	-0.9355025977507284	0.006105720493142327
C-hexosyl-chrysoeriol O-feruloylhexoside	OhGene030811	-0.9462640106020468	0.004253751980610305
Umbelliferone	OhGene030811	0.986478041094123	0.0002730288586927334
Naringin Dihydrochalcone	OhGene030811	0.9755319994720105	0.0008907002861667764
Carminic acid	OhGene030811	0.943688780459804	0.004667150041328576
1-O-b-D-glucopyranosyl sinapate	OhGene030811	0.9579466762151596	0.002615537788082595
Ganoderic acid C6	OhGene030811	-0.9455899053849376	0.004360148183314362
[truncated: 68,001 more rows]
