# Supplementary material for: Integrative Analysis of Transcriptome and Metabolome Reveals the Pivotal Role of the NAM Family Genes in Oncidium hybridum Lodd. Pseudobulb Growth
Source: Int J Mol Sci. 2024 Sep 26;25(19):10355. doi: 10.3390/ijms251910355 (PMC11476975; doi:10.3390/ijms251910355)
Supplement: Supplementary file 1 [file ijms-25-10355-s001.zip › Supplementary file/S8-Correlation analysis/Middle.vs.Early_MiddlevsEarly/Middle.vs.Early_pos_MiddlevsEarly_corr.xls]

metabolite	Gene	corr	pvalue
Farrerol	OhGene039449	0.9856696469189044	0.0003065670955148997
Picrotoxinin	OhGene039449	0.9834670955135663	0.00040774586945189665
9-HpOTrE	OhGene039449	0.9928831384009725	7.579434500942126e-05
Combretastatin A4	OhGene039449	0.9895507979551034	0.00016320828269816569
Yuheinoside	OhGene039449	0.9777531097517858	0.0007368809272211355
Zeatin-7-N-glucoside	OhGene039449	0.9933987392300199	6.522113523547008e-05
Tanshinone IIA sulfonate	OhGene039449	-0.9857342551135035	0.00030381559434253334
Demethoxycurcumin	OhGene039449	0.9867135500355015	0.0002636219021257063
Flavokawain A	OhGene039449	0.9826429368659906	0.00044928690022758954
N-Lauryldiethanolamine	OhGene039449	-0.9856809190185567	0.0003060861561117816
Leu-Pro	OhGene039449	0.9750737595300665	0.000924232641689948
Saikosaponin E	OhGene039449	-0.9848255688118415	0.000343647985056205
Trillin	OhGene039449	-0.984824213506389	0.0003437092176218686
4-D-Hydroxysphinganine	OhGene039449	-0.9875446771457683	0.0002317364724294593
L-Leucyl-L-alanine Hydrate	OhGene039449	-0.9841068008152171	0.0003768834088589888
Isopimpinellin	OhGene039449	0.9920016854714679	9.570371471716405e-05
LPE 18:2	OhGene039449	0.983374738602488	0.00041230136935965344
Ethyl caffeate	OhGene039449	0.9811741313113219	0.0005282839284012484
Vicenin II	OhGene039449	0.9759281914598235	0.0008622037211957308
o-Veratraldehyde	OhGene039449	0.9852402720498771	0.00032516665355502113
Phytosphingosine	OhGene039449	-0.9885146760560936	0.00019711146929349486
13-��-(21)-Epoxyeurycomanone	OhGene039449	0.9865798276721113	0.000268943044567299
Pectolinarin	OhGene039449	0.9902737890190547	0.00014143872427691565
Mangiferin	OhGene039449	0.9789102544189527	0.0006624759322371897
Germacrone	OhGene039449	0.9908867738323771	0.00012419790599598667
1,2,3,6,7-Pentamethoxyxanthone	OhGene039449	0.9851351719711003	0.00032980237916039256
Rosmarinic acid	OhGene039449	-0.9870472247535029	0.00025057500791861553
13-HPODE	OhGene039449	0.9879023899912568	0.00021864299615972864
1-Methyladenine	OhGene039449	-0.9811856776553132	0.0005276381530142914
Phloretin	OhGene039449	0.986783012592322	0.0002608787046570289
Picramnioside F	OhGene039449	-0.9867379084349146	0.0002626583203137439
Genipin	OhGene039449	0.9790050126242318	0.0006565570574225106
5-Methyl-7-methoxyisoflavone	OhGene039449	0.9757959913332267	0.0008716612872750902
C-pentosyl-luteolin-C-hexoside	OhGene039449	0.9797442627778771	0.0006112869228756647
Eupalinolide A	OhGene039449	0.9950972998404923	3.599578148121241e-05
Camelliaside A	OhGene039449	0.993675821056607	5.98663904369489e-05
Methyl syringate	OhGene039449	0.9910272611461239	0.00012040386601637334
beta-Alanine methyl ester hydrochloride	OhGene039449	0.9975812305579138	8.768592981418066e-06
Linderane	OhGene039449	0.9873778105326064	0.00023797401891510454
Diacerein	OhGene039449	0.9876863509845062	0.0002265053937374008
Neocryptotanshinone	OhGene039449	0.9596536693544588	0.0024089011838244394
7-O-Methylmangiferin	OhGene039449	0.9951204732372051	3.5656581910398454e-05
Lactucin	OhGene039449	0.9684682217052434	0.001475704280393137
Tropine	OhGene039449	-0.9747682145018242	0.0009469326793387195
Vaccarin	OhGene039449	0.9647050610645582	0.001846615041641533
D-(+)-Maltose	OhGene039449	0.9790621108353086	0.0006530032689274044
5-O-Caffeoylshikimic acid	OhGene039449	0.9879230106212834	0.00021789977205391553
Anise oil	OhGene039449	0.9912384394962983	0.00011481112334607485
Shikonin	OhGene039449	0.9744796843538003	0.0009686192473581452
Geranylacetone	OhGene039449	-0.9718689363265123	0.0011759042616341904
Corylin	OhGene039449	0.9559448879207898	0.0028685271044414113
Artesunate	OhGene039449	0.9569410136986299	0.002741197128922643
Linarin	OhGene039449	0.9963458962910611	2.000431521129244e-05
Lactobionic acid	OhGene039449	-0.985899685035093	0.0002968266187350145
beta,beta-Dimethylacrylalkannin	OhGene039449	0.983563513461592	0.00040301690968837955
Isofraxidin	OhGene039449	-0.987603415887659	0.00022956042210483786
Praeruptorin A	OhGene039449	0.9942708583746163	4.914057165511629e-05
DL-Lysine	OhGene039449	-0.9854129338165516	0.000317621813556531
Sodium Houttuyfonate	OhGene039449	0.9591193409447458	0.002472681970330865
Orsellinic acid ethyl ester	OhGene039449	0.978002732504542	0.0007204976494520134
Resveratrol	OhGene039449	0.9738242938371798	0.0010187840168885244
Tianshic acid	OhGene039449	0.9699768004500858	0.001338557423202462
Nerylacetate	OhGene039449	-0.9768093697387652	0.000800471975567488
Isobavachin	OhGene039449	0.9936388018431014	6.0568560547848325e-05
Trifolirhizin	OhGene039449	0.9948555637808327	3.962976169113942e-05
Tracheloside	OhGene039449	0.9742777818782664	0.0009839394298467277
Pyridoxine	OhGene039449	-0.9774073437191486	0.0007598762132259929
Cinnamyl acetate	OhGene039449	0.9848563639002912	0.0003422581286103467
(2S,3S)-(-)-3-Phenylglycidol	OhGene039449	0.9872237996007326	0.0002438042070846944
LPC 15:0	OhGene039449	0.9654597512146122	0.001768939423693733
L-Palmitoylcarnitine	OhGene039449	0.9729511687140301	0.0010875639172638432
Herbacetin	OhGene039449	0.9874409645002156	0.00023560359463181457
Trachelogenin	OhGene039449	0.9972967543010517	1.0951428928923726e-05
Nobiletin	OhGene039449	0.9850505039409184	0.0003335606363856313
L-Aspartic acid	OhGene039449	0.9876307290781483	0.0002285520525128031
O-p-coumaroyl-O-salicyloyl quinic acid	OhGene039449	0.9603254488882252	0.002329879748429533
6,7-Dimethoxy-4-Methylcoumarin	OhGene039449	0.9826877412713353	0.0004469770876593936
Gly-Tyr	OhGene039449	-0.9769662827647527	0.0007897179006432644
Polypodine B	OhGene039449	0.9777640345940823	0.0007361600814166136
Myrislignan	OhGene039449	0.9828471047700219	0.00043880934417434063
Chikusetsusponin Iva	OhGene039449	-0.9806651068831522	0.0005571430779855254
Puerarin apioside	OhGene039449	0.9488652248251996	0.0038552951321249316
Aflatoxin G1	OhGene039449	0.9735381843178469	0.001041076885770841
(+)-Isolariciresinol	OhGene039449	0.9831052299533309	0.0004257387177918833
Schizandrol A	OhGene039449	0.9836368631548278	0.0003994377377882311
lupinine	OhGene039449	-0.969730974093039	0.0013604544424524136
Sauchinone	OhGene039449	0.9881291159730655	0.0002105404214209954
Aflatoxin B1	OhGene039449	0.9582198741556427	0.0025819031199736074
Wulignan A1	OhGene039449	0.9895441006535778	0.00016341719677057375
Polydatin	OhGene039449	0.9894597253815611	0.0001660605850532651
Curcumin	OhGene039449	0.9846695963221499	0.00035073042986468145
Shikimic Acid	OhGene039449	0.9729144968211463	0.0010905014295517774
Thymidine 5'-diphosphate	OhGene039449	0.9694423597570929	0.0013863871714730129
Heptamethoxyflavone	OhGene039449	0.991552808709254	0.0001067311862144964
Loureirin A	OhGene039449	0.9508177424679891	0.0035688583388800415
L-Histidine	OhGene039449	-0.9570805606076663	0.0027235869331293447
(+)-epipinoresinol-4-O-beta-D-glucoside	OhGene039449	0.9594295244112019	0.0024355564734664637
Glycitein	OhGene039449	0.984667812267481	0.0003508118564643261
Valylproline	OhGene039449	0.9849050953823622	0.0003400644847325813
Chlorogenic acid methyl ester	OhGene039449	0.8737782687848477	0.022892410541682624
8-Aminooctanoic acid	OhGene039449	-0.9837220787096645	0.00039529949602684443
Threonyl carbamoyl adenosine	OhGene039449	0.9827686092153086	0.0004428230631492008
1,2,3,7-Tetramethoxyxanthone	OhGene039449	0.9738330491632301	0.001018105596635045
S-(5-Adenosy)-L-Homocysteine	OhGene039449	0.9958026811165399	2.6389255611242416e-05
Phenylglyoxylic acid	OhGene039449	0.9810982066608211	0.0005325400916663286
Oleamide	OhGene039449	-0.9627452656783827	0.0020560196374958023
Emodin-3-methyl ether/Physcion	OhGene039449	0.9809722649725281	0.0005396375099623736
Stachydrine	OhGene039449	0.9576517828185832	0.002652084204815122
dUMP	OhGene039449	0.9578741652402406	0.0026245009739728816
5-Methylcytosine	OhGene039449	0.9765798224228661	0.0008163340376709913
Neodiosmin	OhGene039449	0.9583510607689982	0.002565828372678492
Norisoboldine	OhGene039449	0.991692094721935	0.00010324522399375196
Geranylgeraniol	OhGene039449	-0.9851081380195095	0.0003310000639716238
Rotenone	OhGene039449	-0.9786829287981355	0.0006767828615741372
Phytocassane E	OhGene039449	0.989541480882389	0.00016349895353631207
Polyphyllin V	OhGene039449	-0.9768115335882008	0.000800323184926021
N-Oleoyl Glycine	OhGene039449	-0.9888684343611173	0.00018517796444997005
Nodakenetin	OhGene039449	0.9676195196950403	0.0015557678631486385
iP9G	OhGene039449	-0.9743181057522547	0.0009808701670965896
Pyridoxal 5'-Phosphate	OhGene039449	0.9993084051687809	7.172897197701192e-07
Nortanshinone	OhGene039449	0.982985784866935	0.00043176260747692204
Bisdemethoxycurcumin	OhGene039449	0.9932401060753016	6.838979819272838e-05
Lancerin	OhGene039449	0.9988167302480501	2.0993625946745226e-06
Isoeugenol	OhGene039449	0.9844422419590496	0.0003611829231789894
10-Gingerol	OhGene039449	0.9800323753722446	0.0005940784437077862
Ferulic acid O-hexoside	OhGene039449	-0.9843865366813669	0.0003637672283108924
Syringetin	OhGene039449	0.9615717082360866	0.002186726236867846
Gibberellic acid	OhGene039449	0.9729302920436884	0.0010892357106428426
Dehydroepiandrosterone (DHEA)	OhGene039449	0.992092073019027	9.355570137540901e-05
Santacruzamate A	OhGene039449	0.9843073046742942	0.00036745878291550226
Aflatoxin G2	OhGene039449	0.9736244289312667	0.0010343317671596991
TriacetonaMine	OhGene039449	-0.9542356525085822	0.0030936393878630035
Tectoridin	OhGene039449	0.962795190623221	0.0020505473527410297
Skimmin	OhGene039449	-0.9809767810000708	0.0005393822032192047
Irisolidone 7-O-beta-d-glucoside	OhGene039449	0.9076289600475229	0.012404539785526681
Citrinin	OhGene039449	0.9762011563866938	0.0008428377824836876
Homovanillic acid	OhGene039449	0.9524499192668802	0.003337759658344678
Sakuranin	OhGene039449	0.8836236252452999	0.019527121478378148
N-Acetyl-L-tyrosine	OhGene039449	0.927574491624104	0.007678229049411972
2-deoxyglucose-6-phosphate	OhGene039449	-0.9890835464418752	0.00017810298623068872
Dihydrojasmone	OhGene039449	-0.97685074241388	0.0007976294840406135
PC (16:2e/2:0)	OhGene039449	0.9660650466106955	0.00170783216747782
Alisol B 23-acetate	OhGene039449	-0.989638812355599	0.00016047515554971326
N'-Formylkynurenine	OhGene039449	0.996225240428389	2.134632181957066e-05
Lobetyolin	OhGene039449	0.9060382313741895	0.01282843545750602
N-Feruloylspermidine	OhGene039449	0.9785765849608059	0.0006835277935796323
H-HoArg-OH	OhGene039449	-0.9433083996448413	0.004729804694644534
Anacardic Acid	OhGene039449	0.9895689579106075	0.00016264247529014083
L-Ergothioneine	OhGene039449	-0.9879318402136323	0.00021758191464815344
Schisandrin C	OhGene039449	0.9864315069836062	0.00027490699716618654
Rutin	OhGene039449	0.9332649295953541	0.006531749791734383
Ipriflavone	OhGene039449	0.9743667777573215	0.0009771718146192965
Isoliquiritigenin	OhGene039449	0.9865462187916159	0.00027028874755855096
Methyl gallate	OhGene039449	0.9171172275780385	0.010019647107592166
9-Oxo-10(E),12(E)-octadecadienoic acid	OhGene039449	0.9786349543265002	0.0006798215652725623
Schisandrin A	OhGene039449	0.9301002943152469	0.0071581893897544385
1-Deoxynojirimycin	OhGene039449	-0.992054267774851	9.445116533705621e-05
DIMBOA glucoside	OhGene039449	0.9625288107868455	0.002079828570146544
Desthiobiotin	OhGene039449	-0.9835794193504614	0.00040223941782073833
Sinapyl aldehyde	OhGene039449	0.9621901231148184	0.002117353934844217
Alternariol	OhGene039449	0.9569761318273673	0.0027367601136755373
Cantharidin	OhGene039449	0.9874278640910582	0.00023609433486071403
Praeruptorin E	OhGene039449	0.9927490140774801	7.867457846597334e-05
Isobutyl 4-hydroxybenzoate	OhGene039449	0.9455099476841649	0.004372853702147818
Wikstromol	OhGene039449	0.9944515241620372	4.6092969651849555e-05
Tricin 5-O-hexosyl-O-hexoside	OhGene039449	0.9526854110638079	0.0033050446061773276
(-)-Arctigenin	OhGene039449	0.969563261159087	0.001375494384481039
N,N,N-Trimethyllysine	OhGene039449	-0.9895068997825541	0.0001645800560619378
2-Acetylpyrazine	OhGene039449	0.9454817434802005	0.004377339761545725
gamma,gamma-Dimethylallyl pyrophosphate	OhGene039449	0.9594209797595517	0.0024365754640062205
di-C,C-pentosyl-apigenin	OhGene039449	0.9161682912893632	0.010247058706840666
Wedelolactone	OhGene039449	0.9545926600049973	0.0030459287591073844
L-Hisidine	OhGene039449	0.9975780417859054	8.791718926179797e-06
Sinapyl alcohol	OhGene039449	0.9187995178858828	0.009622579011133541
9-Hydroxy-(10E,12Z,15Z)-Octadecatrienoic Acid	OhGene039449	0.9880188198590701	0.00021446307507164234
Osthole	OhGene039449	0.9682785860446669	0.0014934123486747242
cis-Aconitic acid	OhGene039449	0.9800042615646695	0.0005957468897552446
Tanshinlactone	OhGene039449	0.9650542306897553	0.00181047218359863
Nitidine	OhGene039449	0.9842162635333054	0.0003717234330512212
gamma-Glutamylglutamic acid	OhGene039449	-0.9412284946200238	0.0050796337369996055
Phe-Phe	OhGene039449	0.9801842303279953	0.0005851066146397608
(-)-Caryophyllene oxide	OhGene039449	-0.9685564247864346	0.0014675035267155561
5,6,7-Trimethoxyflavone	OhGene039449	0.9178040665932596	0.009856592292848944
Ferulaldehyde	OhGene039449	0.9571132047435476	0.002719475458547164
Riboflavin-5'-monophosphate	OhGene039449	-0.9603443257836699	0.0023276780350053256
Salvianolic acid F	OhGene039449	0.9810520571272434	0.0005351354204353907
3',4'-Dihydroxyphenylacetone	OhGene039449	0.8785122888006722	0.021242361359177002
H-Trp-NH2.HCl	OhGene039449	0.8723324452409736	0.02340807978002761
Formononetin	OhGene039449	-0.9306188375135747	0.0070536269253852115
Momordin Ic	OhGene039449	-0.9895469996025119	0.00016332675128484327
Kaji-ichigoside F1	OhGene039449	-0.9688360913747454	0.0014416507754489982
Pantetheine	OhGene039449	-0.9275920015914979	0.007674562742733947
Mosloflavone	OhGene039449	0.967123595448119	0.0016035196023431058
(-)-epigallocatechin	OhGene039449	0.8481544338624457	0.03283505655747161
Isosakuranetin	OhGene039449	0.9839479109505398	0.00038443627689358406
Glycerophosphocholine	OhGene039449	-0.9347840689164246	0.006240990986312591
Praeruptorin B	OhGene039449	0.9658337899525402	0.0017310532440778033
Mycophenolic acid	OhGene039449	0.8938779339339739	0.01629527168767703
Schisantherin E	OhGene039449	0.9520167529387398	0.0033983498757639537
L(-)-Malic acid	OhGene039449	0.9802738258317432	0.0005798449773218777
Cimifugin	OhGene039449	0.9652939123394827	0.0017858668224834736
L-Lysine	OhGene039449	-0.9103918881098492	0.01168466131260448
1-Naphthyl acetate	OhGene039449	0.9628625088419778	0.0020431799857137875
L-Threonine	OhGene039449	-0.9846955148855495	0.00034954853308527897
5-Phenyl-2,4-pentadienoic acid	OhGene039449	0.9506558818679203	0.0035921904258507773
1'-Hydroxymidazolam	OhGene039449	0.9804246689500754	0.0005710398079229319
Diosbulbin B	OhGene039449	0.9302903347377771	0.0071197812681188894
Aurantio-obtusin	OhGene039449	0.9648277898116091	0.0018338710585714699
Glu-Gln	OhGene039449	0.9894539650858105	0.00016624181966663252
Methylophiopogonanone A	OhGene039449	0.9684649861675082	0.0014760055369617655
Lipoamide	OhGene039449	0.904823015848375	0.01315689957899046
N7-Methylguanosine	OhGene039449	0.9400720010740965	0.005279435922307471
Gambogenic acid	OhGene039449	0.9909043385279728	0.0001237203395739422
6-Demethoxytangeretin	OhGene039449	0.9253287963474499	0.008155507557293336
Leucosceptoside A	OhGene039449	0.9684601150162837	0.0014764591406688518
SDMA	OhGene039449	-0.9961265509916536	2.247635297663519e-05
Dulcitol	OhGene039449	0.9519302705963835	0.003410510992339296
Gallic acid	OhGene039449	0.956759536312622	0.00276418238729047
Sweroside	OhGene039449	0.8419145698074522	0.03551114810974117
tert-Butyl N-[1-(aminocarbonyl)-3-methylbutyl]carbamate	OhGene039449	0.9255777270572176	0.008101911684451657
Trigonelline	OhGene039449	-0.9682295537902992	0.0014980079498580544
Hastatoside	OhGene039449	0.8514821423024241	0.031448360745461805
7-Hydroxy-4-methyl-8-nitrocoumarin	OhGene039449	0.8946697499687083	0.01605740115182918
LPC 18:3	OhGene039449	0.9752624498269046	0.0009103505556044171
Tangeretin	OhGene039449	0.9527092572680831	0.003301740674414686
Azetidine-2-carboxylic acid	OhGene039449	-0.9735342310191686	0.0010413865906624133
1-Methylguanine	OhGene039449	-0.9094990496063744	0.011915012544659518
Bakuchiol	OhGene039449	0.973393628567649	0.0010524311893184482
Methyl cinnamate	OhGene039449	0.8528508509015662	0.030886207269506107
2-Hydroxyisocaproic Acid	OhGene039449	0.8514027664840105	0.03148110871728623
beta-Acetoxyisovalerylalkannin	OhGene039449	0.9244887276532101	0.008337647542463512
Flavokawain B	OhGene039449	0.8063041327107626	0.052643584112972444
Artemisic acid	OhGene039449	-0.8653976382639103	0.025957344626347648
1,11-Undecanedicarboxylic acid	OhGene039449	0.7735778031054705	0.07109652221248797
Patchouli alcohol	OhGene039449	-0.8838268534155698	0.01946035197126098
6-Methylcoumarin	OhGene039449	0.8460106289876956	0.033743335666659255
3-Hydroxy-3-Methylpentane-1,5-Dioic Acid	OhGene039449	-0.9705708484700007	0.001286368514049698
D-Glucose 1-phosphate	OhGene039449	0.9875636036446462	0.0002310342003423576
(2S)-Isoxanthohumol	OhGene039449	0.9165807165757349	0.010147917181483002
Isorhamnetin	OhGene039449	0.8886464338439213	0.0179090542744983
Nodakenin	OhGene039449	0.7623432108439807	0.07800960736836163
Farrerol	OhGene029840	0.976187220596795	0.0008438211943795086
Picrotoxinin	OhGene029840	0.973456995905877	0.0010474464140217893
9-HpOTrE	OhGene029840	0.985986699965471	0.00029318295286056076
Combretastatin A4	OhGene029840	0.9820046017445622	0.000482837773433875
Yuheinoside	OhGene029840	0.9659872940289624	0.0017156222108200493
Zeatin-7-N-glucoside	OhGene029840	0.9866871862664355	0.0002646667925482031
Tanshinone IIA sulfonate	OhGene029840	-0.9770507255600831	0.0007839604580037768
Demethoxycurcumin	OhGene029840	0.9787568331218288	0.0006721149838424737
Flavokawain A	OhGene029840	0.9722354397435659	0.0011456047648749504
N-Lauryldiethanolamine	OhGene029840	-0.9764268669730838	0.0008269891932577897
Leu-Pro	OhGene029840	0.9628006229051083	0.002049952353351791
Saikosaponin E	OhGene029840	-0.9749164544235128	0.0009358853020171634
Trillin	OhGene029840	-0.9752236413984048	0.0009131972121557163
4-D-Hydroxysphinganine	OhGene029840	-0.9783132198184286	0.0007003748273987496
L-Leucyl-L-alanine Hydrate	OhGene029840	-0.9738654370018093	0.0010155979203803358
Isopimpinellin	OhGene029840	0.9846637384500819	0.0003509978260911176
LPE 18:2	OhGene029840	0.9732205139029992	0.0010661089813750644
Ethyl caffeate	OhGene029840	0.9715552971727135	0.0012021443579563293
Vicenin II	OhGene029840	0.963896351889783	0.0019316800376983035
o-Veratraldehyde	OhGene029840	0.9763213950634294	0.0008343764809349733
Phytosphingosine	OhGene029840	-0.9794555263732442	0.0006287774364737179
13-��-(21)-Epoxyeurycomanone	OhGene029840	0.9774339230110617	0.0007580961087901242
Pectolinarin	OhGene029840	0.982104377827112	0.00047751437346696916
Mangiferin	OhGene029840	0.9678769324288826	0.0015312634455565564
Germacrone	OhGene029840	0.9833918229273221	0.0004114567889397163
1,2,3,6,7-Pentamethoxyxanthone	OhGene029840	0.9755202546765096	0.000891552055886184
Rosmarinic acid	OhGene029840	-0.9778399321073116	0.0007311618566550421
13-HPODE	OhGene029840	0.9790535722785985	0.0006535340991663626
1-Methyladenine	OhGene029840	-0.9717158703035518	0.001188674450389638
Phloretin	OhGene029840	0.9782484824772437	0.0007045471402268639
Picramnioside F	OhGene029840	-0.9770143100515462	0.0007864407615722191
Genipin	OhGene029840	0.9690364744281783	0.0014232668898049134
5-Methyl-7-methoxyisoflavone	OhGene029840	0.9642739802584511	0.001891723304246099
C-pentosyl-luteolin-C-hexoside	OhGene029840	0.9689073829102162	0.0014350968494321948
Eupalinolide A	OhGene029840	0.9900025142964983	0.00014942495763723793
Camelliaside A	OhGene029840	0.9883217918389507	0.0002037744785774028
Methyl syringate	OhGene029840	0.9833741540073222	0.0004123302846335326
beta-Alanine methyl ester hydrochloride	OhGene029840	0.9929510578835536	7.435625498636873e-05
Linderane	OhGene029840	0.9782998058557333	0.0007012383452161837
Diacerein	OhGene029840	0.9800577742711389	0.0005925731150543848
Neocryptotanshinone	OhGene029840	0.9446440069569051	0.004511615652378674
7-O-Methylmangiferin	OhGene029840	0.9933323749506463	6.653762364864065e-05
Lactucin	OhGene029840	0.954755616707006	0.003024272476479294
Tropine	OhGene029840	-0.9651604292559615	0.0017995494740444822
Vaccarin	OhGene029840	0.9504308010252586	0.0036247598551028067
D-(+)-Maltose	OhGene029840	0.9678008869137882	0.0015384825806515306
5-O-Caffeoylshikimic acid	OhGene029840	0.9791873876954775	0.0006452396005624032
Anise oil	OhGene029840	0.9842119902017685	0.0003719242105281666
Shikonin	OhGene029840	0.9623106295275029	0.002103964308492615
Geranylacetone	OhGene029840	-0.9614769575495282	0.0021974526242842175
Corylin	OhGene029840	0.9433029930854797	0.004730698190996697
Artesunate	OhGene029840	0.9413558352621736	0.005057864397287187
Linarin	OhGene029840	0.992447456013009	8.534597898192129e-05
Lactobionic acid	OhGene029840	-0.9772185211048198	0.0007725819252655128
beta,beta-Dimethylacrylalkannin	OhGene029840	0.974905917883429	0.000936668401579975
Isofraxidin	OhGene029840	-0.978519227732494	0.0006871794984222458
Praeruptorin A	OhGene029840	0.9913386155086826	0.00011220448524061325
DL-Lysine	OhGene029840	-0.9766992282624576	0.0008080636483738757
Sodium Houttuyfonate	OhGene029840	0.9436955132803885	0.004666044729672859
Orsellinic acid ethyl ester	OhGene029840	0.9697874286576413	0.0013554101911648964
Resveratrol	OhGene029840	0.9628633164556599	0.0020430916792008817
Tianshic acid	OhGene029840	0.9564744223326132	0.0028004847877118877
Nerylacetate	OhGene029840	-0.9682981286932042	0.0014915826391762223
Isobavachin	OhGene029840	0.9889790774371832	0.0001815217965307422
Trifolirhizin	OhGene029840	0.9895187812212868	0.00016420820852309384
Tracheloside	OhGene029840	0.9638941437619157	0.0019319148918085591
Pyridoxine	OhGene029840	-0.9681084879999247	0.0015093848797397271
Cinnamyl acetate	OhGene029840	0.9754516435271807	0.0008965360208248542
(2S,3S)-(-)-3-Phenylglycidol	OhGene029840	0.9808293137683477	0.0005477500564948808
LPC 15:0	OhGene029840	0.9520960450503609	0.0033872186176876888
L-Palmitoylcarnitine	OhGene029840	0.9627955382889017	0.0020505092702665876
Herbacetin	OhGene029840	0.9795556634904415	0.0006226837741565758
Trachelogenin	OhGene029840	0.9927555620267176	7.853272145530454e-05
Nobiletin	OhGene029840	0.9805906424997718	0.0005614287606258312
L-Aspartic acid	OhGene029840	0.9802224981366154	0.000582856389161047
O-p-coumaroyl-O-salicyloyl quinic acid	OhGene029840	0.9456225367073824	0.004354968179116326
6,7-Dimethoxy-4-Methylcoumarin	OhGene029840	0.9747353002015797	0.0009493942910478282
Gly-Tyr	OhGene029840	-0.9654156187278702	0.0017734363084796279
Polypodine B	OhGene029840	0.965986288902989	0.0017157230292551861
Myrislignan	OhGene029840	0.972269017871956	0.0011428483898649133
Chikusetsusponin Iva	OhGene029840	-0.9702839261221173	0.0013114472541508183
Puerarin apioside	OhGene029840	0.9329619541671973	0.00659051155650644
Aflatoxin G1	OhGene029840	0.9626652013835053	0.0020648105328772365
(+)-Isolariciresinol	OhGene029840	0.9727357361171399	0.0011048768174942566
Schizandrol A	OhGene029840	0.9732696887143121	0.0010622147809151569
lupinine	OhGene029840	-0.9571407723932609	0.002716005742009042
Sauchinone	OhGene029840	0.9843476967013894	0.0003655745329460162
Aflatoxin B1	OhGene029840	0.943179680198118	0.004751099527562979
Wulignan A1	OhGene029840	0.9818435125070653	0.0004914943410989614
Polydatin	OhGene029840	0.9841051009943032	0.00037696381585499464
Curcumin	OhGene029840	0.9798937026256767	0.0006023306731580011
Shikimic Acid	OhGene029840	0.9604676976251578	0.002313313797572532
Thymidine 5'-diphosphate	OhGene029840	0.9565775303125605	0.002787329541254381
Heptamethoxyflavone	OhGene029840	0.9838053008165143	0.000391278744502095
Loureirin A	OhGene029840	0.9347285879518781	0.006251496079993148
L-Histidine	OhGene029840	-0.9445880595494627	0.004520654002162305
(+)-epipinoresinol-4-O-beta-D-glucoside	OhGene029840	0.9455779268551763	0.0043620504527351845
Glycitein	OhGene029840	0.9746934825785135	0.0009525263382893872
Valylproline	OhGene029840	0.9749627128520639	0.0009324511127277687
Chlorogenic acid methyl ester	OhGene029840	0.8539464122993383	0.030439693678244888
8-Aminooctanoic acid	OhGene029840	-0.9782769109929654	0.000702713411578903
Threonyl carbamoyl adenosine	OhGene029840	0.9727979926578095	0.0010998597533344026
1,2,3,7-Tetramethoxyxanthone	OhGene029840	0.9611774027730644	0.0022315344892886173
S-(5-Adenosy)-L-Homocysteine	OhGene029840	0.9929948223789675	7.343688941662458e-05
Phenylglyoxylic acid	OhGene029840	0.9700310425736227	0.001333749477961507
Oleamide	OhGene029840	-0.9504623130650058	0.0036201913337011184
Emodin-3-methyl ether/Physcion	OhGene029840	0.9700225894346775	0.0013344981890827307
Stachydrine	OhGene029840	0.941583110958023	0.005019124609388053
dUMP	OhGene029840	0.9429969763108457	0.004781405827828627
5-Methylcytosine	OhGene029840	0.9651427911074888	0.0018013613273416898
Neodiosmin	OhGene029840	0.9437379364773133	0.004659083163044273
Norisoboldine	OhGene029840	0.9839819369357296	0.00038281257244620817
Geranylgeraniol	OhGene029840	-0.9770801606442177	0.0007819584401833895
Rotenone	OhGene029840	-0.9689056359756476	0.0014352572708947085
Phytocassane E	OhGene029840	0.9812251111814265	0.0005254356343944409
Polyphyllin V	OhGene029840	-0.9727250566480385	0.001105738579780882
N-Oleoyl Glycine	OhGene029840	-0.9799991253427401	0.0005960519557658226
Nodakenetin	OhGene029840	0.9592212497090291	0.0024604540889834243
iP9G	OhGene029840	-0.9634593124602289	0.0019784378066855044
Pyridoxal 5'-Phosphate	OhGene029840	0.996596291362247	1.7358132358121725e-05
Nortanshinone	OhGene029840	0.9753843240347002	0.000901439548072635
Bisdemethoxycurcumin	OhGene029840	0.993195572737305	6.929282228505054e-05
Lancerin	OhGene029840	0.997480540364047	9.513518927982852e-06
Isoeugenol	OhGene029840	0.9766285691725352	0.0008129526527517537
10-Gingerol	OhGene029840	0.9692419998176627	0.0014045324894264863
Ferulic acid O-hexoside	OhGene029840	-0.9741342187002109	0.0009949053597720263
Syringetin	OhGene029840	0.9476730772770607	0.004035521909923536
Gibberellic acid	OhGene029840	0.9685722237676386	0.0014660369906367152
Dehydroepiandrosterone (DHEA)	OhGene029840	0.9844622423020128	0.0003602572938184946
Santacruzamate A	OhGene029840	0.9825151942447107	0.0004559049347480077
Aflatoxin G2	OhGene029840	0.9605656149748509	0.002301944454665063
TriacetonaMine	OhGene029840	-0.9402466373888705	0.005249022889706929
Tectoridin	OhGene029840	0.950932692582974	0.0035523337449443297
Skimmin	OhGene029840	-0.9728139075546491	0.0010985790358283981
Irisolidone 7-O-beta-d-glucoside	OhGene029840	0.8852190884429563	0.019005886879087924
Citrinin	OhGene029840	0.9740268335041311	0.0010031472478345984
Homovanillic acid	OhGene029840	0.9386590250358288	0.005528668504599312
Sakuranin	OhGene029840	0.8600827665522905	0.027995680221848607
N-Acetyl-L-tyrosine	OhGene029840	0.9074255492147283	0.012458360546208412
2-deoxyglucose-6-phosphate	OhGene029840	-0.9800340207153402	0.0005939808709198173
Dihydrojasmone	OhGene029840	-0.9676463834016764	0.0015532015811374803
PC (16:2e/2:0)	OhGene029840	0.9531108179022001	0.00324634792671753
Alisol B 23-acetate	OhGene029840	-0.9826151601115143	0.0004507218537386748
N'-Formylkynurenine	OhGene029840	0.9940165258790299	5.359583377626073e-05
Lobetyolin	OhGene029840	0.8853258088909871	0.018971262599804844
N-Feruloylspermidine	OhGene029840	0.967171379554838	0.0015988874776562655
H-HoArg-OH	OhGene029840	-0.9331490011535803	0.0065542036398326
Anacardic Acid	OhGene029840	0.9950170639151623	3.718261575384018e-05
L-Ergothioneine	OhGene029840	-0.9789739504137884	0.0006584943886173245
Schisandrin C	OhGene029840	0.9909082195738259	0.0001236149415490709
Rutin	OhGene029840	0.9218901474730793	0.00891344366593586
Ipriflavone	OhGene029840	0.9732768257042057	0.0010616501825645133
Isoliquiritigenin	OhGene029840	0.9772179048257519	0.0007726235652986161
Methyl gallate	OhGene029840	0.8970717509566477	0.015346114190331972
9-Oxo-10(E),12(E)-octadecadienoic acid	OhGene029840	0.9679164824033901	0.001527515533929226
Schisandrin A	OhGene029840	0.9102565275862124	0.011719444196075094
1-Deoxynojirimycin	OhGene029840	-0.984518017715424	0.00035768221127917217
DIMBOA glucoside	OhGene029840	0.9473249091356458	0.004088919925651927
Desthiobiotin	OhGene029840	-0.9777845870725743	0.0007348049312307963
Sinapyl aldehyde	OhGene029840	0.9522520956023396	0.003365364236206602
Alternariol	OhGene029840	0.9496475138346073	0.0037392281310490235
Cantharidin	OhGene029840	0.9782513346801256	0.0007043630571289208
Praeruptorin E	OhGene029840	0.993636382363753	6.0614594779746464e-05
Isobutyl 4-hydroxybenzoate	OhGene029840	0.9287681483301826	0.007430250660904898
Wikstromol	OhGene029840	0.9935494730369188	6.227974620249799e-05
Tricin 5-O-hexosyl-O-hexoside	OhGene029840	0.9470528914930308	0.004130878584850967
(-)-Arctigenin	OhGene029840	0.9715737673698897	0.001200591133702259
N,N,N-Trimethyllysine	OhGene029840	-0.9826932065657035	0.0004466957389579196
2-Acetylpyrazine	OhGene029840	0.9275030098570063	0.007693205037046147
gamma,gamma-Dimethylallyl pyrophosphate	OhGene029840	0.9447273010071534	0.004498175864019993
di-C,C-pentosyl-apigenin	OhGene029840	0.8960062727201801	0.015659712732798533
Wedelolactone	OhGene029840	0.9515215688641678	0.0034682714347891008
L-Hisidine	OhGene029840	0.9967449764058575	1.587552411947588e-05
Sinapyl alcohol	OhGene029840	0.8984689342480671	0.014939516563922152
9-Hydroxy-(10E,12Z,15Z)-Octadecatrienoic Acid	OhGene029840	0.9795277128746853	0.0006243816936099041
Osthole	OhGene029840	0.9574949911858894	0.002671617276576258
cis-Aconitic acid	OhGene029840	0.9697726669727956	0.001356728261831498
Tanshinlactone	OhGene029840	0.9510864187681077	0.003530293831996465
Nitidine	OhGene029840	0.9745864847908348	0.0009605635147605778
gamma-Glutamylglutamic acid	OhGene029840	-0.9373182911131106	0.005770356832013454
Phe-Phe	OhGene029840	0.9878794604211856	0.00021947092056145807
(-)-Caryophyllene oxide	OhGene029840	-0.9543495032995772	0.00307838468978579
5,6,7-Trimethoxyflavone	OhGene029840	0.9019317917624072	0.0139544809084709
Ferulaldehyde	OhGene029840	0.956530940906678	0.002793269969632466
Riboflavin-5'-monophosphate	OhGene029840	-0.9472609439252779	0.004098767636299534
Salvianolic acid F	OhGene029840	0.9722998853018021	0.0011403174329292609
3',4'-Dihydroxyphenylacetone	OhGene029840	0.8535994697235543	0.030580763177684225
H-Trp-NH2.HCl	OhGene029840	0.8495443055608568	0.032252447526192066
Formononetin	OhGene029840	-0.9141043436346713	0.01075022385799738
Momordin Ic	OhGene029840	-0.980879519536141	0.0005448940050146663
Kaji-ichigoside F1	OhGene029840	-0.9639135992733201	0.0019298461096600046
Pantetheine	OhGene029840	-0.9072945493062032	0.012493081627789965
Mosloflavone	OhGene029840	0.9529721447155	0.0032654249057916802
(-)-epigallocatechin	OhGene029840	0.8248958182363029	0.04330773550723263
Isosakuranetin	OhGene029840	0.9738266806753373	0.0010185990467637717
Glycerophosphocholine	OhGene029840	-0.9275366763129573	0.007686149880704047
Praeruptorin B	OhGene029840	0.9674766399871795	0.0015694523196562163
Mycophenolic acid	OhGene029840	0.8794782331430739	0.020912925191022648
Schisantherin E	OhGene029840	0.9365126332667658	0.005918021060114293
L(-)-Malic acid	OhGene029840	0.9692933695019103	0.0013998691375274412
Cimifugin	OhGene029840	0.95167911595825	0.003445949346503001
L-Lysine	OhGene029840	-0.8977703301787835	0.015142161783866476
1-Naphthyl acetate	OhGene029840	0.9525404138541445	0.003325169197503278
L-Threonine	OhGene029840	-0.9756396073068577	0.0008829150197706937
5-Phenyl-2,4-pentadienoic acid	OhGene029840	0.9437367842819062	0.0046592721688239
1'-Hydroxymidazolam	OhGene029840	0.9718207459433221	0.001179917383590937
Diosbulbin B	OhGene029840	0.9235195538407821	0.008550211011645383
Aurantio-obtusin	OhGene029840	0.9736485795502163	0.001032446861189298
Glu-Gln	OhGene029840	0.9834692237943127	0.0004076411887536273
Methylophiopogonanone A	OhGene029840	0.9545407645326923	0.003052841422188525
Lipoamide	OhGene029840	0.8872944187331614	0.01833799804234483
N7-Methylguanosine	OhGene029840	0.933102911127689	0.006563141137642697
Gambogenic acid	OhGene029840	0.9903044908317575	0.00014054864406735782
6-Demethoxytangeretin	OhGene029840	0.9213283312420838	0.009040388613886547
Leucosceptoside A	OhGene029840	0.9800202879751194	0.0005947954993369254
SDMA	OhGene029840	-0.9933162830657835	6.685882034285342e-05
Dulcitol	OhGene029840	0.9629873179055751	0.002029555402126147
Gallic acid	OhGene029840	0.9462256406805399	0.004259773414397333
Sweroside	OhGene029840	0.8165599824941141	0.04738895972443178
tert-Butyl N-[1-(aminocarbonyl)-3-methylbutyl]carbamate	OhGene029840	0.9211579630002287	0.009079056513158709
Trigonelline	OhGene029840	-0.955688728835626	0.002901730787040505
Hastatoside	OhGene029840	0.8337604943790897	0.03915629782805024
7-Hydroxy-4-methyl-8-nitrocoumarin	OhGene029840	0.8886748172447316	0.017900101484609576
LPC 18:3	OhGene029840	0.9633367227978995	0.001991652529437307
Tangeretin	OhGene029840	0.9380098669154016	0.005645057783349916
Azetidine-2-carboxylic acid	OhGene029840	-0.97260139165478	0.001115741764000656
1-Methylguanine	OhGene029840	-0.9029418573807558	0.013673266985219246
Bakuchiol	OhGene029840	0.9619365037451079	0.002145670857892044
Methyl cinnamate	OhGene029840	0.8260798468118588	0.04274194202683908
2-Hydroxyisocaproic Acid	OhGene029840	0.8246559394285395	0.043422785489525814
beta-Acetoxyisovalerylalkannin	OhGene029840	0.9281176243153372	0.007564903054364472
Flavokawain B	OhGene029840	0.7776229738593416	0.06867886923595269
Artemisic acid	OhGene029840	-0.8530820536259907	0.030791721111034842
1,11-Undecanedicarboxylic acid	OhGene029840	0.7441408741576415	0.08982107128913153
Patchouli alcohol	OhGene029840	-0.8702401061484506	0.02416402053439476
6-Methylcoumarin	OhGene029840	0.8289516016759556	0.04138410292985965
3-Hydroxy-3-Methylpentane-1,5-Dioic Acid	OhGene029840	-0.9649798116573338	0.0018181457698525734
D-Glucose 1-phosphate	OhGene029840	0.9874921997270882	0.0002336892096705465
(2S)-Isoxanthohumol	OhGene029840	0.9340625470267412	0.006378281851995225
Isorhamnetin	OhGene029840	0.9101551535934664	0.011745526506942435
Nodakenin	OhGene029840	0.7366176963113314	0.0949199103122392
Farrerol	OhGene020002	0.8837774337477811	0.01947657845741168
Picrotoxinin	OhGene020002	0.8779131319408555	0.02144794023119129
9-HpOTrE	OhGene020002	0.9065851657548447	0.012681912491601941
Combretastatin A4	OhGene020002	0.8974798178210788	0.015226818197343247
Yuheinoside	OhGene020002	0.8634018631080593	0.026714180701977733
Zeatin-7-N-glucoside	OhGene020002	0.9099824876025897	0.011790015990293305
Tanshinone IIA sulfonate	OhGene020002	-0.8879129701483239	0.018141150564972282
Demethoxycurcumin	OhGene020002	0.8911374816984188	0.01713150437748177
Flavokawain A	OhGene020002	0.8755511168147152	0.022267584223810262
N-Lauryldiethanolamine	OhGene020002	-0.8855951485807562	0.018884012807944776
Leu-Pro	OhGene020002	0.8574275507376669	0.02904132673909938
Saikosaponin E	OhGene020002	-0.8849941392722538	0.01907896823448282
Trillin	OhGene020002	-0.8873726607037762	0.01831304207860465
4-D-Hydroxysphinganine	OhGene020002	-0.8889072250658653	0.01782687541040812
L-Leucyl-L-alanine Hydrate	OhGene020002	-0.8820470093948583	0.020048827436168613
Isopimpinellin	OhGene020002	0.9035711288459831	0.013499467547795406
LPE 18:2	OhGene020002	0.8828168326332542	0.01979326861288153
Ethyl caffeate	OhGene020002	0.8753338770518202	0.02234370517705377
Vicenin II	OhGene020002	0.8587115960174136	0.028533390906653522
o-Veratraldehyde	OhGene020002	0.8846449229187237	0.019192687599902926
Phytosphingosine	OhGene020002	-0.8925531095917225	0.016697023116940123
13-��-(21)-Epoxyeurycomanone	OhGene020002	0.8864203939483958	0.018617883342021493
Pectolinarin	OhGene020002	0.898237826618884	0.015006408771903101
Mangiferin	OhGene020002	0.8668035971008117	0.025430385162278
Germacrone	OhGene020002	0.9004954692677394	0.014359122730734222
1,2,3,6,7-Pentamethoxyxanthone	OhGene020002	0.8822708204004305	0.019974366976763414
Rosmarinic acid	OhGene020002	-0.8877338356774596	0.01819805341852353
13-HPODE	OhGene020002	0.8903074496973951	0.01738874801769567
1-Methyladenine	OhGene020002	-0.8846385993305512	0.019194749806942534
Phloretin	OhGene020002	0.8888629075705479	0.017840827666229034
Picramnioside F	OhGene020002	-0.8869829640361606	0.0184375007795488
Genipin	OhGene020002	0.8823930718424517	0.019933750707380616
5-Methyl-7-methoxyisoflavone	OhGene020002	0.868151576281093	0.024929983306041518
C-pentosyl-luteolin-C-hexoside	OhGene020002	0.868714111032353	0.024722556180057514
Eupalinolide A	OhGene020002	0.9226695257515392	0.008738785166335096
Camelliaside A	OhGene020002	0.9214712082000183	0.009008022168820275
Methyl syringate	OhGene020002	0.9026412209977057	0.013756678893580846
beta-Alanine methyl ester hydrochloride	OhGene020002	0.9259547307186328	0.008021068785028573
Linderane	OhGene020002	0.8884047451636132	0.01798537554961533
Diacerein	OhGene020002	0.8959196924587717	0.015685329710916168
Neocryptotanshinone	OhGene020002	0.8240929662218105	0.043693356100215935
7-O-Methylmangiferin	OhGene020002	0.9365496705274008	0.005911192718812416
Lactucin	OhGene020002	0.8423485862008269	0.03532182079094766
Tropine	OhGene020002	-0.8688697295411758	0.024665319553103266
Vaccarin	OhGene020002	0.8413556931868971	0.03575564289354465
D-(+)-Maltose	OhGene020002	0.8664574114889525	0.025559660333961585
5-O-Caffeoylshikimic acid	OhGene020002	0.8953522374272824	0.015853724424303932
Anise oil	OhGene020002	0.9032344436216643	0.013592323681076013
Shikonin	OhGene020002	0.8591078338317064	0.028377506539279656
Geranylacetone	OhGene020002	-0.861142071383384	0.02758359024435525
Corylin	OhGene020002	0.8278822367592799	0.04188733319410545
Artesunate	OhGene020002	0.8195902489685454	0.0458855581344256
Linarin	OhGene020002	0.9327616454690479	0.006629502303345349
Lactobionic acid	OhGene020002	-0.888181669497599	0.018055957306141512
beta,beta-Dimethylacrylalkannin	OhGene020002	0.8936691240171473	0.016358280771846593
Isofraxidin	OhGene020002	-0.8917060451086706	0.016956357953193536
Praeruptorin A	OhGene020002	0.929115843559382	0.007358764474097292
DL-Lysine	OhGene020002	-0.8872463021269869	0.018353353348645213
Sodium Houttuyfonate	OhGene020002	0.8226820336537909	0.04437490607342924
Orsellinic acid ethyl ester	OhGene020002	0.8791208147739407	0.021034536256701517
Resveratrol	OhGene020002	0.8586394664299195	0.028561811009822476
Tianshic acid	OhGene020002	0.8473755602153747	0.03316369581952755
Nerylacetate	OhGene020002	-0.8768525496144619	0.02181415812643255
Isobavachin	OhGene020002	0.9186189187827831	0.00966483198707314
Trifolirhizin	OhGene020002	0.9169697864253166	0.010054818723747454
Tracheloside	OhGene020002	0.8719472177485188	0.023546398851926473
Pyridoxine	OhGene020002	-0.8835534288845417	0.01955020955081549
Cinnamyl acetate	OhGene020002	0.8823991674612376	0.019931726561875883
(2S,3S)-(-)-3-Phenylglycidol	OhGene020002	0.8988218285013754	0.014837651978313344
LPC 15:0	OhGene020002	0.8387228467289439	0.03691804505470492
L-Palmitoylcarnitine	OhGene020002	0.8753341543279552	0.022343607940322217
Herbacetin	OhGene020002	0.8944138365726579	0.01613409646753792
Trachelogenin	OhGene020002	0.9284100434045182	0.007504229201355332
Nobiletin	OhGene020002	0.9082835542330068	0.012232104556521853
L-Aspartic acid	OhGene020002	0.8959553459597497	0.01567477827327813
O-p-coumaroyl-O-salicyloyl quinic acid	OhGene020002	0.8263512228049579	0.04261275298983068
6,7-Dimethoxy-4-Methylcoumarin	OhGene020002	0.893600905843018	0.016378891166527385
Gly-Tyr	OhGene020002	-0.8658256709846734	0.02579637236121014
Polypodine B	OhGene020002	0.8628628266825185	0.026920364181184517
Myrislignan	OhGene020002	0.8765739846604697	0.02191083709139145
Chikusetsusponin Iva	OhGene020002	-0.8800916416513014	0.020704999551198196
Puerarin apioside	OhGene020002	0.8177220165103783	0.046809777903132274
Aflatoxin G1	OhGene020002	0.8588760896259777	0.02846862817738782
(+)-Isolariciresinol	OhGene020002	0.8770869802161264	0.021732954638604588
Schizandrol A	OhGene020002	0.8798652549880224	0.020781621677038092
lupinine	OhGene020002	-0.8543853127805672	0.030261675206428033
Sauchinone	OhGene020002	0.9139366118007006	0.010791628435374345
Aflatoxin B1	OhGene020002	0.8337939060962294	0.03914102121012858
Wulignan A1	OhGene020002	0.9001526050445685	0.014456539003279428
Polydatin	OhGene020002	0.9083000344813787	0.012227778342599508
Curcumin	OhGene020002	0.904762183488992	0.013173447533605085
Shikimic Acid	OhGene020002	0.8523567878091698	0.031088575541952906
Thymidine 5'-diphosphate	OhGene020002	0.8515805932310493	0.03140776534253058
Heptamethoxyflavone	OhGene020002	0.9017252583006936	0.014012322248807517
Loureirin A	OhGene020002	0.8084365210396772	0.051529988737494696
L-Histidine	OhGene020002	-0.855085430334865	0.02997872892395506
(+)-epipinoresinol-4-O-beta-D-glucoside	OhGene020002	0.8308352080076855	0.04050461895218064
Glycitein	OhGene020002	0.8817439836925267	0.02014985332303209
Valylproline	OhGene020002	0.8821257119328644	0.020022628504206517
Chlorogenic acid methyl ester	OhGene020002	0.6994330018452984	0.12193409105845823
8-Aminooctanoic acid	OhGene020002	-0.9004649748739079	0.014367774083405466
Threonyl carbamoyl adenosine	OhGene020002	0.8769066866791867	0.021795392963680892
1,2,3,7-Tetramethoxyxanthone	OhGene020002	0.8554572400398941	0.02982897646849382
S-(5-Adenosy)-L-Homocysteine	OhGene020002	0.9307531134074508	0.007026672997382703
Phenylglyoxylic acid	OhGene020002	0.8722126304073488	0.023451058670166457
Oleamide	OhGene020002	-0.8421848309483297	0.035393198460551556
Emodin-3-methyl ether/Physcion	OhGene020002	0.8717649280904208	0.023611986758047588
Stachydrine	OhGene020002	0.8202187745392537	0.04557655306727404
dUMP	OhGene020002	0.8218527248060279	0.044777796294863934
5-Methylcytosine	OhGene020002	0.8700831132282963	0.02422120177627918
Neodiosmin	OhGene020002	0.8227926197956763	0.044321309953989564
Norisoboldine	OhGene020002	0.9032426536083071	0.013590055752835159
Geranylgeraniol	OhGene020002	-0.89011252157231	0.0174494270509616
Rotenone	OhGene020002	-0.8775479814436273	0.021573692069625505
Phytocassane E	OhGene020002	0.8987449185625069	0.014859823780874824
Polyphyllin V	OhGene020002	-0.9058247919911959	0.012885836167217996
N-Oleoyl Glycine	OhGene020002	-0.892808637232154	0.01661916862858124
Nodakenetin	OhGene020002	0.8663144315353852	0.025613143865773073
iP9G	OhGene020002	-0.8795061895774533	0.020903427267110388
Pyridoxal 5'-Phosphate	OhGene020002	0.9391229192327333	0.00544622263625647
Nortanshinone	OhGene020002	0.887833937814567	0.018166244998031707
Bisdemethoxycurcumin	OhGene020002	0.9444163818632105	0.004548444040740149
Lancerin	OhGene020002	0.9493488189156667	0.0037833393479679185
Isoeugenol	OhGene020002	0.9009106648671029	0.014241580459662876
10-Gingerol	OhGene020002	0.8751283074734663	0.022415851012350836
Ferulic acid O-hexoside	OhGene020002	-0.880673091675767	0.020508823958566607
Syringetin	OhGene020002	0.8305214205423834	0.040650517664609136
Gibberellic acid	OhGene020002	0.916577696556468	0.010148641454091807
Dehydroepiandrosterone (DHEA)	OhGene020002	0.9027882392192128	0.01371585793602148
Santacruzamate A	OhGene020002	0.9190526150537173	0.009563515669232725
Aflatoxin G2	OhGene020002	0.853391925095421	0.03066529976505697
TriacetonaMine	OhGene020002	-0.8384045934054756	0.037059736627704405
Tectoridin	OhGene020002	0.840933958755943	0.03594066329219869
Skimmin	OhGene020002	-0.884099633933084	0.01937090356618341
Irisolidone 7-O-beta-d-glucoside	OhGene020002	0.7335386536956789	0.097042876110383
Citrinin	OhGene020002	0.9125258380618794	0.011142929219042134
Homovanillic acid	OhGene020002	0.8191962685076227	0.04607974795645879
Sakuranin	OhGene020002	0.6946016594171819	0.12566025107151696
N-Acetyl-L-tyrosine	OhGene020002	0.7714033514816021	0.0724118194513016
2-deoxyglucose-6-phosphate	OhGene020002	-0.8936044453691836	0.016377821481414763
Dihydrojasmone	OhGene020002	-0.8762280696946392	0.02203117462770529
PC (16:2e/2:0)	OhGene020002	0.8430227031279292	0.03502870039261549
Alisol B 23-acetate	OhGene020002	-0.9030388776157492	0.013646400860361011
N'-Formylkynurenine	OhGene020002	0.935640987352376	0.006079833593174162
Lobetyolin	OhGene020002	0.7449930130127957	0.08925147610650075
N-Feruloylspermidine	OhGene020002	0.8656087953833156	0.02587787432115287
H-HoArg-OH	OhGene020002	-0.8561724924040337	0.02954189469141886
Anacardic Acid	OhGene020002	0.9755663677089772	0.0008882101119997772
L-Ergothioneine	OhGene020002	-0.8899936480471051	0.017486480910373792
Schisandrin C	OhGene020002	0.964534127611093	0.001864437170942098
Rutin	OhGene020002	0.808939141633393	0.05126911057733427
Ipriflavone	OhGene020002	0.9269882819627444	0.007801464272960255
Isoliquiritigenin	OhGene020002	0.8859152175889053	0.01878058038889584
Methyl gallate	OhGene020002	0.7627051508926704	0.07778236863147794
9-Oxo-10(E),12(E)-octadecadienoic acid	OhGene020002	0.8688294351278253	0.024680133818538126
Schisandrin A	OhGene020002	0.7694049241480789	0.0736302919667492
1-Deoxynojirimycin	OhGene020002	-0.909436893453335	0.011931129760241783
DIMBOA glucoside	OhGene020002	0.829333166656791	0.04120523124140016
Desthiobiotin	OhGene020002	-0.9109401574079727	0.011544287345829055
Sinapyl aldehyde	OhGene020002	0.850080864527752	0.03202884847790423
Alternariol	OhGene020002	0.8784285568885826	0.021271034060773762
Cantharidin	OhGene020002	0.8922145728023081	0.016800438186251248
Praeruptorin E	OhGene020002	0.9493917277301742	0.003776986950027915
Isobutyl 4-hydroxybenzoate	OhGene020002	0.8070910616262996	0.05223134478825917
Wikstromol	OhGene020002	0.9392187389408712	0.0054292685625631325
Tricin 5-O-hexosyl-O-hexoside	OhGene020002	0.8626958844866972	0.026984372769245136
(-)-Arctigenin	OhGene020002	0.9488555532351268	0.0038567409956049422
N,N,N-Trimethyllysine	OhGene020002	-0.9012230736793773	0.014153444393635079
2-Acetylpyrazine	OhGene020002	0.8010387578874862	0.05544036612271521
gamma,gamma-Dimethylallyl pyrophosphate	OhGene020002	0.8242696399556046	0.043608360528392336
di-C,C-pentosyl-apigenin	OhGene020002	0.7595263360359072	0.07978836920212212
Wedelolactone	OhGene020002	0.8857622233294753	0.018829987534845726
L-Hisidine	OhGene020002	0.9508256265963437	0.0035677237561518842
Sinapyl alcohol	OhGene020002	0.7567312148416749	0.08157126566321016
9-Hydroxy-(10E,12Z,15Z)-Octadecatrienoic Acid	OhGene020002	0.8922065727721273	0.016802885719010376
Osthole	OhGene020002	0.8551881910947194	0.029937304874655762
cis-Aconitic acid	OhGene020002	0.8747700982079925	0.022541831714646524
Tanshinlactone	OhGene020002	0.8365716444220751	0.037880751239094464
Nitidine	OhGene020002	0.8809969011924772	0.020399960963655477
gamma-Glutamylglutamic acid	OhGene020002	-0.8614507357229437	0.02746405913128994
Phe-Phe	OhGene020002	0.9765979698974345	0.0008150743998329673
(-)-Caryophyllene oxide	OhGene020002	-0.8453315870593678	0.03403346346587196
5,6,7-Trimethoxyflavone	OhGene020002	0.7691442933619099	0.07378988267535833
Ferulaldehyde	OhGene020002	0.9228269491698875	0.008703710672660823
Riboflavin-5'-monophosphate	OhGene020002	-0.8436621615477506	0.03475171241619412
Salvianolic acid F	OhGene020002	0.8789063550104953	0.021107667608775478
3',4'-Dihydroxyphenylacetone	OhGene020002	0.6849165228790706	0.13327603101306268
H-Trp-NH2.HCl	OhGene020002	0.68519441030359	0.13305481914508066
Formononetin	OhGene020002	-0.8003567095926207	0.055807529532759144
Momordin Ic	OhGene020002	-0.8948173470683056	0.016013247336189456
Kaji-ichigoside F1	OhGene020002	-0.8970633365949545	0.01534857879669579
Pantetheine	OhGene020002	-0.7757610096500698	0.06978696862210572
Mosloflavone	OhGene020002	0.8427025812411241	0.03516775296483222
(-)-epigallocatechin	OhGene020002	0.6555331774550892	0.15754932038298614
Isosakuranetin	OhGene020002	0.8786778786513518	0.0211857120752612
Glycerophosphocholine	OhGene020002	-0.8453859435729587	0.03401019600604793
Praeruptorin B	OhGene020002	0.9486214948321863	0.0038918129650314785
Mycophenolic acid	OhGene020002	0.7859350745550339	0.06383105511686943
Schisantherin E	OhGene020002	0.8119420339803571	0.0497232878010362
L(-)-Malic acid	OhGene020002	0.8725034080700613	0.02334681859456102
Cimifugin	OhGene020002	0.8408474073878259	0.03597869000689138
L-Lysine	OhGene020002	-0.8143752200809489	0.048486842796848194
1-Naphthyl acetate	OhGene020002	0.8510930161146677	0.03160905591756345
L-Threonine	OhGene020002	-0.891576812912144	0.016996092116105064
5-Phenyl-2,4-pentadienoic acid	OhGene020002	0.8796509237263335	0.020854288237343727
1'-Hydroxymidazolam	OhGene020002	0.879628527226225	0.02086188851048391
Diosbulbin B	OhGene020002	0.8303838556477903	0.040714557234960445
Aurantio-obtusin	OhGene020002	0.9682925113434878	0.0014921084582733967
Glu-Gln	OhGene020002	0.9039996504806036	0.013381727829995681
Methylophiopogonanone A	OhGene020002	0.8481636954485183	0.03283115799189893
Lipoamide	OhGene020002	0.748342225220592	0.08702850416539554
N7-Methylguanosine	OhGene020002	0.8419750543356619	0.03548473491548913
Gambogenic acid	OhGene020002	0.9363011898794729	0.005957077431764233
6-Demethoxytangeretin	OhGene020002	0.8782127845231914	0.021345007126736478
Leucosceptoside A	OhGene020002	0.9963728062881688	1.9710940685619612e-05
SDMA	OhGene020002	-0.9343592738536193	0.0063216441333904085
Dulcitol	OhGene020002	0.9791354225632699	0.0006484543930003131
Gallic acid	OhGene020002	0.841673691886437	0.03561642957526824
Sweroside	OhGene020002	0.6394769202359148	0.17153550203545523
tert-Butyl N-[1-(aminocarbonyl)-3-methylbutyl]carbamate	OhGene020002	0.876138021494707	0.022062552364649535
Trigonelline	OhGene020002	-0.8501377029791592	0.032005205312921385
Hastatoside	OhGene020002	0.7171344485533	0.10870293089592403
7-Hydroxy-4-methyl-8-nitrocoumarin	OhGene020002	0.8005239157927098	0.05571741492915039
LPC 18:3	OhGene020002	0.8618401083288936	0.027313624740310405
Tangeretin	OhGene020002	0.8296819038355783	0.04104206553457052
Azetidine-2-carboxylic acid	OhGene020002	-0.9399375253075628	0.005302913584530557
1-Methylguanine	OhGene020002	-0.8247268567067823	0.043388757525200446
Bakuchiol	OhGene020002	0.8582215557973031	0.028726737587363955
Methyl cinnamate	OhGene020002	0.6616683692149674	0.15233831656580368
2-Hydroxyisocaproic Acid	OhGene020002	0.6599098604373227	0.15382432019728579
beta-Acetoxyisovalerylalkannin	OhGene020002	0.922039427732406	0.008879859878070813
Flavokawain B	OhGene020002	0.5857437679165112	0.22186745021864926
Artemisic acid	OhGene020002	-0.7640750293109837	0.0769250259480811
1,11-Undecanedicarboxylic acid	OhGene020002	0.5762213923839573	0.23132962079746325
Patchouli alcohol	OhGene020002	-0.7725774593322622	0.07170025602775146
6-Methylcoumarin	OhGene020002	0.6841510623148196	0.13388619505817592
3-Hydroxy-3-Methylpentane-1,5-Dioic Acid	OhGene020002	-0.894342723931862	0.01615543959239256
D-Glucose 1-phosphate	OhGene020002	0.9375461619850407	0.005728922792353863
(2S)-Isoxanthohumol	OhGene020002	0.9913092990454652	0.00011296422776079518
Isorhamnetin	OhGene020002	0.9863559422826103	0.00027797047547923937
Nodakenin	OhGene020002	0.5875797460518378	0.22006132223655395
Farrerol	novel.5563	0.9866106020993974	0.0002677137655217074
Picrotoxinin	novel.5563	0.9858848754950127	0.0002974489839928789
9-HpOTrE	novel.5563	0.9919844081860547	9.611706845839018e-05
Combretastatin A4	novel.5563	0.993138612435988	7.045644656024372e-05
Yuheinoside	novel.5563	0.9777575447061428	0.0007365882566884019
Zeatin-7-N-glucoside	novel.5563	0.9886969697744815	0.00019091570936857863
Tanshinone IIA sulfonate	novel.5563	-0.9853084009385591	0.00032217908445551763
Demethoxycurcumin	novel.5563	0.9928716807870988	7.603829679182257e-05
Flavokawain A	novel.5563	0.9833925445637139	0.00041142113308806935
N-Lauryldiethanolamine	novel.5563	-0.9839010896276253	0.00038667615590152105
Leu-Pro	novel.5563	0.9751769600139828	0.0009166271996982146
Saikosaponin E	novel.5563	-0.9821946547133328	0.00047272306400227113
Trillin	novel.5563	-0.9836165937927408	0.0004004252142564094
4-D-Hydroxysphinganine	novel.5563	-0.9859268918752557	0.00029568495221131
L-Leucyl-L-alanine Hydrate	novel.5563	-0.9832014036666481	0.00042091903636301835
Isopimpinellin	novel.5563	0.990216948062502	0.00014309399913561054
LPE 18:2	novel.5563	0.9755555709382346	0.0008889920270140893
Ethyl caffeate	novel.5563	0.9879706269091457	0.00021618836530814538
Vicenin II	novel.5563	0.9798491377866676	0.0006049946700840722
o-Veratraldehyde	novel.5563	0.9894369988385939	0.00016677619634764625
Phytosphingosine	novel.5563	-0.9858128633983074	0.00030048451057269654
13-��-(21)-Epoxyeurycomanone	novel.5563	0.9885226906281177	0.00019683700050462542
Pectolinarin	novel.5563	0.9866477118250376	0.00026623515226211473
Mangiferin	novel.5563	0.9814665852690323	0.000512048194594808
Germacrone	novel.5563	0.9931881655881636	6.944359381724075e-05
1,2,3,6,7-Pentamethoxyxanthone	novel.5563	0.9868228993052872	0.00025930996466364605
Rosmarinic acid	novel.5563	-0.985948395338243	0.00029478416259233535
13-HPODE	novel.5563	0.9872239617504055	0.000243798031855334
1-Methyladenine	novel.5563	-0.9798588670429125	0.0006044125764574369
Phloretin	novel.5563	0.9912533070857754	0.00011442237412072425
Picramnioside F	novel.5563	-0.9864523610260185	0.0002740645258386383
Genipin	novel.5563	0.9652497925892912	0.0017903835984990856
5-Methyl-7-methoxyisoflavone	novel.5563	0.9655868400053684	0.0017560212107697861
C-pentosyl-luteolin-C-hexoside	novel.5563	0.9843700187062543	0.0003645352994455729
Eupalinolide A	novel.5563	0.9864830140805365	0.00027282852564971795
Camelliaside A	novel.5563	0.9823093130573197	0.00046667236448511094
Methyl syringate	novel.5563	0.9857452771852491	0.0003033474244588939
beta-Alanine methyl ester hydrochloride	novel.5563	0.9949928440746341	3.754464695995185e-05
Linderane	novel.5563	0.9875329737350816	0.00023217126118607153
Diacerein	novel.5563	0.9947156069289271	4.181343235782446e-05
Neocryptotanshinone	novel.5563	0.9681171815774834	0.001508566498439241
7-O-Methylmangiferin	novel.5563	0.9996755424481601	1.578919761571285e-07
Lactucin	novel.5563	0.9696197659661612	0.0013704180804874012
Tropine	novel.5563	-0.9728100499264836	0.0010988894023865547
Vaccarin	novel.5563	0.9562926959235089	0.0028237449916722816
D-(+)-Maltose	novel.5563	0.9811608182553296	0.0005290290012963541
5-O-Caffeoylshikimic acid	novel.5563	0.9799907913204077	0.0005965471202230702
Anise oil	novel.5563	0.9950534946233901	3.664135782360472e-05
Shikonin	novel.5563	0.9702932470728296	0.0013106287806479047
Geranylacetone	novel.5563	-0.97141676793853	0.001213825465814698
Corylin	novel.5563	0.9732899670359902	0.0010606109772762096
Artesunate	novel.5563	0.9579886148394963	0.002610360591354681
Linarin	novel.5563	0.9858306359550744	0.00029973391833043063
Lactobionic acid	novel.5563	-0.9853445053961367	0.00032060140375134936
beta,beta-Dimethylacrylalkannin	novel.5563	0.9700636758122437	0.001330861038829873
Isofraxidin	novel.5563	-0.9880773838309641	0.00021237577182178826
Praeruptorin A	novel.5563	0.999871474768024	2.477704134460205e-08
DL-Lysine	novel.5563	-0.9833797504804671	0.00041205351298667295
Sodium Houttuyfonate	novel.5563	0.9629475184880099	0.0020338951555732548
Orsellinic acid ethyl ester	novel.5563	0.9914173259778742	0.00011017733032924974
Resveratrol	novel.5563	0.9822459115548974	0.00047001337246860574
Tianshic acid	novel.5563	0.9669276135942708	0.0016225871111016962
Nerylacetate	novel.5563	-0.9765695727315709	0.0008170459073287502
Isobavachin	novel.5563	0.9976196170586029	8.49259053131794e-06
Trifolirhizin	novel.5563	0.9966754193721704	1.656088150360221e-05
Tracheloside	novel.5563	0.9617312701535815	0.0021687213312400087
Pyridoxine	novel.5563	-0.9784208302667188	0.0006934665653666599
Cinnamyl acetate	novel.5563	0.9866751195090474	0.00026514572762466104
(2S,3S)-(-)-3-Phenylglycidol	novel.5563	0.9919397391297395	9.718987921554822e-05
LPC 15:0	novel.5563	0.9678533713160661	0.0015334983483807003
L-Palmitoylcarnitine	novel.5563	0.9563818244686039	0.002812325078986394
Herbacetin	novel.5563	0.9924753299854406	8.471796235516939e-05
Trachelogenin	novel.5563	0.9897487981339685	0.00015709207480590554
Nobiletin	novel.5563	0.997267812386293	1.1187076050538908e-05
L-Aspartic acid	novel.5563	0.9930307587222261	7.268623682833543e-05
O-p-coumaroyl-O-salicyloyl quinic acid	novel.5563	0.9702264787907724	0.0013164972918014593
6,7-Dimethoxy-4-Methylcoumarin	novel.5563	0.9709457441399567	0.0012539616034731103
Gly-Tyr	novel.5563	-0.9803772646761131	0.0005737997281813551
Polypodine B	novel.5563	0.9798054012571348	0.0006076148285875618
Myrislignan	novel.5563	0.9807507827190916	0.0005522323198807617
Chikusetsusponin Iva	novel.5563	-0.9815073358005927	0.0005098058958115505
Puerarin apioside	novel.5563	0.935972057509089	0.006018122375798902
Aflatoxin G1	novel.5563	0.9832358590804458	0.00041919896407534643
(+)-Isolariciresinol	novel.5563	0.9820447800827548	0.0004806905924381703
Schizandrol A	novel.5563	0.9792132762553374	0.0006436409803159352
lupinine	novel.5563	-0.9657562245299854	0.0017388764930023233
Sauchinone	novel.5563	0.9976327082156591	8.399472353412849e-06
Aflatoxin B1	novel.5563	0.9461415875171485	0.004272978574169648
Wulignan A1	novel.5563	0.9835104236474779	0.00040561738399694296
Polydatin	novel.5563	0.9976484687948369	8.288046883396285e-06
Curcumin	novel.5563	0.9965704062386245	1.7623000416785046e-05
Shikimic Acid	novel.5563	0.9788608970950847	0.0006655693800065287
Thymidine 5'-diphosphate	novel.5563	0.9620742100899857	0.0021302727358002275
Heptamethoxyflavone	novel.5563	0.9886966867578875	0.00019092525208605875
Loureirin A	novel.5563	0.9597261901553824	0.0024003079868996696
L-Histidine	novel.5563	-0.9532485649028841	0.0032274527971361726
(+)-epipinoresinol-4-O-beta-D-glucoside	novel.5563	0.9735898303608596	0.001037035082708701
Glycitein	novel.5563	0.9820449243192826	0.00048068289282368864
Valylproline	novel.5563	0.9827896712007824	0.0004417443158048256
Chlorogenic acid methyl ester	novel.5563	0.9082714136196801	0.012235292050491354
8-Aminooctanoic acid	novel.5563	-0.9819405376948662	0.00048627127387472957
Threonyl carbamoyl adenosine	novel.5563	0.984467734296954	0.0003600033273304903
1,2,3,7-Tetramethoxyxanthone	novel.5563	0.9717195128119589	0.0011883697651542747
S-(5-Adenosy)-L-Homocysteine	novel.5563	0.9970279323731392	1.323665255490599e-05
Phenylglyoxylic acid	novel.5563	0.9786609995310747	0.0006781710232082944
Oleamide	novel.5563	-0.9622015386125436	0.0021160837464010373
Emodin-3-methyl ether/Physcion	novel.5563	0.9796343892113633	0.0006179137531448856
Stachydrine	novel.5563	0.9635148251543779	0.0019724680269596908
dUMP	novel.5563	0.9659865780618749	0.0017156940250819036
5-Methylcytosine	novel.5563	0.9661134330583119	0.0017029931660731586
Neodiosmin	novel.5563	0.9673778064334345	0.0015789528778981192
Norisoboldine	novel.5563	0.9868441978155321	0.00025847422558126273
Geranylgeraniol	novel.5563	-0.9835727826884046	0.0004025637321180576
Rotenone	novel.5563	-0.9862528090324287	0.000282178881022116
Phytocassane E	novel.5563	0.9825337453046175	0.0004549408640024099
Polyphyllin V	novel.5563	-0.9734285812673451	0.0010496801940592182
N-Oleoyl Glycine	novel.5563	-0.9883577107153108	0.00020252533485767398
Nodakenetin	novel.5563	0.9861554235200874	0.0002861816359684868
iP9G	novel.5563	-0.9656333744280173	0.0017513028212957885
Pyridoxal 5'-Phosphate	novel.5563	0.9959309827224492	2.4801667248163933e-05
Nortanshinone	novel.5563	0.9935132838569585	6.297975712570674e-05
Bisdemethoxycurcumin	novel.5563	0.9980406753729565	5.75466861363706e-06
Lancerin	novel.5563	0.988918691061448	0.00018351274476246043
Isoeugenol	novel.5563	0.969200197243531	0.0014083329994239492
10-Gingerol	novel.5563	0.9723919226373839	0.001132787383271314
Ferulic acid O-hexoside	novel.5563	-0.9814667413697841	0.0005120395958187412
Syringetin	novel.5563	0.9661443502414672	0.00169990477299468
Gibberellic acid	novel.5563	0.946975912658636	0.0041427907194311695
Dehydroepiandrosterone (DHEA)	novel.5563	0.9919184266958898	9.770382944551513e-05
Santacruzamate A	novel.5563	0.9933811367649613	6.556904173645257e-05
Aflatoxin G2	novel.5563	0.9754203290855534	0.0008988153036723307
TriacetonaMine	novel.5563	-0.9499073216840721	0.003701066443016532
Tectoridin	novel.5563	0.9784102117688905	0.0006941467290224226
Skimmin	novel.5563	-0.9806810753745203	0.0005562261603052468
Irisolidone 7-O-beta-d-glucoside	novel.5563	0.9081559520010328	0.012265626341454774
Citrinin	novel.5563	0.992862145336733	7.624162062220885e-05
Homovanillic acid	novel.5563	0.9703003343568979	0.0013100066148624236
Sakuranin	novel.5563	0.9001592799278839	0.014454639472202383
N-Acetyl-L-tyrosine	novel.5563	0.9210488545523814	0.009103862620355039
2-deoxyglucose-6-phosphate	novel.5563	-0.9863844670089621	0.00027681206554816925
Dihydrojasmone	novel.5563	-0.974770851682881	0.0009467355855616415
PC (16:2e/2:0)	novel.5563	0.9639659777887936	0.001924281933372717
Alisol B 23-acetate	novel.5563	-0.9862513088676488	0.00028224032824304213
N'-Formylkynurenine	novel.5563	0.9996112464886986	2.2666456280219324e-07
Lobetyolin	novel.5563	0.8948015493065726	0.01601797045742415
N-Feruloylspermidine	novel.5563	0.9795034555373948	0.0006258571177785549
H-HoArg-OH	novel.5563	-0.9375737677932254	0.005723913112007162
Anacardic Acid	novel.5563	0.982799933695616	0.00044121916788946076
L-Ergothioneine	novel.5563	-0.9874924697481288	0.00023367914103600236
Schisandrin C	novel.5563	0.9875675399726299	0.0002308882753024662
Rutin	novel.5563	0.961872375515316	0.0021528602591778926
Ipriflavone	novel.5563	0.9517339004331746	0.003438203803321461
Isoliquiritigenin	novel.5563	0.9876021438831801	0.0002296074368197835
Methyl gallate	novel.5563	0.9050253375684759	0.013101935171830387
9-Oxo-10(E),12(E)-octadecadienoic acid	novel.5563	0.9783697357177823	0.0006967424415327198
Schisandrin A	novel.5563	0.9326525607155938	0.00665078323209556
1-Deoxynojirimycin	novel.5563	-0.9848143766085333	0.00034415381032766807
DIMBOA glucoside	novel.5563	0.9644285715036262	0.001875485051899806
Desthiobiotin	novel.5563	-0.9761229305762886	0.000848365335314514
Sinapyl aldehyde	novel.5563	0.9819646486274557	0.00048497763416512985
Alternariol	novel.5563	0.9311419170143029	0.006948910305949065
Cantharidin	novel.5563	0.9806089033141104	0.0005603762779928487
Praeruptorin E	novel.5563	0.9976690454661106	8.143691113801126e-06
Isobutyl 4-hydroxybenzoate	novel.5563	0.9362892013252779	0.005959295637501955
Wikstromol	novel.5563	0.9954297294209513	3.1283329275050556e-05
Tricin 5-O-hexosyl-O-hexoside	novel.5563	0.9789260689172009	0.0006614862791376728
(-)-Arctigenin	novel.5563	0.9395994554923706	0.005362161253523895
N,N,N-Trimethyllysine	novel.5563	-0.9889998469917476	0.00018083952153606276
2-Acetylpyrazine	novel.5563	0.9423516629650024	0.004889203898401778
gamma,gamma-Dimethylallyl pyrophosphate	novel.5563	0.9682371947820261	0.0014972913302845688
di-C,C-pentosyl-apigenin	novel.5563	0.9050146709404459	0.013104830182014335
Wedelolactone	novel.5563	0.9773170501599147	0.0007659389474409677
L-Hisidine	novel.5563	0.9864860371395507	0.0002727067797440966
Sinapyl alcohol	novel.5563	0.9147993513584851	0.010579483626576486
9-Hydroxy-(10E,12Z,15Z)-Octadecatrienoic Acid	novel.5563	0.9862708445255025	0.0002814406627971255
Osthole	novel.5563	0.9830594001547729	0.0004280450447724015
cis-Aconitic acid	novel.5563	0.9752493771010937	0.0009113089675271244
Tanshinlactone	novel.5563	0.9727915025132394	0.0011003822461133135
Nitidine	novel.5563	0.9879591064856317	0.00021660181180220813
gamma-Glutamylglutamic acid	novel.5563	-0.9534558826358079	0.0031991167543611652
Phe-Phe	novel.5563	0.9744482385755869	0.0009709974909853843
(-)-Caryophyllene oxide	novel.5563	-0.9660374564666304	0.001710594422871117
5,6,7-Trimethoxyflavone	novel.5563	0.9463569468189069	0.004239184719716197
Ferulaldehyde	novel.5563	0.922856070612559	0.008697229831843995
Riboflavin-5'-monophosphate	novel.5563	-0.9530650996037183	0.0032526312217121206
Salvianolic acid F	novel.5563	0.98738901669839	0.00023755254390616073
3',4'-Dihydroxyphenylacetone	novel.5563	0.8915167577908567	0.01701457206746491
H-Trp-NH2.HCl	novel.5563	0.8940684332900327	0.01623788986865751
Formononetin	novel.5563	-0.9170996618210423	0.01002383422460743
Momordin Ic	novel.5563	-0.9878539687363881	0.00022039318502260982
Kaji-ichigoside F1	novel.5563	-0.960058106134582	0.0023611715805761935
Pantetheine	novel.5563	-0.9279515060610452	0.0075994768754015785
Mosloflavone	novel.5563	0.9622972589319844	0.002105447865359013
(-)-epigallocatechin	novel.5563	0.8814007321122995	0.020264583533945942
Isosakuranetin	novel.5563	0.9852380572094805	0.00032526400837676453
Glycerophosphocholine	novel.5563	-0.9371675565433584	0.005797845323225128
Praeruptorin B	novel.5563	0.9376326404932502	0.005713236527432532
Mycophenolic acid	novel.5563	0.8561040476947335	0.029569309596420186
Schisantherin E	novel.5563	0.958880240175582	0.0025014886147120773
L(-)-Malic acid	novel.5563	0.9785569306989369	0.0006847780139653071
Cimifugin	novel.5563	0.962981886271945	0.002030147401221338
L-Lysine	novel.5563	-0.9099958826428549	0.011786561683680166
1-Naphthyl acetate	novel.5563	0.9600315565260689	0.00236429038652266
L-Threonine	novel.5563	-0.9754168434789043	0.0008990691878443296
5-Phenyl-2,4-pentadienoic acid	novel.5563	0.9187866515020569	0.009625586256888325
1'-Hydroxymidazolam	novel.5563	0.9911295796607773	0.00011767755383141221
Diosbulbin B	novel.5563	0.9630181915823146	0.002026192068814054
Aurantio-obtusin	novel.5563	0.9735494983063359	0.001040190790218096
Glu-Gln	novel.5563	0.9929637499987003	7.408904292461498e-05
Methylophiopogonanone A	novel.5563	0.96992784760735	0.0013429038841037129
Lipoamide	novel.5563	0.9149159835524376	0.010550960853734269
N7-Methylguanosine	novel.5563	0.969928151225776	0.001342876904717955
Gambogenic acid	novel.5563	0.9892125636010216	0.0001739255156645581
6-Demethoxytangeretin	novel.5563	0.8827375783536777	0.01981950626580056
Leucosceptoside A	novel.5563	0.9589027677036515	0.002498767500506838
SDMA	novel.5563	-0.9923648952098957	8.721969418441792e-05
Dulcitol	novel.5563	0.933643060818609	0.006458772189782656
Gallic acid	novel.5563	0.9568861570138407	0.002748135105358421
Sweroside	novel.5563	0.872315313332291	0.023414222881156032
tert-Butyl N-[1-(aminocarbonyl)-3-methylbutyl]carbamate	novel.5563	0.8839770052441774	0.019411090750002812
Trigonelline	novel.5563	-0.9617964851085743	0.0021613836467759
Hastatoside	novel.5563	0.817485748230994	0.0469272707706244
7-Hydroxy-4-methyl-8-nitrocoumarin	novel.5563	0.9357109095681544	0.006066774516102989
LPC 18:3	novel.5563	0.9820626491922307	0.00047973717265896665
Tangeretin	novel.5563	0.9410195127723646	0.005115459162662284
Azetidine-2-carboxylic acid	novel.5563	-0.9558264878834191	0.0028838508902461124
1-Methylguanine	novel.5563	-0.9060334423914169	0.012829722010991794
Bakuchiol	novel.5563	0.9810459997697595	0.0005354765357105321
Methyl cinnamate	novel.5563	0.8430044727530861	0.0350366122319297
2-Hydroxyisocaproic Acid	novel.5563	0.8408996994030719	0.03595571302609839
beta-Acetoxyisovalerylalkannin	novel.5563	0.8798063583093783	0.02080157784065363
Flavokawain B	novel.5563	0.8344674579687865	0.03883365325500756
Artemisic acid	novel.5563	-0.8606802385675317	0.02776289588751993
1,11-Undecanedicarboxylic acid	novel.5563	0.7492060921135271	0.0864592108762506
Patchouli alcohol	novel.5563	-0.8896886287283247	0.01758173054698979
6-Methylcoumarin	novel.5563	0.891709072785229	0.016955427589230382
3-Hydroxy-3-Methylpentane-1,5-Dioic Acid	novel.5563	-0.9529194935196881	0.00327268242024945
D-Glucose 1-phosphate	novel.5563	0.9868809612953744	0.00025703481132601517
(2S)-Isoxanthohumol	novel.5563	0.8874970425472037	0.018273402944069612
Isorhamnetin	novel.5563	0.8617909217145305	0.02733260639716403
Nodakenin	novel.5563	0.7274676008067126	0.1012898396595942
Farrerol	OhGene014063	0.8643840870413495	0.026340411815955922
Picrotoxinin	OhGene014063	0.8564993723306572	0.02941113188697219
9-HpOTrE	OhGene014063	0.8868438411871961	0.018482030792822776
Combretastatin A4	OhGene014063	0.8703567154588183	0.024121589786560916
Yuheinoside	OhGene014063	0.8490861226861566	0.03244396589423964
Zeatin-7-N-glucoside	OhGene014063	0.897294208657986	0.01528102439167152
Tanshinone IIA sulfonate	OhGene014063	-0.8714028685307305	0.023742513663069353
Demethoxycurcumin	OhGene014063	0.8600594496560798	0.028004783523637743
Flavokawain A	OhGene014063	0.8578715438726641	0.028865214261914827
N-Lauryldiethanolamine	OhGene014063	-0.8716218816472607	0.023663515793107697
Leu-Pro	OhGene014063	0.8438718259525426	0.03466111938631924
Saikosaponin E	OhGene014063	-0.8702817474700314	0.024148864389271954
Trillin	OhGene014063	-0.8718039081399925	0.023597954412160227
4-D-Hydroxysphinganine	OhGene014063	-0.8732750058736762	0.023071283662301156
L-Leucyl-L-alanine Hydrate	OhGene014063	-0.8667171027426972	0.02546265532009799
Isopimpinellin	OhGene014063	0.8862717687996491	0.018665679099191295
LPE 18:2	OhGene014063	0.880394884118364	0.02060257707730981
Ethyl caffeate	OhGene014063	0.8453929440456418	0.034007199978524305
Vicenin II	OhGene014063	0.8372120226810227	0.037592953698930114
o-Veratraldehyde	OhGene014063	0.8588458519781786	0.02848052780300416
Phytosphingosine	OhGene014063	-0.8789512134236068	0.02109236073897666
13-��-(21)-Epoxyeurycomanone	OhGene014063	0.8643608654285134	0.02634921954923116
Pectolinarin	OhGene014063	0.885317927490386	0.018973818599372933
Mangiferin	OhGene014063	0.8467555891962983	0.03342638982824549
Germacrone	OhGene014063	0.8756924188177271	0.022218138445393408
1,2,3,6,7-Pentamethoxyxanthone	OhGene014063	0.8614762424499449	0.027454192594017643
Rosmarinic acid	OhGene014063	-0.8716377220552503	0.02365780703310459
13-HPODE	OhGene014063	0.8730129870470044	0.02316467485807884
1-Methyladenine	OhGene014063	-0.8701714495541768	0.02418901928299857
Phloretin	OhGene014063	0.8614358009802734	0.027469836983621522
Picramnioside F	OhGene014063	-0.8691887362821455	0.02454818593195948
Genipin	OhGene014063	0.8910545737991866	0.017157116435206808
5-Methyl-7-methoxyisoflavone	OhGene014063	0.8723862149396058	0.02338880421422071
C-pentosyl-luteolin-C-hexoside	OhGene014063	0.8443069647730991	0.03447345723458194
Eupalinolide A	OhGene014063	0.9152443518370114	0.010470857900873865
Camelliaside A	OhGene014063	0.9190631864225256	0.009561052552324022
Methyl syringate	OhGene014063	0.8924873010223646	0.016717102069838164
beta-Alanine methyl ester hydrochloride	OhGene014063	0.9058022394629401	0.012891908498869153
Linderane	OhGene014063	0.8697520813176889	0.024341983749979066
Diacerein	OhGene014063	0.8615439642070813	0.027428004555844473
Neocryptotanshinone	OhGene014063	0.7987886797429791	0.05665587280622624
7-O-Methylmangiferin	OhGene014063	0.8992048692656148	0.014727465522340307
Lactucin	OhGene014063	0.8289262229118772	0.04139601294069903
Tropine	OhGene014063	-0.8582025922888207	0.028734232118646497
Vaccarin	OhGene014063	0.8459290717278956	0.0337781200432923
D-(+)-Maltose	OhGene014063	0.8474586626405037	0.03312855792376718
5-O-Caffeoylshikimic acid	OhGene014063	0.8911540630707155	0.017126384235121025
Anise oil	OhGene014063	0.8746939503161861	0.02256865601479429
Shikonin	OhGene014063	0.8537459898860406	0.030521149353913757
Geranylacetone	OhGene014063	-0.8467375184310267	0.03343406141764188
Corylin	OhGene014063	0.7834882345451816	0.0652412685530794
Artesunate	OhGene014063	0.8091647550181462	0.0511522084580699
Linarin	OhGene014063	0.9270045252764263	0.007798036665734636
Lactobionic acid	OhGene014063	-0.8718503910804565	0.023581226311363754
beta,beta-Dimethylacrylalkannin	OhGene014063	0.8996809589367206	0.014591064099517553
Isofraxidin	OhGene014063	-0.8718872241221741	0.02356797499205992
Praeruptorin A	OhGene014063	0.8913917878841738	0.017053058289460014
DL-Lysine	OhGene014063	-0.8729428413892152	0.023189707342041958
Sodium Houttuyfonate	OhGene014063	0.8071574030772174	0.05219665977209554
Orsellinic acid ethyl ester	OhGene014063	0.8341503781047436	0.03897820772370102
Resveratrol	OhGene014063	0.8282520207227763	0.041712995871585175
Tianshic acid	OhGene014063	0.8412152558923308	0.035817204722393796
Nerylacetate	OhGene014063	-0.8622436248601144	0.027158139446419306
Isobavachin	OhGene014063	0.8874135152631029	0.018300017634432755
Trifolirhizin	OhGene014063	0.8893615491449348	0.017684144941054507
Tracheloside	OhGene014063	0.8794446188082443	0.02092434806135091
Pyridoxine	OhGene014063	-0.8638147319354152	0.026556765774222602
Cinnamyl acetate	OhGene014063	0.8613534392102846	0.027501710903103993
(2S,3S)-(-)-3-Phenylglycidol	OhGene014063	0.8685815435770056	0.024771364391968784
LPC 15:0	OhGene014063	0.822795882293966	0.04431972922648814
L-Palmitoylcarnitine	OhGene014063	0.8901083291216734	0.017450733230531926
Herbacetin	OhGene014063	0.8634544065363734	0.026694122890107697
Trachelogenin	OhGene014063	0.9173025878501884	0.009975514870669841
Nobiletin	OhGene014063	0.8603406105052207	0.027895107216434824
L-Aspartic acid	OhGene014063	0.864244866730796	0.02639323767154723
O-p-coumaroyl-O-salicyloyl quinic acid	OhGene014063	0.7972626221109396	0.05748716568943004
6,7-Dimethoxy-4-Methylcoumarin	OhGene014063	0.8974217704064187	0.015243760676659592
Gly-Tyr	OhGene014063	-0.8447841775314167	0.0342682012799641
Polypodine B	OhGene014063	0.844348091311018	0.034455745410881665
Myrislignan	OhGene014063	0.8643353346078453	0.026358904756505038
Chikusetsusponin Iva	OhGene014063	-0.8609173330033599	0.027670775649647778
Puerarin apioside	OhGene014063	0.8332670924762078	0.03938221772936968
Aflatoxin G1	OhGene014063	0.8254581522333885	0.04303858874931905
(+)-Isolariciresinol	OhGene014063	0.8624281869367356	0.027087163299339266
Schizandrol A	OhGene014063	0.871364830740704	0.023756246647231097
lupinine	OhGene014063	-0.8457091530284786	0.033872000045574634
Sauchinone	OhGene014063	0.8714235238537194	0.02373505794738151
Aflatoxin B1	OhGene014063	0.8460291004943822	0.03373545986723331
Wulignan A1	OhGene014063	0.8911258914506566	0.01713508375285133
Polydatin	OhGene014063	0.8694656444871951	0.024446725285692847
Curcumin	OhGene014063	0.8584236238720074	0.028646936157565757
Shikimic Acid	OhGene014063	0.8279195818405265	0.04186971116589732
Thymidine 5'-diphosphate	OhGene014063	0.853336262972386	0.03068799068467477
Heptamethoxyflavone	OhGene014063	0.8866236722992433	0.01855260700007911
Loureirin A	OhGene014063	0.7828288674359358	0.06562369750155937
L-Histidine	OhGene014063	-0.842150494240057	0.03540817374430649
(+)-epipinoresinol-4-O-beta-D-glucoside	OhGene014063	0.7914907234847233	0.060681590593485636
Glycitein	OhGene014063	0.8696046503142326	0.024395868205311342
Valylproline	OhGene014063	0.8684803806482402	0.02480864100411545
Chlorogenic acid methyl ester	OhGene014063	0.6353327040075434	0.17522621880134998
8-Aminooctanoic acid	OhGene014063	-0.8828289886744964	0.019789245746533804
Threonyl carbamoyl adenosine	OhGene014063	0.8571612082316048	0.029147216399123176
1,2,3,7-Tetramethoxyxanthone	OhGene014063	0.8465943493128241	0.03349487038056003
S-(5-Adenosy)-L-Homocysteine	OhGene014063	0.9016377514049135	0.014036864056059143
Phenylglyoxylic acid	OhGene014063	0.8610190716609178	0.027631290812496656
Oleamide	OhGene014063	-0.8296316060784071	0.04106557996254461
Emodin-3-methyl ether/Physcion	OhGene014063	0.8587395668674104	0.028522373592639122
Stachydrine	OhGene014063	0.7994479186234	0.056298489611844145
dUMP	OhGene014063	0.7965695766719378	0.057866529777930185
5-Methylcytosine	OhGene014063	0.8738496058516692	0.02286710915284208
Neodiosmin	OhGene014063	0.7965996748499804	0.057850030576722965
Norisoboldine	OhGene014063	0.8915293249137142	0.017010704158390746
Geranylgeraniol	OhGene014063	-0.8734249487980539	0.023017920516505457
Rotenone	OhGene014063	-0.8456441215275474	0.03389978452915735
Phytocassane E	OhGene014063	0.8918590414502752	0.01690937494306493
Polyphyllin V	OhGene014063	-0.8925183204166649	0.016707636250436194
N-Oleoyl Glycine	OhGene014063	-0.8748472146690407	0.02251468172928865
Nodakenetin	OhGene014063	0.8138305067488836	0.04876238862575675
iP9G	OhGene014063	-0.8763696960238658	0.021981867364627664
Pyridoxal 5'-Phosphate	OhGene014063	0.9179662527083411	0.009818279026782542
Nortanshinone	OhGene014063	0.8478636535394704	0.03295756840873252
Bisdemethoxycurcumin	OhGene014063	0.9057967156247271	0.012893396018562877
Lancerin	OhGene014063	0.9385008389269762	0.005556920791010994
Isoeugenol	OhGene014063	0.9093886623876308	0.011943643435578808
10-Gingerol	OhGene014063	0.873906969821751	0.022846773332509774
Ferulic acid O-hexoside	OhGene014063	-0.8690577771246886	0.024596239711287667
Syringetin	OhGene014063	0.8124668618251838	0.0494553706032348
Gibberellic acid	OhGene014063	0.9411815632473512	0.00508766837110536
Dehydroepiandrosterone (DHEA)	OhGene014063	0.8819466680385959	0.02008225338592172
Santacruzamate A	OhGene014063	0.8753637525161919	0.022333229444701005
Aflatoxin G2	OhGene014063	0.8360288287865263	0.038125508347802727
TriacetonaMine	OhGene014063	-0.8288721882343304	0.041421376232610926
Tectoridin	OhGene014063	0.7975987782287945	0.057303571873082874
Skimmin	OhGene014063	-0.8684406052565137	0.02482330478132851
Irisolidone 7-O-beta-d-glucoside	OhGene014063	0.7351201634848322	0.09594983117079699
Citrinin	OhGene014063	0.8525186048591529	0.03102222651290602
Homovanillic acid	OhGene014063	0.7751879670065827	0.0701296245914195
Sakuranin	OhGene014063	0.6694103821876336	0.1458692568495131
N-Acetyl-L-tyrosine	OhGene014063	0.7806374439514756	0.06690204096411685
2-deoxyglucose-6-phosphate	OhGene014063	-0.8790401204236955	0.021062039013237225
Dihydrojasmone	OhGene014063	-0.8606843121222197	0.02776131193046086
PC (16:2e/2:0)	OhGene014063	0.8362404409994865	0.03803000388297641
Alisol B 23-acetate	OhGene014063	-0.8899244801274073	0.017508058485892965
N'-Formylkynurenine	OhGene014063	0.9014871395730051	0.014079152504708634
Lobetyolin	OhGene014063	0.7663253548879997	0.07552599321253334
N-Feruloylspermidine	OhGene014063	0.8486574863552577	0.032623618081969064
H-HoArg-OH	OhGene014063	-0.8500249974407511	0.03205209561200702
Anacardic Acid	OhGene014063	0.951947456235539	0.003408092653249652
L-Ergothioneine	OhGene014063	-0.8720314332746002	0.023516127419096013
Schisandrin C	OhGene014063	0.9247882482971996	0.008272482187202659
Rutin	OhGene014063	0.7415345056891558	0.09157329997155322
Ipriflavone	OhGene014063	0.9425439595842778	0.004856958028312015
Isoliquiritigenin	OhGene014063	0.8657449744611722	0.02582668388484789
Methyl gallate	OhGene014063	0.7848309374608717	0.0644656691169872
9-Oxo-10(E),12(E)-octadecadienoic acid	OhGene014063	0.8549806053682059	0.030021012989041203
Schisandrin A	OhGene014063	0.7629528667462069	0.07762701664435276
1-Deoxynojirimycin	OhGene014063	-0.9007158082076738	0.014296686559073095
DIMBOA glucoside	OhGene014063	0.8162828645935223	0.04752756968636047
Desthiobiotin	OhGene014063	-0.9038013440455253	0.013436152204493432
Sinapyl aldehyde	OhGene014063	0.7967758105735755	0.05775352000885292
Alternariol	OhGene014063	0.9057233444680994	0.012913162072515826
Cantharidin	OhGene014063	0.8857982345515854	0.018818352666254166
Praeruptorin E	OhGene014063	0.9077283204635456	0.012378290827547754
Isobutyl 4-hydroxybenzoate	OhGene014063	0.8182943892490638	0.04652571284498852
Wikstromol	OhGene014063	0.909730971110435	0.011854967883420414
Tricin 5-O-hexosyl-O-hexoside	OhGene014063	0.7915120021423414	0.06066966840868997
(-)-Arctigenin	OhGene014063	0.9731306725381493	0.001073241837364202
N,N,N-Trimethyllysine	OhGene014063	-0.8812650644585336	0.02031001571180048
2-Acetylpyrazine	OhGene014063	0.7991512975604416	0.05645916336670023
gamma,gamma-Dimethylallyl pyrophosphate	OhGene014063	0.7980437233184241	0.05706097808684336
di-C,C-pentosyl-apigenin	OhGene014063	0.7789636091393313	0.06788603213899878
Wedelolactone	OhGene014063	0.814115212289771	0.048618278577035164
L-Hisidine	OhGene014063	0.9422790189249559	0.004901412651668991
Sinapyl alcohol	OhGene014063	0.7646286760651186	0.07657974452101693
9-Hydroxy-(10E,12Z,15Z)-Octadecatrienoic Acid	OhGene014063	0.8763397993619255	0.02199227150864315
Osthole	OhGene014063	0.8103824280585679	0.05052340220918533
cis-Aconitic acid	OhGene014063	0.8683850508864168	0.024843792607459995
Tanshinlactone	OhGene014063	0.8113787706130295	0.05001157221500604
Nitidine	OhGene014063	0.8556169494164569	0.02976475981706843
gamma-Glutamylglutamic acid	OhGene014063	-0.8232580246609494	0.044096080084497224
Phe-Phe	OhGene014063	0.9487444552331228	0.003873368792082841
(-)-Caryophyllene oxide	OhGene014063	-0.836665145081176	0.03783866617249815
5,6,7-Trimethoxyflavone	OhGene014063	0.7083972403003522	0.11515044655713484
Ferulaldehyde	OhGene014063	0.9588655388711356	0.0025032651816837385
Riboflavin-5'-monophosphate	OhGene014063	-0.8475513806788082	0.03308937501594752
Salvianolic acid F	OhGene014063	0.8487039027932202	0.03260414120534703
3',4'-Dihydroxyphenylacetone	OhGene014063	0.667799026801371	0.14720579766801425
H-Trp-NH2.HCl	OhGene014063	0.647437444386459	0.1645387079104648
Formononetin	OhGene014063	-0.8135273504277414	0.0489160555001149
Momordin Ic	OhGene014063	-0.8787941042514125	0.021145993768139065
Kaji-ichigoside F1	OhGene014063	-0.8953342079632166	0.015859088924930532
Pantetheine	OhGene014063	-0.7693651760038351	0.07365462061208011
Mosloflavone	OhGene014063	0.8407247869267883	0.036032596181773846
(-)-epigallocatechin	OhGene014063	0.6012896306712894	0.20676345246052655
Isosakuranetin	OhGene014063	0.8592238744058169	0.028331931481840104
Glycerophosphocholine	OhGene014063	-0.8294825318999746	0.04113530979727183
Praeruptorin B	OhGene014063	0.9693193118285828	0.0013975170031449973
Mycophenolic acid	OhGene014063	0.8483841482111083	0.03273842519332991
Schisantherin E	OhGene014063	0.7900894574560138	0.06146906889690876
L(-)-Malic acid	OhGene014063	0.8608343008195759	0.027703020304870703
Cimifugin	OhGene014063	0.83242884996538	0.03976742897155961
L-Lysine	OhGene014063	-0.799316758208504	0.05636951059114737
1-Naphthyl acetate	OhGene014063	0.8444065663678514	0.03443056953714326
L-Threonine	OhGene014063	-0.8911529006000489	0.017126743169105278
5-Phenyl-2,4-pentadienoic acid	OhGene014063	0.9200308748205805	0.009336887756844232
1'-Hydroxymidazolam	OhGene014063	0.8415138160288425	0.03568638804132424
Diosbulbin B	OhGene014063	0.7498788829889358	0.08601699954061921
Aurantio-obtusin	OhGene014063	0.9091663086710813	0.012001415750718331
Glu-Gln	OhGene014063	0.87575004352088	0.02219798890259905
Methylophiopogonanone A	OhGene014063	0.8307223322021622	0.040557073462248225
Lipoamide	OhGene014063	0.7244086646266421	0.10346021474752373
N7-Methylguanosine	OhGene014063	0.7656589217831076	0.07593910443832087
Gambogenic acid	OhGene014063	0.9115411667765532	0.011391354118171852
6-Demethoxytangeretin	OhGene014063	0.9346912109838218	0.00625857812233886
Leucosceptoside A	OhGene014063	0.9678540307054804	0.0015334357796971522
SDMA	OhGene014063	-0.9159927700978265	0.01028939348588394
Dulcitol	OhGene014063	0.965625069458421	0.001752144449477476
Gallic acid	OhGene014063	0.8283599928709691	0.04166215570237369
Sweroside	OhGene014063	0.5911507307686301	0.21656543058023528
tert-Butyl N-[1-(aminocarbonyl)-3-methylbutyl]carbamate	OhGene014063	0.932094061055325	0.006760260321389553
Trigonelline	OhGene014063	-0.8497900262911428	0.03214995776510504
Hastatoside	OhGene014063	0.782045017625959	0.06607965397633866
7-Hydroxy-4-methyl-8-nitrocoumarin	OhGene014063	0.702212357042884	0.11981269152628017
LPC 18:3	OhGene014063	0.8328488225697109	0.039574212666659246
Tangeretin	OhGene014063	0.8382675331861095	0.03712083656105453
Azetidine-2-carboxylic acid	OhGene014063	-0.9431742540703548	0.004751998234385191
1-Methylguanine	OhGene014063	-0.8063196890102768	0.05263542029682684
Bakuchiol	OhGene014063	0.8304646403888463	0.04067694439661088
Methyl cinnamate	OhGene014063	0.690437551112008	0.12891084865227306
2-Hydroxyisocaproic Acid	OhGene014063	0.6895197703206796	0.1296321271303825
beta-Acetoxyisovalerylalkannin	OhGene014063	0.972563412002003	0.0011188228712053798
Flavokawain B	OhGene014063	0.5471595445043044	0.2611659713583319
Artemisic acid	OhGene014063	-0.7495710580156696	0.08621920012788521
1,11-Undecanedicarboxylic acid	OhGene014063	0.6384407217821125	0.17245522898880505
Patchouli alcohol	OhGene014063	-0.7552279872699728	0.08253745313162153
6-Methylcoumarin	OhGene014063	0.596179130539034	0.21168114593110168
3-Hydroxy-3-Methylpentane-1,5-Dioic Acid	OhGene014063	-0.9084653785333625	0.012184414999164929
D-Glucose 1-phosphate	OhGene014063	0.9124032741964508	0.011173706555941259
(2S)-Isoxanthohumol	OhGene014063	0.9928088171245797	7.738372750194732e-05
Isorhamnetin	OhGene014063	0.9792957764289039	0.0006385597238320061
Nodakenin	OhGene014063	0.666279406860692	0.1484710145942457
Farrerol	OhGene001637	0.951725142267986	0.0034394414754974965
Picrotoxinin	OhGene001637	0.9531008430947324	0.0032477183048067633
9-HpOTrE	OhGene001637	0.9370308331863695	0.005822833929354178
Combretastatin A4	OhGene001637	0.9360283661108961	0.006007657117813993
Yuheinoside	OhGene001637	0.9654077058087853	0.0017742431926648186
Zeatin-7-N-glucoside	OhGene001637	0.9391725261648034	0.00543744209359089
Tanshinone IIA sulfonate	OhGene001637	-0.948945557963126	0.003843295945116194
Demethoxycurcumin	OhGene001637	0.9351300222778802	0.006175680883472812
Flavokawain A	OhGene001637	0.9573688351735833	0.0026873850365873027
N-Lauryldiethanolamine	OhGene001637	-0.9538133817644663	0.0031505428235039596
Leu-Pro	OhGene001637	0.9681996693766511	0.001500812324116902
Saikosaponin E	OhGene001637	-0.951298196871561	0.0035000413755118024
Trillin	OhGene001637	-0.9468221373013331	0.004166637179509612
4-D-Hydroxysphinganine	OhGene001637	-0.9518162647091265	0.0034265750969815533
L-Leucyl-L-alanine Hydrate	OhGene001637	-0.9527383414419943	0.0032977132130943936
Isopimpinellin	OhGene001637	0.9409976622597889	0.00511921208122074
LPE 18:2	OhGene001637	0.961044603542565	0.002246726516376288
Ethyl caffeate	OhGene001637	0.9450438794520994	0.00444727422272319
Vicenin II	OhGene001637	0.9618794302076616	0.0021520687782789734
o-Veratraldehyde	OhGene001637	0.9447425727662067	0.00449571384496951
Phytosphingosine	OhGene001637	-0.9502673569098421	0.0036485009200879588
13-��-(21)-Epoxyeurycomanone	OhGene001637	0.9480581022449405	0.0039768725130812106
Pectolinarin	OhGene001637	0.9476470366720748	0.004039503795095269
Mangiferin	OhGene001637	0.9591869112252375	0.0024645709743722774
Germacrone	OhGene001637	0.9364792557010301	0.005924177986650389
1,2,3,6,7-Pentamethoxyxanthone	OhGene001637	0.9514325427286344	0.0034809164504578734
Rosmarinic acid	OhGene001637	-0.9520664917491589	0.003391365297159259
13-HPODE	OhGene001637	0.94962105921013	0.003743124687785453
1-Methyladenine	OhGene001637	-0.9433465302351365	0.004723505523390695
Phloretin	OhGene001637	0.9410913911512659	0.005103123254835409
Picramnioside F	OhGene001637	-0.9501528431358841	0.0036651799826217025
Genipin	OhGene001637	0.9608914343374815	0.0022643119795600136
5-Methyl-7-methoxyisoflavone	OhGene001637	0.9693831119661565	0.0013917407083029643
C-pentosyl-luteolin-C-hexoside	OhGene001637	0.9547543628045685	0.0030244388246490716
Eupalinolide A	OhGene001637	0.9303209622422781	0.007113600726516135
Camelliaside A	OhGene001637	0.9326946020411387	0.0066425776067778365
Methyl syringate	OhGene001637	0.9456422297879369	0.004351843495874917
beta-Alanine methyl ester hydrochloride	OhGene001637	0.9211045856030692	0.009091187901819694
Linderane	OhGene001637	0.949829063607557	0.00371254108232909
Diacerein	OhGene001637	0.9276816888963211	0.007655797035293033
Neocryptotanshinone	OhGene001637	0.9691384833343001	0.00141395304965522
7-O-Methylmangiferin	OhGene001637	0.8884457107307087	0.0179724283443928
Lactucin	OhGene001637	0.9738482435886653	0.0010169287641777834
Tropine	OhGene001637	-0.9560785275485751	0.002851279250701086
Vaccarin	OhGene001637	0.9807642948415101	0.0005514598051534161
D-(+)-Maltose	OhGene001637	0.9605947864542353	0.0022985626483246445
5-O-Caffeoylshikimic acid	OhGene001637	0.9530141023969058	0.0032596470746253645
Anise oil	OhGene001637	0.9305989332729401	0.007057626695549967
Shikonin	OhGene001637	0.9712307913211797	0.001229595384394861
Geranylacetone	OhGene001637	-0.9571721516457902	0.002712058945583149
Corylin	OhGene001637	0.9418686619565111	0.004970658460467053
Artesunate	OhGene001637	0.9815606639017038	0.0005068789024380309
Linarin	OhGene001637	0.9207184010020583	0.009179192812508822
Lactobionic acid	OhGene001637	-0.9490834039729192	0.0038227489952168013
beta,beta-Dimethylacrylalkannin	OhGene001637	0.9540507497864548	0.0031184932949557247
Isofraxidin	OhGene001637	-0.9440063752055918	0.0046151510119786425
Praeruptorin A	OhGene001637	0.8959138411512402	0.015687061696309658
DL-Lysine	OhGene001637	-0.9512739314999196	0.003503501186459157
Sodium Houttuyfonate	OhGene001637	0.9776841908197118	0.0007414364245735139
Orsellinic acid ethyl ester	OhGene001637	0.9209117878953893	0.00913507172080233
Resveratrol	OhGene001637	0.9510969018134708	0.0035287933205359672
Tianshic acid	OhGene001637	0.9760882589770948	0.0008508210137923983
Nerylacetate	OhGene001637	-0.9466444104905571	0.004194281546681165
Isobavachin	OhGene001637	0.9135550005415973	0.010886116483830118
Trifolirhizin	OhGene001637	0.9212829516412153	0.009050680429291587
Tracheloside	OhGene001637	0.9644716803805937	0.0018709692275495973
Pyridoxine	OhGene001637	-0.9316669949166352	0.006844562322839335
Cinnamyl acetate	OhGene001637	0.9506958886898146	0.0035864165196332898
(2S,3S)-(-)-3-Phenylglycidol	OhGene001637	0.9276255278464572	0.007667545262759425
LPC 15:0	OhGene001637	0.9708820827948824	0.0012594357953277541
L-Palmitoylcarnitine	OhGene001637	0.9623688298257594	0.002097512609493436
Herbacetin	OhGene001637	0.9321310969762496	0.006752973533210107
Trachelogenin	OhGene001637	0.9244121689307064	0.0083543440085781
Nobiletin	OhGene001637	0.8954184017111061	0.015834045333960767
L-Aspartic acid	OhGene001637	0.9302828365861968	0.007121294772285804
O-p-coumaroyl-O-salicyloyl quinic acid	OhGene001637	0.9645486265435604	0.0018629221789698996
6,7-Dimethoxy-4-Methylcoumarin	OhGene001637	0.9511611942679339	0.003519597551457895
Gly-Tyr	OhGene001637	-0.954050582086569	0.003118515880942401
Polypodine B	OhGene001637	0.9627275013318793	0.0020579685281337436
Myrislignan	OhGene001637	0.960580900213574	0.0023001721537783577
Chikusetsusponin Iva	OhGene001637	-0.9439456696994917	0.004625068100394302
Puerarin apioside	OhGene001637	0.9866514725367104	0.00026608553658513705
Aflatoxin G1	OhGene001637	0.9476447275943516	0.0040398569706645805
(+)-Isolariciresinol	OhGene001637	0.9587424156043318	0.002518168317141685
Schizandrol A	OhGene001637	0.9608500078457335	0.002269079803619189
lupinine	OhGene001637	-0.9641816490526254	0.0019014547438346936
Sauchinone	OhGene001637	0.8995959762015976	0.01461536711712929
Aflatoxin B1	OhGene001637	0.9822998927058737	0.00046716803041380365
Wulignan A1	OhGene001637	0.9470315978531051	0.004134171997187871
Polydatin	OhGene001637	0.9123134837274	0.011196280174508001
Curcumin	OhGene001637	0.900924311020102	0.014237725127777443
Shikimic Acid	OhGene001637	0.9614414007809373	0.0022014845616592535
Thymidine 5'-diphosphate	OhGene001637	0.9758867679104484	0.0008651616478813782
Heptamethoxyflavone	OhGene001637	0.9440649734355367	0.004605588075718748
Loureirin A	OhGene001637	0.9707940667088473	0.001267023675126805
L-Histidine	OhGene001637	-0.9288790515158303	0.007407412359145121
(+)-epipinoresinol-4-O-beta-D-glucoside	OhGene001637	0.9479810244300576	0.0039885797360186565
Glycitein	OhGene001637	0.9579031203030501	0.0026209199848988662
Valylproline	OhGene001637	0.9567166443784049	0.002769628733875008
Chlorogenic acid methyl ester	OhGene001637	0.9179390311536494	0.009824704522889352
8-Aminooctanoic acid	OhGene001637	-0.9288344388302412	0.007416595332637487
Threonyl carbamoyl adenosine	OhGene001637	0.9544950913781476	0.003058931630768609
1,2,3,7-Tetramethoxyxanthone	OhGene001637	0.9716598455074126	0.0011933656340201897
S-(5-Adenosy)-L-Homocysteine	OhGene001637	0.9046408715291169	0.013206477470566674
Phenylglyoxylic acid	OhGene001637	0.9633973149550713	0.001985115485183384
Oleamide	OhGene001637	-0.9637431514535418	0.001948007715291099
Emodin-3-methyl ether/Physcion	OhGene001637	0.9624034722356645	0.002093677024583557
Stachydrine	OhGene001637	0.9726558217718866	0.0011113334476029262
dUMP	OhGene001637	0.9688180471104274	0.0014433119514403122
5-Methylcytosine	OhGene001637	0.9680634450195054	0.0015136285744979027
Neodiosmin	OhGene001637	0.9679804817821147	0.0015214603220857223
Norisoboldine	OhGene001637	0.944980694526725	0.00445741083280589
Geranylgeraniol	OhGene001637	-0.9452365718369092	0.004416430930376691
Rotenone	OhGene001637	-0.9332960666919169	0.006525725346823406
Phytocassane E	OhGene001637	0.9500286753218046	0.0036833074059384355
Polyphyllin V	OhGene001637	-0.9088031304643234	0.01209606731049401
N-Oleoyl Glycine	OhGene001637	-0.9473271142206366	0.004088580650963448
Nodakenetin	OhGene001637	0.9090742058967094	0.012025385547081966
iP9G	OhGene001637	-0.9425938132467071	0.004848615225234318
Pyridoxal 5'-Phosphate	OhGene001637	0.9067081282214622	0.01264908301507935
Nortanshinone	OhGene001637	0.9244028144495329	0.008356385214217813
Bisdemethoxycurcumin	OhGene001637	0.8729953373961388	0.023170972175832923
Lancerin	OhGene001637	0.9004139747511525	0.014382248587771724
Isoeugenol	OhGene001637	0.9480858848716189	0.003972656798355774
10-Gingerol	OhGene001637	0.9650620804503347	0.0018096637043013737
Ferulic acid O-hexoside	OhGene001637	-0.9589313725791799	0.002495314403494038
Syringetin	OhGene001637	0.9716028751197838	0.0011981453782766748
Gibberellic acid	OhGene001637	0.914699219748063	0.010604000913030997
Dehydroepiandrosterone (DHEA)	OhGene001637	0.9390043664345746	0.005467234840581573
Santacruzamate A	OhGene001637	0.8846476054101685	0.019191812835470123
Aflatoxin G2	OhGene001637	0.9666585736268567	0.0016489440587002721
TriacetonaMine	OhGene001637	-0.9491804952900891	0.0038083093014963524
Tectoridin	OhGene001637	0.9400291610326847	0.005286909682721459
Skimmin	OhGene001637	-0.9449348383466545	0.004464774520424828
Irisolidone 7-O-beta-d-glucoside	OhGene001637	0.997480661088647	9.512607617000366e-06
Citrinin	OhGene001637	0.860853076324783	0.027695727481536814
Homovanillic acid	OhGene001637	0.9455501112084846	0.004366469330615864
Sakuranin	OhGene001637	0.9763989613047414	0.0008289405454368838
N-Acetyl-L-tyrosine	OhGene001637	0.9961567707226607	2.2127233878765194e-05
2-deoxyglucose-6-phosphate	OhGene001637	-0.9493053178741347	0.003789784774426608
Dihydrojasmone	OhGene001637	-0.9465539493149802	0.004208386704387359
PC (16:2e/2:0)	OhGene001637	0.9738266639122486	0.001018600345776056
Alisol B 23-acetate	OhGene001637	-0.9400007720792267	0.005291865195807525
N'-Formylkynurenine	OhGene001637	0.894502217487321	0.016107589506143025
Lobetyolin	OhGene001637	0.9953023329733286	3.3050279004919723e-05
N-Feruloylspermidine	OhGene001637	0.9623415584256692	0.0021005345184413916
H-HoArg-OH	OhGene001637	-0.9024493005099946	0.01381005544995195
Anacardic Acid	OhGene001637	0.8367131146994622	0.03781708334846926
L-Ergothioneine	OhGene001637	-0.949476002863858	0.0037645257757461573
Schisandrin C	OhGene001637	0.831645476442653	0.04012901159861655
Rutin	OhGene001637	0.8996318054355275	0.01460511844168748
Ipriflavone	OhGene001637	0.8996921658734557	0.014587860639976441
Isoliquiritigenin	OhGene001637	0.9500762253927434	0.0036763603162251867
Methyl gallate	OhGene001637	0.9955335853647723	2.98787396012178e-05
9-Oxo-10(E),12(E)-octadecadienoic acid	OhGene001637	0.9609401599790794	0.002258710419096548
Schisandrin A	OhGene001637	0.992390030416419	8.664710269624844e-05
1-Deoxynojirimycin	OhGene001637	-0.9388330694725985	0.0054976653104306375
DIMBOA glucoside	OhGene001637	0.977908139867546	0.0007266844568607641
Desthiobiotin	OhGene001637	-0.9196482284745653	0.009425218903319916
Sinapyl aldehyde	OhGene001637	0.9186568204095	0.009655957067363972
Alternariol	OhGene001637	0.934615049622747	0.006273021004003322
Cantharidin	OhGene001637	0.9542700333744385	0.003089028835794463
Praeruptorin E	OhGene001637	0.8631470579289994	0.026811550883077115
Isobutyl 4-hydroxybenzoate	OhGene001637	0.9901216977985492	0.00014588931499044533
Wikstromol	OhGene001637	0.8905984463606124	0.017298352723898357
Tricin 5-O-hexosyl-O-hexoside	OhGene001637	0.8676370686997568	0.025120422696836227
(-)-Arctigenin	OhGene001637	0.8658006183588793	0.025805780909842972
N,N,N-Trimethyllysine	OhGene001637	-0.9373946639334659	0.005756453599185622
2-Acetylpyrazine	OhGene001637	0.9867482962346666	0.0002622479287300774
gamma,gamma-Dimethylallyl pyrophosphate	OhGene001637	0.9680967066956743	0.001510494278524638
di-C,C-pentosyl-apigenin	OhGene001637	0.996072738996901	2.3104782662278897e-05
Wedelolactone	OhGene001637	0.8398359951959697	0.036424458410199534
L-Hisidine	OhGene001637	0.8978054348129398	0.015131947550757842
Sinapyl alcohol	OhGene001637	0.9965204022103744	1.814033637589927e-05
9-Hydroxy-(10E,12Z,15Z)-Octadecatrienoic Acid	OhGene001637	0.9487748395463999	0.0038688177476903095
Osthole	OhGene001637	0.9313201844709244	0.006913397094850372
cis-Aconitic acid	OhGene001637	0.9620701318840613	0.002130727968418674
Tanshinlactone	OhGene001637	0.9641244956777194	0.0019074908991738532
Nitidine	OhGene001637	0.9473890980296723	0.004079049467115864
gamma-Glutamylglutamic acid	OhGene001637	-0.8718068115954547	0.02359690936237185
Phe-Phe	OhGene001637	0.8125967804229168	0.04938915264553853
(-)-Caryophyllene oxide	OhGene001637	-0.9727723444407587	0.0011019252946299666
5,6,7-Trimethoxyflavone	OhGene001637	0.9234386730679296	0.008568067827402515
Ferulaldehyde	OhGene001637	0.8827664862007751	0.01980993420482071
Riboflavin-5'-monophosphate	OhGene001637	-0.9674277581167294	0.001574147636610237
Salvianolic acid F	OhGene001637	0.9404042312341412	0.0052216516576210495
3',4'-Dihydroxyphenylacetone	OhGene001637	0.9839789334236886	0.0003829557611427106
H-Trp-NH2.HCl	OhGene001637	0.9549559908101827	0.002997747837147239
Formononetin	OhGene001637	-0.9676349715489918	0.0015542914961348955
Momordin Ic	OhGene001637	-0.9477944654726167	0.004016985805483831
Kaji-ichigoside F1	OhGene001637	-0.9117729600595054	0.011332635758970273
Pantetheine	OhGene001637	-0.9756462801921467	0.0008824333624395589
Mosloflavone	OhGene001637	0.9790290164221618	0.000655061896186904
(-)-epigallocatechin	OhGene001637	0.9278787477574718	0.0076146440913888525
Isosakuranetin	OhGene001637	0.954558655905893	0.003050457355988053
Glycerophosphocholine	OhGene001637	-0.8949430484535504	0.01597568975520992
Praeruptorin B	OhGene001637	0.8531997861421035	0.030743659654042674
Mycophenolic acid	OhGene001637	0.9463324124955644	0.004243027963096997
Schisantherin E	OhGene001637	0.9723178222981483	0.001138847976087184
L(-)-Malic acid	OhGene001637	0.96044412423914	0.0023160550680073706
Cimifugin	OhGene001637	0.9732790525483346	0.0010614740501504057
L-Lysine	OhGene001637	-0.8775038604007189	0.021588910405058927
1-Naphthyl acetate	OhGene001637	0.9576687451299666	0.002649975276770518
L-Threonine	OhGene001637	-0.9537088944686614	0.0031647018484516364
5-Phenyl-2,4-pentadienoic acid	OhGene001637	0.928691263267232	0.007446103722709446
1'-Hydroxymidazolam	OhGene001637	0.9309862365770171	0.006979996501612457
Diosbulbin B	OhGene001637	0.8548239065152416	0.03008427438379805
Aurantio-obtusin	OhGene001637	0.7639144425161866	0.07702530727261421
Glu-Gln	OhGene001637	0.9271200643208042	0.007773677193428514
Methylophiopogonanone A	OhGene001637	0.9609957154326672	0.0022523320455998946
Lipoamide	OhGene001637	0.9542309339403291	0.003094272422642841
N7-Methylguanosine	OhGene001637	0.8634160579405376	0.02670876129307838
Gambogenic acid	OhGene001637	0.8913476400464226	0.017066664213752802
6-Demethoxytangeretin	OhGene001637	0.8883488502952351	0.01800304838895902
Leucosceptoside A	OhGene001637	0.7587804811276406	0.08026238168863588
SDMA	OhGene001637	-0.9085440285437925	0.012163814295943435
Dulcitol	OhGene001637	0.7587033530509651	0.08031147109126047
Gallic acid	OhGene001637	0.9521813942359877	0.0033752571182063497
Sweroside	OhGene001637	0.9401774764731892	0.005261057022613175
tert-Butyl N-[1-(aminocarbonyl)-3-methylbutyl]carbamate	OhGene001637	0.8909195153716999	0.01719887827393702
Trigonelline	OhGene001637	-0.9740992545756677	0.0009975851807253733
Hastatoside	OhGene001637	0.9492529798460587	0.0037975466948129938
7-Hydroxy-4-methyl-8-nitrocoumarin	OhGene001637	0.8022409684756984	0.05479590897777805
LPC 18:3	OhGene001637	0.9491320978381881	0.0038155037514710655
Tangeretin	OhGene001637	0.9734543249865328	0.0010476562844892452
Azetidine-2-carboxylic acid	OhGene001637	-0.8663530340800503	0.025598698840078843
1-Methylguanine	OhGene001637	-0.868123203103602	0.02494046737128856
Bakuchiol	OhGene001637	0.9518669102070563	0.003419434264691965
Methyl cinnamate	OhGene001637	0.9947093386440177	4.191260066637839e-05
2-Hydroxyisocaproic Acid	OhGene001637	0.9948798084066182	3.9257426531366854e-05
beta-Acetoxyisovalerylalkannin	OhGene001637	0.8244075193936156	0.04354208204017616
Flavokawain B	OhGene001637	0.9420872144838233	0.004933719512227241
Artemisic acid	OhGene001637	-0.851661590792692	0.03137438525332365
1,11-Undecanedicarboxylic acid	OhGene001637	0.9624829810338918	0.002084886964978336
Patchouli alcohol	OhGene001637	-0.8751960170312387	0.022392075695983834
6-Methylcoumarin	OhGene001637	0.8592111946992014	0.028336909760894483
3-Hydroxy-3-Methylpentane-1,5-Dioic Acid	OhGene001637	-0.933300841695354	0.006524801713166529
D-Glucose 1-phosphate	OhGene001637	0.8813351960848019	0.020286524063194523
(2S)-Isoxanthohumol	OhGene001637	0.6766604468488104	0.13992037270629817
Isorhamnetin	OhGene001637	0.6163261048379297	0.19256900267871085
Nodakenin	OhGene001637	0.9375528016791657	0.005727717678218266
Farrerol	OhGene039810	0.9589477764127162	0.002493335242614818
Picrotoxinin	OhGene039810	0.9542657650432205	0.0030896010447126715
9-HpOTrE	OhGene039810	0.9700465234833064	0.0013323788425074281
Combretastatin A4	OhGene039810	0.9600195572311889	0.002365700620394743
Yuheinoside	OhGene039810	0.9511525219174122	0.0035208372721772167
Zeatin-7-N-glucoside	OhGene039810	0.9766207602043864	0.0008134938641943386
Tanshinone IIA sulfonate	OhGene039810	-0.9640269845805767	0.0019178111762625184
Demethoxycurcumin	OhGene039810	0.9537951762167868	0.003153007601530327
Flavokawain A	OhGene039810	0.9556951344164517	0.0029008981935026478
N-Lauryldiethanolamine	OhGene039810	-0.9639955890790735	0.0019211398327634414
Leu-Pro	OhGene039810	0.9482257069249473	0.003951473634566873
Saikosaponin E	OhGene039810	-0.9585781687721446	0.0025381170250242404
Trillin	OhGene039810	-0.9628892491883805	0.002040257130483601
4-D-Hydroxysphinganine	OhGene039810	-0.9635339070037483	0.001970418041099774
L-Leucyl-L-alanine Hydrate	OhGene039810	-0.9606593898582617	0.0022910820007967813
Isopimpinellin	OhGene039810	0.9705554433019271	0.001287708929581794
LPE 18:2	OhGene039810	0.9685430446660148	0.001468746099924321
Ethyl caffeate	OhGene039810	0.9458824449480232	0.004313817341241595
Vicenin II	OhGene039810	0.9432351282603698	0.00474192067260843
o-Veratraldehyde	OhGene039810	0.9549398694504716	0.002999877656999313
Phytosphingosine	OhGene039810	-0.9675706936083379	0.0015604375687964718
13-��-(21)-Epoxyeurycomanone	OhGene039810	0.9580572823910352	0.0026018947032185563
Pectolinarin	OhGene039810	0.9706013087617293	0.0012837201745711545
Mangiferin	OhGene039810	0.9487373130925951	0.0038744389425799442
Germacrone	OhGene039810	0.9638093123072853	0.0019409481496289157
1,2,3,6,7-Pentamethoxyxanthone	OhGene039810	0.956878528096728	0.002749100653712301
Rosmarinic acid	OhGene039810	-0.9631854669180687	0.002008017219479254
13-HPODE	OhGene039810	0.9637905425085611	0.001942949658666618
1-Methyladenine	OhGene039810	-0.9617817776124085	0.0021630373944160003
Phloretin	OhGene039810	0.955394186082839	0.0029401423353399747
Picramnioside F	OhGene039810	-0.9612130521074899	0.002227464918057799
Genipin	OhGene039810	0.973003663997208	0.0010833657424007337
5-Methyl-7-methoxyisoflavone	OhGene039810	0.9635581634710743	0.001967813659207643
C-pentosyl-luteolin-C-hexoside	OhGene039810	0.9468631054507404	0.00416027754720334
Eupalinolide A	OhGene039810	0.9851722965494503	0.00032816116913174116
Camelliaside A	OhGene039810	0.9865409509059841	0.0002704999773021754
Methyl syringate	OhGene039810	0.9748894212081903	0.0009378951240585452
beta-Alanine methyl ester hydrochloride	OhGene039810	0.9781564805832565	0.0007104978095400149
Linderane	OhGene039810	0.9618590261616189	0.0021543583444788273
Diacerein	OhGene039810	0.9523810555726222	0.0033473563036496385
Neocryptotanshinone	OhGene039810	0.9196276729886911	0.009429975423414835
7-O-Methylmangiferin	OhGene039810	0.966928763031154	0.0016224749550070479
Lactucin	OhGene039810	0.9393102195616272	0.005413106374287101
Tropine	OhGene039810	-0.9556614078592426	0.002905283272004913
Vaccarin	OhGene039810	0.9480090954473409	0.003984314118987634
D-(+)-Maltose	OhGene039810	0.949546752336434	0.0037540801668988597
5-O-Caffeoylshikimic acid	OhGene039810	0.9741139517833777	0.0009964582798427728
Anise oil	OhGene039810	0.9618987159869214	0.0021499057987443516
Shikonin	OhGene039810	0.9542938057192266	0.003085842889277202
Geranylacetone	OhGene039810	-0.9454267798230729	0.004386088566399362
Corylin	OhGene039810	0.9046839869269927	0.013194733748788124
Artesunate	OhGene039810	0.9262233310330525	0.007963712236143542
Linarin	OhGene039810	0.9899648167181427	0.0001505520591686968
Lactobionic acid	OhGene039810	-0.9642679048376008	0.0018923628779184797
beta,beta-Dimethylacrylalkannin	OhGene039810	0.9768932723344418	0.0007947127131225195
Isofraxidin	OhGene039810	-0.9624010131865964	0.0020939491746378705
Praeruptorin A	OhGene039810	0.9642671554773639	0.0018924417722093933
DL-Lysine	OhGene039810	-0.9633311056698216	0.0019922590762208444
Sodium Houttuyfonate	OhGene039810	0.9263201496444912	0.007943086871168879
Orsellinic acid ethyl ester	OhGene039810	0.9332667437150546	0.006531398719086277
Resveratrol	OhGene039810	0.9361401999441137	0.005986898597622853
Tianshic acid	OhGene039810	0.9465425298349899	0.004210168938578039
Nerylacetate	OhGene039810	-0.9581336025927203	0.0025925012369210085
Isobavachin	OhGene039810	0.967250391107544	0.0015912427421991668
Trifolirhizin	OhGene039810	0.9680253461638371	0.001517222632792924
Tracheloside	OhGene039810	0.9653840476907458	0.0017766567040056768
Pyridoxine	OhGene039810	-0.9546877303598668	0.003033285053571086
Cinnamyl acetate	OhGene039810	0.9566866463400792	0.0027734409728558036
(2S,3S)-(-)-3-Phenylglycidol	OhGene039810	0.9562488639970966	0.002829369473473795
LPC 15:0	OhGene039810	0.9338198684406638	0.006424786524994985
L-Palmitoylcarnitine	OhGene039810	0.9709612099654721	0.001252633490893352
Herbacetin	OhGene039810	0.9527592387997329	0.003294820922356064
Trachelogenin	OhGene039810	0.984651862273157	0.00035154025294604677
Nobiletin	OhGene039810	0.9443614198844023	0.004557358566217069
L-Aspartic acid	OhGene039810	0.9532930090280325	0.003221367853748128
O-p-coumaroyl-O-salicyloyl quinic acid	OhGene039810	0.9171653019550732	0.010008192048372794
6,7-Dimethoxy-4-Methylcoumarin	OhGene039810	0.9771527743667447	0.000777030501717957
Gly-Tyr	OhGene039810	-0.9477480670250455	0.004024065950609701
Polypodine B	OhGene039810	0.9475863295781409	0.0040487940404005315
Myrislignan	OhGene039810	0.9599228285321895	0.0023770839402117634
Chikusetsusponin Iva	OhGene039810	-0.9545595932627897	0.0030503324763187993
Puerarin apioside	OhGene039810	0.9369030253756323	0.005846240582554651
Aflatoxin G1	OhGene039810	0.9332001510754161	0.006544291919720712
(+)-Isolariciresinol	OhGene039810	0.958055492321081	0.0026021152254053085
Schizandrol A	OhGene039810	0.9635603847145888	0.001967575252501587
lupinine	OhGene039810	-0.9419055767249447	0.004964409787554403
Sauchinone	OhGene039810	0.9532990545878951	0.003220540579254283
Aflatoxin B1	OhGene039810	0.9462882640985648	0.004249948008670797
Wulignan A1	OhGene039810	0.9727906501446336	0.0011004508756649624
Polydatin	OhGene039810	0.9545298599081213	0.003054294937835438
Curcumin	OhGene039810	0.9446617461465161	0.004508751723825259
Shikimic Acid	OhGene039810	0.9375330572887635	0.005731301677654241
Thymidine 5'-diphosphate	OhGene039810	0.9535412041010685	0.003187490784034136
Heptamethoxyflavone	OhGene039810	0.9708070177419035	0.0012659057489365722
Loureirin A	OhGene039810	0.9063039066096459	0.012757159844508415
L-Histidine	OhGene039810	-0.9272163983099496	0.007753395169730187
(+)-epipinoresinol-4-O-beta-D-glucoside	OhGene039810	0.9094803181319207	0.011919868544027289
Glycitein	OhGene039810	0.9625769408640785	0.002074522809504739
Valylproline	OhGene039810	0.9610246070791657	0.0022490184856364583
Chlorogenic acid methyl ester	OhGene039810	0.7954271354223459	0.058494392368675506
8-Aminooctanoic acid	OhGene039810	-0.9642144744400623	0.0018979922186843396
Threonyl carbamoyl adenosine	OhGene039810	0.9548893722923197	0.0030065537398343035
1,2,3,7-Tetramethoxyxanthone	OhGene039810	0.9501876499359823	0.0036601063779767317
S-(5-Adenosy)-L-Homocysteine	OhGene039810	0.971923111030691	0.0011714008713368026
Phenylglyoxylic acid	OhGene039810	0.9576574379687209	0.002651381006853744
Oleamide	OhGene039810	-0.9331579638337975	0.006552466341978005
Emodin-3-methyl ether/Physcion	OhGene039810	0.9566187912192642	0.0027820737295159827
Stachydrine	OhGene039810	0.9183223505600038	0.009734412090644603
dUMP	OhGene039810	0.9162637843344597	0.010224061856198029
5-Methylcytosine	OhGene039810	0.9631741305613216	0.0020092463867788916
Neodiosmin	OhGene039810	0.9179885059952081	0.009813027778564144
Norisoboldine	OhGene039810	0.9732869664801205	0.001060848214247824
Geranylgeraniol	OhGene039810	-0.9610533759705904	0.002245721395619054
Rotenone	OhGene039810	-0.9441642166589457	0.004589414264104314
Phytocassane E	OhGene039810	0.9737083033121319	0.0010277928608476428
Polyphyllin V	OhGene039810	-0.9698103539452395	0.0013533644493301032
N-Oleoyl Glycine	OhGene039810	-0.964811833389859	0.001835525485746912
Nodakenetin	OhGene039810	0.9196246757052982	0.0094306690893538
iP9G	OhGene039810	-0.957847221774704	0.002627835344704605
Pyridoxal 5'-Phosphate	OhGene039810	0.9825229987693803	0.0004554992217036254
Nortanshinone	OhGene039810	0.9434134400199836	0.004712461976088991
Bisdemethoxycurcumin	OhGene039810	0.9691003017404796	0.0014174356464471364
Lancerin	OhGene039810	0.9918385095558915	9.964307126554733e-05
Isoeugenol	OhGene039810	0.9820972959298953	0.0004778912502196272
10-Gingerol	OhGene039810	0.9655302244876045	0.0017617702380961304
Ferulic acid O-hexoside	OhGene039810	-0.9620042350235439	0.002138090406257844
Syringetin	OhGene039810	0.9289897290918839	0.007384654686958941
Gibberellic acid	OhGene039810	0.9901611172628393	0.00014472920057244197
Dehydroepiandrosterone (DHEA)	OhGene039810	0.9669987839001555	0.0016156499095306535
Santacruzamate A	OhGene039810	0.9507986303580507	0.003571609444712022
Aflatoxin G2	OhGene039810	0.9415001847347999	0.005033242714903816
TriacetonaMine	OhGene039810	-0.9214965936391405	0.009002277415250238
Tectoridin	OhGene039810	0.9129221899304223	0.011043681802809574
Skimmin	OhGene039810	-0.961978246184167	0.0021409974991034447
Irisolidone 7-O-beta-d-glucoside	OhGene039810	0.875489749047552	0.022289074967749258
Citrinin	OhGene039810	0.9294264157186645	0.007295195713762614
Homovanillic acid	OhGene039810	0.9000838939488436	0.01447609972643759
Sakuranin	OhGene039810	0.8292763808526109	0.04123182859839143
N-Acetyl-L-tyrosine	OhGene039810	0.9035649493028646	0.013501169067678884
2-deoxyglucose-6-phosphate	OhGene039810	-0.9662038780592231	0.0016939661962662913
Dihydrojasmone	OhGene039810	-0.9492798596711436	0.003793559344344984
PC (16:2e/2:0)	OhGene039810	0.9437280754716012	0.004660700880951949
Alisol B 23-acetate	OhGene039810	-0.9738475943753284	0.0010169790329911121
N'-Formylkynurenine	OhGene039810	0.9705159360477296	0.0012911496444950633
Lobetyolin	OhGene039810	0.8901482785545407	0.017438288686413745
N-Feruloylspermidine	OhGene039810	0.9497443406207102	0.0037249833163144233
H-HoArg-OH	OhGene039810	-0.9319752520880524	0.006783661778730342
Anacardic Acid	OhGene039810	0.9851482876142135	0.00032922209512797695
L-Ergothioneine	OhGene039810	-0.9627970466817143	0.002050344048537149
Schisandrin C	OhGene039810	0.96445611909868	0.0018725987128550914
Rutin	OhGene039810	0.8652696400903732	0.02600557389491901
Ipriflavone	OhGene039810	0.9871584830083882	0.0002462980256228611
Isoliquiritigenin	OhGene039810	0.9592536692580935	0.00245657038118141
Methyl gallate	OhGene039810	0.9055682095605083	0.012955003289214244
9-Oxo-10(E),12(E)-octadecadienoic acid	OhGene039810	0.9553322264513386	0.0029482541965993184
Schisandrin A	OhGene039810	0.8962719579178275	0.015581228788684382
1-Deoxynojirimycin	OhGene039810	-0.9766408268467663	0.0008121034778546943
DIMBOA glucoside	OhGene039810	0.9315969983547007	0.00685842813313936
Desthiobiotin	OhGene039810	-0.9771110892868522	0.0007798575747276397
Sinapyl aldehyde	OhGene039810	0.9088002106419951	0.012096829732413855
Alternariol	OhGene039810	0.9650588964082141	0.0018099916204588036
Cantharidin	OhGene039810	0.9702564444759405	0.0013138618919244967
Praeruptorin E	OhGene039810	0.9652758917767278	0.0017877110033876408
Isobutyl 4-hydroxybenzoate	OhGene039810	0.9304141606893032	0.007094809654894821
Wikstromol	OhGene039810	0.975224653065848	0.0009131229488921295
Tricin 5-O-hexosyl-O-hexoside	OhGene039810	0.8919883768678241	0.016869706717263726
(-)-Arctigenin	OhGene039810	0.9957746479251484	2.674268136144727e-05
N,N,N-Trimethyllysine	OhGene039810	-0.9658786276223468	0.0017265388675109235
2-Acetylpyrazine	OhGene039810	0.9154949646272377	0.010409922008583362
gamma,gamma-Dimethylallyl pyrophosphate	OhGene039810	0.9186267822825723	0.009662990370459791
di-C,C-pentosyl-apigenin	OhGene039810	0.8997771200743857	0.014563587835136917
Wedelolactone	OhGene039810	0.8950610074489208	0.015940484061052602
L-Hisidine	OhGene039810	0.9937916586918399	5.769560709072111e-05
Sinapyl alcohol	OhGene039810	0.8954644874962485	0.01582034509329857
9-Hydroxy-(10E,12Z,15Z)-Octadecatrienoic Acid	OhGene039810	0.9649193775677034	0.0018243891201258884
Osthole	OhGene039810	0.9183194386253142	0.009735096482951223
cis-Aconitic acid	OhGene039810	0.9626219472119906	0.0020695674546412266
Tanshinlactone	OhGene039810	0.9279833631263107	0.007592840581670288
Nitidine	OhGene039810	0.9515651276591934	0.003462092711870701
gamma-Glutamylglutamic acid	OhGene039810	-0.9182859583437092	0.009742967035277971
Phe-Phe	OhGene039810	0.975175375678588	0.0009167437230709427
(-)-Caryophyllene oxide	OhGene039810	-0.9403468380271665	0.005231611719548552
5,6,7-Trimethoxyflavone	OhGene039810	0.8482000496219342	0.03281585720134952
Ferulaldehyde	OhGene039810	0.9870559609030259	0.00025023784732588876
Riboflavin-5'-monophosphate	OhGene039810	-0.9498627069843963	0.0037076059625933814
Salvianolic acid F	OhGene039810	0.9460204133149224	0.004292050922128462
3',4'-Dihydroxyphenylacetone	OhGene039810	0.8281773945881359	0.041748151541855356
H-Trp-NH2.HCl	OhGene039810	0.8056366078848783	0.05299444690161973
Formononetin	OhGene039810	-0.9098600957329568	0.01182160103131128
Momordin Ic	OhGene039810	-0.9670954822468971	0.0016062479522474056
Kaji-ichigoside F1	OhGene039810	-0.9702351997527068	0.0013157300374619875
Pantetheine	OhGene039810	-0.8921147119521937	0.016831001935076736
Mosloflavone	OhGene039810	0.9462888082764018	0.004249862677771582
(-)-epigallocatechin	OhGene039810	0.774997981934451	0.07024339645212732
Isosakuranetin	OhGene039810	0.9558765513014326	0.0028773665858090177
Glycerophosphocholine	OhGene039810	-0.9252357128079916	0.008175593041799888
Praeruptorin B	OhGene039810	0.9913711854564368	0.00011136342523280247
Mycophenolic acid	OhGene039810	0.9212786554879064	0.009051655065463873
Schisantherin E	OhGene039810	0.9112568613643399	0.011463575581104925
L(-)-Malic acid	OhGene039810	0.958784114224736	0.0025131161330361512
Cimifugin	OhGene039810	0.9373079883547333	0.005772233645502572
L-Lysine	OhGene039810	-0.8869667446211339	0.018442689587944965
1-Naphthyl acetate	OhGene039810	0.9454829940286579	0.004377140805994651
L-Threonine	OhGene039810	-0.974768663877998	0.0009468990930825997
5-Phenyl-2,4-pentadienoic acid	OhGene039810	0.974245388039235	0.0009864085383379077
1'-Hydroxymidazolam	OhGene039810	0.9419553876952258	0.004955984239530608
Diosbulbin B	OhGene039810	0.8606286028972202	0.02778297756520645
Aurantio-obtusin	OhGene039810	0.9368172898822742	0.005861967864302988
Glu-Gln	OhGene039810	0.9613297555019931	0.0022141682081964122
Methylophiopogonanone A	OhGene039810	0.9345285043284166	0.006289452786937504
Lipoamide	OhGene039810	0.8551059433842185	0.029970457712720132
N7-Methylguanosine	OhGene039810	0.8728066603214464	0.02323834229981519
Gambogenic acid	OhGene039810	0.9741477529647272	0.0009938689868715768
6-Demethoxytangeretin	OhGene039810	0.9650457120580338	0.0018113497545456292
Leucosceptoside A	OhGene039810	0.9687694077247568	0.0014477944633632563
SDMA	OhGene039810	-0.9834322449428312	0.000409461915703511
Dulcitol	OhGene039810	0.9569680223164794	0.002737784398955022
Gallic acid	OhGene039810	0.9307322114443861	0.007030865453447743
Sweroside	OhGene039810	0.7663454573068822	0.07551354790414848
tert-Butyl N-[1-(aminocarbonyl)-3-methylbutyl]carbamate	OhGene039810	0.9658634741865677	0.0017280639042796453
Trigonelline	OhGene039810	-0.9501820932410479	0.003660916116592191
Hastatoside	OhGene039810	0.876485668118172	0.021941530904602276
7-Hydroxy-4-methyl-8-nitrocoumarin	OhGene039810	0.8110483226744564	0.05018105858564692
LPC 18:3	OhGene039810	0.9367273144775232	0.005878495129669456
Tangeretin	OhGene039810	0.9337824656473872	0.006431968724203957
Azetidine-2-carboxylic acid	OhGene039810	-0.982344510232824	0.00046482272623881864
1-Methylguanine	OhGene039810	-0.8751290597444017	0.02241558679623175
Bakuchiol	OhGene039810	0.9393943079080607	0.005398271004853061
Methyl cinnamate	OhGene039810	0.8350349888290498	0.038575548419281326
2-Hydroxyisocaproic Acid	OhGene039810	0.8330651944027885	0.03947483872515311
beta-Acetoxyisovalerylalkannin	OhGene039810	0.9723182887413822	0.001138809776066293
Flavokawain B	OhGene039810	0.7315683815448434	0.09841230890320804
Artemisic acid	OhGene039810	-0.8214265181512808	0.04498551342537427
1,11-Undecanedicarboxylic acid	OhGene039810	0.7762572868297712	0.06949083274760624
Patchouli alcohol	OhGene039810	-0.8636957570699242	0.026602082148171582
6-Methylcoumarin	OhGene039810	0.7540166628103799	0.08331974770991266
3-Hydroxy-3-Methylpentane-1,5-Dioic Acid	OhGene039810	-0.9773256789470486	0.0007653585370310239
D-Glucose 1-phosphate	OhGene039810	0.9760312974080275	0.0008548630616265075
(2S)-Isoxanthohumol	OhGene039810	0.9496422724371396	0.0037399999890174633
Isorhamnetin	OhGene039810	0.9214842240624077	0.009005076441908545
Nodakenin	OhGene039810	0.7831649115165191	0.06542866632406738
Farrerol	OhGene002206	0.926120268420257	0.007985696387557409
Picrotoxinin	OhGene002206	0.9202423055259625	0.00928825383644707
9-HpOTrE	OhGene002206	0.9429534703880913	0.00478863636392165
Combretastatin A4	OhGene002206	0.9312165718311949	0.006934027284293651
Yuheinoside	OhGene002206	0.9135102208707095	0.010897230227361016
Zeatin-7-N-glucoside	OhGene002206	0.9500352347570942	0.003682348685917403
Tanshinone IIA sulfonate	OhGene002206	-0.9318619932979769	0.006806006777511274
Demethoxycurcumin	OhGene002206	0.9237931630619098	0.00848993807741382
Flavokawain A	OhGene002206	0.9208861494873548	0.009140915166103965
N-Lauryldiethanolamine	OhGene002206	-0.9312963503344674	0.006918140025238814
Leu-Pro	OhGene002206	0.9093304510330085	0.011958754974853972
Saikosaponin E	OhGene002206	-0.9272976808326963	0.007736302140162578
Trillin	OhGene002206	-0.9306317305368529	0.0070510366542056845
4-D-Hydroxysphinganine	OhGene002206	-0.931942313283237	0.0067901566272609015
L-Leucyl-L-alanine Hydrate	OhGene002206	-0.9269825832508453	0.00780266696907653
Isopimpinellin	OhGene002206	0.9424479957920608	0.004873036953329153
LPE 18:2	OhGene002206	0.9352703814319718	0.006149279204305437
Ethyl caffeate	OhGene002206	0.9122915416047617	0.011201799851235837
Vicenin II	OhGene002206	0.9050134225688375	0.013105169020482615
o-Veratraldehyde	OhGene002206	0.9227541031439255	0.008719932496787377
Phytosphingosine	OhGene002206	-0.9363318507610168	0.00595140617863132
13-��-(21)-Epoxyeurycomanone	OhGene002206	0.9261435547878092	0.007980726622092808
Pectolinarin	OhGene002206	0.9410362668693247	0.005112582488137474
Mangiferin	OhGene002206	0.9123815583019357	0.011179163979956457
Germacrone	OhGene002206	0.9352507918567218	0.006152960701637146
1,2,3,6,7-Pentamethoxyxanthone	OhGene002206	0.9238793820069202	0.008470988031751283
Rosmarinic acid	OhGene002206	-0.9311670343373544	0.006943901233224182
13-HPODE	OhGene002206	0.9324282305251957	0.006694651586220607
1-Methyladenine	OhGene002206	-0.9291457084796347	0.007352639955397531
Phloretin	OhGene002206	0.9244822521356657	0.008339059139681205
Picramnioside F	OhGene002206	-0.9289570592692348	0.007391368748761232
Genipin	OhGene002206	0.9405122570717713	0.005202929976782413
5-Methyl-7-methoxyisoflavone	OhGene002206	0.9274236106060353	0.0077098564662524995
C-pentosyl-luteolin-C-hexoside	OhGene002206	0.9110209038087074	0.011523683148801292
Eupalinolide A	OhGene002206	0.9622072994522322	0.002115442887642974
Camelliaside A	OhGene002206	0.9636462614715375	0.0019583690105914628
Methyl syringate	OhGene002206	0.9462529461231751	0.004255487912571169
beta-Alanine methyl ester hydrochloride	OhGene002206	0.95642457730859	0.002806855307326321
Linderane	OhGene002206	0.9300703171537255	0.007164257126551819
Diacerein	OhGene002206	0.9241430527946786	0.00841316373693557
Neocryptotanshinone	OhGene002206	0.8747074675955253	0.022563893228391436
7-O-Methylmangiferin	OhGene002206	0.9509635169223348	0.0035479090172811237
Lactucin	OhGene002206	0.8973334475808594	0.015269557136627603
Tropine	OhGene002206	-0.9203050870630647	0.009273836402668508
Vaccarin	OhGene002206	0.9062156876314074	0.012780806039075566
D-(+)-Maltose	OhGene002206	0.9128645088471562	0.011058098531923754
5-O-Caffeoylshikimic acid	OhGene002206	0.9438251417622412	0.004644788942890971
Anise oil	OhGene002206	0.9344877425423048	0.006297199232205673
Shikonin	OhGene002206	0.9156718737442981	0.01036701084472008
Geranylacetone	OhGene002206	-0.909876562773468	0.011817349086083137
Corylin	OhGene002206	0.8636930266807901	0.02660312255747989
Artesunate	OhGene002206	0.8802863462834772	0.02063920866174683
Linarin	OhGene002206	0.9699978870355142	0.0013366873207976864
Lactobionic acid	OhGene002206	-0.9321595184842899	0.006747384225154728
beta,beta-Dimethylacrylalkannin	OhGene002206	0.9473288554722323	0.004088312751511156
Isofraxidin	OhGene002206	-0.9313118506311119	0.006915055326570509
Praeruptorin A	OhGene002206	0.945791304455549	0.00432822564223004
DL-Lysine	OhGene002206	-0.9317650964707531	0.006825152163782496
Sodium Houttuyfonate	OhGene002206	0.8803571050618197	0.02061532400156317
Orsellinic acid ethyl ester	OhGene002206	0.9031277117812462	0.013621823925223576
Resveratrol	OhGene002206	0.8990798499117711	0.014763385398460211
Tianshic acid	OhGene002206	0.9055297445403727	0.012965387751284946
Nerylacetate	OhGene002206	-0.9244558752809083	0.008344810228425844
Isobavachin	OhGene002206	0.9442153468654302	0.00458109238922578
Trifolirhizin	OhGene002206	0.9446513256175628	0.004510433972793879
Tracheloside	OhGene002206	0.931390589768357	0.0068993958951278035
Pyridoxine	OhGene002206	-0.9231433875907142	0.008633414650878673
Cinnamyl acetate	OhGene002206	0.9238656625549339	0.008474002049155981
(2S,3S)-(-)-3-Phenylglycidol	OhGene002206	0.9293043286086046	0.007320152761493483
LPC 15:0	OhGene002206	0.8921998191645493	0.01680495205403877
L-Palmitoylcarnitine	OhGene002206	0.9378778955433829	0.005668864351387821
Herbacetin	OhGene002206	0.9245368734855721	0.00832715588567228
Trachelogenin	OhGene002206	0.9635365684351316	0.0019701322039853086
Nobiletin	OhGene002206	0.9223522475727448	0.008809684301541247
L-Aspartic acid	OhGene002206	0.9255281825483557	0.008112565120863151
O-p-coumaroyl-O-salicyloyl quinic acid	OhGene002206	0.8733515039499731	0.02304405142289663
6,7-Dimethoxy-4-Methylcoumarin	OhGene002206	0.9472597675124763	0.004098948858842077
Gly-Tyr	OhGene002206	-0.910748773018391	0.011593194389421958
Polypodine B	OhGene002206	0.9101273369519328	0.01175268830104107
Myrislignan	OhGene002206	0.9250600496653876	0.008213562997720482
Chikusetsusponin Iva	OhGene002206	-0.9214334595768108	0.009016568019018248
Puerarin apioside	OhGene002206	0.8920232398018275	0.016859021630425196
Aflatoxin G1	OhGene002206	0.8967050124027018	0.015453710451892842
(+)-Isolariciresinol	OhGene002206	0.9236750037494246	0.008515941753324907
Schizandrol A	OhGene002206	0.9295576846972966	0.007268408074568607
lupinine	OhGene002206	-0.9053617476759949	0.01301078923949947
Sauchinone	OhGene002206	0.931655684782436	0.006846801850674966
Aflatoxin B1	OhGene002206	0.9036061160868661	0.013489835861205128
Wulignan A1	OhGene002206	0.9443039737254457	0.004566685159009683
Polydatin	OhGene002206	0.9303329760560513	0.007111177088610444
Curcumin	OhGene002206	0.9214201741210961	0.009019576629127406
Shikimic Acid	OhGene002206	0.8981451468172372	0.015033274614739411
Thymidine 5'-diphosphate	OhGene002206	0.913612327271911	0.010871896741257416
Heptamethoxyflavone	OhGene002206	0.9422094180687541	0.004913123952629413
Loureirin A	OhGene002206	0.8599405768443124	0.028051215239640426
L-Histidine	OhGene002206	-0.8953803361878998	0.015845365638192086
(+)-epipinoresinol-4-O-beta-D-glucoside	OhGene002206	0.868343719335128	0.02485904043429794
Glycitein	OhGene002206	0.9290243738172062	0.007377538007415746
Valylproline	OhGene002206	0.9279041485321377	0.007609347364609268
Chlorogenic acid methyl ester	OhGene002206	0.738474412109873	0.09364984560133519
8-Aminooctanoic acid	OhGene002206	-0.9382685189073724	0.0055985412210109615
Threonyl carbamoyl adenosine	OhGene002206	0.920656865230306	0.00919325382391144
1,2,3,7-Tetramethoxyxanthone	OhGene002206	0.9106691652806114	0.011613567104880337
S-(5-Adenosy)-L-Homocysteine	OhGene002206	0.953273564413007	0.0032240293638741316
Phenylglyoxylic acid	OhGene002206	0.9220028804521576	0.008888076272676279
Oleamide	OhGene002206	-0.894536493257222	0.016097315252113904
Emodin-3-methyl ether/Physcion	OhGene002206	0.9208149370854524	0.009157155255106263
Stachydrine	OhGene002206	0.8729458062747841	0.023188649019285582
dUMP	OhGene002206	0.871923403858041	0.023554962165498176
5-Methylcytosine	OhGene002206	0.9278955739397945	0.007611135190875314
Neodiosmin	OhGene002206	0.8732161683740801	0.02309223941540344
Norisoboldine	OhGene002206	0.9451398740840105	0.004431895689209191
Geranylgeraniol	OhGene002206	-0.9312988629769864	0.0069176399411548925
Rotenone	OhGene002206	-0.9113655070969664	0.011435950460263552
Phytocassane E	OhGene002206	0.9444931590352761	0.004536005541606183
Polyphyllin V	OhGene002206	-0.9451102676283404	0.004436635916669227
N-Oleoyl Glycine	OhGene002206	-0.9338129778075006	0.006426109391036305
Nodakenetin	OhGene002206	0.8877896809889738	0.018180304740344776
iP9G	OhGene002206	-0.9267371112707786	0.0078545588196862
Pyridoxal 5'-Phosphate	OhGene002206	0.9648828160073881	0.0018281713700307924
Nortanshinone	OhGene002206	0.9142210025537336	0.01072147211142349
Bisdemethoxycurcumin	OhGene002206	0.9557953930428968	0.0028878819684372424
Lancerin	OhGene002206	0.9776503575753857	0.0007436778787458216
Isoeugenol	OhGene002206	0.9542642101133543	0.003089809510272855
10-Gingerol	OhGene002206	0.9304011269328972	0.007097436118748336
Ferulic acid O-hexoside	OhGene002206	-0.9282451445181601	0.007538414688618734
Syringetin	OhGene002206	0.8852365258187713	0.019000227446344484
Gibberellic acid	OhGene002206	0.9705798421680512	0.001285586284926127
Dehydroepiandrosterone (DHEA)	OhGene002206	0.9389842544689291	0.005470803397700137
Santacruzamate A	OhGene002206	0.9328425241908993	0.006613745477999386
Aflatoxin G2	OhGene002206	0.9023619611398406	0.01383437912524646
TriacetonaMine	OhGene002206	-0.8856737275551756	0.018858594280702353
Tectoridin	OhGene002206	0.8744624569764748	0.022650296641704922
Skimmin	OhGene002206	-0.9295455901039187	0.007270874169779054
Irisolidone 7-O-beta-d-glucoside	OhGene002206	0.815128833605034	0.04810681913664832
Citrinin	OhGene002206	0.9130489163239789	0.011012039987933176
Homovanillic acid	OhGene002206	0.8569903842412707	0.029215226830379987
Sakuranin	OhGene002206	0.76478322423542	0.07648348616954977
N-Acetyl-L-tyrosine	OhGene002206	0.8500036228845991	0.03206099199102041
2-deoxyglucose-6-phosphate	OhGene002206	-0.9357182007584586	0.006065413561427766
Dihydrojasmone	OhGene002206	-0.9184442877092391	0.009705774161401818
PC (16:2e/2:0)	OhGene002206	0.9022422565561268	0.013867749932742444
Alisol B 23-acetate	OhGene002206	-0.9453268572834115	0.004402015620202268
N'-Formylkynurenine	OhGene002206	0.9533406341445039	0.0032148536638262975
Lobetyolin	OhGene002206	0.8340929577770935	0.039004412154244016
N-Feruloylspermidine	OhGene002206	0.9130911079664608	0.01100151508318508
H-HoArg-OH	OhGene002206	-0.9010270778376385	0.014208707457993703
Anacardic Acid	OhGene002206	0.9839010213464785	0.000386679427119451
L-Ergothioneine	OhGene002206	-0.9314941261876382	0.006878831212053635
Schisandrin C	OhGene002206	0.9627781907124807	0.002052409908561845
Rutin	OhGene002206	0.8273050774262013	0.04216011777954055
Ipriflavone	OhGene002206	0.972446118767295	0.0011283648776209798
Isoliquiritigenin	OhGene002206	0.9270324106768549	0.007792154097184702
Methyl gallate	OhGene002206	0.8508324334213164	0.031716883382178665
9-Oxo-10(E),12(E)-octadecadienoic acid	OhGene002206	0.9187721994846867	0.009628964655142624
Schisandrin A	OhGene002206	0.8412012796563564	0.03582333404226413
1-Deoxynojirimycin	OhGene002206	-0.9503113256828724	0.0036421067502124967
DIMBOA glucoside	OhGene002206	0.886867529658731	0.018474445021981038
Desthiobiotin	OhGene002206	-0.9521806178330492	0.0033753658355787706
Sinapyl aldehyde	OhGene002206	0.874010881574091	0.02280995805403339
Alternariol	OhGene002206	0.9398532814538005	0.005317647408715107
Cantharidin	OhGene002206	0.9395368405352875	0.005373170061393632
Praeruptorin E	OhGene002206	0.9551933972199593	0.002966469902037201
Isobutyl 4-hydroxybenzoate	OhGene002206	0.8824464957365972	0.019916013814925342
Wikstromol	OhGene002206	0.9593518659734654	0.0024448253372986797
Tricin 5-O-hexosyl-O-hexoside	OhGene002206	0.8664265827080699	0.02557118775150433
(-)-Arctigenin	OhGene002206	0.9895694102536196	0.0001626283941937524
N,N,N-Trimethyllysine	OhGene002206	-0.9383570585166197	0.0055826613176099054
2-Acetylpyrazine	OhGene002206	0.8673253064915669	0.02523615337139111
gamma,gamma-Dimethylallyl pyrophosphate	OhGene002206	0.8741357185733281	0.022765766530642495
di-C,C-pentosyl-apigenin	OhGene002206	0.845467514820861	0.033975293262360325
Wedelolactone	OhGene002206	0.8783918524107672	0.021283608767792794
L-Hisidine	OhGene002206	0.9801862977775733	0.0005849849343320887
Sinapyl alcohol	OhGene002206	0.8389006638415666	0.03683898894365478
9-Hydroxy-(10E,12Z,15Z)-Octadecatrienoic Acid	OhGene002206	0.9343988134789909	0.006314115642267232
Osthole	OhGene002206	0.8834802718698848	0.01957428530208663
cis-Aconitic acid	OhGene002206	0.927561837549645	0.007680879140977506
Tanshinlactone	OhGene002206	0.8851605310854005	0.019024898022991427
Nitidine	OhGene002206	0.9190591042642444	0.009562003654041822
gamma-Glutamylglutamic acid	OhGene002206	-0.8903505403567977	0.017375348054122802
Phe-Phe	OhGene002206	0.9782935659171507	0.0007016402184240961
(-)-Caryophyllene oxide	OhGene002206	-0.9000097126625286	0.014497232018533155
5,6,7-Trimethoxyflavone	OhGene002206	0.80072028785638	0.055611667321917954
Ferulaldehyde	OhGene002206	0.9756558367554334	0.0008817437845508698
Riboflavin-5'-monophosphate	OhGene002206	-0.9084618595670595	0.012185337111837273
Salvianolic acid F	OhGene002206	0.9141702096047994	0.010733985949448402
3',4'-Dihydroxyphenylacetone	OhGene002206	0.7615468551548239	0.07851064217192262
H-Trp-NH2.HCl	OhGene002206	0.7441432505604089	0.08981948057529317
Formononetin	OhGene002206	-0.8679322796754625	0.025011069280986602
Momordin Ic	OhGene002206	-0.9365596329445705	0.005909356664491203
Kaji-ichigoside F1	OhGene002206	-0.9442067573659607	0.004582489885616838
Pantetheine	OhGene002206	-0.840770750550677	0.03601238529683403
Mosloflavone	OhGene002206	0.9041904582753648	0.013329462103372864
(-)-epigallocatechin	OhGene002206	0.709378147079478	0.11441847701131803
Isosakuranetin	OhGene002206	0.921936040657614	0.008903112450601791
Glycerophosphocholine	OhGene002206	-0.8918593273908999	0.016909287193379335
Praeruptorin B	OhGene002206	0.9855519918977913	0.00031160943290359515
Mycophenolic acid	OhGene002206	0.8815506134150761	0.020214448095078386
Schisantherin E	OhGene002206	0.8655371047481101	0.025904842560299075
L(-)-Malic acid	OhGene002206	0.9226410666346122	0.008745133279909357
Cimifugin	OhGene002206	0.89684032320107	0.015413969917877083
L-Lysine	OhGene002206	-0.8537461255300707	0.030521094190673875
1-Naphthyl acetate	OhGene002206	0.9077584791475808	0.012370328848103926
L-Threonine	OhGene002206	-0.9434196289535745	0.004711441124714721
5-Phenyl-2,4-pentadienoic acid	OhGene002206	0.9489958083533256	0.0038357994932423953
1'-Hydroxymidazolam	OhGene002206	0.910043407739693	0.011774309886337537
Diosbulbin B	OhGene002206	0.8318530404652582	0.04003305687824694
Aurantio-obtusin	OhGene002206	0.9445993167100732	0.004518834685758188
Glu-Gln	OhGene002206	0.9350754854566115	0.006185954216778061
Methylophiopogonanone A	OhGene002206	0.8955448253936203	0.01579647613241568
Lipoamide	OhGene002206	0.8050011130451034	0.053329474855420556
N7-Methylguanosine	OhGene002206	0.8447341036432889	0.034289711669872026
Gambogenic acid	OhGene002206	0.9588960732243429	0.0024995759783941634
6-Demethoxytangeretin	OhGene002206	0.9478697107435281	0.004005516808542397
Leucosceptoside A	OhGene002206	0.9835707581177828	0.00040266269284397753
SDMA	OhGene002206	-0.9641336852697922	0.0019065197187739843
Dulcitol	OhGene002206	0.9731099038126128	0.00107489410073991
Gallic acid	OhGene002206	0.8935051361470154	0.01640784660707967
Sweroside	OhGene002206	0.6983224584810938	0.12278627175436531
tert-Butyl N-[1-(aminocarbonyl)-3-methylbutyl]carbamate	OhGene002206	0.947178034197891	0.004111549236867106
Trigonelline	OhGene002206	-0.9107127677830326	0.011602406479952187
Hastatoside	OhGene002206	0.8262826933679502	0.042645359325192284
7-Hydroxy-4-methyl-8-nitrocoumarin	OhGene002206	0.7858945764769419	0.06385428104127104
LPC 18:3	OhGene002206	0.9004622838138169	0.014368537665996774
Tangeretin	OhGene002206	0.8938008349552085	0.016318522945693588
Azetidine-2-carboxylic acid	OhGene002206	-0.9712688757139074	0.0012263578057510095
1-Methylguanine	OhGene002206	-0.8536461336055541	0.03056177134316105
Bakuchiol	OhGene002206	0.9011653085536473	0.01416972107785644
Methyl cinnamate	OhGene002206	0.7664731901472716	0.075434490840491
2-Hydroxyisocaproic Acid	OhGene002206	0.7648412833847746	0.07644733893075217
beta-Acetoxyisovalerylalkannin	OhGene002206	0.9715531750260143	0.0012023228804691692
Flavokawain B	OhGene002206	0.6567674814531568	0.15649497799757375
Artemisic acid	OhGene002206	-0.7950549039697474	0.05869963616240777
1,11-Undecanedicarboxylic acid	OhGene002206	0.7035614872289463	0.11878880325799478
Patchouli alcohol	OhGene002206	-0.8220412564703226	0.04468605589857621
6-Methylcoumarin	OhGene002206	0.7027309968600483	0.11941862884746197
3-Hydroxy-3-Methylpentane-1,5-Dioic Acid	OhGene002206	-0.9511868040202671	0.0035159378657350043
D-Glucose 1-phosphate	OhGene002206	0.9604863079083823	0.0023111508008287567
(2S)-Isoxanthohumol	OhGene002206	0.9794852684221175	0.0006269644619755035
Isorhamnetin	OhGene002206	0.9600927798023722	0.0023571014912924493
Nodakenin	OhGene002206	0.7178735811658781	0.10816500354792408
Farrerol	OhGene006434	0.9879058972130352	0.00021851649731784192
Picrotoxinin	OhGene006434	0.9858389312966673	0.0002993838991369982
9-HpOTrE	OhGene006434	0.9881727698558931	0.0002089978429003042
Combretastatin A4	OhGene006434	0.9819550313432261	0.00048549343132440407
Yuheinoside	OhGene006434	0.9891220183736478	0.0001768521279780585
Zeatin-7-N-glucoside	OhGene006434	0.9924562871798738	8.51467573612238e-05
Tanshinone IIA sulfonate	OhGene006434	-0.9888027117168872	0.00018736694345582628
Demethoxycurcumin	OhGene006434	0.9776638267458322	0.0007427851432708186
Flavokawain A	OhGene006434	0.9884388015990253	0.00019971932024719097
N-Lauryldiethanolamine	OhGene006434	-0.9916073184582781	0.00010536007710210556
Leu-Pro	OhGene006434	0.988806474697505	0.00018724126662132578
Saikosaponin E	OhGene006434	-0.9882270964075237	0.00020708601886662364
Trillin	OhGene006434	-0.9836960558655229	0.00039656094575421237
4-D-Hydroxysphinganine	OhGene006434	-0.9907854901371489	0.000126969598939757
L-Leucyl-L-alanine Hydrate	OhGene006434	-0.986025346884567	0.0002915718330454711
Isopimpinellin	OhGene006434	0.9899139920982897	0.00015207832062628511
LPE 18:2	OhGene006434	0.996680593033292	1.650940653516795e-05
Ethyl caffeate	OhGene006434	0.9780799095148447	0.0007154693541564954
Vicenin II	OhGene006434	0.982966745931654	0.0004327266723794802
o-Veratraldehyde	OhGene006434	0.9824872522940544	0.0004573589505739683
Phytosphingosine	OhGene006434	-0.9905599059155751	0.00013325243571576354
13-��-(21)-Epoxyeurycomanone	OhGene006434	0.9859949138528157	0.0002928401611144965
Pectolinarin	OhGene006434	0.9927933714099827	7.771610353784423e-05
Mangiferin	OhGene006434	0.9859195549214804	0.00029599261340080413
Germacrone	OhGene006434	0.9832933197139553	0.00041633822205467433
1,2,3,6,7-Pentamethoxyxanthone	OhGene006434	0.9867587306320125	0.0002618360177936634
Rosmarinic acid	OhGene006434	-0.9905619314334642	0.0001331953493306122
13-HPODE	OhGene006434	0.9898758808006809	0.00015322783442343622
1-Methyladenine	OhGene006434	-0.9800430744777976	0.0005934441035124205
Phloretin	OhGene006434	0.9813250403282661	0.0005198746935599148
Picramnioside F	OhGene006434	-0.9864969464646702	0.000272267659717925
Genipin	OhGene006434	0.9989868702321093	1.5391279355096172e-06
5-Methyl-7-methoxyisoflavone	OhGene006434	0.9977636994622118	7.495968228640548e-06
C-pentosyl-luteolin-C-hexoside	OhGene006434	0.9821524139151044	0.00047496194130962403
Eupalinolide A	OhGene006434	0.99345090098041	6.419559923858486e-05
Camelliaside A	OhGene006434	0.9955891953655178	2.913988974765335e-05
Methyl syringate	OhGene006434	0.9938759329005993	5.6141457644909094e-05
beta-Alanine methyl ester hydrochloride	OhGene006434	0.9855257674428346	0.00031273891165304436
Linderane	OhGene006434	0.9886665273556893	0.00019194352457624594
Diacerein	OhGene006434	0.9727514461071491	0.001103609730466829
Neocryptotanshinone	OhGene006434	0.9714988218963478	0.0012068997320127798
7-O-Methylmangiferin	OhGene006434	0.9653715543068916	0.0017779318856051146
Lactucin	OhGene006434	0.9859605385959765	0.00029427608038783826
Tropine	OhGene006434	-0.9892860491080694	0.00017156819509049832
Vaccarin	OhGene006434	0.993317200910755	6.684047925318338e-05
D-(+)-Maltose	OhGene006434	0.986421533344201	0.0002753103718408024
5-O-Caffeoylshikimic acid	OhGene006434	0.9965369276538599	1.7968539023547058e-05
Anise oil	OhGene006434	0.9796338440764968	0.0006179467204464646
Shikonin	OhGene006434	0.9935124319864954	6.29962819659723e-05
Geranylacetone	OhGene006434	-0.9867900442990215	0.0002606018064477237
Corylin	OhGene006434	0.9529048215368718	0.0032747062387868944
Artesunate	OhGene006434	0.9827342351467334	0.0004445864344135301
Linarin	OhGene006434	0.9911674473988596	0.00011667644686280253
Lactobionic acid	OhGene006434	-0.9890474926516287	0.00017927920857741455
beta,beta-Dimethylacrylalkannin	OhGene006434	0.9994936551504785	3.8451275031630684e-07
Isofraxidin	OhGene006434	-0.9834458550771283	0.00040879132462001244
Praeruptorin A	OhGene006434	0.9664277445564223	0.0016717249203096272
DL-Lysine	OhGene006434	-0.991883334758491	9.855301797760042e-05
Sodium Houttuyfonate	OhGene006434	0.9789146145465946	0.0006622030071330527
Orsellinic acid ethyl ester	OhGene006434	0.9596572657213385	0.002408474683212157
Resveratrol	OhGene006434	0.9753918243433417	0.0009008925718861303
Tianshic acid	OhGene006434	0.9910210745383218	0.00012056970823480804
Nerylacetate	OhGene006434	-0.9848231539628248	0.000343757091474526
Isobavachin	OhGene006434	0.9746376060789352	0.0009567193451626404
Trifolirhizin	OhGene006434	0.9804194671355743	0.0005713423394864772
Tracheloside	OhGene006434	0.998989492193695	1.5311731119943451e-06
Pyridoxine	OhGene006434	-0.9689465150383624	0.0014315056607254676
Cinnamyl acetate	OhGene006434	0.9868151991043249	0.0002596124458535009
(2S,3S)-(-)-3-Phenylglycidol	OhGene006434	0.978486062416976	0.0006892954077516327
LPC 15:0	OhGene006434	0.983801709768617	0.0003914518186266554
L-Palmitoylcarnitine	OhGene006434	0.9994370031963382	4.753588761462831e-07
[truncated: 118,501 more rows]
