# Supplementary material for: Integrative Analysis of Transcriptome and Metabolome Reveals the Pivotal Role of the NAM Family Genes in Oncidium hybridum Lodd. Pseudobulb Growth
Source: Int J Mol Sci. 2024 Sep 26;25(19):10355. doi: 10.3390/ijms251910355 (PMC11476975; doi:10.3390/ijms251910355)
Supplement: Supplementary file 1 [file ijms-25-10355-s001.zip › Supplementary file/S8-Correlation analysis/Senescence.vs.Early_SenescencevsEarly/Senescence.vs.Early_neg_SenescencevsEarly_corr.xls]

metabolite	Gene	corr	pvalue
Gingerglycolipid B	OhGene014656	-0.9968570312080697	1.4801855720394827e-05
Pectolinarigenin	OhGene014656	0.9985445935428021	3.1757705067117674e-06
Pinocembrin	OhGene014656	0.9990738347333765	1.2862759276554272e-06
Eugenol	OhGene014656	-0.996189526036981	2.175190424234323e-05
L-Glutathione oxidized	OhGene014656	-0.9904903443614355	0.0001352203295850559
Triethyl citrate	OhGene014656	-0.9945790507379602	4.400038447223703e-05
2-Isopropylmalic acid	OhGene014656	0.9924578535414307	8.511144617524529e-05
Eupafolin	OhGene014656	0.9961068209048722	2.2705761047043328e-05
Cucurbitacin B	OhGene014656	0.9991511636622286	1.080478889375087e-06
LPE 16:0	OhGene014656	-0.9940852105820954	5.2373637120427706e-05
LPC 18:2	OhGene014656	-0.9904583181252041	0.00013613118452205668
Ascorbic acid	OhGene014656	-0.9898515918512267	0.00015396268869979305
Hesperetin 5-O-glucoside	OhGene014656	-0.9914269507901824	0.00010993071169153037
Tenuifoliside B	OhGene014656	-0.997487657535047	9.459868208998642e-06
LPE 17:0	OhGene014656	-0.9870643581595463	0.000249913978895007
Acacetin	OhGene014656	0.9971375795474167	1.2278449720409717e-05
Pinoresinol Diglucoside	OhGene014656	0.9920138037319648	9.54143191204367e-05
Eupatilin	OhGene014656	0.9970965420039766	1.263286432735191e-05
Isomangiferin	OhGene014656	-0.9850031066395964	0.0003356737639687008
Diosmetin	OhGene014656	0.9921761158045271	9.15802835034427e-05
Diosmin	OhGene014656	-0.9896021652033733	0.00016161037189637754
Catalpol	OhGene014656	-0.9941915312130554	5.0509480514105075e-05
Ganoderic acid C6	OhGene014656	0.9935673532382036	6.19353284768469e-05
Corchorifatty acid F	OhGene014656	-0.9902772125985384	0.00014133933211989345
Dodecanedioic acid	OhGene014656	-0.982577667716247	0.0004526623263024644
Hydroxycitric acid	OhGene014656	-0.9974268553433678	9.923091646080981e-06
Forskolin	OhGene014656	-0.9720139933508336	0.0011638653002085464
p-Anisaldehyde	OhGene014656	-0.9874060519474996	0.0002369125438422721
Eleutheroside E	OhGene014656	0.9986421451660681	2.7644028392145344e-06
Nystose	OhGene014656	0.9960656418362555	2.318831093332158e-05
Medicarpin	OhGene014656	-0.9974192349418393	9.981928031070002e-06
MGMG (18:2)	OhGene014656	-0.9967439215915419	1.588580935552735e-05
Tetrahydroxyxanthone	OhGene014656	-0.9891370020037625	0.00017636614565124555
Ixoside	OhGene014656	-0.9974358554407411	9.853826564493544e-06
Ophiopogonanone C	OhGene014656	-0.9698321507838255	0.0013514208228873196
Isoliquiritin	OhGene014656	-0.9874301210221175	0.000236009754164275
Oroxin B	OhGene014656	-0.9776928483512071	0.0007408634021472063
trans-Cinnamic acid	OhGene014656	-0.9727468180944113	0.0011039829273466499
Laricitrin	OhGene014656	-0.9932962119707113	6.726052420126378e-05
Hesperetin	OhGene014656	0.999615639063164	2.2157160318768568e-07
Astragalus polyphenols	OhGene014656	-0.9859172148539352	0.0002960907731677226
Polygalaxanthone III	OhGene014656	-0.9745681778253009	0.0009619420024988227
Salicylic acid O-glucoside	OhGene014656	-0.9664870610081836	0.00166585614271465
Scutellarein	OhGene014656	-0.9930939400301771	7.137580880724279e-05
LPC 16:0	OhGene014656	-0.9857838891221878	0.00030171019030854373
Naringenin	OhGene014656	0.9338684499250973	0.006415463610399564
Adenosine5-phosphosulfate	OhGene014656	0.9785782928387347	0.0006834192079064893
Abscisic acid glucose ester	OhGene014656	0.9623590876825225	0.0020985918774035447
Narirutin	OhGene014656	-0.996034458540425	2.3557098502493774e-05
Tricin 5-O-hexoside	OhGene014656	-0.9710792021345344	0.0012425239646292668
Eriocitrin	OhGene014656	-0.9929613405550504	7.41397329820718e-05
Eleutheroside B	OhGene014656	0.978563282127402	0.0006843738714466029
Sesamoside	OhGene014656	-0.9719070254652955	0.0011727371257975797
LPC 18:0	OhGene014656	-0.9960314207712134	2.3593179833164598e-05
Tricin O-malonylhexoside	OhGene014656	0.9754965662819313	0.0008932712413964574
p-Coumaric Acid	OhGene014656	-0.9733687466201884	0.0010543917274189285
Sibiricose A5	OhGene014656	0.9720615110146436	0.0011599349283355062
Lathyrol	OhGene014656	-0.961602238534909	0.0021832755272874634
Isoschaftoside	OhGene014656	0.956789603953922	0.0027603675964088213
Tubuloside A	OhGene014656	-0.9719850522911597	0.0011662623548020885
3-Dehydroshikimic acid	OhGene014656	-0.9574077047683545	0.002682522001314515
Vicenin III	OhGene014656	-0.9892385757760775	0.0001730892461302561
Methyl hesperidin	OhGene014656	0.9921495437723019	9.220258398871762e-05
(-)-secoisolariciresinol	OhGene014656	0.9939679961817237	5.446786765477334e-05
N-Acetylneuraminic acid	OhGene014656	-0.9910238203083931	0.00012049608929825643
Parishin B	OhGene014656	0.9760435439187409	0.0008539932356883925
Stevioside	OhGene014656	0.9624951928136054	0.0020835385141742134
Deoxyarbutin	OhGene014656	-0.9729234424639699	0.0010897844987401396
Sec-O-Glucosylhamaudol	OhGene014656	-0.9708601836652748	0.001261321613994987
4',7-Di-O-methylnaringenin	OhGene014656	-0.9971055196142729	1.25549000525292e-05
4-Hydroxy-2-Oxoglutaric Acid	OhGene014656	-0.9419554913156081	0.0049559667194041465
Miyabenol C	OhGene014656	-0.980874481801751	0.000545180251421907
LPS 18:2	OhGene014656	-0.9236027865016454	0.008531853869627916
Casticin	OhGene014656	-0.9937923725294442	5.76823538785663e-05
LPE 15:0	OhGene014656	-0.9128853672673873	0.01105288415586752
Rhein	OhGene014656	-0.9915667088995027	0.00010638070866551835
Lonicerin	OhGene014656	-0.974815285980957	0.0009434177783148829
Limocitrin O-hexoside	OhGene014656	-0.9952198378751494	3.4220311677154986e-05
Icariin	OhGene014656	0.9906613788069473	0.00013040755882394423
Vitexin rhamnoside	OhGene014656	-0.8814460391133858	0.02024942203432021
3-O-p-coumaroyl shikimic acid O-hexoside	OhGene014656	0.9109369351554845	0.011545109943219237
Astringin	OhGene014656	0.938748171307836	0.005512777884652134
Isomucronulatol 7-O-glucoside	OhGene014656	0.98567013433708	0.00030654629138607205
Umbelliferone	OhGene014656	-0.9351020961634023	0.006180940402240493
Isorhamnetin-3-glucoside	OhGene014656	0.9552678183840828	0.002956698274574251
Chrysophanic Acid	OhGene014656	-0.9705552952713659	0.001287721813186727
Astragaloside IV	OhGene014656	-0.9476824775193233	0.004034084986585139
Tetradecanedioic acid	OhGene014656	0.8235995993408187	0.04393111745609347
LysoPC 15:0	OhGene014656	-0.9602658293874796	0.0023368402314039253
L-(-)-Malic acid	OhGene014656	-0.8905414476531158	0.017316041004766754
LPC 17:0	OhGene014656	-0.9605003724117047	0.0023095168034958525
Puerarin	OhGene014656	-0.9412584991253171	0.005074500235605982
MGDG (18:1/18:2)	OhGene014656	-0.8276590398297015	0.04199272536680437
Malonic acid	OhGene014656	-0.7266576113567064	0.10186255879329086
Gingerglycolipid B	novel.5171	0.9885906780954774	0.00019451634878310187
Pectolinarigenin	novel.5171	-0.9904656245561902	0.00013592311472045387
Pinocembrin	novel.5171	-0.9930013953803193	7.329930247393479e-05
Eugenol	novel.5171	0.9858959052480935	0.0002969854011850407
L-Glutathione oxidized	novel.5171	0.9861946266579076	0.00028456692812518726
Triethyl citrate	novel.5171	0.9935035097378572	6.316948839873017e-05
2-Isopropylmalic acid	novel.5171	-0.9890543881339087	0.0001790539514032851
Eupafolin	novel.5171	-0.9844189744092331	0.00036226124768730194
Cucurbitacin B	novel.5171	-0.9886109791500758	0.00019382606009492648
LPE 16:0	novel.5171	0.984113943996986	0.0003765456066332405
LPC 18:2	novel.5171	0.9699060213322219	0.0013448440590289631
Ascorbic acid	novel.5171	0.9881012072549784	0.00021152958009651907
Hesperetin 5-O-glucoside	novel.5171	0.9976943212353548	7.96810317625754e-06
Tenuifoliside B	novel.5171	0.989598501256174	0.00016172408898547987
LPE 17:0	novel.5171	0.9945879016040395	4.385695120100539e-05
Acacetin	novel.5171	-0.992837311188445	7.677242882579989e-05
Pinoresinol Diglucoside	novel.5171	-0.9760191765456362	0.0008557243956243671
Eupatilin	novel.5171	-0.9929524875911542	7.432613081057124e-05
Isomangiferin	novel.5171	0.9799294688623805	0.0006001968621219827
Diosmetin	novel.5171	-0.9879389361191978	0.00021732663587473045
Diosmin	novel.5171	0.9949967349139519	3.7486369761201624e-05
Catalpol	novel.5171	0.9945227468594053	4.4918293325149684e-05
Ganoderic acid C6	novel.5171	-0.97788567382827	0.0007281577001710445
Corchorifatty acid F	novel.5171	0.9834764870088549	0.0004072840440452478
Dodecanedioic acid	novel.5171	0.9793561959426356	0.000634851118570805
Hydroxycitric acid	novel.5171	0.9892373845694855	0.00017312749854690672
Forskolin	novel.5171	0.9511153890347949	0.0035261478795809184
p-Anisaldehyde	novel.5171	0.9967721437136849	1.561176869962088e-05
Eleutheroside E	novel.5171	-0.9918911346292806	9.836395245994438e-05
Nystose	novel.5171	-0.9812923640374505	0.0005216898564955395
Medicarpin	novel.5171	0.9943475835575585	4.7834420637854914e-05
MGMG (18:2)	novel.5171	0.9914265127017403	0.00010994193094086825
Tetrahydroxyxanthone	novel.5171	0.9783398932758384	0.0006986593046993807
Ixoside	novel.5171	0.9928511033836279	7.6477405908402e-05
Ophiopogonanone C	novel.5171	0.9886781459198735	0.00019155092729572715
Isoliquiritin	novel.5171	0.99680595451193	1.5286597161009547e-05
Oroxin B	novel.5171	0.9459170687688614	0.004308349877253201
trans-Cinnamic acid	novel.5171	0.9514211514872583	0.0034825360620764677
Laricitrin	novel.5171	0.9895526517845739	0.00016315047830109248
Hesperetin	novel.5171	-0.9913271189188181	0.00011250211723146827
Astragalus polyphenols	novel.5171	0.9757821009592912	0.0008726579716951426
Polygalaxanthone III	novel.5171	0.9923792577311126	8.689227907381711e-05
Salicylic acid O-glucoside	novel.5171	0.9420171397562149	0.004945548584729747
Scutellarein	novel.5171	0.9889314141887328	0.00018309236168979754
LPC 16:0	novel.5171	0.9884749267314575	0.00019847554850584286
Naringenin	novel.5171	-0.943240725416325	0.004740994604572773
Adenosine5-phosphosulfate	novel.5171	-0.9688949692586287	0.001436236990776737
Abscisic acid glucose ester	novel.5171	-0.9693943722087649	0.0013907224648316968
Narirutin	novel.5171	0.9936984556643611	5.943907605647193e-05
Tricin 5-O-hexoside	novel.5171	0.9827729393194429	0.0004426011781870489
Eriocitrin	novel.5171	0.9901366389957382	0.00014544905252226082
Eleutheroside B	novel.5171	-0.9537110177382304	0.0031644138142386245
Sesamoside	novel.5171	0.9426160657673374	0.004844893627078114
LPC 18:0	novel.5171	0.9850072047624916	0.00033549079399036643
Tricin O-malonylhexoside	novel.5171	-0.9651952222891453	0.0017959780510629793
p-Coumaric Acid	novel.5171	0.9794584038986962	0.0006286019187005579
Sibiricose A5	novel.5171	-0.9799268454174879	0.0006003532488470994
Lathyrol	novel.5171	0.972235532194007	0.0011455971712508988
Isoschaftoside	novel.5171	-0.9398065482757829	0.0053258294346616155
Tubuloside A	novel.5171	0.9644634020484879	0.0018718359982504357
3-Dehydroshikimic acid	novel.5171	0.9736534762720543	0.001032064889886543
Vicenin III	novel.5171	0.99113120190803	0.00011763457916707502
Methyl hesperidin	novel.5171	-0.9859470901205925	0.00029483879975095807
(-)-secoisolariciresinol	novel.5171	-0.9924285752843138	8.577268680362022e-05
N-Acetylneuraminic acid	novel.5171	0.9873038363103213	0.00024076559501007703
Parishin B	novel.5171	-0.971711523206749	0.0011890381230190998
Stevioside	novel.5171	-0.9699504087323426	0.0013408998440893668
Deoxyarbutin	novel.5171	0.9891026068790741	0.00017748271522185474
Sec-O-Glucosylhamaudol	novel.5171	0.9736293736071336	0.001033945706717495
4',7-Di-O-methylnaringenin	novel.5171	0.9936126876715867	6.106634415723453e-05
4-Hydroxy-2-Oxoglutaric Acid	novel.5171	0.9057345715367289	0.01291013657307397
Miyabenol C	novel.5171	0.9901639906963426	0.00014464481594777187
LPS 18:2	novel.5171	0.886929314787529	0.018454666565343232
Casticin	novel.5171	0.9977470844108569	7.607725496248757e-06
LPE 15:0	novel.5171	0.9428572501001039	0.004804646863812373
Rhein	novel.5171	0.9839326497339813	0.0003851656453360926
Lonicerin	novel.5171	0.9728066743005214	0.0010991610249512943
Limocitrin O-hexoside	novel.5171	0.9792123123909078	0.000643700463720183
Icariin	novel.5171	-0.9828038036515173	0.0004410212168185103
Vitexin rhamnoside	novel.5171	0.8800346873161133	0.020724263400485183
3-O-p-coumaroyl shikimic acid O-hexoside	novel.5171	-0.9141502742085651	0.010738899358341866
Astringin	novel.5171	-0.911780282194439	0.01133078329478564
Isomucronulatol 7-O-glucoside	novel.5171	-0.9696851487230069	0.0013645557861798614
Umbelliferone	novel.5171	0.9225253674758781	0.00877096430992484
Isorhamnetin-3-glucoside	novel.5171	-0.9529785884383695	0.003264537238336916
Chrysophanic Acid	novel.5171	0.9649762704982959	0.0018185113097845564
Astragaloside IV	novel.5171	0.9537832897193221	0.003154617379761724
Tetradecanedioic acid	novel.5171	-0.8634697872644898	0.026688252838132198
LysoPC 15:0	novel.5171	0.9723858978912917	0.001133279543037159
L-(-)-Malic acid	novel.5171	0.8889204175652672	0.017822723093287286
LPC 17:0	novel.5171	0.9722387421290978	0.0011453335315020268
Puerarin	novel.5171	0.9593038801432188	0.0024505613258048067
MGDG (18:1/18:2)	novel.5171	0.8105190469929504	0.050453077011488476
Malonic acid	novel.5171	0.7986211808811312	0.05674684238411864
Gingerglycolipid B	novel.6124	-0.9611532251028745	0.002234296591273793
Pectolinarigenin	novel.6124	0.9651473887184995	0.001800888957599901
Pinocembrin	novel.6124	0.9677314670626425	0.0015450873893432192
Eugenol	novel.6124	-0.95999738140523	0.002368307956619072
L-Glutathione oxidized	novel.6124	-0.9584721504470104	0.002551034751112903
Triethyl citrate	novel.6124	-0.9566226492381471	0.0027815825450840277
2-Isopropylmalic acid	novel.6124	0.9602828999417576	0.002334846224792826
Eupafolin	novel.6124	0.9762826593367813	0.0008370977248946257
Cucurbitacin B	novel.6124	0.9820468011039152	0.00048058271215206005
LPE 16:0	novel.6124	-0.952708180287751	0.0033018898568102804
LPC 18:2	novel.6124	-0.9616671184604542	0.002175951354652499
Ascorbic acid	novel.6124	-0.9534357018469894	0.00320186964970465
Hesperetin 5-O-glucoside	novel.6124	-0.9580406726704452	0.002603941240623956
Tenuifoliside B	novel.6124	-0.9638342244199415	0.0019382932309518978
LPE 17:0	novel.6124	-0.9477301138998235	0.004026807140133214
Acacetin	novel.6124	0.9578641781094623	0.0026257366814135988
Pinoresinol Diglucoside	novel.6124	0.9546812684198955	0.0030341436273669665
Eupatilin	novel.6124	0.9569287562062264	0.0027427466406899415
Isomangiferin	novel.6124	-0.9477744861940374	0.004020033781908606
Diosmetin	novel.6124	0.9423586792306311	0.004888025515907093
Diosmin	novel.6124	-0.9585566163851258	0.002540740442582012
Catalpol	novel.6124	-0.9752535008925873	0.0009110065824905454
Ganoderic acid C6	novel.6124	0.9890207147139574	0.0001801553107333565
Corchorifatty acid F	novel.6124	-0.9520612055800637	0.0033921072725338593
Dodecanedioic acid	novel.6124	-0.9559020896223702	0.0028740615845990842
Hydroxycitric acid	novel.6124	-0.9623194529695798	0.0021029855713384084
Forskolin	novel.6124	-0.946446586835398	0.004225157353095558
p-Anisaldehyde	novel.6124	-0.9564098899283131	0.002808733810233523
Eleutheroside E	novel.6124	0.9796704401902807	0.0006157354910128628
Nystose	novel.6124	0.9705624722764834	0.0012870972473807841
Medicarpin	novel.6124	-0.9619644387517154	0.0021425427814394035
MGMG (18:2)	novel.6124	-0.9600378659965635	0.002363549023551802
Tetrahydroxyxanthone	novel.6124	-0.9451396775876766	0.0044319271416318855
Ixoside	novel.6124	-0.96445417936838	0.0018728018790383704
Ophiopogonanone C	novel.6124	-0.9318607265868489	0.00680625689166134
Isoliquiritin	novel.6124	-0.9406212452712754	0.00518407487893756
Oroxin B	novel.6124	-0.9503162917633724	0.0036413849031111736
trans-Cinnamic acid	novel.6124	-0.9280978368051714	0.0075690173538285315
Laricitrin	novel.6124	-0.9577867413910303	0.002635327651261123
Hesperetin	novel.6124	0.9716500355749136	0.001194188000806482
Astragalus polyphenols	novel.6124	-0.9585731606483738	0.002538726508892042
Polygalaxanthone III	novel.6124	-0.9322429986812825	0.006730980264652117
Salicylic acid O-glucoside	novel.6124	-0.9411794164128675	0.005088036057146722
Scutellarein	novel.6124	-0.9564318644421878	0.0028059235191336533
LPC 16:0	novel.6124	-0.9330122735468686	0.006580734371828799
Naringenin	novel.6124	0.8329189858850803	0.0395419756681593
Adenosine5-phosphosulfate	novel.6124	0.97725242962436	0.0007702925495767942
Abscisic acid glucose ester	novel.6124	0.9136189524986313	0.010870253952068283
Narirutin	novel.6124	-0.9624556297181941	0.002087908717938558
Tricin 5-O-hexoside	novel.6124	-0.9252775592781185	0.008166560471348535
Eriocitrin	novel.6124	-0.9594155080494328	0.002437228101956469
Eleutheroside B	novel.6124	0.9871999265074431	0.0002447142280606504
Sesamoside	novel.6124	-0.9459219300179398	0.004307582507448767
LPC 18:0	novel.6124	-0.9718158773540955	0.0011803231987782678
Tricin O-malonylhexoside	novel.6124	0.9409332843666305	0.005130277093830541
p-Coumaric Acid	novel.6124	-0.9281868221099043	0.007550523740528603
Sibiricose A5	novel.6124	0.9050414046791528	0.013097575009547634
Lathyrol	novel.6124	-0.9277645304287903	0.0076384835901868635
Isoschaftoside	novel.6124	0.9144743062538077	0.01065917142241397
Tubuloside A	novel.6124	-0.9386312538675092	0.0055336233796082785
3-Dehydroshikimic acid	novel.6124	-0.9125381204359426	0.011139847226497489
Vicenin III	novel.6124	-0.9578127040929367	0.0026321101056452603
Methyl hesperidin	novel.6124	0.9445690756710645	0.004523722878885674
(-)-secoisolariciresinol	novel.6124	0.9496041937415383	0.0037456098784928
N-Acetylneuraminic acid	novel.6124	-0.9380089997707075	0.00564521404928786
Parishin B	novel.6124	0.9169799398628525	0.010052394736232189
Stevioside	novel.6124	0.884404864258858	0.019271048402680183
Deoxyarbutin	novel.6124	-0.9327597208017244	0.006629877490798979
Sec-O-Glucosylhamaudol	novel.6124	-0.9367826297169456	0.0058683317740318205
4',7-Di-O-methylnaringenin	novel.6124	-0.9638675690920415	0.0019347424510821848
4-Hydroxy-2-Oxoglutaric Acid	novel.6124	-0.9098993754370559	0.011811459864083851
Miyabenol C	novel.6124	-0.9307617851801793	0.007024933996016722
LPS 18:2	novel.6124	-0.9000520450731326	0.014485170810958696
Casticin	novel.6124	-0.9548310669200247	0.0030142712103929407
LPE 15:0	novel.6124	-0.8865864096725291	0.018564564474585588
Rhein	novel.6124	-0.9740629762979893	0.0010003695011944888
Lonicerin	novel.6124	-0.9203682834155753	0.009259334699117461
Limocitrin O-hexoside	novel.6124	-0.9752523638625632	0.0009110899524618517
Icariin	novel.6124	0.9513252913541166	0.00349618016930139
Vitexin rhamnoside	novel.6124	-0.8065620532854672	0.052508305160623193
3-O-p-coumaroyl shikimic acid O-hexoside	novel.6124	0.8297710530067335	0.04100040336723102
Astringin	novel.6124	0.969400520400984	0.0013901666505074612
Isomucronulatol 7-O-glucoside	novel.6124	0.9674173952939487	0.001575143921885769
Umbelliferone	novel.6124	-0.8481595762828402	0.032832891883673276
Isorhamnetin-3-glucoside	novel.6124	0.933260246714158	0.006532656076346016
Chrysophanic Acid	novel.6124	-0.9053081156206808	0.013025299552528924
Astragaloside IV	novel.6124	-0.8893847838099109	0.017676860337884726
Tetradecanedioic acid	novel.6124	0.6908728733623993	0.12856934137536655
LysoPC 15:0	novel.6124	-0.9131070741450813	0.010997533516196707
L-(-)-Malic acid	novel.6124	-0.8621743007036012	0.027184821867546564
LPC 17:0	novel.6124	-0.8901613019644845	0.017434232718936113
Puerarin	novel.6124	-0.8661924046225744	0.025658831659771755
MGDG (18:1/18:2)	novel.6124	-0.8255148220087904	0.04301150863874314
Malonic acid	novel.6124	-0.7015042569050232	0.12035162109784325
Gingerglycolipid B	OhGene041537	-0.9617952196085651	0.002161525918219578
Pectolinarigenin	OhGene041537	0.9557147136149383	0.0028983540304094667
Pinocembrin	OhGene041537	0.956564331856603	0.0027890117911187314
Eugenol	OhGene041537	-0.9618435576083141	0.0021560948928196254
L-Glutathione oxidized	OhGene041537	-0.9519310158654952	0.00341040610161754
Triethyl citrate	OhGene041537	-0.9607105389428463	0.0022851678061331995
2-Isopropylmalic acid	OhGene041537	0.9564024322736268	0.0028096878745789665
Eupafolin	OhGene041537	0.9308205889597133	0.00701314726949847
Cucurbitacin B	OhGene041537	0.9329154195621228	0.006599559657146076
LPE 16:0	OhGene041537	-0.9674580073878893	0.0015712412442034104
LPC 18:2	OhGene041537	-0.9457584364645735	0.004333427489611369
Ascorbic acid	OhGene041537	-0.9563247811858907	0.002819631327517699
Hesperetin 5-O-glucoside	OhGene041537	-0.9535427761915164	0.003187276765127871
Tenuifoliside B	OhGene041537	-0.9588458339041964	0.0025056473872369844
LPE 17:0	OhGene041537	-0.9584568765200479	0.00255289845528346
Acacetin	OhGene041537	0.9665432304633101	0.0016603081334574722
Pinoresinol Diglucoside	OhGene041537	0.9527504516185686	0.0032960369566968997
Eupatilin	OhGene041537	0.9673870041559509	0.0015780675334311977
Isomangiferin	OhGene041537	-0.9533214660581812	0.003217474705330219
Diosmetin	OhGene041537	0.9735531307030818	0.0010399063853326143
Diosmin	OhGene041537	-0.9499203366753872	0.003699159804371373
Catalpol	OhGene041537	-0.9347861409107482	0.0062405988298688255
Ganoderic acid C6	OhGene041537	0.9096107395165377	0.011886077616052893
Corchorifatty acid F	OhGene041537	-0.9582071708289233	0.002583462329698997
Dodecanedioic acid	OhGene041537	-0.93518637318208	0.0061650745885582755
Hydroxycitric acid	OhGene041537	-0.9598531234564662	0.0023853037446507266
Forskolin	OhGene041537	-0.9284076531804424	0.007504724182140505
p-Anisaldehyde	OhGene041537	-0.9494148382779167	0.0037735677419642373
Eleutheroside E	OhGene041537	0.9349623805416724	0.006207286865881282
Nystose	OhGene041537	0.940870829706466	0.005141022729017954
Medicarpin	OhGene041537	-0.9618109484893829	0.0021597579567634623
MGMG (18:2)	OhGene041537	-0.9635729383481816	0.0019662281354734888
Tetrahydroxyxanthone	OhGene041537	-0.9685593920338362	0.0014672280374758153
Ixoside	OhGene041537	-0.9591903233827628	0.0024641617345480087
Ophiopogonanone C	OhGene041537	-0.9411234541082467	0.005097625251961443
Isoliquiritin	OhGene041537	-0.9688855641367374	0.0014371011096435695
Oroxin B	OhGene041537	-0.9281291937419509	0.007562497997258161
trans-Cinnamic acid	OhGene041537	-0.956138957641763	0.0028434968150509174
Laricitrin	OhGene041537	-0.9602769845193179	0.00233553710856388
Hesperetin	OhGene041537	0.9512235127352399	0.0035106953796242494
Astragalus polyphenols	OhGene041537	-0.9415796181624052	0.005019718862460558
Polygalaxanthone III	OhGene041537	-0.9549473819151134	0.0029988850800635484
Salicylic acid O-glucoside	OhGene041537	-0.9241885562497363	0.008403204106854365
Scutellarein	OhGene041537	-0.9619282659725633	0.0021465937283869003
LPC 16:0	OhGene041537	-0.9755128440062826	0.0008920897088516007
Naringenin	OhGene041537	0.9956683384019367	2.810430018406627e-05
Adenosine5-phosphosulfate	OhGene041537	0.8835622010375848	0.019547323614384264
Abscisic acid glucose ester	OhGene041537	0.9606364398017556	0.002293738088304912
Narirutin	OhGene041537	-0.9583102169127546	0.0025708278068947163
Tricin 5-O-hexoside	OhGene041537	-0.9570337456116274	0.0027294885442721638
Eriocitrin	OhGene041537	-0.9570467018647564	0.002727854618036878
Eleutheroside B	OhGene041537	0.8708374840934087	0.02394702701942242
Sesamoside	OhGene041537	-0.9183811616506871	0.009720594714377043
LPC 18:0	OhGene041537	-0.9461201763698109	0.004276345574108638
Tricin O-malonylhexoside	OhGene041537	0.9293704121165274	0.007306638811167127
p-Coumaric Acid	OhGene041537	-0.9617306850078747	0.002168787224667824
Sibiricose A5	OhGene041537	0.9894962606026975	0.00016491338086657942
Lathyrol	OhGene041537	-0.9275505162996108	0.007683250482174888
Isoschaftoside	OhGene041537	0.9173671445920071	0.009960166820707205
Tubuloside A	OhGene041537	-0.9319895599930467	0.006780841501902938
3-Dehydroshikimic acid	OhGene041537	-0.930071849077027	0.007163946986120299
Vicenin III	OhGene041537	-0.9522071809874979	0.0033716472551567457
Methyl hesperidin	OhGene041537	0.9744139859090919	0.0009735913087884065
(-)-secoisolariciresinol	OhGene041537	0.9703123900763426	0.0013089486248744242
N-Acetylneuraminic acid	OhGene041537	-0.9796794370207423	0.000615192482614075
Parishin B	OhGene041537	0.9666304325367694	0.0016517130746202399
Stevioside	OhGene041537	0.984793158487931	0.00034511376709801003
Deoxyarbutin	OhGene041537	-0.9530124817170945	0.0032598701587667057
Sec-O-Glucosylhamaudol	OhGene041537	-0.9378345401231452	0.005676696012578145
4',7-Di-O-methylnaringenin	OhGene041537	-0.959512934829631	0.0024256204210330286
4-Hydroxy-2-Oxoglutaric Acid	OhGene041537	-0.906039666559604	0.012828049909103328
Miyabenol C	OhGene041537	-0.9723008272138061	0.0011402402451000304
LPS 18:2	OhGene041537	-0.8786399519646542	0.02119868064176891
Casticin	OhGene041537	-0.9649420415454841	0.001822046501383243
LPE 15:0	OhGene041537	-0.8720961938737803	0.023492861716821276
Rhein	OhGene041537	-0.9345352208814579	0.00628817680778096
Lonicerin	OhGene041537	-0.9731433680381634	0.0010722324624704985
Limocitrin O-hexoside	OhGene041537	-0.9302510783840849	0.007127706914674385
Icariin	OhGene041537	0.9647111743204551	0.0018459792179645025
Vitexin rhamnoside	OhGene041537	-0.9109886218623818	0.01153191845031105
3-O-p-coumaroyl shikimic acid O-hexoside	OhGene041537	0.9313596642897665	0.006905544206813969
Astringin	OhGene041537	0.7960564353206375	0.05814815630514001
Isomucronulatol 7-O-glucoside	OhGene041537	0.9156871784031265	0.01036330257932578
Umbelliferone	OhGene041537	-0.9775370889272644	0.0007512063662959777
Isorhamnetin-3-glucoside	OhGene041537	0.8923599098306991	0.01675600353850725
Chrysophanic Acid	OhGene041537	-0.9846415689088704	0.00035201072421481533
Astragaloside IV	OhGene041537	-0.9598547925091252	0.002385106762106196
Tetradecanedioic acid	OhGene041537	0.9549389294975107	0.0030000018587318486
LysoPC 15:0	OhGene041537	-0.956303498761317	0.0028223596257751843
L-(-)-Malic acid	OhGene041537	-0.8623854724707238	0.02710358195796773
LPC 17:0	OhGene041537	-0.9859856061804052	0.00029322861506077036
Puerarin	OhGene041537	-0.9784162275015297	0.0006937613530234423
MGDG (18:1/18:2)	OhGene041537	-0.7425608557360928	0.09088149105464269
Malonic acid	OhGene041537	-0.7019288863357867	0.12002831217405407
Gingerglycolipid B	OhGene011752	0.9821229301670042	0.00047652777569142296
Pectolinarigenin	OhGene011752	-0.9848636811726252	0.00034192829448156557
Pinocembrin	OhGene011752	-0.987080299899216	0.0002492997065871999
Eugenol	OhGene011752	0.9780031474548829	0.0007204705675627822
L-Glutathione oxidized	OhGene011752	0.9741169976988038	0.0009962248148029402
Triethyl citrate	OhGene011752	0.9928504028755117	7.64923765185005e-05
2-Isopropylmalic acid	OhGene011752	-0.9829407434969798	0.0004340450713166664
Eupafolin	OhGene011752	-0.979122657778096	0.0006492452925033285
Cucurbitacin B	OhGene011752	-0.9830191214087619	0.0004300771364062252
LPE 16:0	OhGene011752	0.9754074537431325	0.0008997532931051464
LPC 18:2	OhGene011752	0.9579236866705592	0.0026183779229093794
Ascorbic acid	OhGene011752	0.9770475727997374	0.0007841750425660458
Hesperetin 5-O-glucoside	OhGene011752	0.9976112470919107	8.552395404053372e-06
Tenuifoliside B	OhGene011752	0.9843304858859308	0.0003663768121826077
LPE 17:0	OhGene011752	0.9962762071393596	2.0774131668450544e-05
Acacetin	OhGene011752	-0.98725913701095	0.0002424602750278603
Pinoresinol Diglucoside	OhGene011752	-0.9698674124869275	0.001348279459966212
Eupatilin	OhGene011752	-0.9873623187740018	0.00023855729188537606
Isomangiferin	OhGene011752	0.9805393994281079	0.0005643874515022683
Diosmetin	OhGene011752	-0.9827145713749107	0.00044559674172149464
Diosmin	OhGene011752	0.9949594005041196	3.804743003985605e-05
Catalpol	OhGene011752	0.9875565222663245	0.0002312968322573005
Ganoderic acid C6	OhGene011752	-0.9680825969117342	0.001511823471518444
Corchorifatty acid F	OhGene011752	0.9825775937710192	0.00045266615753777114
Dodecanedioic acid	OhGene011752	0.9822755310657337	0.0004684510672904574
Hydroxycitric acid	OhGene011752	0.9846072206271063	0.00035358292069557427
Forskolin	OhGene011752	0.9314686648881139	0.006883885626653832
p-Anisaldehyde	OhGene011752	0.9947165543589583	4.179845360427419e-05
Eleutheroside E	OhGene011752	-0.9882016333784868	0.00020798100750366708
Nystose	OhGene011752	-0.9722997651703121	0.0011403272776537808
Medicarpin	OhGene011752	0.987324990404211	0.00023996564504415107
MGMG (18:2)	OhGene011752	0.9856562790627519	0.0003071379402028899
Tetrahydroxyxanthone	OhGene011752	0.9705579533973352	0.0012874904771257123
Ixoside	OhGene011752	0.9865602887809959	0.00026972497692698266
Ophiopogonanone C	OhGene011752	0.9949028752001507	3.8904808450562326e-05
Isoliquiritin	OhGene011752	0.9974200672014211	9.975493782736815e-06
Oroxin B	OhGene011752	0.9343560384455375	0.006322260361040991
trans-Cinnamic acid	OhGene011752	0.9376043852426589	0.005718359410243552
Laricitrin	OhGene011752	0.9855053825860429	0.00031361828536848686
Hesperetin	OhGene011752	-0.9857356196868491	0.00030375761368960633
Astragalus polyphenols	OhGene011752	0.9735335303664365	0.0010414414851747525
Polygalaxanthone III	OhGene011752	0.9875914682701059	0.00023000220842528765
Salicylic acid O-glucoside	OhGene011752	0.9218702073619551	0.008917934286790705
Scutellarein	OhGene011752	0.9843816510037355	0.000363994324054543
LPC 16:0	OhGene011752	0.9889782457629447	0.00018154914348532438
Naringenin	OhGene011752	-0.9412342743949518	0.005078644671736433
Adenosine5-phosphosulfate	OhGene011752	-0.9689233524420495	0.0014336307743012336
Abscisic acid glucose ester	OhGene011752	-0.9599060723235966	0.0023790585985987945
Narirutin	OhGene011752	0.9905280606711275	0.00013415155197869495
Tricin 5-O-hexoside	OhGene011752	0.9719963867377899	0.0011653232838644257
Eriocitrin	OhGene011752	0.9869835980927402	0.00025303741478533955
Eleutheroside B	OhGene011752	-0.9495364747390889	0.00375559668893893
Sesamoside	OhGene011752	0.9390068490088892	0.005466794425187769
LPC 18:0	OhGene011752	0.9766924406961315	0.0008085326547519398
Tricin O-malonylhexoside	OhGene011752	-0.9562990278445802	0.002822932939657988
p-Coumaric Acid	OhGene011752	0.9677229089135919	0.001545902605539682
Sibiricose A5	OhGene011752	-0.9744646662356727	0.0009697547067367854
Lathyrol	OhGene011752	0.981135715721223	0.0005304352984040927
Isoschaftoside	OhGene011752	-0.9376542208946936	0.005709325356002422
Tubuloside A	OhGene011752	0.9486431052205734	0.0038885682702640817
3-Dehydroshikimic acid	OhGene011752	0.9847471617366028	0.0003471993332767964
Vicenin III	OhGene011752	0.9887967142501469	0.00018756733496120604
Methyl hesperidin	OhGene011752	-0.9806974145754721	0.0005552887328460989
(-)-secoisolariciresinol	OhGene011752	-0.9849256742582303	0.00033914023541321673
N-Acetylneuraminic acid	OhGene011752	0.9819843011874247	0.0004839244692790687
Parishin B	OhGene011752	-0.9682638715593906	0.001494790746346363
Stevioside	OhGene011752	-0.9714672931391117	0.0012095585837436104
Deoxyarbutin	OhGene011752	0.9882597988408739	0.00020593939528448704
Sec-O-Glucosylhamaudol	OhGene011752	0.9587064003996408	0.0025225359265410112
4',7-Di-O-methylnaringenin	OhGene011752	0.9873646920458696	0.00023846789082364466
4-Hydroxy-2-Oxoglutaric Acid	OhGene011752	0.8986945759682118	0.014874345314821012
Miyabenol C	OhGene011752	0.9822304822338626	0.0004708282286534907
LPS 18:2	OhGene011752	0.8828232578408526	0.019791142234429314
Casticin	OhGene011752	0.993176779329809	6.967567837940336e-05
LPE 15:0	OhGene011752	0.9595048371280057	0.002426584161271473
Rhein	OhGene011752	0.9771377034225026	0.0007780520219704874
Lonicerin	OhGene011752	0.9703580991070363	0.0013049411190036659
Limocitrin O-hexoside	OhGene011752	0.9747954302983034	0.0009448996430670814
Icariin	OhGene011752	-0.9747058171071535	0.0009516019777492452
Vitexin rhamnoside	OhGene011752	0.8938047362806304	0.01631734601385164
3-O-p-coumaroyl shikimic acid O-hexoside	OhGene011752	-0.9134146397196973	0.010920970633650336
Astringin	OhGene011752	-0.9081487801738874	0.012267511735347078
Isomucronulatol 7-O-glucoside	OhGene011752	-0.9695284266097889	0.001378628493635352
Umbelliferone	OhGene011752	0.9183038089108466	0.009738770335526675
Isorhamnetin-3-glucoside	OhGene011752	-0.9432182039216617	0.004744721399922535
Chrysophanic Acid	OhGene011752	0.9574706314462469	0.0026746583464483187
Astragaloside IV	OhGene011752	0.9374745775576858	0.00574192334466294
Tetradecanedioic acid	OhGene011752	-0.8639851464382128	0.026491920441923594
LysoPC 15:0	OhGene011752	0.962812549815828	0.0020486462944187232
L-(-)-Malic acid	OhGene011752	0.8608063361929603	0.027713884074853087
LPC 17:0	OhGene011752	0.9637581260451693	0.0019464087724308436
Puerarin	OhGene011752	0.9573705938793439	0.0026871649084541514
MGDG (18:1/18:2)	OhGene011752	0.8330423748548343	0.03948531362989334
Malonic acid	OhGene011752	0.8063067181035208	0.05264222727987243
Gingerglycolipid B	OhGene022970	0.8291649796777519	0.041284030029642885
Pectolinarigenin	OhGene022970	-0.8462699488490514	0.033632847276981945
Pinocembrin	OhGene022970	-0.8484785077289584	0.032698770943622196
Eugenol	OhGene022970	0.8227343032813458	0.044349569578693224
L-Glutathione oxidized	OhGene022970	0.8659792812477762	0.025738719457134553
Triethyl citrate	OhGene022970	0.8503865523279279	0.03190178813632519
2-Isopropylmalic acid	OhGene022970	-0.8399916632578696	0.03635568159289611
Eupafolin	OhGene022970	-0.846384630812818	0.03358403918641867
Cucurbitacin B	OhGene022970	-0.8469115617844003	0.03336020920231544
LPE 16:0	OhGene022970	0.821093768416421	0.045147994339523316
LPC 18:2	OhGene022970	0.784287447622604	0.06477909985518386
Ascorbic acid	OhGene022970	0.8766584974207344	0.02188148446194005
Hesperetin 5-O-glucoside	OhGene022970	0.8813020830710494	0.020297614147373497
Tenuifoliside B	OhGene022970	0.8309985440591915	0.04042877128994406
LPE 17:0	OhGene022970	0.8710307046206133	0.02387704047695845
Acacetin	OhGene022970	-0.8471081541790786	0.03327688126565582
Pinoresinol Diglucoside	OhGene022970	-0.8055096347785032	0.05306130813552361
Eupatilin	OhGene022970	-0.8487165422865296	0.03259883847735579
Isomangiferin	OhGene022970	0.8066212023692926	0.05247730424337819
Diosmetin	OhGene022970	-0.8460836924434714	0.03371218825500883
Diosmin	OhGene022970	0.8714693313804285	0.023718527308012702
Catalpol	OhGene022970	0.8923160244277664	0.016769414892558114
Ganoderic acid C6	OhGene022970	-0.8414945763486269	0.0356948112893696
Corchorifatty acid F	OhGene022970	0.811848105708393	0.049771307652494996
Dodecanedioic acid	OhGene022970	0.8174643409999691	0.04693792304789527
Hydroxycitric acid	OhGene022970	0.829356080151703	0.04119450128151257
Forskolin	OhGene022970	0.7835973969411751	0.06517805359394711
p-Anisaldehyde	OhGene022970	0.893556604988778	0.016392282229905273
Eleutheroside E	OhGene022970	-0.8589306545978682	0.028447160817144553
Nystose	OhGene022970	-0.8318213044982248	0.04004772112851727
Medicarpin	OhGene022970	0.861218523570058	0.027553960989768166
MGMG (18:2)	OhGene022970	0.8400938381071192	0.03631057218735313
Tetrahydroxyxanthone	OhGene022970	0.7994056111218608	0.05632139384696306
Ixoside	OhGene022970	0.8487209613038313	0.03259698463454746
Ophiopogonanone C	OhGene022970	0.9002651814017604	0.014424518243409611
Isoliquiritin	OhGene022970	0.8817917259526412	0.020133920385692866
Oroxin B	OhGene022970	0.7253145496606654	0.10281534837151307
trans-Cinnamic acid	OhGene022970	0.7440122909253386	0.08990716098505597
Laricitrin	OhGene022970	0.8341466868929039	0.03897989200276599
Hesperetin	OhGene022970	-0.8419854909049334	0.03548017826936518
Astragalus polyphenols	OhGene022970	0.7931452002712389	0.05975781674109452
Polygalaxanthone III	OhGene022970	0.9261907631703612	0.007970656054857726
Salicylic acid O-glucoside	OhGene022970	0.756742361359093	0.08156412047635357
Scutellarein	OhGene022970	0.831976002584307	0.039976263461604766
LPC 16:0	OhGene022970	0.8404346058712628	0.0361603160799468
Naringenin	OhGene022970	-0.8062497437369702	0.052672131593467134
Adenosine5-phosphosulfate	OhGene022970	-0.8542348978988481	0.0303226280339691
Abscisic acid glucose ester	OhGene022970	-0.8406262857983049	0.03607592652900928
Narirutin	OhGene022970	0.8488289794948733	0.032551684875860055
Tricin 5-O-hexoside	OhGene022970	0.9088779244484102	0.012076545082687675
Eriocitrin	OhGene022970	0.8374698554820126	0.03747736977603229
Eleutheroside B	OhGene022970	-0.789627044940634	0.061729955512424786
Sesamoside	OhGene022970	0.7130459908534723	0.1116996349682856
LPC 18:0	OhGene022970	0.8244061512036778	0.04354273949656204
Tricin O-malonylhexoside	OhGene022970	-0.8515009124169218	0.031440619138093734
p-Coumaric Acid	OhGene022970	0.8712958741300227	0.023781152059699214
Sibiricose A5	OhGene022970	-0.8456276319760715	0.03390683133808836
Lathyrol	OhGene022970	0.8411775467442353	0.035833743310730394
Isoschaftoside	OhGene022970	-0.7875480371669785	0.06290915623690504
Tubuloside A	OhGene022970	0.8638309037334186	0.02655060892476503
3-Dehydroshikimic acid	OhGene022970	0.8856831958672405	0.018855532602638714
Vicenin III	OhGene022970	0.8528262445862549	0.030896271243047845
Methyl hesperidin	OhGene022970	-0.8220004604478103	0.044705900004373356
(-)-secoisolariciresinol	OhGene022970	-0.8651532484995452	0.026049466762260668
N-Acetylneuraminic acid	OhGene022970	0.8359533964812451	0.03815957948236365
Parishin B	OhGene022970	-0.8367814899409406	0.0377863294689387
Stevioside	OhGene022970	-0.8421827078511686	0.035394124321457214
Deoxyarbutin	OhGene022970	0.8921697809162336	0.016814144041096397
Sec-O-Glucosylhamaudol	OhGene022970	0.8937714429485792	0.016327391087432273
4',7-Di-O-methylnaringenin	OhGene022970	0.8531119068897952	0.030779530879646366
4-Hydroxy-2-Oxoglutaric Acid	OhGene022970	0.6332857081480392	0.17706130396467076
Miyabenol C	OhGene022970	0.8889520450345935	0.017812770290353632
LPS 18:2	OhGene022970	0.6044606021885819	0.20373577354989586
Casticin	OhGene022970	0.8789180733839156	0.021103668479717563
LPE 15:0	OhGene022970	0.8813251303956636	0.02028989491869889
Rhein	OhGene022970	0.8309926710162632	0.040431497377052115
Lonicerin	OhGene022970	0.7955114054600134	0.05844797281178955
Limocitrin O-hexoside	OhGene022970	0.8180773083378561	0.04663335412309889
Icariin	OhGene022970	-0.8167726696096398	0.047282704610014346
Vitexin rhamnoside	OhGene022970	0.6584460206058981	0.15506598778216932
3-O-p-coumaroyl shikimic acid O-hexoside	OhGene022970	-0.8194848476732361	0.045937472204777015
Astringin	OhGene022970	-0.784712757440932	0.06453376441131832
Isomucronulatol 7-O-glucoside	OhGene022970	-0.80706961649317	0.05224255913438954
Umbelliferone	OhGene022970	0.7037450425659311	0.11864979531082918
Isorhamnetin-3-glucoside	OhGene022970	-0.8937902982161355	0.01632170181905081
Chrysophanic Acid	OhGene022970	0.7831570495611628	0.06543322616632936
Astragaloside IV	OhGene022970	0.8452399917275435	0.03407268805845203
Tetradecanedioic acid	OhGene022970	-0.7867902616830252	0.0633415027837652
LysoPC 15:0	OhGene022970	0.8690578720009524	0.024596204881476263
L-(-)-Malic acid	OhGene022970	0.832595601795758	0.039690658915596415
LPC 17:0	OhGene022970	0.8573176995834981	0.02908497810229102
Puerarin	OhGene022970	0.8334315667526916	0.039306840264042464
MGDG (18:1/18:2)	OhGene022970	0.6070119551050055	0.20131294624235166
Malonic acid	OhGene022970	0.9788251607512004	0.0006678136040673329
Gingerglycolipid B	novel.2866	-0.9533148851599973	0.003218374818762053
Pectolinarigenin	novel.2866	0.9690871788995861	0.0014186335778868706
Pinocembrin	novel.2866	0.9542262141861885	0.0030949056802808115
Eugenol	novel.2866	-0.9552307855833102	0.002961558761402653
L-Glutathione oxidized	novel.2866	-0.9468646732297521	0.004160034269975841
Triethyl citrate	novel.2866	-0.9554570039615302	0.00293192934382918
2-Isopropylmalic acid	novel.2866	0.9301730089137288	0.007143481501479621
Eupafolin	novel.2866	0.9646312814556206	0.0018542971942660691
Cucurbitacin B	novel.2866	0.951615803648836	0.0034549112461851475
LPE 16:0	novel.2866	-0.9597272085941011	0.002400187417001434
LPC 18:2	novel.2866	-0.9476895622290076	0.004033002182145914
Ascorbic acid	novel.2866	-0.9554083078615043	0.0029382950275430616
Hesperetin 5-O-glucoside	novel.2866	-0.938202045727853	0.005610477931634073
Tenuifoliside B	novel.2866	-0.9524203814610157	0.0033418743020659438
LPE 17:0	novel.2866	-0.9367545825856072	0.005873483944206539
Acacetin	novel.2866	0.9592239159464563	0.0024601345722762794
Pinoresinol Diglucoside	novel.2866	0.9783261765581405	0.000699541244507855
Eupatilin	novel.2866	0.9618630868091426	0.0021539025978582183
Isomangiferin	novel.2866	-0.933703456726071	0.006447153142463938
Diosmetin	novel.2866	0.9805587426274209	0.0005632696993348905
Diosmin	novel.2866	-0.9280053981168084	0.007588252023088185
Catalpol	novel.2866	-0.9365802303417206	0.005905561488099694
Ganoderic acid C6	novel.2866	0.9391870532023094	0.005434872086564802
Corchorifatty acid F	novel.2866	-0.9471526603376261	0.004115464847435242
Dodecanedioic acid	novel.2866	-0.920210999014481	0.00929544727016655
Hydroxycitric acid	novel.2866	-0.9572512932276765	0.002702117292696004
Forskolin	novel.2866	-0.921218679881781	0.009065266609520433
p-Anisaldehyde	novel.2866	-0.9227507704461038	0.008720674994902469
Eleutheroside E	novel.2866	0.9515665346579392	0.0034618932223777713
Nystose	novel.2866	0.9676204675196669	0.0015556772820873933
Medicarpin	novel.2866	-0.9555178263988697	0.0029239880198021627
MGMG (18:2)	novel.2866	-0.9517817553104144	0.003431444993158729
Tetrahydroxyxanthone	novel.2866	-0.9488953441361369	0.0038507941231268076
Ixoside	novel.2866	-0.9478378755488941	0.004010367211796302
Ophiopogonanone C	novel.2866	-0.9128634710543111	0.011058357999857013
Isoliquiritin	novel.2866	-0.9495479668967661	0.003753900971010252
Oroxin B	novel.2866	-0.9490941609658814	0.0038211478628062115
trans-Cinnamic acid	novel.2866	-0.935447812553906	0.006115983360807022
Laricitrin	novel.2866	-0.9385197645609284	0.005553536932698878
Hesperetin	novel.2866	0.9544685683943352	0.0030624710342267193
Astragalus polyphenols	novel.2866	-0.9206842177536492	0.009187002442148333
Polygalaxanthone III	novel.2866	-0.924021523547906	0.008439791753184149
Salicylic acid O-glucoside	novel.2866	-0.9112255998598912	0.011471530356308398
Scutellarein	novel.2866	-0.9394981874687576	0.0053799714650740425
LPC 16:0	novel.2866	-0.9556836324049272	0.0029023933020659266
Naringenin	novel.2866	0.9714229547089124	0.0012133025898050998
Adenosine5-phosphosulfate	novel.2866	0.9408540622450211	0.005143909528974249
Abscisic acid glucose ester	novel.2866	0.8936031379625284	0.016378216590682
Narirutin	novel.2866	-0.9448888401838611	0.004472166996655862
Tricin 5-O-hexoside	novel.2866	-0.9313283493414318	0.00691177267210517
Eriocitrin	novel.2866	-0.9353556969121855	0.006133258298517657
Eleutheroside B	novel.2866	0.9277969420230923	0.0076317149356957825
Sesamoside	novel.2866	-0.9414725675662332	0.005037948821418449
LPC 18:0	novel.2866	-0.9359645589357315	0.006019516697939356
Tricin O-malonylhexoside	novel.2866	0.9828667660890431	0.00043780684563089577
p-Coumaric Acid	novel.2866	-0.9189373530856544	0.009590391570566077
Sibiricose A5	novel.2866	0.9424720759789572	0.004868999822800042
Lathyrol	novel.2866	-0.896670189445723	0.015463945859843347
Isoschaftoside	novel.2866	0.9889725524197677	0.00018173640602540714
Tubuloside A	novel.2866	-0.9571196106305772	0.00271866900686715
3-Dehydroshikimic acid	novel.2866	-0.941731898939826	0.004993842300751502
Vicenin III	novel.2866	-0.9223569392620447	0.008808633865120688
Methyl hesperidin	novel.2866	0.9608813924760082	0.002265467255060833
(-)-secoisolariciresinol	novel.2866	0.9675823619156703	0.0015593209876944678
N-Acetylneuraminic acid	novel.2866	-0.9723773647999675	0.0011339767899889634
Parishin B	novel.2866	0.9960446611964564	2.3436117521747776e-05
Stevioside	novel.2866	0.9850346445145172	0.0003342669627492935
Deoxyarbutin	novel.2866	-0.9032359727469339	0.013591901261385406
Sec-O-Glucosylhamaudol	novel.2866	-0.9324534646454136	0.006689709960737358
4',7-Di-O-methylnaringenin	novel.2866	-0.9468069918498702	0.004168989469108505
4-Hydroxy-2-Oxoglutaric Acid	novel.2866	-0.8986993597567237	0.014872965117017222
Miyabenol C	novel.2866	-0.9399959187412432	0.0052927126112648085
LPS 18:2	novel.2866	-0.8620218977829867	0.02724352446992775
Casticin	novel.2866	-0.9474020234169203	0.004077063320091776
LPE 15:0	novel.2866	-0.8358441280610895	0.038208958961807926
Rhein	novel.2866	-0.913999356142183	0.010776130972926522
Lonicerin	novel.2866	-0.9293910528112423	0.007302420324164632
Limocitrin O-hexoside	novel.2866	-0.9620900963950196	0.0021284998734760977
Icariin	novel.2866	0.9399918911111812	0.005293415904700746
Vitexin rhamnoside	novel.2866	-0.8692075299655895	0.02454129350063458
3-O-p-coumaroyl shikimic acid O-hexoside	novel.2866	0.9890062192016033	0.00018063045251181205
Astringin	novel.2866	0.8951666605609077	0.01590898286358905
Isomucronulatol 7-O-glucoside	novel.2866	0.9595203654090372	0.0024247362437782383
Umbelliferone	novel.2866	-0.9546135310682936	0.003043150833211033
Isorhamnetin-3-glucoside	novel.2866	0.9551760552640001	0.0029687492109435423
Chrysophanic Acid	novel.2866	-0.944504464067552	0.0045341754491516105
Astragaloside IV	novel.2866	-0.904812796617588	0.01315967876864967
Tetradecanedioic acid	novel.2866	0.8453999471583576	0.034004202945492445
LysoPC 15:0	novel.2866	-0.891311113513425	0.017077925267643904
L-(-)-Malic acid	novel.2866	-0.8462324710830346	0.03364880487254644
LPC 17:0	novel.2866	-0.9307896466030803	0.007019348202826668
Puerarin	novel.2866	-0.8963025516121479	0.0155722035345832
MGDG (18:1/18:2)	novel.2866	-0.7894242231134487	0.06184454455208379
Malonic acid	novel.2866	-0.6762397284497621	0.140262678828639
Gingerglycolipid B	OhGene006984	-0.9928711998483774	7.604854533362457e-05
Pectolinarigenin	OhGene006984	0.9976814148985733	8.057523141196477e-06
Pinocembrin	OhGene006984	0.9961806324110722	2.1853495525329197e-05
Eugenol	OhGene006984	-0.9926172597624638	8.155608253517939e-05
L-Glutathione oxidized	OhGene006984	-0.9883728531731508	0.00020199987485119557
Triethyl citrate	OhGene006984	-0.9902348113292532	0.0001425727657902271
2-Isopropylmalic acid	OhGene006984	0.9862333639309648	0.0002829758747027348
Eupafolin	OhGene006984	0.9986351426364202	2.792982181918587e-06
Cucurbitacin B	OhGene006984	0.9997204858087277	1.1718135571591487e-07
LPE 16:0	OhGene006984	-0.9902692728690103	0.0001415698888210513
LPC 18:2	OhGene006984	-0.9887600862464372	0.00018879349081342217
Ascorbic acid	OhGene006984	-0.9880570867305242	0.0002130980382100394
Hesperetin 5-O-glucoside	OhGene006984	-0.9860729178958444	0.00028959475030165805
Tenuifoliside B	OhGene006984	-0.993696817693269	5.9469947733481736e-05
LPE 17:0	OhGene006984	-0.9802526109734786	0.0005810887203219803
Acacetin	OhGene006984	0.9931677134239401	6.986074373965516e-05
Pinoresinol Diglucoside	OhGene006984	0.9924855580883829	8.448809748040356e-05
Eupatilin	OhGene006984	0.9933532965109201	6.612117965667174e-05
Isomangiferin	OhGene006984	-0.9782252236426462	0.0007060491722482912
Diosmetin	OhGene006984	0.9897269815018525	0.00015776028255841878
Diosmin	OhGene006984	-0.9833637281714072	0.0004128461371511825
Catalpol	OhGene006984	-0.9929708922180466	7.393888598491157e-05
Ganoderic acid C6	OhGene006984	0.9968448921622162	1.491635411744493e-05
Corchorifatty acid F	OhGene006984	-0.9848759713768074	0.0003413746559586888
Dodecanedioic acid	OhGene006984	-0.9766460486818034	0.000811741858503295
Hydroxycitric acid	OhGene006984	-0.9939923140692859	5.4030019791002885e-05
Forskolin	OhGene006984	-0.9705457346185145	0.001288554044564192
p-Anisaldehyde	OhGene006984	-0.9810278331185985	0.0005365002238296709
Eleutheroside E	OhGene006984	0.9986482658141937	2.7395430291928977e-06
Nystose	OhGene006984	0.9978279499425835	7.0715785274272476e-06
Medicarpin	OhGene006984	-0.9940938701879756	5.2220544133940405e-05
MGMG (18:2)	OhGene006984	-0.992238377358907	9.013038814811378e-05
Tetrahydroxyxanthone	OhGene006984	-0.9832748898304051	0.000417254713512374
Ixoside	OhGene006984	-0.9932961371813468	6.726202328409876e-05
Ophiopogonanone C	OhGene006984	-0.9618606894842996	0.0021541716557677603
Isoliquiritin	OhGene006984	-0.9808809331838714	0.0005448136943126121
Oroxin B	OhGene006984	-0.9782611349188899	0.0007037307250590475
trans-Cinnamic acid	OhGene006984	-0.9673478361002876	0.0015818394333100194
Laricitrin	OhGene006984	-0.9871721623016637	0.000245774697739958
Hesperetin	OhGene006984	0.9975314180710284	9.13332346838291e-06
Astragalus polyphenols	OhGene006984	-0.9797094234809783	0.0006133843519912222
Polygalaxanthone III	OhGene006984	-0.9679287397381895	0.0015263549024829113
Salicylic acid O-glucoside	OhGene006984	-0.9641351544196249	0.0019063644777796616
Scutellarein	OhGene006984	-0.9868896004411041	0.0002566971402626684
LPC 16:0	OhGene006984	-0.9786027951528762	0.0006818623107562029
Naringenin	OhGene006984	0.9246050764860928	0.008312304493540784
Adenosine5-phosphosulfate	OhGene006984	0.9845504166039827	0.00035619061301583714
Abscisic acid glucose ester	OhGene006984	0.9505717534996594	0.0036043469795702453
Narirutin	OhGene006984	-0.9911093409765879	0.00011821435098957125
Tricin 5-O-hexoside	OhGene006984	-0.9658388090773411	0.0017305476156193754
Eriocitrin	OhGene006984	-0.9868213348930513	0.0002593714040816446
Eleutheroside B	OhGene006984	0.9850355687822911	0.00033422577852522064
Sesamoside	OhGene006984	-0.9715417727312275	0.0012032823067124252
LPC 18:0	OhGene006984	-0.9925591389906254	8.284363195101985e-05
Tricin O-malonylhexoside	OhGene006984	0.9809216061093606	0.0005425055444872487
p-Coumaric Acid	OhGene006984	-0.9656007045785243	0.0017546147468703852
Sibiricose A5	OhGene006984	0.9615967643882183	0.002183894048922424
Lathyrol	OhGene006984	-0.9526134018912417	0.0033150314619621014
Isoschaftoside	OhGene006984	0.96298953187304	0.0020293141240840095
Tubuloside A	OhGene006984	-0.9747377511850033	0.0009492108764626015
3-Dehydroshikimic acid	OhGene006984	-0.953917815595547	0.003136422259606667
Vicenin III	OhGene006984	-0.982089825779134	0.00047828894876960243
Methyl hesperidin	OhGene006984	0.9867500357771133	0.0002621792357208206
(-)-secoisolariciresinol	OhGene006984	0.9908963957580469	0.00012393618191290127
N-Acetylneuraminic acid	OhGene006984	-0.9863939729117982	0.0002764265587908154
Parishin B	OhGene006984	0.9761048429792665	0.0008496459827647612
Stevioside	OhGene006984	0.9570905976817508	0.0027223224545940804
Deoxyarbutin	OhGene006984	-0.9628783845746657	0.0020414444386420414
Sec-O-Glucosylhamaudol	OhGene006984	-0.9694645960308966	0.0013843805716539975
4',7-Di-O-methylnaringenin	OhGene006984	-0.9927996357697175	7.758121524911744e-05
4-Hydroxy-2-Oxoglutaric Acid	OhGene006984	-0.9372576667183172	0.005781404831748644
Miyabenol C	OhGene006984	-0.9738363718303761	0.001017848193150066
LPS 18:2	OhGene006984	-0.9174525597428248	0.009939877413079853
Casticin	OhGene006984	-0.9885535099074276	0.00019578333137142904
LPE 15:0	OhGene006984	-0.9030432590822707	0.01364518817889847
Rhein	OhGene006984	-0.9867981895231156	0.0002602812425502197
Lonicerin	OhGene006984	-0.9644315795106536	0.001875169776835136
Limocitrin O-hexoside	OhGene006984	-0.9971054524517318	1.2555482417215959e-05
Icariin	OhGene006984	0.9844751201993895	0.00035966192127740446
Vitexin rhamnoside	OhGene006984	-0.867659881356997	0.02511196423836317
3-O-p-coumaroyl shikimic acid O-hexoside	OhGene006984	0.9140063311021556	0.010774408867844898
Astringin	OhGene006984	0.9522502978545078	0.0033656156089713245
Isomucronulatol 7-O-glucoside	OhGene006984	0.9886262560465644	0.00019330741185183908
Umbelliferone	OhGene006984	-0.9261064183567602	0.007988652976024031
Isorhamnetin-3-glucoside	OhGene006984	0.9631917801682224	0.002007332853609321
Chrysophanic Acid	OhGene006984	-0.9609383008374248	0.002258924022747417
Astragaloside IV	OhGene006984	-0.9383882613446111	0.00557707023492847
Tetradecanedioic acid	OhGene006984	0.8015992978780238	0.05513945049561538
LysoPC 15:0	OhGene006984	-0.9490966581996096	0.003820776207363581
L-(-)-Malic acid	OhGene006984	-0.8901821132964522	0.017427752247133693
LPC 17:0	OhGene006984	-0.9494330523345882	0.003770874042208406
Puerarin	OhGene006984	-0.9252115175556572	0.008180817810385533
MGDG (18:1/18:2)	OhGene006984	-0.8279832614765725	0.041839670637351896
Malonic acid	OhGene006984	-0.7222423678553749	0.10500954956951619
Gingerglycolipid B	OhGene003480	0.9967377939181854	1.5945624600505608e-05
Pectolinarigenin	OhGene003480	-0.9950849605742004	3.6177051026671274e-05
Pinocembrin	OhGene003480	-0.9987451511693163	2.3609804107151065e-06
Eugenol	OhGene003480	0.995447549851214	3.104002922098559e-05
L-Glutathione oxidized	OhGene003480	0.9931531527806882	7.015848750680698e-05
Triethyl citrate	OhGene003480	0.9950410990394007	3.6825076685753885e-05
2-Isopropylmalic acid	OhGene003480	-0.9966708045469334	1.6606863907657203e-05
Eupafolin	OhGene003480	-0.9881385709212969	0.00021020583669886493
Cucurbitacin B	OhGene003480	-0.9938792962809169	5.6079871020586775e-05
LPE 16:0	OhGene003480	0.9939062453232135	5.558762681723622e-05
LPC 18:2	OhGene003480	0.9856869934333308	0.0003058271387672341
Ascorbic acid	OhGene003480	0.9926243204296497	8.140035280854457e-05
Hesperetin 5-O-glucoside	OhGene003480	0.9960240221619615	2.3681172729292504e-05
Tenuifoliside B	OhGene003480	0.9968421452443752	1.494232484895271e-05
LPE 17:0	OhGene003480	0.9925514361270653	8.301502838119884e-05
Acacetin	OhGene003480	-0.9981524298851614	5.117119639412669e-06
Pinoresinol Diglucoside	OhGene003480	-0.9838837284788434	0.0003875083381077993
Eupatilin	OhGene003480	-0.9979230865705531	6.46587463502453e-06
Isomangiferin	OhGene003480	0.9855658755933179	0.0003110122898533792
Diosmetin	OhGene003480	-0.9911026960886629	0.00011839086107478729
Diosmin	OhGene003480	0.9947750061192373	4.087951894878714e-05
Catalpol	OhGene003480	0.9960491773933093	2.338266471071605e-05
Ganoderic acid C6	OhGene003480	-0.9859542688538944	0.0002945383562201559
Corchorifatty acid F	OhGene003480	0.9894009952949627	0.00016791301083736616
Dodecanedioic acid	OhGene003480	0.982440508282309	0.0004597965145567031
Hydroxycitric acid	OhGene003480	0.9959251418266502	2.4872873270993907e-05
Forskolin	OhGene003480	0.9707659386712204	0.001269453354749829
p-Anisaldehyde	OhGene003480	0.9954424348647071	3.110976643951647e-05
Eleutheroside E	OhGene003480	-0.9945823424784859	4.394701266240087e-05
Nystose	OhGene003480	-0.9890646088150491	0.0001787203283106994
Medicarpin	OhGene003480	0.9991961263385583	9.690595585892861e-07
MGMG (18:2)	OhGene003480	0.9980479863932878	5.711816746710987e-06
Tetrahydroxyxanthone	OhGene003480	0.9900749641963141	0.00014727066410229127
Ixoside	OhGene003480	0.9991071806522485	1.1953337366484456e-06
Ophiopogonanone C	OhGene003480	0.9793077334174035	0.0006378249416691567
Isoliquiritin	OhGene003480	0.993671917134171	5.9940246257989056e-05
Oroxin B	OhGene003480	0.965648528941049	0.001749767573218585
trans-Cinnamic acid	OhGene003480	0.971563251832907	0.0012014753005224852
Laricitrin	OhGene003480	0.9961129010121017	2.2634941676593375e-05
Hesperetin	OhGene003480	-0.9974975622904889	9.385456359156615e-06
Astragalus polyphenols	OhGene003480	0.9855085226093263	0.0003134827491850275
Polygalaxanthone III	OhGene003480	0.9874321821101699	0.00023593252605777338
Salicylic acid O-glucoside	OhGene003480	0.9648190814905522	0.001834773881626514
Scutellarein	OhGene003480	0.9960029811368201	2.3932311182898203e-05
LPC 16:0	OhGene003480	0.9895335629539206	0.00016374617690979176
Naringenin	OhGene003480	-0.9418922480738937	0.004966665523902656
Adenosine5-phosphosulfate	OhGene003480	-0.9663036264536085	0.001684038185892814
Abscisic acid glucose ester	OhGene003480	-0.9776537485238735	0.0007434530768509026
Narirutin	OhGene003480	0.9979277809941873	6.436688262955422e-06
Tricin 5-O-hexoside	OhGene003480	0.9826538260206612	0.00044872498459125505
Eriocitrin	OhGene003480	0.9958446574652259	2.5864432488992378e-05
Eleutheroside B	OhGene003480	-0.9616255957903763	0.0021806373717304234
Sesamoside	OhGene003480	0.9580785417394158	0.0025992764270909045
LPC 18:0	OhGene003480	0.9955838003546709	2.92111647892536e-05
Tricin O-malonylhexoside	OhGene003480	-0.9664326482785279	0.0016712393585858428
p-Coumaric Acid	OhGene003480	0.9854861764766277	0.00031444793365018405
Sibiricose A5	OhGene003480	-0.9836552821691417	0.0003985414573978522
Lathyrol	OhGene003480	0.9673861397362358	0.0015781507293602724
Isoschaftoside	OhGene003480	-0.9404666490558242	0.005210830169153388
Tubuloside A	OhGene003480	0.9702117802295506	0.0013177909454090947
3-Dehydroshikimic acid	OhGene003480	0.9586695271959985	0.002527011451527464
Vicenin III	OhGene003480	0.994884244847508	3.918948408222227e-05
Methyl hesperidin	OhGene003480	-0.9932485218006903	6.821981232832081e-05
(-)-secoisolariciresinol	OhGene003480	-0.9960267649457298	2.3648533264832135e-05
N-Acetylneuraminic acid	OhGene003480	0.9922515270049037	8.982564599259798e-05
Parishin B	OhGene003480	-0.9712180910261868	0.0012306759842606793
Stevioside	OhGene003480	-0.9650504349924687	0.001810863182142649
Deoxyarbutin	OhGene003480	0.9866261996568004	0.00026709179425711955
Sec-O-Glucosylhamaudol	OhGene003480	0.977234514024957	0.0007715017234568253
4',7-Di-O-methylnaringenin	OhGene003480	0.9993880673451215	5.615777885273161e-07
4-Hydroxy-2-Oxoglutaric Acid	OhGene003480	0.9308654417674384	0.00700416339021869
Miyabenol C	OhGene003480	0.9915939683148182	0.00010569506218634866
LPS 18:2	OhGene003480	0.912726488355302	0.011092632164982378
Casticin	OhGene003480	0.9992051141908864	9.475140525994122e-07
LPE 15:0	OhGene003480	0.924625426629989	0.008307875692643914
Rhein	OhGene003480	0.9934410996699332	6.438768107386075e-05
Lonicerin	OhGene003480	0.9810721408038857	0.000534005196732493
Limocitrin O-hexoside	OhGene003480	0.9855677986909204	0.0003109296216292633
Icariin	OhGene003480	-0.9935540986247686	6.21905543533768e-05
Vitexin rhamnoside	OhGene003480	0.8827789910935387	0.019805794229508202
3-O-p-coumaroyl shikimic acid O-hexoside	OhGene003480	-0.9043102396260962	0.01329670226834182
Astringin	OhGene003480	-0.9146687334596031	0.010611470963240756
Isomucronulatol 7-O-glucoside	OhGene003480	-0.9729875552799758	0.001084653140053955
Umbelliferone	OhGene003480	0.9349303929202357	0.006213326540834039
Isorhamnetin-3-glucoside	OhGene003480	-0.9482250113526831	0.003951578876738857
Chrysophanic Acid	OhGene003480	0.9765015878799522	0.0008217754360165915
Astragaloside IV	OhGene003480	0.9630399438394366	0.0020238240632433286
Tetradecanedioic acid	OhGene003480	-0.8552443515257928	0.029914677404904062
LysoPC 15:0	OhGene003480	0.9772840174292301	0.000768162892545084
L-(-)-Malic acid	OhGene003480	0.9007942081352707	0.014274502466786701
LPC 17:0	OhGene003480	0.9757367207865324	0.0008759180995468812
Puerarin	OhGene003480	0.9608450237030561	0.0022696537679061154
MGDG (18:1/18:2)	OhGene003480	0.8070637124130613	0.052245646762226254
Malonic acid	OhGene003480	0.7561781731119505	0.08192613285604598
Gingerglycolipid B	novel.911	-0.9539130792777487	0.0031370619844782108
Pectolinarigenin	novel.911	0.9688534108249298	0.001440057216780092
Pinocembrin	novel.911	0.954659166916475	0.003037081075488712
Eugenol	novel.911	-0.9556836617549922	0.0029023894864650167
L-Glutathione oxidized	novel.911	-0.9479228228985954	0.003997431067131656
Triethyl citrate	novel.911	-0.9563063261881884	0.002821997089223735
2-Isopropylmalic acid	novel.911	0.93168015012294	0.006841957900725503
Eupafolin	novel.911	0.9630034429882232	0.002027798415606912
Cucurbitacin B	novel.911	0.9505384895146674	0.0036091591951673647
LPE 16:0	novel.911	-0.9604359764378416	0.0023170029209983035
LPC 18:2	novel.911	-0.9469870709779085	0.00414106297552712
Ascorbic acid	novel.911	-0.9566127282735389	0.0027828457209532606
Hesperetin 5-O-glucoside	novel.911	-0.9398796782366095	0.005313028592047732
Tenuifoliside B	novel.911	-0.9528569264358608	0.0032813170587534628
LPE 17:0	novel.911	-0.9388188344524634	0.005500197845038594
Acacetin	novel.911	0.9601787163324801	0.0023470289550739922
Pinoresinol Diglucoside	novel.911	0.9771269842393491	0.0007787789816858144
Eupatilin	novel.911	0.9627965280808752	0.002050400852712168
Isomangiferin	novel.911	-0.9345936709760643	0.006277078073279307
Diosmetin	novel.911	0.9813078999769784	0.0005208264454700452
Diosmin	novel.911	-0.9297608990224634	0.007227033557405233
Catalpol	novel.911	-0.93715975959718	0.005799268939691228
Ganoderic acid C6	novel.911	0.9371920624146324	0.005793371996805792
Corchorifatty acid F	novel.911	-0.9477155654891704	0.004029029149860831
Dodecanedioic acid	novel.911	-0.920686016012132	0.009186591525027613
Hydroxycitric acid	novel.911	-0.9575358993268291	0.002666514139074989
Forskolin	novel.911	-0.9211525846633809	0.00908027852207404
p-Anisaldehyde	novel.911	-0.9251315898751746	0.00819808909460145
Eleutheroside E	novel.911	0.9508347640860377	0.0035664090275498183
Nystose	novel.911	0.9663277555154528	0.001681640940001252
Medicarpin	novel.911	-0.9565249456777598	0.0027940348495742603
MGMG (18:2)	novel.911	-0.9527381199267222	0.003297743878515832
Tetrahydroxyxanthone	novel.911	-0.9499525503193288	0.0036944427240926275
Ixoside	novel.911	-0.9487717016967598	0.0038692876216002625
Ophiopogonanone C	novel.911	-0.9158509403171801	0.01032366391934784
Isoliquiritin	novel.911	-0.9519628368032584	0.0034059290365125406
Oroxin B	novel.911	-0.9467044343427549	0.00418493515423653
trans-Cinnamic acid	novel.911	-0.9359843019268655	0.00601584592706556
Laricitrin	novel.911	-0.9398184069849194	0.00532375263363158
Hesperetin	novel.911	0.954406855924418	0.003070714152732774
Astragalus polyphenols	novel.911	-0.9210654711484605	0.00910008266787157
Polygalaxanthone III	novel.911	-0.9277619028866829	0.007639032439382081
Salicylic acid O-glucoside	novel.911	-0.9110626679161169	0.011513033121976515
Scutellarein	novel.911	-0.9408432832604424	0.005145765731154208
LPC 16:0	novel.911	-0.9576969277154035	0.0026464731571626226
Naringenin	novel.911	0.9756559529643603	0.0008817354008481673
Adenosine5-phosphosulfate	novel.911	0.9378036569852486	0.005682277923801412
Abscisic acid glucose ester	novel.911	0.8980599910848106	0.015057979796784518
Narirutin	novel.911	-0.9459266954450514	0.004306830328659864
Tricin 5-O-hexoside	novel.911	-0.9347971845134971	0.006238508863156524
Eriocitrin	novel.911	-0.9366275739781	0.0058968426984445385
Eleutheroside B	novel.911	0.9233917028695925	0.00857844620205519
Sesamoside	novel.911	-0.9387342136318885	0.005515264409174111
LPC 18:0	novel.911	-0.9361680932501193	0.005981726533778987
Tricin O-malonylhexoside	novel.911	0.9813180879262398	0.0005202606351737075
p-Coumaric Acid	novel.911	-0.922524893356292	0.008771070238232752
Sibiricose A5	novel.911	0.9465951175733808	0.0042019646627933695
Lathyrol	novel.911	-0.8987571720984082	0.014856290230715016
Isoschaftoside	novel.911	0.9860555462747278	0.00029031595044168605
Tubuloside A	novel.911	-0.9571373597365433	0.0027164351470904064
3-Dehydroshikimic acid	novel.911	-0.9430601705492259	0.004770912698553122
Vicenin III	novel.911	-0.9242141635592348	0.008397601796800816
Methyl hesperidin	novel.911	0.962088038203186	0.0021287295202225692
(-)-secoisolariciresinol	novel.911	0.968877853235963	0.0014378097595596395
N-Acetylneuraminic acid	novel.911	-0.9737466114455945	0.0010248131677295953
Parishin B	novel.911	0.996188182815437	2.1767232615770897e-05
Stevioside	novel.911	0.9874359937811789	0.00023578973749629225
Deoxyarbutin	novel.911	-0.9071795794583783	0.012523592482579058
Sec-O-Glucosylhamaudol	novel.911	-0.9343713467358165	0.006319344947140108
4',7-Di-O-methylnaringenin	novel.911	-0.947887120262709	0.0040028655169732875
4-Hydroxy-2-Oxoglutaric Acid	novel.911	-0.8967480448143993	0.01544106656975195
Miyabenol C	novel.911	-0.9434257983186567	0.004710423609017649
LPS 18:2	novel.911	-0.8599454801775009	0.028049299276997355
Casticin	novel.911	-0.9493614947943028	0.003781462212856705
LPE 15:0	novel.911	-0.8391751422356851	0.03671711419992633
Rhein	novel.911	-0.9145797796777069	0.010633281870415765
Lonicerin	novel.911	-0.9320147597488776	0.0067758756894033545
Limocitrin O-hexoside	novel.911	-0.9601015752505851	0.0023560696083005945
Icariin	novel.911	0.9413677800801743	0.005055824736948625
Vitexin rhamnoside	novel.911	-0.8714701025402214	0.02371824906523195
3-O-p-coumaroyl shikimic acid O-hexoside	novel.911	0.9893350140415603	0.00017000636022143504
Astringin	novel.911	0.8885353119687899	0.017944125381650595
Isomucronulatol 7-O-glucoside	novel.911	0.9568403627887931	0.0027539335267445764
Umbelliferone	novel.911	-0.956612876893634	0.0027828267959796554
Isorhamnetin-3-glucoside	novel.911	0.9537313866570065	0.003161651304018009
Chrysophanic Acid	novel.911	-0.9472821501628518	0.004095501559227351
Astragaloside IV	novel.911	-0.9094452335548737	0.011928966542835531
Tetradecanedioic acid	novel.911	0.8559460949453317	0.029632622051707302
LysoPC 15:0	novel.911	-0.8961092611277823	0.01562926722598523
L-(-)-Malic acid	novel.911	-0.8487567965993432	0.0325819530370406
LPC 17:0	novel.911	-0.9357975348535515	0.006050614911066864
Puerarin	novel.911	-0.9025279557061373	0.013788167957347702
MGDG (18:1/18:2)	novel.911	-0.7848374727626469	0.06446190443740982
Malonic acid	novel.911	-0.6834578806419547	0.1344397818004656
Gingerglycolipid B	OhGene030918	0.8722370127971726	0.023442309396032503
Pectolinarigenin	OhGene030918	-0.886135221265161	0.018709642632380886
Pinocembrin	OhGene030918	-0.8887264649130738	0.017883816109399524
Eugenol	OhGene030918	0.8674448256962667	0.025191756203615318
L-Glutathione oxidized	OhGene030918	0.9074264252176214	0.012458128521847989
Triethyl citrate	OhGene030918	0.8866275647956614	0.018551358121723913
2-Isopropylmalic acid	OhGene030918	-0.8812652910552624	0.02030993978886028
Eupafolin	OhGene030918	-0.8842295332695331	0.019328377188763204
Cucurbitacin B	OhGene030918	-0.885600092191765	0.01888241317761775
LPE 16:0	OhGene030918	0.8666396304998081	0.025491575934006087
LPC 18:2	OhGene030918	0.8349054801362534	0.038634376067037395
Ascorbic acid	OhGene030918	0.9161902315383341	0.010241772788748037
Hesperetin 5-O-glucoside	OhGene030918	0.9130897197536818	0.01100186130184762
Tenuifoliside B	OhGene030918	0.8729112934497427	0.02320096987763714
LPE 17:0	OhGene030918	0.9027725408975933	0.01372021392751224
Acacetin	OhGene030918	-0.8876630663293967	0.018220557164617
Pinoresinol Diglucoside	OhGene030918	-0.8495715610910545	0.03224107169539732
Eupatilin	OhGene030918	-0.8890852673462002	0.01777087603772296
Isomangiferin	OhGene030918	0.8462567004301704	0.03363848789171746
Diosmetin	OhGene030918	-0.8860658340744664	0.018732001876175422
Diosmin	OhGene030918	0.9041959884242354	0.013327948767503988
Catalpol	OhGene030918	0.9265584028057983	0.007892442494038737
Ganoderic acid C6	OhGene030918	-0.8818998762351605	0.02009784989006732
Corchorifatty acid F	OhGene030918	0.8524294257091373	0.031058783907266796
Dodecanedioic acid	OhGene030918	0.8530825748314057	0.030791508263331636
Hydroxycitric acid	OhGene030918	0.8709837774211591	0.023894029041941867
Forskolin	OhGene030918	0.8372424830430909	0.03757928991793701
p-Anisaldehyde	OhGene030918	0.9249273795328826	0.008242296687022106
Eleutheroside E	OhGene030918	-0.8949822660993456	0.015963980826525753
Nystose	OhGene030918	-0.8745297370922073	0.02262655450722543
Medicarpin	OhGene030918	0.9008830533109113	0.014249382857937693
MGMG (18:2)	OhGene030918	0.8815351192597499	0.020219628151631835
Tetrahydroxyxanthone	OhGene030918	0.8467297022719432	0.03343737987185475
Ixoside	OhGene030918	0.889354010476473	0.017686508796915502
Ophiopogonanone C	OhGene030918	0.923182308593972	0.008624787595130851
Isoliquiritin	OhGene030918	0.913453744263606	0.01091125483734681
Oroxin B	OhGene030918	0.7802249531182601	0.0671439217505951
trans-Cinnamic acid	OhGene030918	0.7999627535821991	0.05602011473034139
Laricitrin	OhGene030918	0.8748530818915978	0.02251261672612091
Hesperetin	OhGene030918	-0.882463905986357	0.019910235192373983
Astragalus polyphenols	OhGene030918	0.835915508274659	0.038176698146519
Polygalaxanthone III	OhGene030918	0.9547190845731117	0.003029120834492632
Salicylic acid O-glucoside	OhGene030918	0.8133265689229412	0.04901795309097864
Scutellarein	OhGene030918	0.8733546257263947	0.023042940439995847
LPC 16:0	OhGene030918	0.8772263902929363	0.02168473349856972
Naringenin	OhGene030918	-0.84498206455035	0.03418325654304747
Adenosine5-phosphosulfate	OhGene030918	-0.8832133730780225	0.019662241152498185
Abscisic acid glucose ester	OhGene030918	-0.8824028700944512	0.01993049709265687
Narirutin	OhGene030918	0.8871828339557928	0.01837361717850823
Tricin 5-O-hexoside	OhGene030918	0.9432207490835766	0.004744300161554137
Eriocitrin	OhGene030918	0.8769901343287783	0.021766483174110018
Eleutheroside B	OhGene030918	-0.8285634399142328	0.04156643859428088
Sesamoside	OhGene030918	0.7629268438903699	0.07764332996062237
LPC 18:0	OhGene030918	0.8685550635786325	0.024781119190499343
Tricin O-malonylhexoside	OhGene030918	-0.8888000663661317	0.017860620627233956
p-Coumaric Acid	OhGene030918	0.9115386993380241	0.011391979965265534
Sibiricose A5	OhGene030918	-0.8858367880322531	0.018805900238792944
Lathyrol	OhGene030918	0.8679264317543276	0.02501323329221567
Isoschaftoside	OhGene030918	-0.8251143330931041	0.04320305598000161
Tubuloside A	OhGene030918	0.9048204137139242	0.01315760722033827
3-Dehydroshikimic acid	OhGene030918	0.9044698115307039	0.013253120305824454
Vicenin III	OhGene030918	0.8895756696988929	0.01761706774123152
Methyl hesperidin	OhGene030918	-0.8653282901367523	0.025983469481221454
(-)-secoisolariciresinol	OhGene030918	-0.9046696476246282	0.013198638911302516
N-Acetylneuraminic acid	OhGene030918	0.8776781158358185	0.021528835655165567
Parishin B	OhGene030918	-0.874347060476957	0.022691045970038185
Stevioside	OhGene030918	-0.8758928971571389	0.02214807510988118
Deoxyarbutin	OhGene030918	0.9221829163266311	0.008847637149968269
Sec-O-Glucosylhamaudol	OhGene030918	0.9314172110329744	0.0068941054469140095
4',7-Di-O-methylnaringenin	OhGene030918	0.8932087597332765	0.01649761014169545
4-Hydroxy-2-Oxoglutaric Acid	OhGene030918	0.6922622791283553	0.12748199076964348
Miyabenol C	OhGene030918	0.9254517931227824	0.008129004310330068
LPS 18:2	OhGene030918	0.6620807057287595	0.15199076507703602
Casticin	OhGene030918	0.9148512568513623	0.010566785363293384
LPE 15:0	OhGene030918	0.8910633644827842	0.01715439993051129
Rhein	OhGene030918	0.8725998655783307	0.02331228869133688
Lonicerin	OhGene030918	0.8390291940793354	0.036781894941901455
Limocitrin O-hexoside	OhGene030918	0.8586035823557678	0.028575954847428173
Icariin	OhGene030918	-0.8623334956371485	0.027123567267743523
Vitexin rhamnoside	OhGene030918	0.695496475894473	0.12496644608693706
3-O-p-coumaroyl shikimic acid O-hexoside	OhGene030918	-0.8489615183546436	0.032496142441170245
Astringin	OhGene030918	-0.8158449492483217	0.04774699134154978
Isomucronulatol 7-O-glucoside	OhGene030918	-0.8441676786962897	0.03453347491066282
Umbelliferone	OhGene030918	0.7553929384753029	0.08243118180768834
Isorhamnetin-3-glucoside	OhGene030918	-0.922909332733765	0.008685382670151223
Chrysophanic Acid	OhGene030918	0.8316536590892656	0.040125226809570154
Astragaloside IV	OhGene030918	0.8894877492627835	0.017644595630285188
Tetradecanedioic acid	OhGene030918	-0.8158006512589526	0.04776921341629451
LysoPC 15:0	OhGene030918	0.9070915312584134	0.01254698315829703
L-(-)-Malic acid	OhGene030918	0.8758481415852751	0.02216370716817469
LPC 17:0	OhGene030918	0.8971518926595738	0.01532264985632383
Puerarin	OhGene030918	0.8700432584209244	0.024235728258885106
MGDG (18:1/18:2)	OhGene030918	0.6295779567760044	0.18040546968885673
Malonic acid	OhGene030918	0.9578550226867859	0.002626869733442089
Gingerglycolipid B	OhGene036735	-0.9965868394181041	1.745461664775739e-05
Pectolinarigenin	OhGene036735	0.9926458752482253	8.092585917778316e-05
Pinocembrin	OhGene036735	0.9963642786928373	1.980367479957021e-05
Eugenol	OhGene036735	-0.9958574084046333	2.5706052046924646e-05
L-Glutathione oxidized	OhGene036735	-0.991836997394534	9.967994805147195e-05
Triethyl citrate	OhGene036735	-0.9935094590369682	6.305396908371641e-05
2-Isopropylmalic acid	OhGene036735	0.995765075973686	2.6863896467910678e-05
Eupafolin	OhGene036735	0.9806494130509894	0.0005580449555589555
Cucurbitacin B	OhGene036735	0.9862953805266926	0.0002804379148802389
LPE 16:0	OhGene036735	-0.9961269766100413	2.2471416992659937e-05
LPC 18:2	OhGene036735	-0.9854593386180601	0.00031560907805909506
Ascorbic acid	OhGene036735	-0.9919132839725789	9.782804886151966e-05
Hesperetin 5-O-glucoside	OhGene036735	-0.9924820209694389	8.456755493581202e-05
Tenuifoliside B	OhGene036735	-0.9956769821863714	2.7992329202929954e-05
LPE 17:0	OhGene036735	-0.9909288034032024	0.0001230566925487725
Acacetin	OhGene036735	0.9983124721695049	4.269222439202743e-06
Pinoresinol Diglucoside	OhGene036735	0.9833451818074392	0.0004137645720814485
Eupatilin	OhGene036735	0.9982317795402129	4.687141129391832e-06
Isomangiferin	OhGene036735	-0.985309076935551	0.00032214950956450055
Diosmetin	OhGene036735	0.9937260888895201	5.891946421226619e-05
Diosmin	OhGene036735	-0.9910616489824766	0.00011948411752915428
Catalpol	OhGene036735	-0.9886566320486895	0.00019227820781768357
Ganoderic acid C6	OhGene036735	0.9751486941797212	0.0009187071747733712
Corchorifatty acid F	OhGene036735	-0.9893192734871601	0.000170507660736969
Dodecanedioic acid	OhGene036735	-0.977958701534551	0.0007233742180597849
Hydroxycitric acid	OhGene036735	-0.9949427657859597	3.829875589855541e-05
Forskolin	OhGene036735	-0.9714471350127568	0.0012112600570431844
p-Anisaldehyde	OhGene036735	-0.9916909284964356	0.00010327417194828759
Eleutheroside E	OhGene036735	0.9868754172549354	0.0002572516229986029
Nystose	OhGene036735	0.9848202343619085	0.0003438890263306917
Medicarpin	OhGene036735	-0.9980732102687389	5.565201381316321e-06
MGMG (18:2)	OhGene036735	-0.9978661672248545	6.825005539587833e-06
Tetrahydroxyxanthone	OhGene036735	-0.9939607268874686	5.459909493185679e-05
Ixoside	OhGene036735	-0.9976567957295127	8.22947657383472e-06
Ophiopogonanone C	OhGene036735	-0.9755060719865591	0.0008925811675015079
Isoliquiritin	OhGene036735	-0.9941268638200014	5.163929970053432e-05
Oroxin B	OhGene036735	-0.9656664788910023	0.001747949990407312
trans-Cinnamic acid	OhGene036735	-0.9784395259221657	0.0006922698269252221
Laricitrin	OhGene036735	-0.9957472330112497	2.709058276148624e-05
Hesperetin	OhGene036735	0.9939864520703028	5.413540481278394e-05
Astragalus polyphenols	OhGene036735	-0.9833609940606498	0.0004129814693455161
Polygalaxanthone III	OhGene036735	-0.9867754839748655	0.00026117533273236043
Salicylic acid O-glucoside	OhGene036735	-0.966494522255902	0.0016651186481850266
Scutellarein	OhGene036735	-0.9961841551331106	2.181322743940198e-05
LPC 16:0	OhGene036735	-0.9930136695607668	7.304272226123161e-05
Naringenin	OhGene036735	0.9610149976887851	0.0022501203118783565
Adenosine5-phosphosulfate	OhGene036735	0.9506506506617387	0.003592945746900144
Abscisic acid glucose ester	OhGene036735	0.9838401633732186	0.0003896004872540494
Narirutin	OhGene036735	-0.9960393827382745	2.349866955107615e-05
Tricin 5-O-hexoside	OhGene036735	-0.984603489355675	0.00035375391905337274
Eriocitrin	OhGene036735	-0.9945877906948953	4.385874710003324e-05
Eleutheroside B	OhGene036735	0.9457915053354621	0.004328193859426495
Sesamoside	OhGene036735	-0.9561297035105337	0.002844687920878064
LPC 18:0	OhGene036735	-0.992580024234604	8.237980329599429e-05
Tricin O-malonylhexoside	OhGene036735	0.9629538898485654	0.002033200110782237
p-Coumaric Acid	OhGene036735	-0.9893033848554555	0.00017101442294002885
Sibiricose A5	OhGene036735	0.9935791890535173	6.170786502893337e-05
Lathyrol	OhGene036735	-0.96348766630949	0.0019753875491224497
Isoschaftoside	OhGene036735	0.9387189890525407	0.005517977254920917
Tubuloside A	OhGene036735	-0.9686926887554801	0.001454878710902274
3-Dehydroshikimic acid	OhGene036735	-0.954466343785041	0.003062767992455958
Vicenin III	OhGene036735	-0.9926647430945227	8.051165040998587e-05
Methyl hesperidin	OhGene036735	0.9967738033537794	1.5595727516584118e-05
(-)-secoisolariciresinol	OhGene036735	0.997386812231301	1.023420306831852e-05
N-Acetylneuraminic acid	OhGene036735	-0.9967456321013342	1.5869132270356082e-05
Parishin B	OhGene036735	0.9753716855793755	0.0009023616070752181
Stevioside	OhGene036735	0.9747627791838797	0.0009473389603283306
Deoxyarbutin	OhGene036735	-0.9862203494227904	0.0002835099234934694
Sec-O-Glucosylhamaudol	OhGene036735	-0.9761430089749213	0.0008469448561163274
4',7-Di-O-methylnaringenin	OhGene036735	-0.9979311207608181	6.415964287599138e-06
4-Hydroxy-2-Oxoglutaric Acid	OhGene036735	-0.9347640460947277	0.006244781230214342
Miyabenol C	OhGene036735	-0.9951881978180777	3.467445546980093e-05
LPS 18:2	OhGene036735	-0.9144399584257463	0.010667609042956471
Casticin	OhGene036735	-0.9985179242114036	3.293195238934143e-06
LPE 15:0	OhGene036735	-0.9152530020760747	0.010468751742492047
Rhein	OhGene036735	-0.9882786996042775	0.00020527813626600354
Lonicerin	OhGene036735	-0.9878996577126978	0.00021874156953125722
Limocitrin O-hexoside	OhGene036735	-0.9788255259990716	0.000667790647719704
Icariin	OhGene036735	0.9958319664097403	2.602255142417099e-05
Vitexin rhamnoside	OhGene036735	-0.8950266883147246	0.015950722995093296
3-O-p-coumaroyl shikimic acid O-hexoside	OhGene036735	0.9130827390432007	0.011003602362988427
Astringin	OhGene036735	0.8899885830614213	0.017488060546307596
Isomucronulatol 7-O-glucoside	OhGene036735	0.9644953403243886	0.0018684930408309553
Umbelliferone	OhGene036735	-0.9532645273190528	0.0032252666973776128
Isorhamnetin-3-glucoside	OhGene036735	0.9392984531466275	0.005415183864821726
Chrysophanic Acid	OhGene036735	-0.9878503830070183	0.00022052306773473034
Astragaloside IV	OhGene036735	-0.97279326262517	0.0011002405351532136
Tetradecanedioic acid	OhGene036735	0.8862895891912042	0.018659945212908913
LysoPC 15:0	OhGene036735	-0.9820751262221091	0.00047907200909929926
L-(-)-Malic acid	OhGene036735	-0.9021976797696211	0.013880186797930117
LPC 17:0	OhGene036735	-0.9871964186863791	0.0002448480852918401
Puerarin	OhGene036735	-0.9739016557755751	0.0010127972581738484
MGDG (18:1/18:2)	OhGene036735	-0.792613876083802	0.06005377123219906
Malonic acid	OhGene036735	-0.7430076793156858	0.09058104363001325
Gingerglycolipid B	OhGene021602	0.9081406553275453	0.012269647836728001
Pectolinarigenin	OhGene021602	-0.9189451577729045	0.009588570577396687
Pinocembrin	OhGene021602	-0.9221810978947419	0.00884804515247436
Eugenol	OhGene021602	0.9031967884384237	0.013602727895801216
L-Glutathione oxidized	OhGene021602	0.9330316955176734	0.006576962528677695
Triethyl citrate	OhGene021602	0.9221892735195727	0.008846210855185308
2-Isopropylmalic acid	OhGene021602	-0.9162678940185203	0.0102230727153778
Eupafolin	OhGene021602	-0.9161307610166908	0.010256103692773834
Cucurbitacin B	OhGene021602	-0.9188388756116452	0.009613382805943692
LPE 16:0	OhGene021602	0.9016106179503482	0.014044477994940534
LPC 18:2	OhGene021602	0.8728646838617417	0.023217614153990426
Ascorbic acid	OhGene021602	0.9402109854452891	0.005255224711898465
Hesperetin 5-O-glucoside	OhGene021602	0.9445603232711386	0.00452513810950645
Tenuifoliside B	OhGene021602	0.9093518568981263	0.011953196984819987
LPE 17:0	OhGene021602	0.9363201407914402	0.005953571825609109
Acacetin	OhGene021602	-0.921162760954283	0.009077966440157983
Pinoresinol Diglucoside	OhGene021602	-0.8862574455076435	0.018670288371357154
Eupatilin	OhGene021602	-0.9221668072214836	0.008851251876686535
Isomangiferin	OhGene021602	0.8886783527128685	0.01789898646551858
Diosmetin	OhGene021602	-0.917702371379362	0.009880652723736666
Diosmin	OhGene021602	0.9374287835242994	0.005750247624675603
Catalpol	OhGene021602	0.9520894359098724	0.0033881457421012446
Ganoderic acid C6	OhGene021602	-0.9122940967469763	0.011201157021612309
Corchorifatty acid F	OhGene021602	0.893407506410751	0.016437389726675033
Dodecanedioic acid	OhGene021602	0.8950570257450475	0.015941671819385012
Hydroxycitric acid	OhGene021602	0.9077542681774683	0.012371440407563898
Forskolin	OhGene021602	0.8681337266522751	0.024936578610107063
p-Anisaldehyde	OhGene021602	0.9534285654716248	0.0032028434134736706
Eleutheroside E	OhGene021602	-0.927514471144087	0.007690802850936491
Nystose	OhGene021602	-0.9065494070033473	0.012691467359904333
Medicarpin	OhGene021602	0.9314666007203534	0.006884295471442847
MGMG (18:2)	OhGene021602	0.9163335134341162	0.010207285371021512
Tetrahydroxyxanthone	OhGene021602	0.8854196110987268	0.018940854480588406
Ixoside	OhGene021602	0.9227601932725035	0.008718575744835935
Ophiopogonanone C	OhGene021602	0.9526121638168602	0.003315203298426948
Isoliquiritin	OhGene021602	0.9442365223250426	0.004577648072045006
Oroxin B	OhGene021602	0.8242316598616256	0.0436266257746247
trans-Cinnamic acid	OhGene021602	0.8406879494823124	0.03604879799726298
Laricitrin	OhGene021602	0.9117479729907494	0.01133895846879375
Hesperetin	OhGene021602	-0.9170188921771609	0.010043098061138692
Astragalus polyphenols	OhGene021602	0.8793280455352072	0.020963985249284153
Polygalaxanthone III	OhGene021602	0.9740544020955181	0.0010010281243130123
Salicylic acid O-glucoside	OhGene021602	0.8474891109318159	0.03311568797859006
Scutellarein	OhGene021602	0.9102257753618773	0.011727353408905981
LPC 16:0	OhGene021602	0.9137914477366373	0.010827524430940256
Naringenin	OhGene021602	-0.8744976177233448	0.022637887464925854
Adenosine5-phosphosulfate	OhGene021602	-0.9136216655658693	0.01086958125546694
Abscisic acid glucose ester	OhGene021602	-0.9119282818910349	0.011293371539319027
Narirutin	OhGene021602	0.9223844929631067	0.008802466013416976
Tricin 5-O-hexoside	OhGene021602	0.9604062107739366	0.0023204672568566246
Eriocitrin	OhGene021602	0.9139606283610924	0.010785695219068287
Eleutheroside B	OhGene021602	-0.8667936722767131	0.025434087024307613
Sesamoside	OhGene021602	0.8127326932204881	0.04931992355442619
LPC 18:0	OhGene021602	0.9045414467225362	0.01323357791390274
Tricin O-malonylhexoside	OhGene021602	-0.9122387819485093	0.011215077262523031
p-Coumaric Acid	OhGene021602	0.9354237416893243	0.006120495200300281
Sibiricose A5	OhGene021602	-0.9166232554968465	0.010137717998771605
Lathyrol	OhGene021602	0.907098891020859	0.012545027173242955
Isoschaftoside	OhGene021602	-0.8579368092008341	0.028839369150497146
Tubuloside A	OhGene021602	0.9233056114789662	0.008597484528370485
3-Dehydroshikimic acid	OhGene021602	0.934219738538258	0.0063482471936592315
Vicenin III	OhGene021602	0.9246756643105529	0.008296947386861592
Methyl hesperidin	OhGene021602	-0.9020675744754385	0.013916516760485595
(-)-secoisolariciresinol	OhGene021602	-0.9331215479525451	0.00655952648165449
N-Acetylneuraminic acid	OhGene021602	0.9113830656347104	0.011431488917203324
Parishin B	OhGene021602	-0.903937559169043	0.01339875706399735
Stevioside	OhGene021602	-0.9064213294487149	0.01272571868101997
Deoxyarbutin	OhGene021602	0.9502438709580585	0.0036519186287237797
Sec-O-Glucosylhamaudol	OhGene021602	0.9475617700400558	0.004052555459651575
4',7-Di-O-methylnaringenin	OhGene021602	0.9259828511744246	0.008015054587302145
4-Hydroxy-2-Oxoglutaric Acid	OhGene021602	0.748804150472666	0.08672388421035052
Miyabenol C	OhGene021602	0.949360939947486	0.003781544368979596
LPS 18:2	OhGene021602	0.7227721408118252	0.10462971567501744
Casticin	OhGene021602	0.9441727744267183	0.004588020898812929
LPE 15:0	OhGene021602	0.9213151687529803	0.009043373199727927
Rhein	OhGene021602	0.9087341401308275	0.012114088230707866
Lonicerin	OhGene021602	0.8802645785799071	0.02064655902022884
Limocitrin O-hexoside	OhGene021602	0.8953859134782166	0.01584370676471268
Icariin	OhGene021602	-0.8989451978114086	0.014802120057295086
Vitexin rhamnoside	OhGene021602	0.7510824736026731	0.08522844555017754
3-O-p-coumaroyl shikimic acid O-hexoside	OhGene021602	-0.8690561957271911	0.024596820258014674
Astringin	OhGene021602	-0.8467690017862279	0.03342069631228108
Isomucronulatol 7-O-glucoside	OhGene021602	-0.88300264797249	0.019731818443086233
Umbelliferone	OhGene021602	0.800107116697425	0.055942170752789296
Isorhamnetin-3-glucoside	OhGene021602	-0.9358530297837196	0.006040273621672946
Chrysophanic Acid	OhGene021602	0.8701866257017706	0.02418349239314344
Astragaloside IV	OhGene021602	0.9103554329740423	0.011694024074092261
Tetradecanedioic acid	OhGene021602	-0.8351526464729639	0.03852214038243542
LysoPC 15:0	OhGene021602	0.9317695532986673	0.006824270984376069
L-(-)-Malic acid	OhGene021602	0.8805413888405483	0.02055318099017669
LPC 17:0	OhGene021602	0.9226604207328122	0.008740815895270482
Puerarin	OhGene021602	0.901548880310679	0.014061809660154502
MGDG (18:1/18:2)	OhGene021602	0.6871841966774268	0.13147549413268989
Malonic acid	OhGene021602	0.9353159992792447	0.0061407103491577745
Gingerglycolipid B	OhGene004212	0.9632035117333906	0.002006061440046107
Pectolinarigenin	OhGene004212	-0.9697261871031484	0.0013608825894876502
Pinocembrin	OhGene004212	-0.9719306292898533	0.0011707765758570056
Eugenol	OhGene004212	0.9614954698119327	0.00219535488151356
L-Glutathione oxidized	OhGene004212	0.9823077809393277	0.0004667529613647663
Triethyl citrate	OhGene004212	0.9649350736922454	0.0018227665619152099
2-Isopropylmalic acid	OhGene004212	-0.9656747562763929	0.0017471121502506373
Eupafolin	OhGene004212	-0.9656800330707461	0.0017465781346827458
Cucurbitacin B	OhGene004212	-0.9684391094584941	0.0014784159768999382
LPE 16:0	OhGene004212	0.9610614643612506	0.0022447948465862686
LPC 18:2	OhGene004212	0.9442220073362404	0.004580008886248754
Ascorbic acid	OhGene004212	0.9858884710273883	0.00029729782349275643
Hesperetin 5-O-glucoside	OhGene004212	0.9765818040462281	0.0008161964439048515
Tenuifoliside B	OhGene004212	0.9627090764227935	0.002059990850657122
LPE 17:0	OhGene004212	0.9682399987235996	0.0014970284017961832
Acacetin	OhGene004212	-0.9708395603259382	0.0012630988465344643
Pinoresinol Diglucoside	OhGene004212	-0.9478307536484633	0.004011452697447643
Eupatilin	OhGene004212	-0.971572072421605	0.0012007336264655123
Isomangiferin	OhGene004212	0.9385809195527595	0.005542609460158871
Diosmetin	OhGene004212	-0.9675216768414271	0.001565132471632853
Diosmin	OhGene004212	0.9710572110375987	0.0012444050788207365
Catalpol	OhGene004212	0.9888862913994163	0.00018458542610276356
Ganoderic acid C6	OhGene004212	-0.9658355796290055	0.0017308729430462824
Corchorifatty acid F	OhGene004212	0.9454471388232053	0.004382846936488181
Dodecanedioic acid	OhGene004212	0.9381677722350827	0.0056166373449079545
Hydroxycitric acid	OhGene004212	0.9611565868764089	0.002233912435125373
Forskolin	OhGene004212	0.9422682124784465	0.004903230086864044
p-Anisaldehyde	OhGene004212	0.9824316927126493	0.0004602569426151915
Eleutheroside E	OhGene004212	-0.9717219636941192	0.0011881647777567952
Nystose	OhGene004212	-0.9641951194944286	0.0019000334621714736
Medicarpin	OhGene004212	0.9786767789504693	0.0006771720154195306
MGMG (18:2)	OhGene004212	0.967578484335063	0.0015596920030879185
Tetrahydroxyxanthone	OhGene004212	0.9480692250851961	0.003975184478204695
Ixoside	OhGene004212	0.9721159190150207	0.0011554427157426472
Ophiopogonanone C	OhGene004212	0.9665986778277976	0.001654840419745671
Isoliquiritin	OhGene004212	0.9752619276508615	0.0009103888287558795
Oroxin B	OhGene004212	0.9084362690503798	0.012192043885868541
trans-Cinnamic acid	OhGene004212	0.9204526171511688	0.009239999764686842
Laricitrin	OhGene004212	0.9612295604022362	0.002225581645180437
Hesperetin	OhGene004212	-0.9682897455404382	0.001492367388428823
Astragalus polyphenols	OhGene004212	0.9353085203720035	0.006142114786710081
Polygalaxanthone III	OhGene004212	0.9944727989431953	4.574049942134483e-05
Salicylic acid O-glucoside	OhGene004212	0.9276505687834203	0.007662305910535695
Scutellarein	OhGene004212	0.9608530644391269	0.0022687278476239683
LPC 16:0	OhGene004212	0.9561938127600867	0.0028364414174594575
Naringenin	OhGene004212	-0.9187841266920248	0.009626176431519053
Adenosine5-phosphosulfate	OhGene004212	-0.9500361150035133	0.0036822200393779453
Abscisic acid glucose ester	OhGene004212	-0.9561663753189075	0.002839969308323845
Narirutin	OhGene004212	0.9679063107697511	0.0015284790042145939
Tricin 5-O-hexoside	OhGene004212	0.9916047863236903	0.00010542357330224796
Eriocitrin	OhGene004212	0.9613154095024203	0.0022158006156523624
Eleutheroside B	OhGene004212	-0.924386677336988	0.008359907002359314
Sesamoside	OhGene004212	0.8900647750601541	0.017464305499031062
LPC 18:0	OhGene004212	0.9615950470265802	0.002184088110738054
Tricin O-malonylhexoside	OhGene004212	-0.9609245721944101	0.0022605016657045837
p-Coumaric Acid	OhGene004212	0.9776045341535458	0.0007467190356141518
Sibiricose A5	OhGene004212	-0.9603072858770961	0.0023319991667999484
Lathyrol	OhGene004212	0.9314911302025477	0.006879425861841733
Isoschaftoside	OhGene004212	-0.9131147421528008	0.010995621554416713
Tubuloside A	OhGene004212	0.9737476916422447	0.001024729209739536
3-Dehydroshikimic acid	OhGene004212	0.946007862045677	0.004294028824899252
Vicenin III	OhGene004212	0.965403220961822	0.0017747005951963305
Methyl hesperidin	OhGene004212	-0.9572683751096475	0.002699973851060821
(-)-secoisolariciresinol	OhGene004212	-0.9797912701693314	0.0006084625925637777
N-Acetylneuraminic acid	OhGene004212	0.9633387979797565	0.001991428470933447
Parishin B	OhGene004212	-0.9518455614873979	0.003422443464064342
Stevioside	OhGene004212	-0.9440874582478256	0.004601921249203835
Deoxyarbutin	OhGene004212	0.9740862812747597	0.000998580426456192
Sec-O-Glucosylhamaudol	OhGene004212	0.9872308101456561	0.00024353729199455093
4',7-Di-O-methylnaringenin	OhGene004212	0.9739707386209788	0.0010074659674623463
4-Hydroxy-2-Oxoglutaric Acid	OhGene004212	0.842439419590958	0.03528225753444823
Miyabenol C	OhGene004212	0.98559718369098	0.00030966780829096586
LPS 18:2	OhGene004212	0.8148939843445722	0.04822509734952387
Casticin	OhGene004212	0.9827192728798518	0.00044535507883646295
LPE 15:0	OhGene004212	0.9123292354730427	0.011192318537938999
Rhein	OhGene004212	0.9600738943953214	0.0023593178822615365
Lonicerin	OhGene004212	0.9340799146305037	0.006374960012884952
Limocitrin O-hexoside	OhGene004212	0.9513340727807976	0.003494929186979349
Icariin	OhGene004212	-0.9569994945668062	0.002733810299429751
Vitexin rhamnoside	OhGene004212	0.8010529540503638	0.055432735851193675
3-O-p-coumaroyl shikimic acid O-hexoside	OhGene004212	-0.9043275815784133	0.013291962522673631
Astringin	OhGene004212	-0.8944046192367965	0.016136862112567773
Isomucronulatol 7-O-glucoside	OhGene004212	-0.9351530753841402	0.006171340780615798
Umbelliferone	OhGene004212	0.8737572914713705	0.02289985318341306
Isorhamnetin-3-glucoside	OhGene004212	-0.9678841164721916	0.0015305823196891989
Chrysophanic Acid	OhGene004212	0.9327794150835595	0.0066260388507617535
Astragaloside IV	OhGene004212	0.9581476849009924	0.002590769820496226
Tetradecanedioic acid	OhGene004212	-0.8508224930730417	0.03172100006749294
LysoPC 15:0	OhGene004212	0.9677860249920736	0.0015398954105117412
L-(-)-Malic acid	OhGene004212	0.9283069961511288	0.007525583239212477
LPC 17:0	OhGene004212	0.9632126990366977	0.0020050660396612255
Puerarin	OhGene004212	0.935407783748589	0.006123487250775335
MGDG (18:1/18:2)	OhGene004212	0.724933595542474	0.10308631821704968
Malonic acid	OhGene004212	0.8595495930870419	0.028204190592154753
Gingerglycolipid B	OhGene003821	0.8210179226687735	0.04518506781280174
Pectolinarigenin	OhGene003821	-0.8374618046979375	0.03748097633790435
Pinocembrin	OhGene003821	-0.8400069348631676	0.0363489376250217
Eugenol	OhGene003821	0.8109911199897887	0.05021042475744893
L-Glutathione oxidized	OhGene003821	0.8371183353235301	0.037634994185517495
Triethyl citrate	OhGene003821	0.8555818138759685	0.029778881653264075
2-Isopropylmalic acid	OhGene003821	-0.8329059126883692	0.03954798130226102
Eupafolin	OhGene003821	-0.838375919066386	0.03707251542340189
Cucurbitacin B	OhGene003821	-0.8398179240868153	0.03643244649130838
LPE 16:0	OhGene003821	0.806406876748335	0.05258967573446269
LPC 18:2	OhGene003821	0.7649994244146446	0.07634892060800381
Ascorbic acid	OhGene003821	0.8485384476360276	0.03267359318299031
Hesperetin 5-O-glucoside	OhGene003821	0.8855550708997013	0.018896983351752227
Tenuifoliside B	OhGene003821	0.8262377963045429	0.042666727678961645
LPE 17:0	OhGene003821	0.8807482866955132	0.020483519103265395
Acacetin	OhGene003821	-0.8389135254367367	0.03683327386387567
Pinoresinol Diglucoside	OhGene003821	-0.7976923002846056	0.057252542275082696
Eupatilin	OhGene003821	-0.8400482998774667	0.036330673713593546
Isomangiferin	OhGene003821	0.8205761551393391	0.045401285764493315
Diosmetin	OhGene003821	-0.8360402419054104	0.03812035453274389
Diosmin	OhGene003821	0.8775786879470701	0.021563103733651497
Catalpol	OhGene003821	0.8765590403627044	0.021916029438687798
Ganoderic acid C6	OhGene003821	-0.8232062396521354	0.04412111468139826
Corchorifatty acid F	OhGene003821	0.8207125907324921	0.045334457671204004
Dodecanedioic acid	OhGene003821	0.8374908463916158	0.037467967108139204
Hydroxycitric acid	OhGene003821	0.8261221290614581	0.04272180148034072
Forskolin	OhGene003821	0.7416136741957303	0.09151985317003142
p-Anisaldehyde	OhGene003821	0.8914894160445661	0.017022988769338002
Eleutheroside E	OhGene003821	-0.8557344053931311	0.029717574380143576
Nystose	OhGene003821	-0.8147532166212497	0.04829605747872408
Medicarpin	OhGene003821	0.8477258314834254	0.03301571086331682
MGMG (18:2)	OhGene003821	0.8327821104256031	0.03960487540918541
Tetrahydroxyxanthone	OhGene003821	0.7898666700663993	0.06159469914746802
Ixoside	OhGene003821	0.8394530218309766	0.036593922450864784
Ophiopogonanone C	OhGene003821	0.9183100576628322	0.009737301450368052
Isoliquiritin	OhGene003821	0.8861107710248561	0.01871751998765965
Oroxin B	OhGene003821	0.7113719436224628	0.11293698560179521
trans-Cinnamic acid	OhGene003821	0.7218477798119136	0.10529285445175386
Laricitrin	OhGene003821	0.8329519297960128	0.03952684361453879
Hesperetin	OhGene003821	-0.8352761197638786	0.038466129761523776
Astragalus polyphenols	OhGene003821	0.8019732245270933	0.054939134934899145
Polygalaxanthone III	OhGene003821	0.9100268214592548	0.011778585068709059
Salicylic acid O-glucoside	OhGene003821	0.7162859996566584	0.10932186553537807
Scutellarein	OhGene003821	0.8294795868258862	0.04113668792041888
LPC 16:0	OhGene003821	0.848294219022939	0.03277623870320146
Naringenin	OhGene003821	-0.7993224113927797	0.056366448643934336
Adenosine5-phosphosulfate	OhGene003821	-0.859179462452599	0.02834937022339633
Abscisic acid glucose ester	OhGene003821	-0.8214682703919274	0.044965145168139604
Narirutin	OhGene003821	0.8483652318645319	0.0327463774471991
Tricin 5-O-hexoside	OhGene003821	0.8764203412839902	0.021964247997312652
Eriocitrin	OhGene003821	0.838650788278452	0.03695010433726145
Eleutheroside B	OhGene003821	-0.7913433010180324	0.06076421921523299
Sesamoside	OhGene003821	0.7225602223762895	0.10478158286386806
LPC 18:0	OhGene003821	0.8130541784294052	0.049156349829031054
Tricin O-malonylhexoside	OhGene003821	-0.827003981627402	0.042302753804234275
p-Coumaric Acid	OhGene003821	0.8420505069988033	0.035451798189567424
Sibiricose A5	OhGene003821	-0.8345868071030256	0.038779308021083835
Lathyrol	OhGene003821	0.8734779259199044	0.022999080586907587
Isoschaftoside	OhGene003821	-0.7852260286212043	0.06423825646184379
Tubuloside A	OhGene003821	0.8200770114533092	0.04564616386691186
3-Dehydroshikimic acid	OhGene003821	0.9140353694355865	0.010767240789276053
Vicenin III	OhGene003821	0.8550442321152789	0.029995344009418178
Methyl hesperidin	OhGene003821	-0.816485478440196	0.0474262069790524
(-)-secoisolariciresinol	OhGene003821	-0.8480466833404829	0.032880429026751624
N-Acetylneuraminic acid	OhGene003821	0.8273419150615015	0.04214268238866067
Parishin B	OhGene003821	-0.8282281253195051	0.04172425126537215
Stevioside	OhGene003821	-0.8454069212561357	0.03400121845322667
Deoxyarbutin	OhGene003821	0.8926796142437912	0.01665845766221587
Sec-O-Glucosylhamaudol	OhGene003821	0.8511957017486874	0.03156661287276442
4',7-Di-O-methylnaringenin	OhGene003821	0.84349214331766	0.034825256586217
4-Hydroxy-2-Oxoglutaric Acid	OhGene003821	0.6404195729721942	0.17070059521257575
Miyabenol C	OhGene003821	0.8679132773917493	0.02501810136254757
LPS 18:2	OhGene003821	0.6230445757398421	0.18636127345312323
Casticin	OhGene003821	0.8703676984343126	0.024117595229575586
LPE 15:0	OhGene003821	0.9270819768075809	0.007781703205460541
Rhein	OhGene003821	0.8243615817011294	0.043564159013881464
Lonicerin	OhGene003821	0.800507472354514	0.05572627402773536
Limocitrin O-hexoside	OhGene003821	0.815869108049321	0.04773487410925843
Icariin	OhGene003821	-0.8054771899932702	0.053078399092683394
Vitexin rhamnoside	OhGene003821	0.7124021167214067	0.11217483763253777
3-O-p-coumaroyl shikimic acid O-hexoside	OhGene003821	-0.8085261596626967	0.05148341816674392
Astringin	OhGene003821	-0.7838234102709749	0.06504726035836328
Isomucronulatol 7-O-glucoside	OhGene003821	-0.8165393231789743	0.04739928669622102
Umbelliferone	OhGene003821	0.7041548941061619	0.11833966817434098
Isorhamnetin-3-glucoside	OhGene003821	-0.8606420196888231	0.027777758966034776
Chrysophanic Acid	OhGene003821	0.7730380037802117	0.0714220170455402
Astragaloside IV	OhGene003821	0.8023700567033886	0.05472691663920716
Tetradecanedioic acid	OhGene003821	-0.7794632686359618	0.06759161298017696
LysoPC 15:0	OhGene003821	0.8462000925030583	0.03366259416526183
L-(-)-Malic acid	OhGene003821	0.7521735841428596	0.0845164055672921
LPC 17:0	OhGene003821	0.8352409617582235	0.03848207443584383
Puerarin	OhGene003821	0.8320587974081709	0.03993804366796056
MGDG (18:1/18:2)	OhGene003821	0.688609694539865	0.13034907080464916
Malonic acid	OhGene003821	0.9666477229141475	0.0016500114708311547
Gingerglycolipid B	OhGene018663	0.9995596250826481	2.908524007802921e-07
Pectolinarigenin	OhGene018663	-0.9957867205849152	2.659018865891139e-05
Pinocembrin	OhGene018663	-0.9980642296306754	5.617183518068099e-06
Eugenol	OhGene018663	0.9999899633755147	1.5110024107420203e-10
L-Glutathione oxidized	OhGene018663	0.9909080774303274	0.00012361880096706246
Triethyl citrate	OhGene018663	0.9923372711553702	8.785115221101728e-05
2-Isopropylmalic acid	OhGene018663	-0.995420766982479	3.140605071588675e-05
Eupafolin	OhGene018663	-0.9871682503803969	0.00024592429929342393
Cucurbitacin B	OhGene018663	-0.9920393705062183	9.480519390457016e-05
LPE 16:0	OhGene018663	0.9995979014511138	2.4249235822585485e-07
LPC 18:2	OhGene018663	0.9966006159212786	1.731407685013741e-05
Ascorbic acid	OhGene018663	0.9891245420056582	0.00017677022929319807
Hesperetin 5-O-glucoside	OhGene018663	0.9862790069143603	0.000281106881034683
Tenuifoliside B	OhGene018663	0.9987276939020435	2.4271144294506746e-06
LPE 17:0	OhGene018663	0.9838850484026735	0.00038744503817053714
Acacetin	OhGene018663	-0.9983974169653366	3.850350639611883e-06
Pinoresinol Diglucoside	OhGene018663	-0.9919716352840906	9.642322733866534e-05
Eupatilin	OhGene018663	-0.9981569270614885	5.092246401322089e-06
Isomangiferin	OhGene018663	0.9873552074534216	0.0002388252749565927
Diosmetin	OhGene018663	-0.9933287200527439	6.661050828893265e-05
Diosmin	OhGene018663	0.985618246224927	0.0003087649385879044
Catalpol	OhGene018663	0.9860633400572341	0.000289992273393111
Ganoderic acid C6	OhGene018663	-0.9843873463154831	0.00036372960176027244
Corchorifatty acid F	OhGene018663	0.9922668284329147	8.94716843883204e-05
Dodecanedioic acid	OhGene018663	0.9796552841329572	0.0006166507806938323
Hydroxycitric acid	OhGene018663	0.9982777062576237	4.44688918625167e-06
Forskolin	OhGene018663	0.9813828945555423	0.0005166686098298014
p-Anisaldehyde	OhGene018663	0.9829187792736171	0.00043516027458376786
Eleutheroside E	OhGene018663	-0.9901558828888681	0.00014488298238165962
Nystose	OhGene018663	-0.9925365790133029	8.33461130629519e-05
Medicarpin	OhGene018663	0.997143516771416	1.2227590920412166e-05
MGMG (18:2)	OhGene018663	0.998778388196062	2.2375915720111756e-06
Tetrahydroxyxanthone	OhGene018663	0.9980960133893731	5.434296387346029e-06
Ixoside	OhGene018663	0.9981065129595139	5.37454540565391e-06
Ophiopogonanone C	OhGene018663	0.9611991312173376	0.0022290536295398954
Isoliquiritin	OhGene018663	0.9851372602355293	0.00032970995267370113
Oroxin B	OhGene018663	0.9851817648380548	0.00032774324524225616
trans-Cinnamic acid	OhGene018663	0.9889723021574738	0.0001817446397317302
Laricitrin	OhGene018663	0.9959248304423204	2.4876672201227895e-05
Hesperetin	OhGene018663	-0.997544460655581	9.037107157762303e-06
Astragalus polyphenols	OhGene018663	0.9889915073940843	0.00018111332158342054
Polygalaxanthone III	OhGene018663	0.9706949132586207	0.0012755987333674702
Salicylic acid O-glucoside	OhGene018663	0.9789467626661583	0.0006601923975030864
Scutellarein	OhGene018663	0.9965056601146421	1.829428318810763e-05
LPC 16:0	OhGene018663	0.9885969372092598	0.00019430339229349502
Naringenin	OhGene018663	-0.9488185274689023	0.0038622786582896526
Adenosine5-phosphosulfate	OhGene018663	-0.9577400143393707	0.002641123392880062
Abscisic acid glucose ester	OhGene018663	-0.9743203348586359	0.0009807006366785863
Narirutin	OhGene018663	0.9954705352108855	3.07276135478098e-05
Tricin 5-O-hexoside	OhGene018663	0.9715689659793363	0.0012009948039831972
Eriocitrin	OhGene018663	0.9943777426861142	4.732580680449549e-05
Eleutheroside B	OhGene018663	-0.9635785352831586	0.001965627681182318
Sesamoside	OhGene018663	0.9755690726478834	0.0008880142705413331
LPC 18:0	OhGene018663	0.9977435925305731	7.631317894212915e-06
Tricin O-malonylhexoside	OhGene018663	-0.9669871940799954	0.0016167786054788705
p-Coumaric Acid	OhGene018663	0.9801883311548226	0.0005848652716205586
Sibiricose A5	OhGene018663	-0.9834124604054818	0.00041043770321851607
Lathyrol	OhGene018663	0.9559506458525928	0.002867782915936465
Isoschaftoside	OhGene018663	-0.9486845117087208	0.0038823550003255275
Tubuloside A	OhGene018663	0.969283239793532	0.0014007881074439826
3-Dehydroshikimic acid	OhGene018663	0.9427643883612647	0.004820123353280889
Vicenin III	OhGene018663	0.9892770306686091	0.00017185663231091797
Methyl hesperidin	OhGene018663	-0.9979087343261176	6.555515215730039e-06
(-)-secoisolariciresinol	OhGene018663	-0.994800309859969	4.048487489567432e-05
N-Acetylneuraminic acid	OhGene018663	0.9957867682473032	2.6589587486565122e-05
Parishin B	OhGene018663	-0.9749735596163793	0.0009316467633274723
Stevioside	OhGene018663	-0.965842073157124	0.0017302188302046654
Deoxyarbutin	OhGene018663	0.9722602801231128	0.001143565341192285
Sec-O-Glucosylhamaudol	OhGene018663	0.9693470390322567	0.0013950052015198188
4',7-Di-O-methylnaringenin	OhGene018663	0.9975781093844611	8.791228365173127e-06
4-Hydroxy-2-Oxoglutaric Acid	OhGene018663	0.9582373312323087	0.0025797611904793383
Miyabenol C	OhGene018663	0.9842959764653723	0.0003679880982413579
LPS 18:2	OhGene018663	0.9392732093837282	0.0054196422463325825
Casticin	OhGene018663	0.9927883185270368	7.782499067535389e-05
LPE 15:0	OhGene018663	0.8955676710653566	0.015789691687335735
Rhein	OhGene018663	0.9916067290374716	0.00010537485580658459
Lonicerin	OhGene018663	0.9862056780504923	0.0002841125623946264
Limocitrin O-hexoside	OhGene018663	0.9886804480505497	0.0001914731846384578
Icariin	OhGene018663	-0.9979773008202923	6.1328302107005946e-06
Vitexin rhamnoside	OhGene018663	0.8953020995796573	0.015868644640121422
3-O-p-coumaroyl shikimic acid O-hexoside	OhGene018663	-0.9066635070999218	0.012660991555407914
Astringin	OhGene018663	-0.9105335788808795	0.011648305385788085
Isomucronulatol 7-O-glucoside	OhGene018663	-0.9753188154816137	0.0009062238979385167
Umbelliferone	OhGene018663	0.957341254611807	0.0026908383153494207
Isorhamnetin-3-glucoside	OhGene018663	-0.9379093875236946	0.005663179001025993
Chrysophanic Acid	OhGene018663	0.9871760163957108	0.0002456273519630329
Astragaloside IV	OhGene018663	0.9620587289043403	0.002132001088841795
Tetradecanedioic acid	OhGene018663	-0.8507188493338009	0.03176393799960104
LysoPC 15:0	OhGene018663	0.9688971415120168	0.0014360374461668348
L-(-)-Malic acid	OhGene018663	0.8961098222854309	0.015629101414262474
LPC 17:0	OhGene018663	0.9733955706256072	0.0010522782436505063
Puerarin	OhGene018663	0.9566206523364391	0.00278183677568438
MGDG (18:1/18:2)	OhGene018663	0.8098363093883577	0.05080497235528151
Malonic acid	OhGene018663	0.690781174651802	0.12864124573025193
Gingerglycolipid B	novel.7498	0.9821293479022919	0.0004761867220247893
Pectolinarigenin	novel.7498	-0.9850787965273986	0.0003323024239786881
Pinocembrin	novel.7498	-0.9873251923678443	0.0002399580141015508
Eugenol	novel.7498	0.978058303119805	0.0007168753089622347
L-Glutathione oxidized	novel.7498	0.9749134760276562	0.0009361066302346036
Triethyl citrate	novel.7498	0.9925691392118177	8.262138058867216e-05
2-Isopropylmalic acid	novel.7498	-0.9830511170054099	0.00042846254480490497
Eupafolin	novel.7498	-0.9798114375776545	0.0006072528715421451
Cucurbitacin B	novel.7498	-0.9837334453244905	0.00039474912981859393
LPE 16:0	novel.7498	0.9753608616193554	0.0009031516581833125
LPC 18:2	novel.7498	0.9582701260639362	0.0025757397345104304
Ascorbic acid	novel.7498	0.9777404535929385	0.0007377164469154404
Hesperetin 5-O-glucoside	novel.7498	0.9976142861304452	8.530656699967229e-06
Tenuifoliside B	novel.7498	0.984333536659158	0.00036623453712359024
LPE 17:0	novel.7498	0.9959101337148493	2.505630373620236e-05
Acacetin	novel.7498	-0.9872287059599757	0.00024361739015227443
Pinoresinol Diglucoside	novel.7498	-0.9698054072441191	0.0013538057396502152
Eupatilin	novel.7498	-0.9873252870640663	0.00023995443616516875
Isomangiferin	novel.7498	0.9798801396762845	0.0006031408211185992
Diosmetin	novel.7498	-0.98242889018914	0.00046040336349291146
Diosmin	novel.7498	0.9949419070684142	3.831175226296145e-05
Catalpol	novel.7498	0.9885813321251911	0.00019483454697485125
Ganoderic acid C6	novel.7498	-0.9694853551604344	0.0013825085671705954
Corchorifatty acid F	novel.7498	0.9820361374286808	0.0004811520652761286
Dodecanedioic acid	novel.7498	0.9818752765851704	0.0004897813617362927
Hydroxycitric acid	novel.7498	0.98452914648797	0.00035716950901273263
Forskolin	novel.7498	0.9324809440114307	0.006684330672339019
p-Anisaldehyde	novel.7498	0.9949822649659019	3.7703329883069355e-05
Eleutheroside E	novel.7498	-0.9888098289971718	0.00018712927441035237
Nystose	novel.7498	-0.9729429787727355	0.0010882196120517243
Medicarpin	novel.7498	0.9876048393103659	0.00022950781648578276
MGMG (18:2)	novel.7498	0.9856489272368849	0.0003074521088569698
Tetrahydroxyxanthone	novel.7498	0.9701978478667987	0.001319017744678115
Ixoside	novel.7498	0.9867552950335262	0.0002619716067677195
Ophiopogonanone C	novel.7498	0.9945334920340487	4.474238697838248e-05
Isoliquiritin	novel.7498	0.9969906325527814	1.3570811792749068e-05
Oroxin B	novel.7498	0.9344496952235346	0.006304434018138202
trans-Cinnamic acid	novel.7498	0.9373294486742045	0.005768324639086679
Laricitrin	novel.7498	0.9853517184193817	0.0003202866732374271
Hesperetin	novel.7498	-0.9860320811086035	0.0002912915474842363
Astragalus polyphenols	novel.7498	0.9732536757412543	0.0010634820883852463
Polygalaxanthone III	novel.7498	0.9879855927168977	0.0002156518578354914
Salicylic acid O-glucoside	novel.7498	0.9227421926131569	0.008722586208104462
Scutellarein	novel.7498	0.9842115217431497	0.00037194622378706625
LPC 16:0	novel.7498	0.9881012860581239	0.0002115267838544109
Naringenin	novel.7498	-0.9391284914086	0.005445236002478276
Adenosine5-phosphosulfate	novel.7498	-0.9700333004380524	0.0013335495296625207
Abscisic acid glucose ester	novel.7498	-0.959751358445263	0.0023973292637279775
Narirutin	novel.7498	0.9904935897293556	0.00013512819847464385
Tricin 5-O-hexoside	novel.7498	0.9726137768955491	0.0011147379188037074
Eriocitrin	novel.7498	0.9868518387255837	0.000258174728778443
Eleutheroside B	novel.7498	-0.9507730085976436	0.0035752992213134356
Sesamoside	novel.7498	0.9385556577730201	0.005547122081792643
LPC 18:0	novel.7498	0.977124414773204	0.0007789532892613243
Tricin O-malonylhexoside	novel.7498	-0.9570225359201612	0.002730902598723577
p-Coumaric Acid	novel.7498	0.9680806296887652	0.0015120088370076021
Sibiricose A5	novel.7498	-0.9735696243824481	0.001038615468489642
Lathyrol	novel.7498	0.9803273218943276	0.0005767145922565976
Isoschaftoside	novel.7498	-0.9374204507829944	0.005751762955603043
Tubuloside A	novel.7498	0.9498581127025472	0.003708279703931619
3-Dehydroshikimic acid	novel.7498	0.983972606464268	0.0003832574781860981
Vicenin III	novel.7498	0.9887636118357637	0.00018867529540015732
Methyl hesperidin	novel.7498	-0.9802274759856665	0.0005825639979631796
(-)-secoisolariciresinol	novel.7498	-0.9850370661900593	0.0003341590612528041
N-Acetylneuraminic acid	novel.7498	0.9814883200778892	0.0005108516278415376
Parishin B	novel.7498	-0.967697505755991	0.0015483236644451756
Stevioside	novel.7498	-0.9699948902065658	0.0013369530211779074
Deoxyarbutin	novel.7498	0.9881447009975295	0.00020998905169651957
Sec-O-Glucosylhamaudol	novel.7498	0.9599275594379324	0.0023765265665035263
4',7-Di-O-methylnaringenin	novel.7498	0.9875759001413696	0.00023057850474449582
4-Hydroxy-2-Oxoglutaric Acid	novel.7498	0.8977730722930348	0.01514136380405359
Miyabenol C	novel.7498	0.9823135310386308	0.00046645051383107673
LPS 18:2	novel.7498	0.8818076248591712	0.02012861581094405
Casticin	novel.7498	0.9932830630607115	6.752433793539001e-05
LPE 15:0	novel.7498	0.9588981362971365	0.0024993268117807443
Rhein	novel.7498	0.9776889643280278	0.0007411204496656382
Lonicerin	novel.7498	0.9692782407105507	0.0014012417355809363
Limocitrin O-hexoside	novel.7498	0.9752204249860638	0.0009134333385672452
Icariin	novel.7498	-0.9745954238993247	0.0009598907690089448
Vitexin rhamnoside	novel.7498	0.8905632763077327	0.01730926594185724
3-O-p-coumaroyl shikimic acid O-hexoside	novel.7498	-0.9123474480888021	0.011187738827726368
Astringin	novel.7498	-0.910335702724685	0.01169909290183213
Isomucronulatol 7-O-glucoside	novel.7498	-0.9697367598027622	0.0013599370591735617
Umbelliferone	novel.7498	0.9160456535247337	0.01027662937247217
Isorhamnetin-3-glucoside	novel.7498	-0.9448029925502637	0.004485979819998413
Chrysophanic Acid	novel.7498	0.9563684157953098	0.0028140416565955216
Astragaloside IV	novel.7498	0.9376588825507179	0.005708480662595185
Tetradecanedioic acid	novel.7498	-0.8608580841312534	0.02769378249204512
LysoPC 15:0	novel.7498	0.9629262798253594	0.0020362129051785245
L-(-)-Malic acid	novel.7498	0.8630309790362812	0.026855964526733767
LPC 17:0	novel.7498	0.9630772693227924	0.0020197639024120114
Puerarin	novel.7498	0.9559299817875478	0.0028704541012398973
MGDG (18:1/18:2)	novel.7498	0.8316187805413162	0.04014136064216085
Malonic acid	novel.7498	0.808014799752972	0.051749349974897725
Gingerglycolipid B	OhGene014506	0.985939816958539	0.00029514335075393007
Pectolinarigenin	OhGene014506	-0.9839684162358766	0.00038345736485716106
Pinocembrin	OhGene014506	-0.9868377476912222	0.0002587271823105732
Eugenol	OhGene014506	0.9815756111934791	0.0005060600003051568
L-Glutathione oxidized	OhGene014506	0.9602069617460285	0.002343722982856083
Triethyl citrate	OhGene014506	0.9964683526025326	1.8686775715101918e-05
2-Isopropylmalic acid	OhGene014506	-0.9849918039226135	0.0003361786565580714
Eupafolin	OhGene014506	-0.9779122746355873	0.0007264134747490569
Cucurbitacin B	OhGene014506	-0.9835771835386068	0.00040234866090125177
LPE 16:0	OhGene014506	0.9774797694359929	0.0007550304880823205
LPC 18:2	OhGene014506	0.9660647600078103	0.0017078608500938203
Ascorbic acid	OhGene014506	0.9604152648874806	0.0023194132057319937
Hesperetin 5-O-glucoside	OhGene014506	0.9940782718648821	5.2496467941476786e-05
Tenuifoliside B	OhGene014506	0.9892419293177958	0.00017298157871455604
LPE 17:0	OhGene014506	0.9963082130534251	2.0418778069309303e-05
Acacetin	OhGene014506	-0.986787306956306	0.0002607095815553525
Pinoresinol Diglucoside	OhGene014506	-0.9763945356322351	0.0008292502278182201
Eupatilin	OhGene014506	-0.9861846665366261	0.000284976737030497
Isomangiferin	OhGene014506	0.9963782250178184	1.9652127161110086e-05
Diosmetin	OhGene014506	-0.9793683353040533	0.0006341072873455502
Diosmin	OhGene014506	0.9944986455719459	4.531410184229716e-05
Catalpol	OhGene014506	0.9741900646836675	0.0009906324617133663
Ganoderic acid C6	OhGene014506	-0.9645720267719051	0.0018604783746183585
Corchorifatty acid F	OhGene014506	0.9957546299353942	2.6996492971381758e-05
Dodecanedioic acid	OhGene014506	0.9980794862064611	5.529018060926431e-06
Hydroxycitric acid	OhGene014506	0.9902019292888918	0.00014353296636845914
Forskolin	OhGene014506	0.927749012411009	0.007641725320544201
p-Anisaldehyde	OhGene014506	0.9858318791723517	0.0002996814482241318
Eleutheroside E	OhGene014506	-0.9874952187562898	0.00023357664739689137
Nystose	OhGene014506	-0.9707207684973356	0.0012733599429483463
Medicarpin	OhGene014506	0.9818170243885996	0.0004929250699550037
MGMG (18:2)	OhGene014506	0.9874253931780568	0.000236186952042326
Tetrahydroxyxanthone	OhGene014506	0.9790136255694383	0.0006560203750768823
Ixoside	OhGene014506	0.9859639923420859	0.0002941316529571864
Ophiopogonanone C	OhGene014506	0.9887189706724175	0.00019017461298574377
Isoliquiritin	OhGene014506	0.9923459544915019	8.765241508899945e-05
Oroxin B	OhGene014506	0.9545408002525699	0.0030528366615203157
trans-Cinnamic acid	OhGene014506	0.95027273227971	0.0036477189098630875
Laricitrin	OhGene014506	0.9909491875778178	0.00012250509962171953
Hesperetin	OhGene014506	-0.9877059382673158	0.0002257868442807709
Astragalus polyphenols	OhGene014506	0.9912407200807848	0.00011475144924584402
Polygalaxanthone III	OhGene014506	0.9626979145412555	0.00206121645839703
Salicylic acid O-glucoside	OhGene014506	0.9240191490488792	0.00844031243244545
Scutellarein	OhGene014506	0.9897128074289714	0.00015819516856713207
LPC 16:0	OhGene014506	0.9939332259248739	5.509697544001751e-05
Naringenin	OhGene014506	-0.9348855419840635	0.006221799808325858
Adenosine5-phosphosulfate	OhGene014506	-0.9677205595639088	0.0015461264327066263
Abscisic acid glucose ester	OhGene014506	-0.9520381758772273	0.0033953406907025643
Narirutin	OhGene014506	0.9932111578405804	6.897612343691212e-05
Tricin 5-O-hexoside	OhGene014506	0.9433235023351155	0.004727309238997986
Eriocitrin	OhGene014506	0.9926870173648109	8.00240244202183e-05
Eleutheroside B	OhGene014506	-0.9622357372208721	0.0021122807606410213
Sesamoside	OhGene014506	0.9701659048876259	0.0013218325820433632
LPC 18:0	OhGene014506	0.9809672346454195	0.0005399219625099876
Tricin O-malonylhexoside	OhGene014506	-0.9413828510316191	0.005053251842612063
p-Coumaric Acid	OhGene014506	0.9501198412084071	0.003669993689860244
Sibiricose A5	OhGene014506	-0.9684370430751071	0.0014786085463472187
Lathyrol	OhGene014506	0.9927163346241061	7.938446625067144e-05
Isoschaftoside	OhGene014506	-0.9409059853400807	0.005134972672747943
Tubuloside A	OhGene014506	0.9240606790035496	0.008431208013360031
3-Dehydroshikimic acid	OhGene014506	0.981097183474087	0.000532597565056754
Vicenin III	OhGene014506	0.9912722117302717	0.00011392901559282559
Methyl hesperidin	OhGene014506	-0.9857323057570212	0.0003038984319533851
(-)-secoisolariciresinol	OhGene014506	-0.9756584442877495	0.0008815556779095464
N-Acetylneuraminic acid	OhGene014506	0.9817628858596497	0.0004958557360902714
Parishin B	OhGene014506	-0.9627316460090554	0.0020575137424390525
Stevioside	OhGene014506	-0.9669746171521562	0.0016180038735875539
Deoxyarbutin	OhGene014506	0.9784252923000438	0.0006931808503528805
Sec-O-Glucosylhamaudol	OhGene014506	0.9291037470921446	0.007361245852449085
4',7-Di-O-methylnaringenin	OhGene014506	0.9856260157145722	0.0003084322216739965
4-Hydroxy-2-Oxoglutaric Acid	OhGene014506	0.9420815785156644	0.004934670387327497
Miyabenol C	OhGene014506	0.9645648589845132	0.0018612267746142969
LPS 18:2	OhGene014506	0.9346775209947221	0.00626117302833966
Casticin	OhGene014506	0.9852792671773614	0.00032345497103715274
LPE 15:0	OhGene014506	0.9586321432725494	0.0025315529576149533
Rhein	OhGene014506	0.9818902651647714	0.0004889740867859985
Lonicerin	OhGene014506	0.9831983006511297	0.0004210741160056318
Limocitrin O-hexoside	OhGene014506	0.9821814792937432	0.00047342083292637816
Icariin	OhGene014506	-0.9794062332433464	0.0006317879023494487
Vitexin rhamnoside	OhGene014506	0.9372857210656456	0.005776291010759143
3-O-p-coumaroyl shikimic acid O-hexoside	OhGene014506	-0.8952140003208879	0.015894877915441558
Astringin	OhGene014506	-0.9124494587247687	0.011162104208588998
Isomucronulatol 7-O-glucoside	OhGene014506	-0.9816972999037109	0.0004994176461690471
Umbelliferone	OhGene014506	0.9390236736530064	0.005463810145383053
Isorhamnetin-3-glucoside	OhGene014506	-0.9117250837284457	0.011344751849903315
Chrysophanic Acid	OhGene014506	0.9653395428981959	0.0017812013067148484
Astragaloside IV	OhGene014506	0.9150109014705564	0.010527775932806644
Tetradecanedioic acid	OhGene014506	-0.8423929521624447	0.035302494213614956
LysoPC 15:0	OhGene014506	0.9466645685965953	0.004191141560511284
L-(-)-Malic acid	OhGene014506	0.8150097875923477	0.04816675797388146
LPC 17:0	OhGene014506	0.9486179917180222	0.003892339065778367
Puerarin	OhGene014506	0.9531210024031873	0.0032449490336402477
MGDG (18:1/18:2)	OhGene014506	0.888914966769679	0.01782443866581542
Malonic acid	OhGene014506	0.7234164659113691	0.1041685709830003
Gingerglycolipid B	OhGene046569	0.949394409456493	0.003776590110307387
Pectolinarigenin	OhGene046569	-0.9576320743931765	0.0026545355960165416
Pinocembrin	OhGene046569	-0.9599146553041514	0.0023780470244736157
Eugenol	OhGene046569	0.9461660453302227	0.0042691340643896784
L-Glutathione oxidized	OhGene046569	0.9678409622393406	0.0015346760664611864
Triethyl citrate	OhGene046569	0.9571263699602696	0.0027178181872451832
2-Isopropylmalic acid	OhGene046569	-0.953526110898861	0.0031895458796688597
Eupafolin	OhGene046569	-0.9540971811100606	0.003112242974718495
Cucurbitacin B	OhGene046569	-0.9566406638692152	0.0027792895741973168
LPE 16:0	OhGene046569	0.9450718034502391	0.00444279804730613
LPC 18:2	OhGene046569	0.9233845570768636	0.008580025647641796
Ascorbic acid	OhGene046569	0.9729328146809122	0.0010890336315370907
Hesperetin 5-O-glucoside	OhGene046569	0.9720394162143275	0.0011617616566992886
Tenuifoliside B	OhGene046569	0.949894371322003	0.003702964092887884
LPE 17:0	OhGene046569	0.9644332262386939	0.0018749971911563592
Acacetin	OhGene046569	-0.9589911498909398	0.002488105860533755
Pinoresinol Diglucoside	OhGene046569	-0.9324205995935979	0.006696146310707453
Eupatilin	OhGene046569	-0.9598116232409587	0.002390204203077726
Isomangiferin	OhGene046569	0.929083572370762	0.007365385250480458
Diosmetin	OhGene046569	-0.9558832542991853	0.0028764989469838944
Diosmin	OhGene046569	0.9660104339714104	0.0017133019851725162
Catalpol	OhGene046569	0.9801465790272078	0.0005873247909130007
Ganoderic acid C6	OhGene046569	-0.9511206107609365	0.0035254008499073534
Corchorifatty acid F	OhGene046569	0.9347810378492392	0.0062415646835728205
Dodecanedioic acid	OhGene046569	0.9315587759378368	0.006866005496422578
Hydroxycitric acid	OhGene046569	0.9486188645586988	0.0038922079785359133
Forskolin	OhGene046569	0.9173113905930257	0.009973421386247999
p-Anisaldehyde	OhGene046569	0.9778644305228275	0.000729552122922107
Eleutheroside E	OhGene046569	-0.9622738646917695	0.0021080448540283783
Nystose	OhGene046569	-0.9487231144045727	0.0038765668498645265
Medicarpin	OhGene046569	0.9669386889955311	0.001621506590287841
MGMG (18:2)	OhGene046569	0.9551557249048368	0.0029714223926110327
Tetrahydroxyxanthone	OhGene046569	0.931456004069863	0.0068863996458214055
Ixoside	OhGene046569	0.9600153697597326	0.0023661928564277664
Ophiopogonanone C	OhGene046569	0.9697597631058229	0.001357880967264858
Isoliquiritin	OhGene046569	0.9713253965125024	0.0012215607267695692
Oroxin B	OhGene046569	0.8840634201649065	0.019382767188676125
trans-Cinnamic acid	OhGene046569	0.8962885111857584	0.015576345200347372
Laricitrin	OhGene046569	0.9499552282872897	0.003694050719360423
Hesperetin	OhGene046569	-0.9559812993299066	0.002863822683194505
Astragalus polyphenols	OhGene046569	0.9228104912008306	0.00870737435505813
Polygalaxanthone III	OhGene046569	0.9912538555882527	0.00011440804476433827
Salicylic acid O-glucoside	OhGene046569	0.9006744748694406	0.014308388952696078
Scutellarein	OhGene046569	0.9490394268080495	0.003829298234883261
LPC 16:0	OhGene046569	0.9489186778167578	0.003847308929298212
Naringenin	OhGene046569	-0.9099016667115942	0.011810868436719623
Adenosine5-phosphosulfate	OhGene046569	-0.9444177952451354	0.004548214910973525
Abscisic acid glucose ester	OhGene046569	-0.9438585999537592	0.00463931037200324
Narirutin	OhGene046569	0.958193486666576	0.002585142446451508
Tricin 5-O-hexoside	OhGene046569	0.9828075202894704	0.00044083114964021426
Eriocitrin	OhGene046569	0.95101759965041	0.0035401521783884945
Eleutheroside B	OhGene046569	-0.910816496898929	0.01157587654748585
Sesamoside	OhGene046569	0.870946367071652	0.02390757644298809
LPC 18:0	OhGene046569	0.9463736605145044	0.004236567537699932
Tricin O-malonylhexoside	OhGene046569	-0.9481905604194667	0.003956793128559359
p-Coumaric Acid	OhGene046569	0.9651318288819313	0.0018024878600046085
Sibiricose A5	OhGene046569	-0.9500649582079762	0.0036780058751060443
Lathyrol	OhGene046569	0.932650331462435	0.0066512184757627985
Isoschaftoside	OhGene046569	-0.9013149185379123	0.014127583517976947
Tubuloside A	OhGene046569	0.957476758808668	0.0026738932460804972
3-Dehydroshikimic acid	OhGene046569	0.9520017164601662	0.003400462766029631
Vicenin III	OhGene046569	0.9573010093393786	0.0026958812240660966
Methyl hesperidin	OhGene046569	-0.9439326883994043	0.004627190130664224
(-)-secoisolariciresinol	OhGene046569	-0.9680605013853467	0.0015139061121717352
N-Acetylneuraminic acid	OhGene046569	0.9509745243139036	0.0035463296009780212
Parishin B	OhGene046569	-0.9415842066211941	0.005018938203861871
Stevioside	OhGene046569	-0.9387332877396277	0.005515429373933433
Deoxyarbutin	OhGene046569	0.9713776645817873	0.0012171328735638535
Sec-O-Glucosylhamaudol	OhGene046569	0.9743044056433614	0.0009819124215882506
4',7-Di-O-methylnaringenin	OhGene046569	0.9622787575684439	0.0021075015663645524
4-Hydroxy-2-Oxoglutaric Acid	OhGene046569	0.8168877579966591	0.04722525448962887
Miyabenol C	OhGene046569	0.9765384305477838	0.0008192107071141759
LPS 18:2	OhGene046569	0.790812159850991	0.06106234556616446
Casticin	OhGene046569	0.9744559608972748	0.0009704131841561251
LPE 15:0	OhGene046569	0.9261015544307263	0.007989691410173465
Rhein	OhGene046569	0.9470323842203658	0.004134050349623267
Lonicerin	OhGene046569	0.9220952079942396	0.00886732673422435
Limocitrin O-hexoside	OhGene046569	0.9382363530184512	0.0056043157555624385
Icariin	OhGene046569	-0.9415510225859174	0.005024585318321357
Vitexin rhamnoside	OhGene046569	0.7965406808788926	0.05788237189329238
3-O-p-coumaroyl shikimic acid O-hexoside	OhGene046569	-0.898814839810765	0.014839666037901291
Astringin	OhGene046569	-0.8838774464395723	0.019443746932736296
Isomucronulatol 7-O-glucoside	OhGene046569	-0.9249255909901227	0.008242684383167848
Umbelliferone	OhGene046569	0.855352544776567	0.029871108324121348
Isorhamnetin-3-glucoside	OhGene046569	-0.9595323455052367	0.0024233110464920962
Chrysophanic Acid	OhGene046569	0.9162088116613585	0.010237297438087647
Astragaloside IV	OhGene046569	0.9420365377521411	0.004942272687014496
Tetradecanedioic acid	OhGene046569	-0.8504999268912555	0.03185472415078064
LysoPC 15:0	OhGene046569	0.9578300430036953	0.0026299623811594404
L-(-)-Malic acid	OhGene046569	0.907118442665095	0.012539831699183518
LPC 17:0	OhGene046569	0.9525573693630537	0.0033228127901619464
Puerarin	OhGene046569	0.9291901483431446	0.007343531096977234
MGDG (18:1/18:2)	OhGene046569	0.7274256032125019	0.10131949971133626
Malonic acid	OhGene046569	0.8882375250201454	0.018038272019666637
Gingerglycolipid B	OhGene043807	-0.9972712825215044	1.1158689738692944e-05
Pectolinarigenin	OhGene043807	0.997598801294842	8.6417104704923e-06
Pinocembrin	OhGene043807	0.9992309675420161	8.868889750517887e-07
Eugenol	OhGene043807	-0.9965267340649937	1.807441437868186e-05
L-Glutathione oxidized	OhGene043807	-0.9941631975014157	5.1002970248730545e-05
Triethyl citrate	OhGene043807	-0.9951288819148527	3.553389666227021e-05
2-Isopropylmalic acid	OhGene043807	0.9945708561938884	4.413339005887604e-05
Eupafolin	OhGene043807	0.9913611754506222	0.00011162157972287144
Cucurbitacin B	OhGene043807	0.995084992006362	3.6176588696193675e-05
LPE 16:0	OhGene043807	-0.9955984638651193	2.9017643895057976e-05
LPC 18:2	OhGene043807	-0.9878244098714204	0.00022146500732000786
Ascorbic acid	OhGene043807	-0.9943801637818249	4.7285094273868435e-05
Hesperetin 5-O-glucoside	OhGene043807	-0.9940381227550439	5.3210016002263324e-05
Tenuifoliside B	OhGene043807	-0.9971741768864292	1.1966631914661799e-05
LPE 17:0	OhGene043807	-0.9903329670037222	0.00013972559092939116
Acacetin	OhGene043807	0.998948889559823	1.6566690853404934e-06
Pinoresinol Diglucoside	OhGene043807	0.9886895612789068	0.0001911655863674031
Eupatilin	OhGene043807	0.9990202739620813	1.4393244626233753e-06
Isomangiferin	OhGene043807	-0.9840603590326602	0.00037908332179292987
Diosmetin	OhGene043807	0.9947355903112252	4.149806510717517e-05
Diosmin	OhGene043807	-0.9918250884516745	9.997060692155611e-05
Catalpol	OhGene043807	-0.9953119067679885	3.2915809260162516e-05
Ganoderic acid C6	OhGene043807	0.987611411697493	0.00022926499776595346
Corchorifatty acid F	OhGene043807	-0.9892068799415513	0.00017410850784206326
Dodecanedioic acid	OhGene043807	-0.9797716095695526	0.0006096430640293239
Hydroxycitric acid	OhGene043807	-0.9967871650731263	1.5466880464746075e-05
Forskolin	OhGene043807	-0.9725833860815375	0.0011172019451861019
p-Anisaldehyde	OhGene043807	-0.9920460607770464	9.464612016797549e-05
Eleutheroside E	OhGene043807	0.9953673146073622	3.2142948097407425e-05
Nystose	OhGene043807	0.9928328084185245	7.686886832360454e-05
Medicarpin	OhGene043807	-0.9997606635929409	8.591601879197807e-08
MGMG (18:2)	OhGene043807	-0.9981138867459881	5.3327799589085906e-06
Tetrahydroxyxanthone	OhGene043807	-0.9907253187291598	0.00012863066630447266
Ixoside	OhGene043807	-0.9987920249327296	2.187924303838559e-06
Ophiopogonanone C	OhGene043807	-0.9751584009878376	0.0009179926242271758
Isoliquiritin	OhGene043807	-0.9926796507548449	8.018512995113508e-05
Oroxin B	OhGene043807	-0.9702256966019643	0.0013165661181654173
trans-Cinnamic acid	OhGene043807	-0.9735213313879904	0.0010423974765652474
Laricitrin	OhGene043807	-0.99466047656633	4.268964947860886e-05
Hesperetin	OhGene043807	0.9982395060443142	4.646280268249362e-06
Astragalus polyphenols	OhGene043807	-0.9832496040673129	0.0004185137682854365
Polygalaxanthone III	OhGene043807	-0.9849657337831211	0.0003373446497327575
Salicylic acid O-glucoside	OhGene043807	-0.9662292503296708	0.0016914381456985224
Scutellarein	OhGene043807	-0.9947037371567389	4.200131901145548e-05
LPC 16:0	OhGene043807	-0.9895588796987757	0.0001629563599468084
Naringenin	OhGene043807	0.9475806189907285	0.004049668493165079
Adenosine5-phosphosulfate	OhGene043807	0.9691163127573558	0.0014159747430961302
Abscisic acid glucose ester	OhGene043807	0.9731894459170578	0.0010685729243263417
Narirutin	OhGene043807	-0.9969594917743378	1.385298112707352e-05
Tricin 5-O-hexoside	OhGene043807	-0.9822572903760399	0.0004694128814839858
Eriocitrin	OhGene043807	-0.9940013197083911	5.3868319109984835e-05
Eleutheroside B	OhGene043807	0.9644338785024418	0.001874928832686327
Sesamoside	OhGene043807	-0.9616055763640132	0.0021828984297433754
LPC 18:0	OhGene043807	-0.9948916511677872	3.907618992414687e-05
Tricin O-malonylhexoside	OhGene043807	0.9741026521496409	0.0009973246173832443
p-Coumaric Acid	OhGene043807	-0.9835228570323143	0.0004050076193823841
Sibiricose A5	OhGene043807	0.9830332624111431	0.00042936316767443254
Lathyrol	OhGene043807	-0.962522881218846	0.0020804826963323852
Isoschaftoside	OhGene043807	0.950602718445722	0.003599870195860642
Tubuloside A	OhGene043807	-0.9753988001759649	0.0009003839919917646
3-Dehydroshikimic acid	OhGene043807	-0.9592877900508804	0.002452486139321447
Vicenin III	OhGene043807	-0.9915745584931921	0.00010618304398404253
Methyl hesperidin	OhGene043807	0.9944558451247577	4.602127276586453e-05
(-)-secoisolariciresinol	OhGene043807	0.9980800770212254	5.5256178485197865e-06
N-Acetylneuraminic acid	OhGene043807	-0.994704815060541	4.1984239512922906e-05
Parishin B	OhGene043807	0.9782840296214967	0.0007022546089787348
Stevioside	OhGene043807	0.9701269410372063	0.0013252701239836048
Deoxyarbutin	OhGene043807	-0.9814107903655105	0.0005151262405569503
Sec-O-Glucosylhamaudol	OhGene043807	-0.9785743924418251	0.0006836672049414941
4',7-Di-O-methylnaringenin	OhGene043807	-0.9989004756125209	1.8127661808553643e-06
4-Hydroxy-2-Oxoglutaric Acid	OhGene043807	-0.9327022494648284	0.006641085514348305
Miyabenol C	OhGene043807	-0.9907149304811058	0.0001289185293539535
LPS 18:2	OhGene043807	-0.9122244492846824	0.011218685513782864
Casticin	OhGene043807	-0.9983385092421869	4.138533992013739e-06
LPE 15:0	OhGene043807	-0.9165414126811422	0.010157345152968749
Rhein	OhGene043807	-0.9904510902917569	0.00013633717212574106
Lonicerin	OhGene043807	-0.9793325887687001	0.0006362988719890824
Limocitrin O-hexoside	OhGene043807	-0.988688248782112	0.00019120987181211078
Icariin	OhGene043807	0.9929728211184521	7.389835913581548e-05
Vitexin rhamnoside	OhGene043807	-0.8820529729908837	0.020046841667709352
3-O-p-coumaroyl shikimic acid O-hexoside	OhGene043807	0.9167494887764769	0.010107481449771919
Astringin	OhGene043807	0.9195772407986993	0.009441650323173146
Isomucronulatol 7-O-glucoside	OhGene043807	0.9767026647211267	0.000807826247871872
Umbelliferone	OhGene043807	-0.9403597092601416	0.005229377227410891
Isorhamnetin-3-glucoside	OhGene043807	0.9551853174194236	0.0029675317489185125
Chrysophanic Acid	OhGene043807	-0.9773202840182432	0.0007657213982419647
Astragaloside IV	OhGene043807	-0.9620415458962781	0.002133920246978231
Tetradecanedioic acid	OhGene043807	0.8541998639858448	0.03033683319960527
LysoPC 15:0	OhGene043807	-0.9726270126234138	0.0011136656348937864
L-(-)-Malic acid	OhGene043807	-0.9024843549201287	0.013800298740655045
LPC 17:0	OhGene043807	-0.9748797682422707	0.0009386133051133241
Puerarin	OhGene043807	-0.956567499046454	0.0027886080615924947
MGDG (18:1/18:2)	OhGene043807	-0.8069383988084973	0.052311201309082345
Malonic acid	OhGene043807	-0.7490404012770506	0.08656827215354473
Gingerglycolipid B	OhGene031643	0.9046537187281688	0.013202977637794405
Pectolinarigenin	OhGene031643	-0.9165137065192507	0.010163993685619715
Pinocembrin	OhGene031643	-0.9190145097311244	0.009572396723075928
Eugenol	OhGene031643	0.8994404347934718	0.014659898699104385
L-Glutathione oxidized	OhGene031643	0.9286564863059077	0.0074532798530866536
Triethyl citrate	OhGene031643	0.9203870605113196	0.00925502803304427
2-Isopropylmalic acid	OhGene031643	-0.9121778205060997	0.011230428208540985
Eupafolin	OhGene031643	-0.9140466041356972	0.010764468137059398
Cucurbitacin B	OhGene031643	-0.9159836776532257	0.01029158884172639
LPE 16:0	OhGene031643	0.8978397178115178	0.015121975588725023
LPC 18:2	OhGene031643	0.867993197558663	0.024988532038410227
Ascorbic acid	OhGene031643	0.9364814710089265	0.005923769247293631
Hesperetin 5-O-glucoside	OhGene031643	0.942604104046347	0.004846893977805293
Tenuifoliside B	OhGene031643	0.9061370857535631	0.012801892292373726
LPE 17:0	OhGene031643	0.9347012822458027	0.00625666947326969
Acacetin	OhGene031643	-0.9181957765325968	0.009764182357117507
Pinoresinol Diglucoside	OhGene031643	-0.8840563587020336	0.01938508092760183
Eupatilin	OhGene031643	-0.9193134130125025	0.009502840014424432
Isomangiferin	OhGene031643	0.8863202662971181	0.018650076530202477
Diosmetin	OhGene031643	-0.9158058202239912	0.010334577908893257
Diosmin	OhGene031643	0.9350806406520624	0.006184982753580431
Catalpol	OhGene031643	0.9487737679631892	0.003868978207611277
Ganoderic acid C6	OhGene031643	-0.9084522371422619	0.012187858751844827
Corchorifatty acid F	OhGene031643	0.891071398592401	0.017151917403636224
Dodecanedioic acid	OhGene031643	0.8930892202714336	0.016533881680320432
Hydroxycitric acid	OhGene031643	0.9048690254031011	0.013144390477410657
Forskolin	OhGene031643	0.8612778121140096	0.02753099394837644
p-Anisaldehyde	OhGene031643	0.9506529273447633	0.003592617012621941
Eleutheroside E	OhGene031643	-0.9251726761019127	0.008189208705391571
Nystose	OhGene031643	-0.9034836364334766	0.01352356798046308
Medicarpin	OhGene031643	0.9281843844049522	0.007551030069468979
MGMG (18:2)	OhGene031643	0.9130021981319882	0.011023699750659732
Tetrahydroxyxanthone	OhGene031643	0.8813726160497563	0.02027399500058062
Ixoside	OhGene031643	0.919250160614933	0.009517538701080108
Ophiopogonanone C	OhGene031643	0.9520963098519765	0.0033871814741495603
Isoliquiritin	OhGene031643	0.9428424368384589	0.0048071140311889094
Oroxin B	OhGene031643	0.8197726823170477	0.04579576746172428
trans-Cinnamic acid	OhGene031643	0.8350112188400651	0.03858634248119225
Laricitrin	OhGene031643	0.908356604131826	0.012212933929130058
Hesperetin	OhGene031643	-0.9139495962829731	0.010788420463165272
Astragalus polyphenols	OhGene031643	0.8757926122016043	0.022183109579105537
Polygalaxanthone III	OhGene031643	0.9713410190976947	0.00122023643616895
Salicylic acid O-glucoside	OhGene031643	0.8401306455532611	0.03629432843080317
Scutellarein	OhGene031643	0.9067269555414135	0.012644059981216484
LPC 16:0	OhGene031643	0.9122663319965673	0.011208143110802113
Naringenin	OhGene031643	-0.8743433700531784	0.022692349725411502
Adenosine5-phosphosulfate	OhGene031643	-0.9131277319517115	0.010992383010369875
Abscisic acid glucose ester	OhGene031643	-0.9064807761776936	0.01270981550796543
Narirutin	OhGene031643	0.9195209393643361	0.009454692224232819
Tricin 5-O-hexoside	OhGene031643	0.9566005532267184	0.002784396281374001
Eriocitrin	OhGene031643	0.9107232569928314	0.011599722405991567
Eleutheroside B	OhGene031643	-0.8644553940142168	0.02631337451023644
Sesamoside	OhGene031643	0.810011085175412	0.05071478186156496
LPC 18:0	OhGene031643	0.900110581973852	0.01446850064643178
Tricin O-malonylhexoside	OhGene031643	-0.9109233038314231	0.011548590149423579
p-Coumaric Acid	OhGene031643	0.9304062198525063	0.0070964097757288585
Sibiricose A5	OhGene031643	-0.9134743586700658	0.01090613473125711
Lathyrol	OhGene031643	0.9065173158852318	0.012700045184098865
Isoschaftoside	OhGene031643	-0.8587634039596379	0.028512986096882274
Tubuloside A	OhGene031643	0.9194717896493476	0.009466084619624195
3-Dehydroshikimic acid	OhGene031643	0.9365672609609161	0.005907951024252887
Vicenin III	OhGene031643	0.9213868885348234	0.009027116589923934
Methyl hesperidin	OhGene031643	-0.8991029554815568	0.014756743656807327
(-)-secoisolariciresinol	OhGene031643	-0.9302783345317857	0.0071222035887206015
N-Acetylneuraminic acid	OhGene031643	0.9089735286980172	0.01205161330759958
Parishin B	OhGene031643	-0.9037258540370878	0.013456898144773728
Stevioside	OhGene031643	-0.9071030994330792	0.012543908780639264
Deoxyarbutin	OhGene031643	0.9473401133505535	0.004086580883844303
Sec-O-Glucosylhamaudol	OhGene031643	0.9430446018484924	0.004773496764960852
4',7-Di-O-methylnaringenin	OhGene031643	0.922479301052433	0.008781259426086896
4-Hydroxy-2-Oxoglutaric Acid	OhGene031643	0.7440525436713874	0.08988020679461362
Miyabenol C	OhGene031643	0.9458393289969893	0.004320630557174634
LPS 18:2	OhGene031643	0.7179337367341898	0.10812127517171807
Casticin	OhGene031643	0.9413164372613729	0.005064594734820837
LPE 15:0	OhGene031643	0.9227491944498779	0.008721026124820418
Rhein	OhGene031643	0.9040813012828477	0.01335935010276514
Lonicerin	OhGene031643	0.8769878599055748	0.02176727088749004
Limocitrin O-hexoside	OhGene031643	0.8932061378905454	0.016498405269723584
Icariin	OhGene031643	-0.8945816213507259	0.016083792793124236
Vitexin rhamnoside	OhGene031643	0.7520544674266882	0.08459400852797953
3-O-p-coumaroyl shikimic acid O-hexoside	OhGene031643	-0.8718701839542632	0.02357410504401416
Astringin	OhGene031643	-0.8456588935090051	0.03389347230945136
Isomucronulatol 7-O-glucoside	OhGene031643	-0.8821573005421377	0.020012117724750738
Umbelliferone	OhGene031643	0.7981353217231288	0.057011095457835344
Isorhamnetin-3-glucoside	OhGene031643	-0.9347585696621035	0.006245818093859885
Chrysophanic Acid	OhGene031643	0.8662917467080544	0.025621634307481052
Astragaloside IV	OhGene031643	0.9044117905922271	0.01326895887644246
Tetradecanedioic acid	OhGene031643	-0.8344592881843529	0.038837374643437714
LysoPC 15:0	OhGene031643	0.9265702426009782	0.007889929878352752
L-(-)-Malic acid	OhGene031643	0.8727837648680928	0.023246523824656973
LPC 17:0	OhGene031643	0.9188713668938082	0.009605794210342982
Puerarin	OhGene031643	0.8983562508202253	0.014972113875947607
MGDG (18:1/18:2)	OhGene031643	0.6907704063011787	0.12864969073612106
Malonic acid	OhGene031643	0.9377533597032992	0.00569137454956422
Gingerglycolipid B	OhGene021495	-0.991513439955016	0.0001077269438489552
Pectolinarigenin	OhGene021495	0.9914286683716724	0.00010988673070289275
Pinocembrin	OhGene021495	0.9941792816957447	5.0722537181701736e-05
Eugenol	OhGene021495	-0.991093634680565	0.00011863177346838847
L-Glutathione oxidized	OhGene021495	-0.9869118920885178	0.00025582686597777274
Triethyl citrate	OhGene021495	-0.9856995337288152	0.00030529275683358384
2-Isopropylmalic acid	OhGene021495	0.9895078875490378	0.00016454912644925853
Eupafolin	OhGene021495	0.9919407087571617	9.716652875638793e-05
Cucurbitacin B	OhGene021495	0.9974915379116063	9.43068097245523e-06
LPE 16:0	OhGene021495	-0.9874460139412234	0.00023541457873796476
LPC 18:2	OhGene021495	-0.9893868239240654	0.00016836152817082114
Ascorbic acid	OhGene021495	-0.9836952594177613	0.0003965995848436908
Hesperetin 5-O-glucoside	OhGene021495	-0.9841054202787582	0.00037694871202275407
Tenuifoliside B	OhGene021495	-0.9922961258586638	8.879590395818088e-05
LPE 17:0	OhGene021495	-0.9777231977535137	0.0007388563800154542
Acacetin	OhGene021495	0.9896753335114818	0.00015934780893920943
Pinoresinol Diglucoside	OhGene021495	0.9833712654661231	0.00041247317259386244
Eupatilin	OhGene021495	0.989110613086248	0.00017722249610622746
Isomangiferin	OhGene021495	-0.9781030029041777	0.0007139681532597731
Diosmetin	OhGene021495	0.9793715021938738	0.0006339133095062849
Diosmin	OhGene021495	-0.9839035539831801	0.0003865581025955557
Catalpol	OhGene021495	-0.9925887757512721	8.21858319384806e-05
Ganoderic acid C6	OhGene021495	0.9968398203239298	1.4964323438157514e-05
Corchorifatty acid F	OhGene021495	-0.9827333414506458	0.0004446323270052776
Dodecanedioic acid	OhGene021495	-0.9780467495878746	0.0007176276736158163
[truncated: 45,001 more rows]
