# Supplementary material for: Integrative Analysis of Transcriptome and Metabolome Reveals the Pivotal Role of the NAM Family Genes in Oncidium hybridum Lodd. Pseudobulb Growth
Source: Int J Mol Sci. 2024 Sep 26;25(19):10355. doi: 10.3390/ijms251910355 (PMC11476975; doi:10.3390/ijms251910355)
Supplement: Supplementary file 1 [file ijms-25-10355-s001.zip › Supplementary file/S8-Correlation analysis/Senescence.vs.Early_SenescencevsEarly/Senescence.vs.Early_pos_SenescencevsEarly_corr.xls]

metabolite	Gene	corr	pvalue
Pectolinarin	OhGene014656	-0.9978433088517413	6.971959336678961e-06
1,2,3,7-Tetramethoxyxanthone	OhGene014656	-0.9936775981336274	5.98327860967091e-05
Isopimpinellin	OhGene014656	-0.9962763002378048	2.0773093579869666e-05
Ne-(1-Carboxymethyl)-L-lysine	OhGene014656	-0.994740005655715	4.142854519958567e-05
11(Z),14(Z),17(Z)-Eicosatrienoic acid	OhGene014656	-0.9954960254194742	3.0382997198486723e-05
N-Lauroylsarcosine	OhGene014656	0.9838878629792611	0.0003873100759485134
DL-m-Tyrosine	OhGene014656	0.9944277658669572	4.648818149133041e-05
Vitamin C	OhGene014656	-0.9945553132751077	4.438621748144577e-05
Thymidine 5'-diphosphate	OhGene014656	-0.9910270675026684	0.00012040905522322177
5-O-Methylvisammioside	OhGene014656	0.9995753692768193	2.704285937549303e-07
Flavokawain A	OhGene014656	-0.9975230132973301	9.195595957517603e-06
Isofraxidin	OhGene014656	0.9848556530091437	0.0003422901812447535
Citral	OhGene014656	0.9901135915604498	0.00014612845367168215
Tianshic acid	OhGene014656	-0.9920994915170316	9.338048432948683e-05
Valerophenone	OhGene014656	0.9956751910648676	2.801551293478426e-05
9-Oxo-10(E),12(E)-octadecadienoic acid	OhGene014656	-0.9968635995553986	1.4740085225605147e-05
Herbacetin	OhGene014656	-0.9907966665676204	0.00012666225203539704
Ferulic acid O-hexoside	OhGene014656	0.9989811602405301	1.5565228878276322e-06
Adenosine	OhGene014656	-0.9887616825361858	0.00018873997061785545
Iristectorigenin B	OhGene014656	0.9997321991687704	1.0756632483657684e-07
Ethyl oleate	OhGene014656	0.9992211322145271	9.097162966309872e-07
Linarin	OhGene014656	-0.9890133812671865	0.00018039561251704235
Cocamidopropyl betaine	OhGene014656	0.9994652290307771	4.2889351738737905e-07
Gossypol	OhGene014656	-0.9936028424608119	6.125453943502697e-05
Methyl oleate	OhGene014656	0.9824909599954665	0.00045716588042288357
PC (16:2e/2:0)	OhGene014656	-0.9850743543164237	0.0003324998190021229
Pheophorbide A	OhGene014656	-0.9924275654113492	8.579554001449195e-05
Mangiferin	OhGene014656	-0.9936221601573129	6.088554639966099e-05
Isosakuranetin	OhGene014656	-0.9981385006229782	5.194544680837997e-06
Isopropyl myristate	OhGene014656	-0.9845444509352321	0.0003564650309505285
Engeletin	OhGene014656	-0.9717176411157352	0.0011885263222692227
Olivetol	OhGene014656	0.9960882678672289	2.29225444432028e-05
Palmitoylethanolamide	OhGene014656	-0.9918085679600448	0.00010037451755962938
Vicenin II	OhGene014656	-0.9862280152635946	0.0002831952959743688
Emodin-3-methyl ether/Physcion	OhGene014656	-0.9966143855161022	1.717417454129636e-05
Artemisinin	OhGene014656	0.9917841982015567	0.00010097181794432084
Combretastatin A4	OhGene014656	-0.9956249826293508	2.8669294874305714e-05
Prunin	OhGene014656	0.9920309510959014	9.50055704782591e-05
Myricetin	OhGene014656	0.9874865821513001	0.00023389872869901846
Stigmasterol	OhGene014656	-0.9817029802920072	0.0004991086486531992
Asarylaldehyde	OhGene014656	0.9906495041020515	0.00013073889508641962
Vaccarin	OhGene014656	-0.9826263971776071	0.00045014107038205466
N-Lauryldiethanolamine	OhGene014656	0.9892695681167265	0.00017209549000489577
Glutaric Acid	OhGene014656	0.9980520607048451	5.688005550241522e-06
1-Monopalmitin	OhGene014656	0.9918873994666997	9.845446860777456e-05
Curcumol	OhGene014656	0.9877730254721989	0.00022333439949681394
Methyl heptadecanoate	OhGene014656	0.9978015655386552	7.244358478967299e-06
Syringetin	OhGene014656	-0.9927326561689536	7.90295197488932e-05
4-Ethylphenol	OhGene014656	0.9894153810717259	0.00016745831735123594
Trifolirhizin	OhGene014656	-0.9884521841605874	0.00019925811353006074
Methyl syringate	OhGene014656	-0.9922479105560293	8.990940563688248e-05
Prohydrojasmon	OhGene014656	0.9883986935083433	0.00020110475673805608
Guanosine	OhGene014656	0.9977920658783637	7.307077818520268e-06
Nicotianamine	OhGene014656	-0.9753428607772245	0.0009044663158511695
Lawsone	OhGene014656	0.9672641922796071	0.001589909272989276
Adenine	OhGene014656	-0.9831254792046922	0.00042472167283169967
Coumarin	OhGene014656	0.9778841409180224	0.0007282582769599237
Isorhychophylline	OhGene014656	0.9994708102978392	4.1998851370676736e-07
4-D-Hydroxysphinganine	OhGene014656	0.9993765967744208	5.828262354030202e-07
Pipecolic acid	OhGene014656	0.9905524563246272	0.00013346249688299248
Diacerein	OhGene014656	-0.9924667699814224	8.491057804540058e-05
Norisoboldine	OhGene014656	-0.9985133547960732	3.3135281158768266e-06
Skimmin	OhGene014656	0.9907398121987663	0.00012822958162742924
O-Phospho-L-Tyrosine	OhGene014656	-0.9782717955005914	0.0007030432019225494
13-HPODE	OhGene014656	-0.9958797040647298	2.5430283091779364e-05
5-O-p-Coumaroyl shikimic acid	OhGene014656	0.9765586163164321	0.0008178072012776777
L-Histidine	OhGene014656	0.9923381213963164	8.783168267552643e-05
Schisandrin A	OhGene014656	-0.9741262588345307	0.0009955151286006876
Lithospermoside	OhGene014656	0.9761048913815675	0.0008496425544814517
Przewaquinone A	OhGene014656	0.9820565317773862	0.0004800634660303416
Quinone	OhGene014656	0.9531261336736482	0.003244244339867951
delta-Tridecalactone	OhGene014656	0.9804956573740932	0.0005669191569262487
4-Methyl-6,7-dihydroxycoumarin	OhGene014656	0.9780725945442177	0.0007159451949548562
Sodium Houttuyfonate	OhGene014656	-0.9578948677773229	0.0026219403624660677
Yamogenin	OhGene014656	0.9938802844484168	5.606178316445821e-05
Corylin	OhGene014656	-0.969019541605556	0.0014248158549657935
Neodiosmin	OhGene014656	-0.9801353929884887	0.0005879846046788895
Glucose 1-phosphate	OhGene014656	0.9637772261385325	0.0019443702614914589
Tenuifolin	OhGene014656	0.945200345298449	0.004422221492521613
4-Hydroxybenzoic acid	OhGene014656	0.9741406522781946	0.0009944126481577498
Dehydrodiisoeugenol	OhGene014656	0.9144329343910871	0.01066933491133553
N-Feruloylspermidine	OhGene014656	-0.9953983199191274	3.171446800480355e-05
4'-Hydroxychalcone	OhGene014656	0.98701225757858	0.00025192678417497845
Xanthurenic acid	OhGene014656	0.9449822219302708	0.0044571656615258245
D-Raffinose	OhGene014656	0.9632502537617709	0.002000999701002002
Desthiobiotin	OhGene014656	0.9881266507847186	0.00021062770123971683
Arabidopyl ketoadipic acid	OhGene014656	0.9945424171940511	4.459653750047083e-05
Sinapaldehyde glucoside	OhGene014656	0.9398201913013998	0.005323440182815889
Glu-Gln	OhGene014656	-0.9882023800878468	0.00020795473439233847
Schizandrol A	OhGene014656	-0.9960223078990932	2.3701584083699455e-05
14,15-Dehydrocrepenynic acid	OhGene014656	-0.999515234023975	3.524401177372765e-07
Shikimic Acid	OhGene014656	-0.9825188313974192	0.00045571583743549604
Polygalic acid	OhGene014656	0.9867615101276783	0.0002617263480746933
Nicotinamide N-oxide	OhGene014656	0.9498467756220697	0.003709942519210374
��-Nicotinamide mononucleotide	OhGene014656	0.9747006715060791	0.000951987539584355
Glycyl-L-leucine	OhGene014656	0.9805953498581228	0.0005611573528725835
2-Phenylphenol	OhGene014656	0.9800592609337557	0.0005924850630706242
Cinnamic acid	OhGene014656	0.954975232072197	0.0029952068164325824
trans-Zeatin-riboside	OhGene014656	0.9449942992866333	0.004455227296784622
Coumalic acid	OhGene014656	-0.9922825382703426	8.910900033976636e-05
Osthole	OhGene014656	-0.9512476983216589	0.00350724346195542
5-Methyluridine	OhGene014656	-0.9760362933015982	0.0008545081681076868
Mesalamine	OhGene014656	0.9804174794290454	0.0005714579632340558
LPE 18:2	OhGene014656	-0.9848583567444414	0.0003421682832850044
7-Methoxycoumarin	OhGene014656	0.9626169238265385	0.0020701202567781404
Gamma-Glu-Leu	OhGene014656	-0.9699662224951369	0.001339496035825208
Trehalose 6-phosphate	OhGene014656	-0.9423019172492458	0.004897562687469285
N-Caffeoyl putrescine	OhGene014656	-0.995024045734723	3.707857866071565e-05
Methyl gallate	OhGene014656	-0.9454273364531249	0.004385999922219382
Gentiopicrin	OhGene014656	0.9826874914066277	0.0004469899525867761
Santacruzamate A	OhGene014656	-0.9721818154204841	0.0011500135195020567
4'-Hydroxypropiophenone	OhGene014656	0.9055651860427396	0.01295581940751237
Methyl Eugenol	OhGene014656	0.9371550611757468	0.005800126890155152
N-p-Coumaroyl putrescine	OhGene014656	-0.987179236792348	0.00024550426679231015
Fisetin	OhGene014656	-0.8917951990256108	0.016928972433880696
LPC 15:0	OhGene014656	-0.9622213513353504	0.0021138801020100517
1,2,3,6,7-Pentamethoxyxanthone	OhGene014656	-0.9880433655060578	0.00021358699577247043
Anacardic Acid	OhGene014656	-0.9473069537667338	0.004091683055629628
N-Acetyl-L-tyrosine	OhGene014656	-0.9117346950027257	0.011342319016157567
3-N-butyl-4,5-dihydrophthalide	OhGene014656	0.9754125314144452	0.0008993833186409596
tert-Butyl N-[1-(aminocarbonyl)-3-methylbutyl]carbamate	OhGene014656	-0.8860040425544086	0.01875192427366679
Salvianolic acid F	OhGene014656	-0.9758328957960252	0.0008690160027859999
N', N''-DiFeruloylspermidine	OhGene014656	-0.9555847785766616	0.0029152586233361696
Baohuoside II	OhGene014656	0.9889172167262921	0.00018356148911447093
Ligustilide	OhGene014656	0.9447952994534334	0.004487218653694486
Oxyresveratrol	OhGene014656	-0.911301216251763	0.011452293659565712
Swertiamarin	OhGene014656	0.9833106367673615	0.0004154779830649159
2-Hydroxyisocaproic Acid	OhGene014656	-0.917281433534413	0.009980546700754026
L-Cystathionine	OhGene014656	0.969479920993582	0.0013829984851444956
Phe-Phe	OhGene014656	-0.8981534282163276	0.015030873077026692
N-Methylthreonine	OhGene014656	0.9422125286512049	0.004912600262052301
Phellodensin F	OhGene014656	-0.9711267052396362	0.001238465366796685
Glucosamine	OhGene014656	0.9010303895424209	0.01420777282591601
Inositol	OhGene014656	0.927541835412794	0.0076850690163048655
di-C,C-pentosyl-apigenin	OhGene014656	-0.9043462382932036	0.013286864349052201
Dihydroartemisinic acid	OhGene014656	0.8692668475764183	0.02451954528800124
9-Hydroxy-(10E,12Z,15Z)-Octadecatrienoic Acid	OhGene014656	-0.9838039171083537	0.00039134542918566935
4-Methoxycinnamic acid	OhGene014656	0.8786339218298838	0.021200742921928847
Abscisic Acid	OhGene014656	0.9526138313587711	0.00331497185575736
16,16-Dimethyl prostaglandin A1	OhGene014656	0.8748226512903121	0.02252332793445195
Spermidine	OhGene014656	-0.9734188276641838	0.001050447504532197
Cinnamaldehyde	OhGene014656	0.7972452022835155	0.05749668700649554
3-Methoxycinnamic acid	OhGene014656	0.7950910673473344	0.05867968162938921
Ethyl Coumarin-3-carboxylate	OhGene014656	0.8968157556740982	0.015421181695801062
1,11-Undecanedicarboxylic acid	OhGene014656	-0.7882171695046851	0.06252851264565508
Ophiopogonanone E	OhGene014656	-0.8616196862435636	0.02739873684254377
7-Hydroxy-4-methyl-8-nitrocoumarin	OhGene014656	-0.7990000517947741	0.05654117140659545
Pectolinarin	novel.5171	0.9960128241135368	2.381466411742302e-05
1,2,3,7-Tetramethoxyxanthone	novel.5171	0.9886474115281392	0.00019259032953543718
Isopimpinellin	novel.5171	0.9943475631586298	4.783476557058192e-05
Ne-(1-Carboxymethyl)-L-lysine	novel.5171	0.9912538544078893	0.00011440807559979061
11(Z),14(Z),17(Z)-Eicosatrienoic acid	novel.5171	0.9966567364628677	1.6747432102628293e-05
N-Lauroylsarcosine	novel.5171	-0.9854184133548585	0.0003173838156986279
DL-m-Tyrosine	novel.5171	-0.9895190174413375	0.0001642008199090873
Vitamin C	novel.5171	0.9857563396246518	0.0003028779011709906
Thymidine 5'-diphosphate	novel.5171	0.9916330973863599	0.0001047147262622019
5-O-Methylvisammioside	novel.5171	-0.9926441350564932	8.096411527546896e-05
Flavokawain A	novel.5171	0.9899632278776741	0.00015059965582720248
Isofraxidin	novel.5171	-0.984449207364238	0.0003608604254565855
Citral	novel.5171	-0.9853078143816505	0.0003222047474344154
Tianshic acid	novel.5171	0.9873366408286597	0.0002395256459014475
Valerophenone	novel.5171	-0.984549375992822	0.0003562384730671437
9-Oxo-10(E),12(E)-octadecadienoic acid	novel.5171	0.9906866936682095	0.00012970260497655525
Herbacetin	novel.5171	0.981637999687407	0.0005026490891544448
Ferulic acid O-hexoside	novel.5171	-0.9917190721381206	0.00010257672217469373
Adenosine	novel.5171	0.9773187748131891	0.0007658229221733735
Iristectorigenin B	novel.5171	-0.9901118501749224	0.00014617985101373506
Ethyl oleate	novel.5171	-0.994186785754666	5.059196548209608e-05
Linarin	novel.5171	0.9970520198331007	1.30230707574955e-05
Cocamidopropyl betaine	novel.5171	-0.9885563200042019	0.00019568739812348513
Gossypol	novel.5171	0.9806299670632528	0.0005591634634428283
Methyl oleate	novel.5171	-0.9737967106601633	0.0010209228070139115
PC (16:2e/2:0)	novel.5171	0.9825419314165095	0.0004545157666262134
Pheophorbide A	novel.5171	0.9891136409957774	0.00017712413204220534
Mangiferin	novel.5171	0.9863033614309633	0.00028011213176452144
Isosakuranetin	novel.5171	0.989262649689995	0.00017231707924762253
Isopropyl myristate	novel.5171	0.9802308281838434	0.000582367136055324
Engeletin	novel.5171	0.9571876363345448	0.002710112365734815
Olivetol	novel.5171	-0.9888263999127077	0.0001865765000740317
Palmitoylethanolamide	novel.5171	0.9959132748042616	2.501785737982786e-05
Vicenin II	novel.5171	0.9755896536731524	0.0008865248760927785
Emodin-3-methyl ether/Physcion	novel.5171	0.9915320099744735	0.00010725667614186565
Artemisinin	novel.5171	-0.9834102818845303	0.0004105452200084545
Combretastatin A4	novel.5171	0.9869269134927974	0.00025524125445049634
Prunin	novel.5171	-0.9901105390793612	0.00014621855420517864
Myricetin	novel.5171	-0.9895744718501647	0.00016247087194285744
Stigmasterol	novel.5171	0.9959310169687312	2.4801250054294625e-05
Asarylaldehyde	novel.5171	-0.9895826648305059	0.00016221605890193687
Vaccarin	novel.5171	0.9810898433929645	0.000533009954866501
N-Lauryldiethanolamine	novel.5171	-0.9894836840522476	0.00016530783672458522
Glutaric Acid	novel.5171	-0.9866893077038059	0.0002645826362841312
1-Monopalmitin	novel.5171	-0.9829784494853047	0.00043213391889053356
Curcumol	novel.5171	-0.9658097801977479	0.0017334730052487165
Methyl heptadecanoate	novel.5171	-0.9922825400807886	8.910895858537084e-05
Syringetin	novel.5171	0.9789348340307664	0.0006609380847720079
4-Ethylphenol	novel.5171	-0.9837373657925308	0.00039455939101398286
Trifolirhizin	novel.5171	0.985557112726039	0.0003113891177861094
Methyl syringate	novel.5171	0.9964612416366534	1.8762058530588885e-05
Prohydrojasmon	novel.5171	-0.9676575214337914	0.0015521381825505988
Guanosine	novel.5171	-0.9899707506379349	0.00015037436390002445
Nicotianamine	novel.5171	0.9594128485839198	0.002437545340692728
Lawsone	novel.5171	-0.9652830675135922	0.0017869765431167257
Adenine	novel.5171	0.971158839235752	0.0012357236115426778
Coumarin	novel.5171	-0.9832356309108123	0.0004192103431698278
Isorhychophylline	novel.5171	-0.9879021867304167	0.00021865032851057337
4-D-Hydroxysphinganine	novel.5171	-0.9906035851708517	0.0001320241004594919
Pipecolic acid	novel.5171	-0.9894468834147516	0.0001664647633259472
Diacerein	novel.5171	0.9795959013968543	0.000620243468684243
Norisoboldine	novel.5171	0.9964637916710581	1.873504428376082e-05
Skimmin	novel.5171	-0.9884718593228754	0.00019858100762915987
O-Phospho-L-Tyrosine	novel.5171	0.9888287405837053	0.00018649848538217464
13-HPODE	novel.5171	0.992540929927366	8.324908667293915e-05
5-O-p-Coumaroyl shikimic acid	novel.5171	-0.9657594253153527	0.0017385533169522857
L-Histidine	novel.5171	-0.9913577998087156	0.00011170870351951171
Schisandrin A	novel.5171	0.9601660062106541	0.0023485173555237316
Lithospermoside	novel.5171	-0.9835527708201329	0.0004035424404769586
Przewaquinone A	novel.5171	-0.9646459892428657	0.0018527645184843139
Quinone	novel.5171	-0.9343021493704171	0.006332528585669068
delta-Tridecalactone	novel.5171	-0.9560907379637444	0.002849705898870132
4-Methyl-6,7-dihydroxycoumarin	novel.5171	-0.960919001601567	0.002261141971812437
Sodium Houttuyfonate	novel.5171	0.9479850836510266	0.003987962766118148
Yamogenin	novel.5171	-0.9907022225952433	0.00012927110678209315
Corylin	novel.5171	0.9307903177316015	0.007019213678461077
Neodiosmin	novel.5171	0.9546164116851188	0.0030427675228252068
Glucose 1-phosphate	novel.5171	-0.9528025063501417	0.0032888364614185226
Tenuifolin	novel.5171	-0.9275376867991064	0.007685938171563
4-Hydroxybenzoic acid	novel.5171	-0.9598354121166379	0.0023873945412608492
Dehydrodiisoeugenol	novel.5171	-0.9335061846819499	0.006485142422325713
N-Feruloylspermidine	novel.5171	0.9848646587205958	0.000341884242406322
4'-Hydroxychalcone	novel.5171	-0.9786979444811301	0.0006758331565059897
Xanthurenic acid	novel.5171	-0.937680567081423	0.0057045522229567415
D-Raffinose	novel.5171	-0.9478475082301103	0.00400889927452923
Desthiobiotin	novel.5171	-0.990434338839999	0.0001368151721835694
Arabidopyl ketoadipic acid	novel.5171	-0.9895051669032549	0.00016463432414902477
Sinapaldehyde glucoside	novel.5171	-0.9191312804131143	0.009545194114753021
Glu-Gln	novel.5171	0.9836195647742815	0.0004002803990758235
Schizandrol A	novel.5171	0.9943427741352318	4.791577922080728e-05
14,15-Dehydrocrepenynic acid	novel.5171	0.9887430400587762	0.00018936548449602675
Shikimic Acid	novel.5171	0.9747399080709245	0.0009490494846242524
Polygalic acid	novel.5171	-0.9679240310030344	0.001526800715021044
Nicotinamide N-oxide	novel.5171	-0.9548329039880437	0.003014027902088144
��-Nicotinamide mononucleotide	novel.5171	-0.9588602550741439	0.0025039038496400745
Glycyl-L-leucine	novel.5171	-0.952015915747672	0.003398467498889349
2-Phenylphenol	novel.5171	-0.9842516008234493	0.00037006521834433365
Cinnamic acid	novel.5171	-0.9324267783219736	0.006694936026976311
trans-Zeatin-riboside	novel.5171	-0.9186778377254944	0.009651037428452084
Coumalic acid	novel.5171	0.9872337093387817	0.00024342695247897932
Osthole	novel.5171	0.9302432551914317	0.007129286889111428
5-Methyluridine	novel.5171	0.9744007946278761	0.0009745911466530063
Mesalamine	novel.5171	-0.9679111551868975	0.0015280200972922525
LPE 18:2	novel.5171	0.992656021438491	8.070298652046558e-05
7-Methoxycoumarin	novel.5171	-0.9447746263373742	0.0044905485151008236
Gamma-Glu-Leu	novel.5171	0.9538804782728761	0.0031414670779967885
Trehalose 6-phosphate	novel.5171	0.9330567202237617	0.006572104163190536
N-Caffeoyl putrescine	novel.5171	0.9867749345120014	0.00026119698817904293
Methyl gallate	novel.5171	0.9479835712485575	0.003988192634010275
Gentiopicrin	novel.5171	-0.9928223498929416	7.709310012749904e-05
Santacruzamate A	novel.5171	0.9656378324405529	0.001750851127342884
4'-Hydroxypropiophenone	novel.5171	-0.9264400854533514	0.007917572948748114
Methyl Eugenol	novel.5171	-0.9411896584916856	0.005086282024336837
N-p-Coumaroyl putrescine	novel.5171	0.9784939088631115	0.0006887945218435406
Fisetin	novel.5171	0.9126996595570749	0.011099350961739371
LPC 15:0	novel.5171	0.9611548979048761	0.0022341054329875227
1,2,3,6,7-Pentamethoxyxanthone	novel.5171	0.9807423471366511	0.0005527148711577869
Anacardic Acid	novel.5171	0.9567096215745695	0.0027705209809041017
N-Acetyl-L-tyrosine	novel.5171	0.9139326697066079	0.010792602468515738
3-N-butyl-4,5-dihydrophthalide	novel.5171	-0.9592969099320587	0.00245139506153549
tert-Butyl N-[1-(aminocarbonyl)-3-methylbutyl]carbamate	novel.5171	0.9300016005544731	0.0071781756512097
Salvianolic acid F	novel.5171	0.9699517894772094	0.0013407772445796695
N', N''-DiFeruloylspermidine	novel.5171	0.9547451872052066	0.0030256562367557394
Baohuoside II	novel.5171	-0.9978658418602786	6.827086296634596e-06
Ligustilide	novel.5171	-0.9345127015511611	0.006292455423086168
Oxyresveratrol	novel.5171	0.8975609158642643	0.015203163050887245
Swertiamarin	novel.5171	-0.9774723197226294	0.000755528209938743
2-Hydroxyisocaproic Acid	novel.5171	0.9141992381999865	0.010726833319973117
L-Cystathionine	novel.5171	-0.9525872533448678	0.003318661636510128
Phe-Phe	novel.5171	0.9003660769453963	0.014395849011736907
N-Methylthreonine	novel.5171	-0.9611114498604245	0.00223907304485346
Phellodensin F	novel.5171	0.9538649315209414	0.003143568847965455
Glucosamine	novel.5171	-0.8648666748377173	0.026157687476755197
Inositol	novel.5171	-0.8964124481430282	0.015539804405633779
di-C,C-pentosyl-apigenin	novel.5171	0.9050674529462944	0.013090507731209202
Dihydroartemisinic acid	novel.5171	-0.8371018934977004	0.03764237442762272
9-Hydroxy-(10E,12Z,15Z)-Octadecatrienoic Acid	novel.5171	0.987288821340191	0.00024133419599208089
4-Methoxycinnamic acid	novel.5171	-0.8870746788638959	0.018408173147076132
Abscisic Acid	novel.5171	-0.9076013111841621	0.012411848821954329
16,16-Dimethyl prostaglandin A1	novel.5171	-0.87526005461495	0.02236960082050378
Spermidine	novel.5171	0.9548053070192934	0.00301768396820006
Cinnamaldehyde	novel.5171	-0.8287632411013108	0.04147253691207105
3-Methoxycinnamic acid	novel.5171	-0.8320376596674552	0.03994779965728734
Ethyl Coumarin-3-carboxylate	novel.5171	-0.8607492529291974	0.027736066196301267
1,11-Undecanedicarboxylic acid	novel.5171	0.8024796375733947	0.05466838165651422
Ophiopogonanone E	novel.5171	0.8599557708582012	0.028045278426263268
7-Hydroxy-4-methyl-8-nitrocoumarin	novel.5171	0.7489029849610342	0.08665876933146949
Pectolinarin	novel.6124	-0.9633712700463215	0.001987924065457253
1,2,3,7-Tetramethoxyxanthone	novel.6124	-0.9577810653762493	0.002636031335146055
Isopimpinellin	novel.6124	-0.9582419686980241	0.002579192335006058
Ne-(1-Carboxymethyl)-L-lysine	novel.6124	-0.9555612947149861	0.0029183190462340977
11(Z),14(Z),17(Z)-Eicosatrienoic acid	novel.6124	-0.9591347865111823	0.0024708267583469536
N-Lauroylsarcosine	novel.6124	0.9325522076886006	0.006670390125044106
DL-m-Tyrosine	novel.6124	0.9520321567537562	0.003396186037849844
Vitamin C	novel.6124	-0.9561301275864611	0.002844633332392635
Thymidine 5'-diphosphate	novel.6124	-0.9514969925238324	0.003471759926688008
5-O-Methylvisammioside	novel.6124	0.9778320411610668	0.0007316807272051528
Flavokawain A	novel.6124	-0.9629370212515742	0.0020350405434436903
Isofraxidin	novel.6124	0.923175882314062	0.008626211726469851
Citral	novel.6124	0.9596418472315847	0.00241030345629885
Tianshic acid	novel.6124	-0.9585160384176152	0.0025456833325897123
Valerophenone	novel.6124	0.9858859595109644	0.0002974034066339721
9-Oxo-10(E),12(E)-octadecadienoic acid	novel.6124	-0.965161270753275	0.0017994630549628178
Herbacetin	novel.6124	-0.9445713462909058	0.004523355763537546
Ferulic acid O-hexoside	novel.6124	0.9784893050064157	0.0006890883918298805
Adenosine	novel.6124	-0.9430635807512078	0.004770346770596111
Iristectorigenin B	novel.6124	0.9724078525126684	0.0011314865864865045
Ethyl oleate	novel.6124	0.9783519379427701	0.000697885327602126
Linarin	novel.6124	-0.9584295180664263	0.0025562383741046454
Cocamidopropyl betaine	novel.6124	0.9762734388916138	0.0008377461227918973
Gossypol	novel.6124	-0.9594235044885718	0.0024362743561332175
Methyl oleate	novel.6124	0.9727542483407954	0.00110338379240023
PC (16:2e/2:0)	novel.6124	-0.9422724111401264	0.004902523914001358
Pheophorbide A	novel.6124	-0.9516383344478351	0.003451720684925661
Mangiferin	novel.6124	-0.9491272510667671	0.0038162246083510935
Isosakuranetin	novel.6124	-0.9650105256307981	0.0018149768099803075
Isopropyl myristate	novel.6124	-0.9347080536208958	0.0062553863601513575
Engeletin	novel.6124	-0.9395983659445435	0.005362352720668377
Olivetol	novel.6124	0.982732427587127	0.0004446792576589155
Palmitoylethanolamide	novel.6124	-0.9515958066898546	0.003457744207111348
Vicenin II	novel.6124	-0.9461327445609423	0.004274369011373554
Emodin-3-methyl ether/Physcion	novel.6124	-0.9600009517523713	0.0023678880752255314
Artemisinin	novel.6124	0.9887430369671658	0.00018936558831479522
Combretastatin A4	novel.6124	-0.9576130233361118	0.0026569062825206836
Prunin	novel.6124	0.9527964041387932	0.003289680151921582
Myricetin	novel.6124	0.9531357464989011	0.003242924382486315
Stigmasterol	novel.6124	-0.933847243138272	0.006419532435362325
Asarylaldehyde	novel.6124	0.9643188502363588	0.001887003043815049
Vaccarin	novel.6124	-0.9630034668084098	0.0020277958207187067
N-Lauryldiethanolamine	novel.6124	0.9336980990400388	0.006448183448451347
Glutaric Acid	novel.6124	0.985734506682634	0.00030380490476881013
1-Monopalmitin	novel.6124	0.970322814261554	0.0013080341566973812
Curcumol	novel.6124	0.9702270847300309	0.0013164439752134122
Methyl heptadecanoate	novel.6124	0.9645680757287158	0.001860890890885704
Syringetin	novel.6124	-0.9585591194620058	0.002540435692419289
4-Ethylphenol	novel.6124	0.9824425303843515	0.00045969093455967516
Trifolirhizin	novel.6124	-0.9451049930039395	0.004437480686539077
Methyl syringate	novel.6124	-0.9452228797808262	0.0044186190735798206
Prohydrojasmon	novel.6124	0.9711338701339756	0.001237853778964094
Guanosine	novel.6124	0.9802891951348778	0.0005789447628057823
Nicotianamine	novel.6124	-0.9195520499597964	0.009447484554069397
Lawsone	novel.6124	0.8937470415839031	0.01633475521493551
Adenine	novel.6124	-0.9323125056423034	0.006717336931732248
Coumarin	novel.6124	0.9118705437507495	0.01130795961112927
Isorhychophylline	novel.6124	0.9771782023088763	0.0007753084855592935
4-D-Hydroxysphinganine	novel.6124	0.9810927934890941	0.0005328441897399145
Pipecolic acid	novel.6124	0.939977614962287	0.005295909134115852
Diacerein	novel.6124	-0.9599956043855817	0.002368516952078399
Norisoboldine	novel.6124	-0.9669508404920455	0.0016203214945331524
Skimmin	novel.6124	0.9630482470363123	0.0020229205167877277
O-Phospho-L-Tyrosine	novel.6124	-0.9411165982047494	0.005098800625620064
13-HPODE	novel.6124	-0.9555075376850799	0.0029253306277258967
5-O-p-Coumaroyl shikimic acid	novel.6124	0.9178185205949628	0.009853174880555869
L-Histidine	novel.6124	0.9618871547103263	0.0021512023146545997
Schisandrin A	novel.6124	-0.9403169583257618	0.005236800744481398
Lithospermoside	novel.6124	0.9263485454494889	0.00793704262488618
Przewaquinone A	novel.6124	0.9703353708849844	0.0013069330390386897
Quinone	novel.6124	0.994547046082304	4.452098865081808e-05
delta-Tridecalactone	novel.6124	0.9460146929679425	0.004292952312575095
4-Methyl-6,7-dihydroxycoumarin	novel.6124	0.9799069123075989	0.0006015421465434714
Sodium Houttuyfonate	novel.6124	-0.9091247387210796	0.01201223148785675
Yamogenin	novel.6124	0.952071488465495	0.0033906640232259358
Corylin	novel.6124	-0.9531344530081245	0.003243101979057649
Neodiosmin	novel.6124	-0.9525310513795628	0.0033264707080238247
Glucose 1-phosphate	novel.6124	0.9751285445522536	0.0009201913360747818
Tenuifolin	novel.6124	0.9163232137412876	0.010209762586142321
4-Hydroxybenzoic acid	novel.6124	0.9808868718910242	0.0005444763748281486
Dehydrodiisoeugenol	novel.6124	0.8322430336806402	0.03985305781962001
N-Feruloylspermidine	novel.6124	-0.9566371791231723	0.002779733053296435
4'-Hydroxychalcone	novel.6124	0.9717912388890414	0.0011823779670967175
Xanthurenic acid	novel.6124	0.9432950827836236	0.004732005608753029
D-Raffinose	novel.6124	0.9499239314950318	0.0036986332642763736
Desthiobiotin	novel.6124	0.9416783738805888	0.005002930168212601
Arabidopyl ketoadipic acid	novel.6124	0.9822343065465277	0.0004706261929493413
Sinapaldehyde glucoside	novel.6124	0.8899480756769251	0.017500696199421562
Glu-Gln	novel.6124	-0.9421870982907833	0.004916882461807355
Schizandrol A	novel.6124	-0.9651556054411188	0.0018000449039590855
14,15-Dehydrocrepenynic acid	novel.6124	-0.9767630869759055	0.0008036577567922331
Shikimic Acid	novel.6124	-0.933917326367609	0.006406090765153052
Polygalic acid	novel.6124	0.9830722229288061	0.0004273991306741934
Nicotinamide N-oxide	novel.6124	0.9688797898416015	0.0014376317646950334
��-Nicotinamide mononucleotide	novel.6124	0.9367167226312256	0.005880442205365506
Glycyl-L-leucine	novel.6124	0.9910748981945243	0.00011913068796638833
2-Phenylphenol	novel.6124	0.957941314484846	0.002616200041948435
Cinnamic acid	novel.6124	0.9760651020076048	0.0008524631085543083
trans-Zeatin-riboside	novel.6124	0.988931526479921	0.0001830886536303388
Coumalic acid	novel.6124	-0.9458138195208119	0.0043246640680251105
Osthole	novel.6124	-0.8834965930620897	0.01956891281796252
5-Methyluridine	novel.6124	-0.9365280028846814	0.0059151869864777435
Mesalamine	novel.6124	0.9950453882560275	3.676145295591489e-05
LPE 18:2	novel.6124	-0.9306067769160771	0.0070560503782831135
7-Methoxycoumarin	novel.6124	0.9297642619653215	0.007226349829704624
Gamma-Glu-Leu	novel.6124	-0.9215635499636492	0.008987133669686105
Trehalose 6-phosphate	novel.6124	-0.8995128070198739	0.01463917037346645
N-Caffeoyl putrescine	novel.6124	-0.9589802928761786	0.0024894143433847856
Methyl gallate	novel.6124	-0.9103279594952506	0.011701082477679543
Gentiopicrin	novel.6124	0.9692371268230342	0.00140497525948069
Santacruzamate A	novel.6124	-0.9093617828717493	0.011950620149845104
4'-Hydroxypropiophenone	novel.6124	0.7972725580156242	0.05748173525465834
Methyl Eugenol	novel.6124	0.8392726518993985	0.036673863313256144
N-p-Coumaroyl putrescine	novel.6124	-0.9392735535594496	0.005419581448286019
Fisetin	novel.6124	-0.8435898527677759	0.0347829818230903
LPC 15:0	novel.6124	-0.9053851009613249	0.013004473379825805
1,2,3,6,7-Pentamethoxyxanthone	novel.6124	-0.9328733121628381	0.006607752163407771
Anacardic Acid	novel.6124	-0.9148217389416005	0.01057400577677846
N-Acetyl-L-tyrosine	novel.6124	-0.8586336504206379	0.028564103185685398
3-N-butyl-4,5-dihydrophthalide	novel.6124	0.970205865199204	0.0013183117180516487
tert-Butyl N-[1-(aminocarbonyl)-3-methylbutyl]carbamate	novel.6124	-0.8362778455592654	0.038013134203295114
Salvianolic acid F	novel.6124	-0.9107025740695707	0.011605015227651321
N', N''-DiFeruloylspermidine	novel.6124	-0.958189921603765	0.0025855802468142076
Baohuoside II	novel.6124	0.9512912219540774	0.0035010357027556796
Ligustilide	novel.6124	0.9749331408153802	0.0009346457958066756
Oxyresveratrol	novel.6124	-0.846025097388448	0.03373716662035791
Swertiamarin	novel.6124	0.9650327512980343	0.001812685346891387
2-Hydroxyisocaproic Acid	novel.6124	-0.8804475622203041	0.02058480940123731
L-Cystathionine	novel.6124	0.9110092686529813	0.01152665101254798
Phe-Phe	novel.6124	-0.9106426984766198	0.011620344159258496
N-Methylthreonine	novel.6124	0.8839488337241445	0.019420328595270687
Phellodensin F	novel.6124	-0.9798838019737071	0.0006029220098898811
Glucosamine	novel.6124	0.931933012969947	0.0067919910051326155
Inositol	novel.6124	0.9219704413006259	0.00889537219130035
di-C,C-pentosyl-apigenin	novel.6124	-0.864905201366703	0.02614312604876974
Dihydroartemisinic acid	novel.6124	0.9563172497474999	0.0028205966709368194
9-Hydroxy-(10E,12Z,15Z)-Octadecatrienoic Acid	novel.6124	-0.9318526608756852	0.0068078495845216355
4-Methoxycinnamic acid	novel.6124	0.8716684870624015	0.02364672143814938
Abscisic Acid	novel.6124	0.9351319642068072	0.00617531522789129
16,16-Dimethyl prostaglandin A1	novel.6124	0.9244652793326649	0.008342759590665947
Spermidine	novel.6124	-0.9919016022940049	9.811050526527274e-05
Cinnamaldehyde	novel.6124	0.6974931561688852	0.12342432613325938
3-Methoxycinnamic acid	novel.6124	0.651049897651695	0.16140410146581455
Ethyl Coumarin-3-carboxylate	novel.6124	0.9616252016410481	0.002180681877057992
1,11-Undecanedicarboxylic acid	novel.6124	-0.7397217674504609	0.09280089452616806
Ophiopogonanone E	novel.6124	-0.8355259435097304	0.03835292021576513
7-Hydroxy-4-methyl-8-nitrocoumarin	novel.6124	-0.7836063750335052	0.0651728557083016
Pectolinarin	OhGene041537	-0.9603918539802814	0.0023221391133436916
1,2,3,7-Tetramethoxyxanthone	OhGene041537	-0.9604464633268645	0.0023157829917406147
Isopimpinellin	OhGene041537	-0.9644738780665616	0.0018707391553500386
Ne-(1-Carboxymethyl)-L-lysine	OhGene041537	-0.9641099604812982	0.0019090275158907947
11(Z),14(Z),17(Z)-Eicosatrienoic acid	OhGene041537	-0.9617998224778717	0.0021610084715102877
N-Lauroylsarcosine	OhGene041537	0.977333889998374	0.0007648064280865558
DL-m-Tyrosine	OhGene041537	0.9633236327456199	0.0019930661562911726
Vitamin C	OhGene041537	-0.9642572971564969	0.0018934798291288053
Thymidine 5'-diphosphate	OhGene041537	-0.9632811201495225	0.001997660611462121
5-O-Methylvisammioside	OhGene041537	0.9424535093954254	0.0048721124330425815
Flavokawain A	OhGene041537	-0.9608013693481999	0.0022746839796469313
Isofraxidin	OhGene041537	0.9869859653297601	0.00025294558596606666
Citral	OhGene041537	0.9526517629013789	0.0033097093803094676
Tianshic acid	OhGene041537	-0.956360996851481	0.0028149916510377335
Valerophenone	OhGene041537	0.9231183990892704	0.008638955701906582
9-Oxo-10(E),12(E)-octadecadienoic acid	OhGene041537	-0.9571668665797244	0.002712723488713343
Herbacetin	OhGene041537	-0.9700171784674029	0.0013349775582373949
Ferulic acid O-hexoside	OhGene041537	0.9407500070110457	0.005161842126643263
Adenosine	OhGene041537	-0.9690468964266562	0.001422313930217537
Iristectorigenin B	OhGene041537	0.9490486094010941	0.0038279302748193546
Ethyl oleate	OhGene041537	0.9405890813155817	0.005189635798192865
Linarin	OhGene041537	-0.9451759883563325	0.0044261168737678045
Cocamidopropyl betaine	OhGene041537	0.9443166026786666	0.004564634000806847
Gossypol	OhGene041537	-0.9574393519634048	0.002678565776572464
Methyl oleate	OhGene041537	0.9178547322803507	0.009844615745712744
PC (16:2e/2:0)	OhGene041537	-0.9649525805625043	0.0018209576625202522
Pheophorbide A	OhGene041537	-0.9642996566160988	0.001889021473627346
Mangiferin	OhGene041537	-0.9716629869110356	0.0011931023494064527
Isosakuranetin	OhGene041537	-0.9586145331214692	0.002533693681799563
Isopropyl myristate	OhGene041537	-0.9692965844509025	0.001399577538852302
Engeletin	OhGene041537	-0.9323769020642722	0.006704708791498856
Olivetol	OhGene041537	0.9238882749603967	0.008469034623312605
Palmitoylethanolamide	OhGene041537	-0.9643870315907692	0.0018798416079287372
Vicenin II	OhGene041537	-0.962748928409128	0.002055617920026785
Emodin-3-methyl ether/Physcion	OhGene041537	-0.9632885379173579	0.0019968585763879814
Artemisinin	OhGene041537	0.9104569181639538	0.011667968675915548
Combretastatin A4	OhGene041537	-0.96252708232699	0.002080019236429002
Prunin	OhGene041537	0.9657499063076427	0.0017395145167294446
Myricetin	OhGene041537	0.9565260520188753	0.002793893693220543
Stigmasterol	OhGene041537	-0.9616665674444109	0.002176013506686038
Asarylaldehyde	OhGene041537	0.9474064986768447	0.004076375751229801
Vaccarin	OhGene041537	-0.9277077958908699	0.00765033874941685
N-Lauryldiethanolamine	OhGene041537	0.9822247272736033	0.0004711323403128883
Glutaric Acid	OhGene041537	0.9278933772512767	0.007611593239451566
1-Monopalmitin	OhGene041537	0.9276605172726478	0.007660224857800614
Curcumol	OhGene041537	0.9170737122301998	0.010030021333980725
Methyl heptadecanoate	OhGene041537	0.9538703801278692	0.0031428321704674183
Syringetin	OhGene041537	-0.9551156238292562	0.0029766986421107806
4-Ethylphenol	OhGene041537	0.9171095669336891	0.010021473056836146
Trifolirhizin	OhGene041537	-0.9653044742624182	0.0017847863778908122
Methyl syringate	OhGene041537	-0.9707505340644322	0.0012707849700871457
Prohydrojasmon	OhGene041537	0.9171925544510681	0.010001701206385325
Guanosine	OhGene041537	0.934259704008976	0.006340622013062792
Nicotianamine	OhGene041537	-0.9719762036578751	0.0011669957338490977
Lawsone	OhGene041537	0.992249910567186	8.986307907999151e-05
Adenine	OhGene041537	-0.9731686803766519	0.0010702213711376867
Coumarin	OhGene041537	0.9828191403468853	0.00044023716790197076
Isorhychophylline	OhGene041537	0.9407073100811172	0.005169209242212852
4-D-Hydroxysphinganine	OhGene041537	0.9373888017105615	0.005757520201970081
Pipecolic acid	OhGene041537	0.9768154389451987	0.0008000546794493834
Diacerein	OhGene041537	-0.9525177105371221	0.003328325698208143
Norisoboldine	OhGene041537	-0.9545843541727056	0.003047034607363042
Skimmin	OhGene041537	0.9493696627707748	0.0037802528827069336
O-Phospho-L-Tyrosine	OhGene041537	-0.9439739400307625	0.004620448450364503
13-HPODE	OhGene041537	-0.9680782503202859	0.0015122330527436085
5-O-p-Coumaroyl shikimic acid	OhGene041537	0.9724776041532462	0.001125799546233909
L-Histidine	OhGene041537	0.9540605413336438	0.003117174699238245
Schisandrin A	OhGene041537	-0.9407347515336546	0.005164473782896174
Lithospermoside	OhGene041537	0.9708074463085388	0.0012658687636456444
Przewaquinone A	OhGene041537	0.9014972001061894	0.014076325818817275
Quinone	OhGene041537	0.8088135445735202	0.05133424252359893
delta-Tridecalactone	OhGene041537	0.93558183109882	0.006090892673518912
4-Methyl-6,7-dihydroxycoumarin	OhGene041537	0.8808637660361438	0.02044468673672336
Sodium Houttuyfonate	OhGene041537	-0.9537098172397446	0.0031645766674517823
Yamogenin	OhGene041537	0.9690987709437889	0.0014175753609338769
Corylin	OhGene041537	-0.9043254569964563	0.013292543150356044
Neodiosmin	OhGene041537	-0.9347686178104349	0.006243915722793998
Glucose 1-phosphate	OhGene041537	0.8719834594007028	0.02353336944621713
Tenuifolin	OhGene041537	0.8843077812420033	0.01930278200999183
4-Hydroxybenzoic acid	OhGene041537	0.8704144527995406	0.024100593983558627
Dehydrodiisoeugenol	OhGene041537	0.9680617991059107	0.0015137837547532804
N-Feruloylspermidine	OhGene041537	-0.9623357888965068	0.0021011741077649492
4'-Hydroxychalcone	OhGene041537	0.9272667537849897	0.007742803671575853
Xanthurenic acid	OhGene041537	0.8798095637484622	0.020800491495142202
D-Raffinose	OhGene041537	0.8814064984470709	0.020262653590709202
Desthiobiotin	OhGene041537	0.961958621123145	0.0021431940359998986
Arabidopyl ketoadipic acid	OhGene041537	0.9259054472852144	0.008031614464220342
Sinapaldehyde glucoside	OhGene041537	0.9123295777936281	0.011192232450274751
Glu-Gln	OhGene041537	-0.9697548498299776	0.0013583199986774218
Schizandrol A	OhGene041537	-0.9558351181471211	0.0028827325701984525
14,15-Dehydrocrepenynic acid	OhGene041537	-0.9435739254677755	0.004686025288081375
Shikimic Acid	OhGene041537	-0.9721041422612189	0.001156414334821764
Polygalic acid	OhGene041537	0.8961311720457932	0.015622793583117882
Nicotinamide N-oxide	OhGene041537	0.847311173585203	0.03319093225438582
��-Nicotinamide mononucleotide	OhGene041537	0.9324440100763741	0.006691561250713776
Glycyl-L-leucine	OhGene041537	0.8749406533546061	0.02248180617757369
2-Phenylphenol	OhGene041537	0.9292110434918881	0.007339250111883462
Cinnamic acid	OhGene041537	0.8273968862150081	0.04211667059887001
trans-Zeatin-riboside	OhGene041537	0.7969721830561531	0.057646008481190315
Coumalic acid	OhGene041537	-0.9743815887123786	0.0009760477753006305
Osthole	OhGene041537	-0.9667260268561549	0.001642316172219589
5-Methyluridine	OhGene041537	-0.9536754005947632	0.0031692471993012093
Mesalamine	OhGene041537	0.8756623646832908	0.022228650890482135
LPE 18:2	OhGene041537	-0.9800392040377655	0.0005936735395130279
7-Methoxycoumarin	OhGene041537	0.9095520334173823	0.011901282058471057
Gamma-Glu-Leu	OhGene041537	-0.953355865690004	0.0032127716536432894
Trehalose 6-phosphate	OhGene041537	-0.9208219757932481	0.009155549443919697
N-Caffeoyl putrescine	OhGene041537	-0.9535108949852731	0.0031916183433495938
Methyl gallate	OhGene041537	-0.9179894082745483	0.00981281489079587
Gentiopicrin	OhGene041537	0.9158162637227092	0.010332051258909979
Santacruzamate A	OhGene041537	-0.9738378617596953	0.0010177327803867883
4'-Hydroxypropiophenone	OhGene041537	0.9761521676481003	0.0008462973028563966
Methyl Eugenol	OhGene041537	0.9930290436425998	7.272197466804964e-05
N-p-Coumaroyl putrescine	OhGene041537	-0.962498361443581	0.0020831886976434627
Fisetin	OhGene041537	-0.89123772554594	0.017100561409218052
LPC 15:0	OhGene041537	-0.9704418056329093	0.001297617978437232
1,2,3,6,7-Pentamethoxyxanthone	OhGene041537	-0.977757410060333	0.000736597141355869
Anacardic Acid	OhGene041537	-0.9049440216527707	0.013124012775825589
N-Acetyl-L-tyrosine	OhGene041537	-0.9182120479541616	0.009760352839598335
3-N-butyl-4,5-dihydrophthalide	OhGene041537	0.9021751671674569	0.013886469828494378
tert-Butyl N-[1-(aminocarbonyl)-3-methylbutyl]carbamate	OhGene041537	-0.8742969942346817	0.022708736450602708
Salvianolic acid F	OhGene041537	-0.986439733185742	0.0002745745175112065
N', N''-DiFeruloylspermidine	OhGene041537	-0.8603481833432123	0.027892155996062935
Baohuoside II	OhGene041537	0.9553441697519882	0.0029466897031492417
Ligustilide	OhGene041537	0.827603943776107	0.04201876041025585
Oxyresveratrol	OhGene041537	-0.9406038223197042	0.005187086821022099
Swertiamarin	OhGene041537	0.9262392000953382	0.007960329849237453
2-Hydroxyisocaproic Acid	OhGene041537	-0.8962649669614435	0.015583291500180854
L-Cystathionine	OhGene041537	0.9700779976145553	0.00132959436338549
Phe-Phe	OhGene041537	-0.7944764850911064	0.05901922485208376
N-Methylthreonine	OhGene041537	0.9324273554889302	0.0066948229774880675
Phellodensin F	OhGene041537	-0.8807513290347713	0.020482495600514673
Glucosamine	OhGene041537	0.7558269997602662	0.08215182849906712
Inositol	OhGene041537	0.8328002930878933	0.03959651705349741
di-C,C-pentosyl-apigenin	OhGene041537	-0.8848691816339074	0.01911962244394333
Dihydroartemisinic acid	OhGene041537	0.665082429776134	0.14947085337538668
9-Hydroxy-(10E,12Z,15Z)-Octadecatrienoic Acid	OhGene041537	-0.9779310886006571	0.0007251810889787508
4-Methoxycinnamic acid	OhGene041537	0.8266224998244311	0.042483793539257804
Abscisic Acid	OhGene041537	0.8881675066106982	0.01806044295941717
16,16-Dimethyl prostaglandin A1	OhGene041537	0.7333560102608914	0.0971694630810848
Spermidine	OhGene041537	-0.8653671180308358	0.025968840682822784
Cinnamaldehyde	OhGene041537	0.8972649154813398	0.015289587785549801
3-Methoxycinnamic acid	OhGene041537	0.9449595619065543	0.004460803615488323
Ethyl Coumarin-3-carboxylate	OhGene041537	0.7112143046342407	0.11305381077365596
1,11-Undecanedicarboxylic acid	OhGene041537	-0.7966600778723831	0.0578169254161464
Ophiopogonanone E	OhGene041537	-0.8284295455409064	0.04162942121408281
7-Hydroxy-4-methyl-8-nitrocoumarin	OhGene041537	-0.7614144259315961	0.07859410182940765
Pectolinarin	OhGene011752	0.9914975493801067	0.00010813017165307699
1,2,3,7-Tetramethoxyxanthone	OhGene011752	0.9782052690793268	0.0007073390830649275
Isopimpinellin	OhGene011752	0.9906893628260404	0.00012962838678487804
Ne-(1-Carboxymethyl)-L-lysine	OhGene011752	0.9888453954939899	0.00018594384557056126
11(Z),14(Z),17(Z)-Eicosatrienoic acid	OhGene011752	0.9901287828223636	0.00014568046256815276
N-Lauroylsarcosine	OhGene011752	-0.9794977004361425	0.0006262074188590497
DL-m-Tyrosine	OhGene011752	-0.9855589592022402	0.0003113096952376473
Vitamin C	OhGene011752	0.9759951447735251	0.0008574334159016603
Thymidine 5'-diphosphate	OhGene011752	0.9820801135096215	0.0004788062598741303
5-O-Methylvisammioside	OhGene011752	-0.987384670480201	0.00023771596532463376
Flavokawain A	OhGene011752	0.9822603751207801	0.00046925015694745123
Isofraxidin	OhGene011752	-0.9802804934187438	0.0005794543565009462
Citral	OhGene011752	-0.979035645280797	0.0006546492925412852
Tianshic acid	OhGene011752	0.976010640334807	0.0008563312548930566
Valerophenone	OhGene011752	-0.9789228744781908	0.000661686124258186
9-Oxo-10(E),12(E)-octadecadienoic acid	OhGene011752	0.982193690756573	0.0004727740977148372
Herbacetin	OhGene011752	0.977570712121945	0.0007489676480124944
Ferulic acid O-hexoside	OhGene011752	-0.9841739530827975	0.0003737137159217162
Adenosine	OhGene011752	0.9713549160544984	0.001219059020828421
Iristectorigenin B	OhGene011752	-0.9840905131414026	0.000377654218949803
Ethyl oleate	OhGene011752	-0.9887436742913729	0.00018934418705392956
Linarin	OhGene011752	0.9989603646126457	1.620700767299174e-06
Cocamidopropyl betaine	OhGene011752	-0.9807560326259117	0.000551932108526645
Gossypol	OhGene011752	0.9730845238004285	0.001076914926309196
Methyl oleate	OhGene011752	-0.9650749100036127	0.0018083427196212446
PC (16:2e/2:0)	OhGene011752	0.970104274898824	0.0013272718513714892
Pheophorbide A	OhGene011752	0.9877551450431745	0.0002239867341887572
Mangiferin	OhGene011752	0.9781235890197684	0.0007126312585861033
Isosakuranetin	OhGene011752	0.9819210527399121	0.0004873179641530416
Isopropyl myristate	OhGene011752	0.9804426077039006	0.0005699971210640219
Engeletin	OhGene011752	0.9587476450561918	0.0025175344450831427
Olivetol	OhGene011752	-0.9868131989842692	0.00025969104378097455
Palmitoylethanolamide	OhGene011752	0.9948104104309832	4.0327877244576035e-05
Vicenin II	OhGene011752	0.9640597631918532	0.0019143389196216872
Emodin-3-methyl ether/Physcion	OhGene011752	0.9834199823227384	0.0004100665808223287
Artemisinin	OhGene011752	-0.9787671009649621	0.0006714677244982853
Combretastatin A4	OhGene011752	0.9826527585161129	0.00044878005582804127
Prunin	OhGene011752	-0.9842744658195766	0.00036899423514650853
Myricetin	OhGene011752	-0.9849852652770924	0.00033647091034332845
Stigmasterol	OhGene011752	0.9972600424842071	1.1250765848949424e-05
Asarylaldehyde	OhGene011752	-0.9828577491344028	0.0004382664639187457
Vaccarin	OhGene011752	0.9677776039627998	0.001540696229674399
N-Lauryldiethanolamine	OhGene011752	-0.9837680943912775	0.0003930737908209247
Glutaric Acid	OhGene011752	-0.9795011846118518	0.0006259953326826199
1-Monopalmitin	OhGene011752	-0.9820899861264758	0.00047828041041396283
Curcumol	OhGene011752	-0.9599829461514909	0.0023700059513827847
Methyl heptadecanoate	OhGene011752	-0.988203565743528	0.0002079130202670691
Syringetin	OhGene011752	0.9667611227970668	0.0016388728992563259
4-Ethylphenol	OhGene011752	-0.9769928398130175	0.0007879049464268961
Trifolirhizin	OhGene011752	0.984861272992415	0.00034203682839869306
Methyl syringate	OhGene011752	0.9944286330764137	4.6473726120733176e-05
Prohydrojasmon	OhGene011752	-0.9623709780603049	0.0020972746576044675
Guanosine	OhGene011752	-0.9815597580653652	0.0005069285507193185
Nicotianamine	OhGene011752	0.9512577868174359	0.003505804062318095
Lawsone	OhGene011752	-0.9585571141448628	0.002540679838788948
Adenine	OhGene011752	0.9598175189794244	0.0023895077160063817
Coumarin	OhGene011752	-0.9808103801144114	0.0005488290597155859
Isorhychophylline	OhGene011752	-0.9818342188980065	0.0004919960906235443
4-D-Hydroxysphinganine	OhGene011752	-0.9843483321246893	0.00036554492954045766
Pipecolic acid	OhGene011752	-0.9869810595339696	0.00025313590788007367
Diacerein	OhGene011752	0.9752862658667809	0.0009086057951352501
Norisoboldine	OhGene011752	0.9930285097479298	7.273310144566435e-05
Skimmin	OhGene011752	-0.9820443404554526	0.00048071406094042884
O-Phospho-L-Tyrosine	OhGene011752	0.9951999039615652	3.450608364814129e-05
13-HPODE	OhGene011752	0.9870594995759117	0.0002501013410526687
5-O-p-Coumaroyl shikimic acid	OhGene011752	-0.954075244820269	0.003115195144086868
L-Histidine	OhGene011752	-0.9833317265344017	0.0004144315261070354
Schisandrin A	OhGene011752	0.9415081430666832	0.005031886974357948
Lithospermoside	OhGene011752	-0.975600024862495	0.000885774810269475
Przewaquinone A	OhGene011752	-0.9640969659059763	0.0019104017801831255
Quinone	OhGene011752	-0.9287283452357568	0.007438455672419715
delta-Tridecalactone	OhGene011752	-0.9462796285378786	0.004251302237637859
4-Methyl-6,7-dihydroxycoumarin	OhGene011752	-0.9507239173642441	0.003582374055465157
Sodium Houttuyfonate	OhGene011752	0.9293247334622923	0.007315978708842042
Yamogenin	OhGene011752	-0.9859428379464288	0.0002950168331458976
Corylin	OhGene011752	0.9165987003331133	0.010143604767110926
Neodiosmin	OhGene011752	0.9380188775791598	0.005643434119803809
Glucose 1-phosphate	OhGene011752	-0.9443124987833764	0.004565300494101665
Tenuifolin	OhGene011752	-0.9268970266436241	0.007820734291159809
4-Hydroxybenzoic acid	OhGene011752	-0.9501835441947146	0.0036607046706864117
Dehydrodiisoeugenol	OhGene011752	-0.930227242915844	0.007132521265854753
N-Feruloylspermidine	OhGene011752	0.9756778316806689	0.0008801577009562567
4'-Hydroxychalcone	OhGene011752	-0.9741163635205115	0.000996273421422785
Xanthurenic acid	OhGene011752	-0.9242012145934406	0.008400434515421707
D-Raffinose	OhGene011752	-0.9479639864130676	0.003991169892732855
Desthiobiotin	OhGene011752	-0.9901200946734253	0.00014593659261921964
Arabidopyl ketoadipic acid	OhGene011752	-0.9807584676944425	0.0005517928887811633
Sinapaldehyde glucoside	OhGene011752	-0.9118704198537435	0.011307990924652477
Glu-Gln	OhGene011752	0.9810546281757411	0.0005349906665270404
Schizandrol A	OhGene011752	0.9871419849800728	0.0002469299268878254
14,15-Dehydrocrepenynic acid	OhGene011752	0.9825975932219473	0.0004516305373378444
Shikimic Acid	OhGene011752	0.9643337971499206	0.001885431942160876
Polygalic acid	OhGene011752	-0.9623980812881359	0.002094273679115692
Nicotinamide N-oxide	OhGene011752	-0.9500200204721152	0.0036845725771246724
��-Nicotinamide mononucleotide	OhGene011752	-0.9507123963602225	0.0035840354128091174
Glycyl-L-leucine	OhGene011752	-0.9395918712122844	0.005363494114785704
2-Phenylphenol	OhGene011752	-0.9868362348912683	0.0002587865281350108
Cinnamic acid	OhGene011752	-0.9335088179299829	0.006484634611982746
trans-Zeatin-riboside	OhGene011752	-0.9037250501354015	0.013457119153795835
Coumalic acid	OhGene011752	0.9799401114607407	0.0005995626514811929
Osthole	OhGene011752	0.9215488374215176	0.008990460194187786
5-Methyluridine	OhGene011752	0.9732282295989236	0.0010654975010280755
Mesalamine	OhGene011752	-0.9601870449843694	0.0023460538926998215
LPE 18:2	OhGene011752	0.9868739749392903	0.00025730804278273323
7-Methoxycoumarin	OhGene011752	-0.9408791754621606	0.005139586162871378
Gamma-Glu-Leu	OhGene011752	0.9367536055091301	0.005873663469943211
Trehalose 6-phosphate	OhGene011752	0.9407294043127151	0.005165396364251149
N-Caffeoyl putrescine	OhGene011752	0.9827366968460747	0.0004444600347540053
Methyl gallate	OhGene011752	0.9282235219057838	0.007542902927436844
Gentiopicrin	OhGene011752	-0.9909358561498882	0.00012286570644868015
Santacruzamate A	OhGene011752	0.9666551983949802	0.0016492760522357217
4'-Hydroxypropiophenone	OhGene011752	-0.9270911687392538	0.007779765861272633
Methyl Eugenol	OhGene011752	-0.9394843607940954	0.005382405432945735
N-p-Coumaroyl putrescine	OhGene011752	0.9767521845517312	0.0008044091167763394
Fisetin	OhGene011752	0.8932947285862164	0.01647154851358722
LPC 15:0	OhGene011752	0.9482426228939503	0.00394891462140796
1,2,3,6,7-Pentamethoxyxanthone	OhGene011752	0.9747925459164369	0.0009451150055000693
Anacardic Acid	OhGene011752	0.9707559293498829	0.0012703185085727602
N-Acetyl-L-tyrosine	OhGene011752	0.8897306168286615	0.017568604009543864
3-N-butyl-4,5-dihydrophthalide	OhGene011752	-0.9412512632527885	0.0050757379958055356
tert-Butyl N-[1-(aminocarbonyl)-3-methylbutyl]carbamate	OhGene011752	0.9350317251578366	0.006194203564021726
Salvianolic acid F	OhGene011752	0.9641015313414285	0.0019099188988316025
N', N''-DiFeruloylspermidine	OhGene011752	0.9644770808618256	0.0018704038849025426
Baohuoside II	OhGene011752	-0.9994711161012757	4.1950329827436934e-07
Ligustilide	OhGene011752	-0.926221967052393	0.007964002992363387
Oxyresveratrol	OhGene011752	0.8784527440972827	0.021262749626507194
Swertiamarin	OhGene011752	-0.9628408409351089	0.0020455499125549446
2-Hydroxyisocaproic Acid	OhGene011752	0.8888615157945449	0.017841265916942052
L-Cystathionine	OhGene011752	-0.9457903421035472	0.0043283779051575665
Phe-Phe	OhGene011752	0.9181345718920921	0.00977859354477863
N-Methylthreonine	OhGene011752	-0.9726724929366353	0.0011099849728437368
Phellodensin F	OhGene011752	0.9395910482437367	0.005363638753016626
Glucosamine	OhGene011752	-0.857445468640704	0.029034209677277826
Inositol	OhGene011752	-0.8909823066179439	0.017179456331720307
di-C,C-pentosyl-apigenin	OhGene011752	0.8804976933218556	0.020567907603731315
Dihydroartemisinic acid	OhGene011752	-0.8283204076567781	0.04168079158077102
9-Hydroxy-(10E,12Z,15Z)-Octadecatrienoic Acid	OhGene011752	0.9822730688254372	0.00046858084163384483
4-Methoxycinnamic acid	OhGene011752	-0.8948877321939067	0.015992212150319533
Abscisic Acid	OhGene011752	-0.8927490519861399	0.0166373075037175
16,16-Dimethyl prostaglandin A1	OhGene011752	-0.8575079862339858	0.029009383910204065
Spermidine	OhGene011752	0.945329049480089	0.00440166589338669
Cinnamaldehyde	OhGene011752	-0.8244372021653407	0.04352781971602163
3-Methoxycinnamic acid	OhGene011752	-0.8324407449380176	0.03976195040335704
Ethyl Coumarin-3-carboxylate	OhGene011752	-0.8514117067691602	0.03147741943194623
1,11-Undecanedicarboxylic acid	OhGene011752	0.772368835905159	0.07182645814873317
Ophiopogonanone E	OhGene011752	0.8303763845621048	0.04071803654410065
7-Hydroxy-4-methyl-8-nitrocoumarin	OhGene011752	0.742174663561397	0.0911415278187855
Pectolinarin	OhGene022970	0.860901699498235	0.027676845392518988
1,2,3,7-Tetramethoxyxanthone	OhGene022970	0.854889025527827	0.030057977331710947
Isopimpinellin	OhGene022970	0.8510997613590339	0.03160626708005381
Ne-(1-Carboxymethyl)-L-lysine	OhGene022970	0.8375199685875299	0.03745492394527762
11(Z),14(Z),17(Z)-Eicosatrienoic acid	OhGene022970	0.8784975534840882	0.02124740590131788
N-Lauroylsarcosine	OhGene022970	-0.8379331608172611	0.03727009426701187
DL-m-Tyrosine	OhGene022970	-0.8517787698614405	0.03132612398753953
Vitamin C	OhGene022970	0.8323653181592083	0.03979669633650654
Thymidine 5'-diphosphate	OhGene022970	0.8769050181805804	0.021795971188862173
5-O-Methylvisammioside	OhGene022970	-0.8526813108773816	0.03095558050656266
Flavokawain A	OhGene022970	0.8394379561993639	0.036600596479062615
Isofraxidin	OhGene022970	-0.8350348027789352	0.0385756329000028
Citral	OhGene022970	-0.8291544996194617	0.04128894246462876
Tianshic acid	OhGene022970	0.8578921067656928	0.02885707016032467
Valerophenone	OhGene022970	-0.8325534374240529	0.03971006420346103
9-Oxo-10(E),12(E)-octadecadienoic acid	OhGene022970	0.8479193554131128	0.032934083385069986
Herbacetin	OhGene022970	0.8055333775285697	0.05304880276603573
Ferulic acid O-hexoside	OhGene022970	-0.8580048877453346	0.02881242168597942
Adenosine	OhGene022970	0.7929188258806296	0.05988382812099844
Iristectorigenin B	OhGene022970	-0.8420333892281	0.03545926920697826
Ethyl oleate	OhGene022970	-0.8653560077267657	0.02597302620154905
Linarin	OhGene022970	0.8914557639605414	0.01703335074849438
Cocamidopropyl betaine	OhGene022970	-0.8398202732079634	0.036431408048627545
Gossypol	OhGene022970	0.80287336043164	0.05445830466863796
Methyl oleate	OhGene022970	-0.8210487272574828	0.04517000879188173
PC (16:2e/2:0)	OhGene022970	0.8539226481779205	0.030449346515293144
Pheophorbide A	OhGene022970	0.8309760802111542	0.04043919878649696
Mangiferin	OhGene022970	0.8300290548030314	0.040879942627183745
Isosakuranetin	OhGene022970	0.834982992124323	0.038599162201642646
Isopropyl myristate	OhGene022970	0.8075880155013693	0.05197178365565896
Engeletin	OhGene022970	0.7488445722469195	0.08669725058165756
Olivetol	OhGene022970	-0.854579801984449	0.030182948051125244
Palmitoylethanolamide	OhGene022970	0.8653256216528084	0.025984475003034364
Vicenin II	OhGene022970	0.8066439267208522	0.05246539632278323
Emodin-3-methyl ether/Physcion	OhGene022970	0.850669131046918	0.03178454521537392
Artemisinin	OhGene022970	-0.8440178609501259	0.03459808547533848
Combretastatin A4	OhGene022970	0.8205364610056033	0.04542073712124566
Prunin	OhGene022970	-0.8421772939507312	0.03539648531948106
Myricetin	OhGene022970	-0.8523272946396341	0.03110067569184877
Stigmasterol	OhGene022970	0.9127711033819899	0.011081463486671451
Asarylaldehyde	OhGene022970	-0.854763337367376	0.030108743822588584
Vaccarin	OhGene022970	0.8868374892775823	0.01848406512178412
N-Lauryldiethanolamine	OhGene022970	-0.8537066903817098	0.030537133523570847
Glutaric Acid	OhGene022970	-0.8411358302575656	0.03585204363000349
1-Monopalmitin	OhGene022970	-0.8459105073610156	0.033786040151048455
Curcumol	OhGene022970	-0.7970292786755533	0.057614766628843336
Methyl heptadecanoate	OhGene022970	-0.8573510250697758	0.02907173233168017
Syringetin	OhGene022970	0.8213782116399859	0.04500908445385415
4-Ethylphenol	OhGene022970	-0.8499105892294204	0.03209972742561088
Trifolirhizin	OhGene022970	0.82141987108425	0.044988756502145635
Methyl syringate	OhGene022970	0.8783556506874528	0.02129601471205394
Prohydrojasmon	OhGene022970	-0.8026213608149775	0.05459272000532197
Guanosine	OhGene022970	-0.8639488224122858	0.026505735979139387
Nicotianamine	OhGene022970	0.753760084567027	0.083485876598815
Lawsone	OhGene022970	-0.7946754418668396	0.05890920701702371
Adenine	OhGene022970	0.7946528029029205	0.05892172100766554
Coumarin	OhGene022970	-0.865048052838992	0.02608916774077491
Isorhychophylline	OhGene022970	-0.8387871660178945	0.03688944001197673
4-D-Hydroxysphinganine	OhGene022970	-0.8488899373915945	0.03252613398153568
Pipecolic acid	OhGene022970	-0.8368544257712398	0.03775353726017065
Diacerein	OhGene022970	0.796505634519966	0.05790158873321573
Norisoboldine	OhGene022970	0.8668541180893916	0.025411545299737485
Skimmin	OhGene022970	-0.8461663559133663	0.03367696463426265
O-Phospho-L-Tyrosine	OhGene022970	0.8758225015119587	0.02217266500813428
13-HPODE	OhGene022970	0.8458738443682465	0.033801684236866116
5-O-p-Coumaroyl shikimic acid	OhGene022970	-0.8124693610748153	0.04945409637742568
L-Histidine	OhGene022970	-0.8613199954200671	0.02751465861929643
Schisandrin A	OhGene022970	0.8181638065758409	0.046590449428908984
Lithospermoside	OhGene022970	-0.862424076125987	0.027088743214434254
Przewaquinone A	OhGene022970	-0.8087342833004616	0.051375365422690916
Quinone	OhGene022970	-0.8030376606643868	0.05437075011483366
delta-Tridecalactone	OhGene022970	-0.7752457565013848	0.07009503421396043
4-Methyl-6,7-dihydroxycoumarin	OhGene022970	-0.8468602490754278	0.03338197484219672
Sodium Houttuyfonate	OhGene022970	0.7899651985039283	0.061539124258744735
Yamogenin	OhGene022970	-0.8380249204144636	0.037229106476245194
Corylin	OhGene022970	0.6998814833942332	0.12159067995107439
Neodiosmin	OhGene022970	0.7663809082361157	0.075491602672601
Glucose 1-phosphate	OhGene022970	-0.8034209952152955	0.05416672645196584
Tenuifolin	OhGene022970	-0.7908909852173895	0.06101805905660055
4-Hydroxybenzoic acid	OhGene022970	-0.86042256894406	0.027863174956399176
Dehydrodiisoeugenol	OhGene022970	-0.800077496387696	0.055958159157705
N-Feruloylspermidine	OhGene022970	0.832797893860684	0.03959761990268152
4'-Hydroxychalcone	OhGene022970	-0.815848747761581	0.0477450860419426
Xanthurenic acid	OhGene022970	-0.7922640231165153	0.06024901044201489
D-Raffinose	OhGene022970	-0.8186214044593576	0.04636377818521113
Desthiobiotin	OhGene022970	-0.8735622064794476	0.022969123564327384
Arabidopyl ketoadipic acid	OhGene022970	-0.8744702759840258	0.022647536822430838
Sinapaldehyde glucoside	OhGene022970	-0.7671967161696547	0.07498739070860687
Glu-Gln	OhGene022970	0.8138075156420572	0.04877403472322365
Schizandrol A	OhGene022970	0.8652516865248742	0.02601234213734497
14,15-Dehydrocrepenynic acid	OhGene022970	0.8350810203525805	0.03855464931616975
Shikimic Acid	OhGene022970	0.8055190641570371	0.05305634149374134
Polygalic acid	OhGene022970	-0.824444066945226	0.04352452155682612
Nicotinamide N-oxide	OhGene022970	-0.8746632081406029	0.02257948974421132
��-Nicotinamide mononucleotide	OhGene022970	-0.8185326040573127	0.0464077252849495
Glycyl-L-leucine	OhGene022970	-0.786630941928645	0.06343257467766007
2-Phenylphenol	OhGene022970	-0.8506569025140946	0.031789614659405795
Cinnamic acid	OhGene022970	-0.7864012485269869	0.06356397966373634
trans-Zeatin-riboside	OhGene022970	-0.7964742313049056	0.057918810434726097
Coumalic acid	OhGene022970	0.8320880229931127	0.03992455662281168
Osthole	OhGene022970	0.6979892347593237	0.12304247667987338
5-Methyluridine	OhGene022970	0.8031349411648084	0.054318940603206946
Mesalamine	OhGene022970	-0.8347722031141178	0.03869495929127919
LPE 18:2	OhGene022970	0.8791233695341651	0.021033665807686786
7-Methoxycoumarin	OhGene022970	-0.8011806155582757	0.05536414104504919
Gamma-Glu-Leu	OhGene022970	0.8011848789395595	0.055361850930107925
Trehalose 6-phosphate	OhGene022970	0.7189774320578116	0.10736383184362736
N-Caffeoyl putrescine	OhGene022970	0.8441957695202134	0.03452136675920011
Methyl gallate	OhGene022970	0.8811397395343401	0.020352027570035774
Gentiopicrin	OhGene022970	-0.9231243796477809	0.008637629391348134
Santacruzamate A	OhGene022970	0.7806033628328986	0.06692201071643002
4'-Hydroxypropiophenone	OhGene022970	-0.84365753184088	0.03475371410280561
Methyl Eugenol	OhGene022970	-0.7857430228210014	0.0639412324080399
N-p-Coumaroyl putrescine	OhGene022970	0.819021877932673	0.04616582548500633
Fisetin	OhGene022970	0.9097378128607666	0.011853198777800694
LPC 15:0	OhGene022970	0.808668595532136	0.05140945756969498
1,2,3,6,7-Pentamethoxyxanthone	OhGene022970	0.8227405224975768	0.0443465554061664
Anacardic Acid	OhGene022970	0.8309980092748439	0.04042901951694223
N-Acetyl-L-tyrosine	OhGene022970	0.8324018414514297	0.03977986982334815
3-N-butyl-4,5-dihydrophthalide	OhGene022970	-0.8243991437122129	0.043546106879399686
tert-Butyl N-[1-(aminocarbonyl)-3-methylbutyl]carbamate	OhGene022970	0.9861847896133575	0.0002849716712509165
Salvianolic acid F	OhGene022970	0.7903593470017116	0.06131703523565335
N', N''-DiFeruloylspermidine	OhGene022970	0.8352145444028634	0.03849405713427149
Baohuoside II	OhGene022970	-0.8910465280471829	0.01715960292154872
Ligustilide	OhGene022970	-0.8059441896762187	0.05283264265811886
Oxyresveratrol	OhGene022970	0.6940497820564028	0.12608898674109545
Swertiamarin	OhGene022970	-0.8706453444950012	0.02401671875700095
2-Hydroxyisocaproic Acid	OhGene022970	0.8400723955793041	0.03632003671618009
L-Cystathionine	OhGene022970	-0.7371176063011915	0.09457720248498201
Phe-Phe	OhGene022970	0.7753390422494522	0.0700392136508885
N-Methylthreonine	OhGene022970	-0.8848055148841035	0.019140351974790592
Phellodensin F	OhGene022970	0.8019369793159392	0.05495853706970284
Glucosamine	OhGene022970	-0.7359398045718938	0.09538551370844761
Inositol	OhGene022970	-0.7467980098695932	0.08805032394188665
di-C,C-pentosyl-apigenin	OhGene022970	0.856750876282339	0.029310708852298868
Dihydroartemisinic acid	OhGene022970	-0.7129024281379986	0.11180551270959382
9-Hydroxy-(10E,12Z,15Z)-Octadecatrienoic Acid	OhGene022970	0.8453409173285722	0.03402946908496593
4-Methoxycinnamic acid	OhGene022970	-0.7330613637575267	0.09737383211188115
Abscisic Acid	OhGene022970	-0.6621093571387645	0.1519666278326591
16,16-Dimethyl prostaglandin A1	OhGene022970	-0.8657022749936152	0.025842729657642602
Spermidine	OhGene022970	0.7990099417379355	0.056535807234714415
Cinnamaldehyde	OhGene022970	-0.7134675230279584	0.11138900909939528
3-Methoxycinnamic acid	OhGene022970	-0.7370065764562519	0.09465327005418375
Ethyl Coumarin-3-carboxylate	OhGene022970	-0.739701788989552	0.09281446469051562
1,11-Undecanedicarboxylic acid	OhGene022970	0.8249077150538413	0.043302033295808895
Ophiopogonanone E	OhGene022970	0.8304066457350288	0.04070394467550895
7-Hydroxy-4-methyl-8-nitrocoumarin	OhGene022970	0.40686490790172203	0.4233786539812515
Pectolinarin	novel.2866	-0.953033427489425	0.0032569875833150437
1,2,3,7-Tetramethoxyxanthone	novel.2866	-0.9513687274833657	0.0034899945039213224
Isopimpinellin	novel.2866	-0.9525498654794573	0.003323855547902601
Ne-(1-Carboxymethyl)-L-lysine	novel.2866	-0.9529344059099392	0.003270626071084808
11(Z),14(Z),17(Z)-Eicosatrienoic acid	novel.2866	-0.9526611874170441	0.003308402497231264
N-Lauroylsarcosine	novel.2866	0.9381165705474513	0.005625845144033069
DL-m-Tyrosine	novel.2866	0.9795020534490755	0.0006259424510201407
Vitamin C	novel.2866	-0.9560833093221788	0.0028506630526286044
Thymidine 5'-diphosphate	novel.2866	-0.9520704006205069	0.003390816692887188
5-O-Methylvisammioside	novel.2866	0.946562866067854	0.00420699532739203
Flavokawain A	novel.2866	-0.9545536497354603	0.003051124347231732
Isofraxidin	novel.2866	0.9727519456402063	0.0011035694525133642
Citral	novel.2866	0.9227945279325649	0.00871092862929614
Tianshic acid	novel.2866	-0.9459178792517094	0.004308221934269892
Valerophenone	novel.2866	0.9243932143665184	0.008358480264011947
9-Oxo-10(E),12(E)-octadecadienoic acid	novel.2866	-0.9475185040506895	0.00405918603883999
Herbacetin	novel.2866	-0.9612243725713389	0.0022261733903303467
Ferulic acid O-hexoside	novel.2866	0.9452652457412013	0.004411850243225531
Adenosine	novel.2866	-0.9544188204509305	0.0030691151631414473
Iristectorigenin B	novel.2866	0.9600158039054876	0.0023661418203759724
Ethyl oleate	novel.2866	0.946963477773267	0.0041447165423905185
Linarin	novel.2866	-0.9392319024376414	0.0054269414709591365
Cocamidopropyl betaine	novel.2866	0.951706325745438	0.003442101299012064
Gossypol	novel.2866	-0.94637830224934	0.004235840833483276
Methyl oleate	novel.2866	0.8885201394862825	0.01794891651359704
PC (16:2e/2:0)	novel.2866	-0.9439329083835031	0.004627154166276047
Pheophorbide A	novel.2866	-0.9511254911464695	0.0035247027233828304
Mangiferin	novel.2866	-0.961579186318644	0.002185880772415869
Isosakuranetin	novel.2866	-0.9556057891683031	0.0029125218576240065
Isopropyl myristate	novel.2866	-0.9546482718498639	0.0030385296226864322
Engeletin	novel.2866	-0.9198297486351572	0.009383265912019944
Olivetol	novel.2866	0.9435517043903998	0.004689681406856801
Palmitoylethanolamide	novel.2866	-0.9442396727474763	0.004577135745236519
Vicenin II	novel.2866	-0.9372377528181393	0.005785036133352888
Emodin-3-methyl ether/Physcion	novel.2866	-0.9550861975074916	0.0029805733052276186
Artemisinin	novel.2866	0.9100558438555568	0.011771104918733665
Combretastatin A4	novel.2866	-0.9575550276429903	0.002664129602646874
Prunin	novel.2866	0.938824535942838	0.005499183431508935
Myricetin	novel.2866	0.9200133946210164	0.00934091412691293
Stigmasterol	novel.2866	-0.9595205286276604	0.002424716823901161
Asarylaldehyde	novel.2866	0.919005425495101	0.009574514540278096
Vaccarin	novel.2866	-0.9252766276064559	0.008166761519991364
N-Lauryldiethanolamine	novel.2866	0.972561269718248	0.0011189967898121362
Glutaric Acid	novel.2866	0.9357661925101031	0.006056459269434664
1-Monopalmitin	novel.2866	0.9641758655833006	0.0019020651253222208
Curcumol	novel.2866	0.9661321669956847	0.0017011214564633009
Methyl heptadecanoate	novel.2866	0.9702117897660896	0.001317790105872869
Syringetin	novel.2866	-0.95845626259577	0.0025529733795271493
4-Ethylphenol	novel.2866	0.9022520853771594	0.013865008428209707
Trifolirhizin	novel.2866	-0.945354777569776	0.004397562443185521
Methyl syringate	novel.2866	-0.969229573466263	0.0014056617090685876
Prohydrojasmon	novel.2866	0.9659639118988771	0.0017179682966303503
Guanosine	novel.2866	0.9467726801846034	0.004174320936073574
Nicotianamine	novel.2866	-0.9528458389761874	0.003282848362928909
Lawsone	novel.2866	0.9549569852551463	0.0029976164837372692
Adenine	novel.2866	-0.9544422451865344	0.003065985769859618
Coumarin	novel.2866	0.9859726980839674	0.0002937677561385231
Isorhychophylline	novel.2866	0.9578574327172101	0.0026265714507954763
4-D-Hydroxysphinganine	novel.2866	0.9435241871058083	0.004694210867949357
Pipecolic acid	novel.2866	0.9610635733622831	0.002244553285293998
Diacerein	novel.2866	-0.9448343691849974	0.00448092891946148
Norisoboldine	novel.2866	-0.9582672545729237	0.002576091726690595
Skimmin	novel.2866	0.9202994705784118	0.009275125754188304
O-Phospho-L-Tyrosine	novel.2866	-0.9338697340003917	0.006415217282667883
13-HPODE	novel.2866	-0.9546271580011808	0.003041337769835668
5-O-p-Coumaroyl shikimic acid	novel.2866	0.9829321637221997	0.0004344805282812888
L-Histidine	novel.2866	0.9302076795432915	0.007136473912486482
Schisandrin A	novel.2866	-0.9373621205843212	0.005762375923271591
Lithospermoside	novel.2866	0.9210451094143395	0.00910471467178785
Przewaquinone A	novel.2866	0.9558874187960414	0.00287595995766519
Quinone	novel.2866	0.8375153141393746	0.037457008422665306
delta-Tridecalactone	novel.2866	0.9797173460431543	0.0006129070768367627
4-Methyl-6,7-dihydroxycoumarin	novel.2866	0.9412322418037047	0.005078992488609922
Sodium Houttuyfonate	novel.2866	-0.9128757138046031	0.011055297267465661
Yamogenin	novel.2866	0.9500760426393378	0.003676387004254982
Corylin	novel.2866	-0.9292951222868021	0.007322036402833229
Neodiosmin	novel.2866	-0.9424894089806286	0.004866094897084177
Glucose 1-phosphate	novel.2866	0.841932889579065	0.03550314701086
Tenuifolin	novel.2866	0.9749379848015285	0.0009342861251241252
4-Hydroxybenzoic acid	novel.2866	0.9310897467763731	0.006959320092342386
Dehydrodiisoeugenol	novel.2866	0.8653148024761825	0.025988552008464488
N-Feruloylspermidine	novel.2866	-0.9694091890022452	0.0013893831706964465
4'-Hydroxychalcone	novel.2866	0.9034426594922177	0.013534862516665644
Xanthurenic acid	novel.2866	0.8203479256350743	0.04551317825824756
D-Raffinose	novel.2866	0.9615112841141393	0.002193563644778369
Desthiobiotin	novel.2866	0.9796676518297898	0.0006159038322558543
Arabidopyl ketoadipic acid	novel.2866	0.9303797481335605	0.007101745239175142
Sinapaldehyde glucoside	novel.2866	0.9902153079037731	0.00014314190494067963
Glu-Gln	novel.2866	-0.9469665226510956	0.0041442449336485014
Schizandrol A	novel.2866	-0.9418521650765175	0.004973452181394169
14,15-Dehydrocrepenynic acid	novel.2866	-0.9495742189521693	0.0037500287771889073
Shikimic Acid	novel.2866	-0.9395381396769426	0.005372941537235774
Polygalic acid	novel.2866	0.9507029349288838	0.0035854000577747723
Nicotinamide N-oxide	novel.2866	0.8213195609120146	0.045037710643103426
��-Nicotinamide mononucleotide	novel.2866	0.9887640475677306	0.00018866069004213877
Glycyl-L-leucine	novel.2866	0.9186978763392963	0.009646348013452159
2-Phenylphenol	novel.2866	0.9023708755803019	0.013831895541893563
Cinnamic acid	novel.2866	0.9023563474967551	0.013835943209344904
trans-Zeatin-riboside	novel.2866	0.8433535309086693	0.03488526978156006
Coumalic acid	novel.2866	-0.956858067424488	0.002751691068754038
Osthole	novel.2866	-0.9457619833411409	0.00433286599621579
5-Methyluridine	novel.2866	-0.9090015279217039	0.012044316359637444
Mesalamine	novel.2866	0.8806399446261948	0.02051998344797814
LPE 18:2	novel.2866	-0.9525031990951479	0.0033303440330012075
7-Methoxycoumarin	novel.2866	0.9846042873372985	0.00035371734534150173
Gamma-Glu-Leu	novel.2866	-0.9657514076598376	0.0017393628974191019
Trehalose 6-phosphate	novel.2866	-0.8964371180326717	0.015532535819531559
N-Caffeoyl putrescine	novel.2866	-0.9780862858205808	0.0007150547018398568
Methyl gallate	novel.2866	-0.9093544778734893	0.01195251653971021
Gentiopicrin	novel.2866	0.9164408225464866	0.010181493428835732
Santacruzamate A	novel.2866	-0.9676948674718591	0.0015485752146418195
4'-Hydroxypropiophenone	novel.2866	0.9685952994910734	0.0014638962962716768
Methyl Eugenol	novel.2866	0.9752290725375966	0.0009127985647521444
N-p-Coumaroyl putrescine	novel.2866	-0.9840579975956246	0.0003791953514366228
Fisetin	novel.2866	-0.8620248535808531	0.027242385383611855
LPC 15:0	novel.2866	-0.9132614004504296	0.010959084379585319
1,2,3,6,7-Pentamethoxyxanthone	novel.2866	-0.9820463173775984	0.0004806085319309974
Anacardic Acid	novel.2866	-0.9063690375785589	0.012739715732532022
N-Acetyl-L-tyrosine	novel.2866	-0.8830106012656067	0.019729190285716337
3-N-butyl-4,5-dihydrophthalide	novel.2866	0.9010224055076731	0.014210026137259926
tert-Butyl N-[1-(aminocarbonyl)-3-methylbutyl]carbamate	novel.2866	-0.883542226077316	0.01955389544080836
Salvianolic acid F	novel.2866	-0.9586553731123919	0.0025287304573378784
N', N''-DiFeruloylspermidine	novel.2866	-0.8884898189791792	0.017958492892613656
Baohuoside II	novel.2866	0.9466702721899176	0.00419025333312027
Ligustilide	novel.2866	0.8044896669170174	0.05359981364499429
Oxyresveratrol	novel.2866	-0.8645631187731138	0.026272553762261522
Swertiamarin	novel.2866	0.926535540952793	0.007897295289575602
2-Hydroxyisocaproic Acid	novel.2866	-0.8867796726120869	0.01850258702653238
L-Cystathionine	novel.2866	0.9499755253078285	0.0036910802773127993
Phe-Phe	novel.2866	-0.8111870864087356	0.05010985445904177
N-Methylthreonine	novel.2866	0.954458444448925	0.003063822572053716
Phellodensin F	novel.2866	-0.8659571416607523	0.025747025091880486
Glucosamine	novel.2866	0.8875660337177633	0.018251433971611077
Inositol	novel.2866	0.9470913179375753	0.004124938561937061
di-C,C-pentosyl-apigenin	novel.2866	-0.8909924112599708	0.01717633185222658
Dihydroartemisinic acid	novel.2866	0.7219109878586614	0.10524744988481066
9-Hydroxy-(10E,12Z,15Z)-Octadecatrienoic Acid	novel.2866	-0.9384991057038954	0.005557230737580007
4-Methoxycinnamic acid	novel.2866	0.7376122691820115	0.0942386357234414
Abscisic Acid	novel.2866	0.9307169753851903	0.007033922227388759
16,16-Dimethyl prostaglandin A1	novel.2866	0.7442967898956198	0.08971673130914852
Spermidine	novel.2866	-0.8651538939072367	0.02604922327320732
Cinnamaldehyde	novel.2866	0.7346698851737405	0.09626047544419576
3-Methoxycinnamic acid	novel.2866	0.8322797885969888	0.039836113383621356
Ethyl Coumarin-3-carboxylate	novel.2866	0.81695672181552	0.047190844503921935
1,11-Undecanedicarboxylic acid	novel.2866	-0.7843666249075208	0.06473339503274979
Ophiopogonanone E	novel.2866	-0.8373756815484792	0.03751956767093098
7-Hydroxy-4-methyl-8-nitrocoumarin	novel.2866	-0.7076296750203174	0.11572464321651439
Pectolinarin	OhGene006984	-0.9940145559499538	5.3631094830308525e-05
1,2,3,7-Tetramethoxyxanthone	OhGene006984	-0.9904620199788426	0.00013602574469786976
Isopimpinellin	OhGene006984	-0.9914616399444728	0.00010904415009594633
Ne-(1-Carboxymethyl)-L-lysine	OhGene006984	-0.9896874684199513	0.00015897410124400324
11(Z),14(Z),17(Z)-Eicosatrienoic acid	OhGene006984	-0.9918203438654924	0.00010008652451402777
N-Lauroylsarcosine	OhGene006984	0.9750750007734255	0.000924140982161292
DL-m-Tyrosine	OhGene006984	0.9933976901674337	6.524184371051602e-05
Vitamin C	OhGene006984	-0.99105700133528	0.00011960821956706104
Thymidine 5'-diphosphate	OhGene006984	-0.987428101616235	0.00023608543266221161
5-O-Methylvisammioside	OhGene006984	0.9979134484814354	6.5260037526431774e-06
Flavokawain A	OhGene006984	-0.9941661074411305	5.095217735092355e-05
Isofraxidin	OhGene006984	0.9787636668904178	0.0006716841655795503
Citral	OhGene006984	0.9834148168361168	0.0004103214217954893
Tianshic acid	OhGene006984	-0.9889701164388898	0.00018181655844284045
Valerophenone	OhGene006984	0.9940562265130464	5.288767276411478e-05
9-Oxo-10(E),12(E)-octadecadienoic acid	OhGene006984	-0.9933569451973188	6.604868607463774e-05
Herbacetin	OhGene006984	-0.9858048642616963	0.000300822644683969
Ferulic acid O-hexoside	OhGene006984	0.9978347434469919	7.027428185458295e-06
Adenosine	OhGene006984	-0.9831924771535594	0.00042136523405180315
Iristectorigenin B	OhGene006984	0.998813581201371	2.110549353249712e-06
Ethyl oleate	OhGene006984	0.9980475258188306	5.71451157467563e-06
Linarin	OhGene006984	-0.9848787862921731	0.0003412479148926191
Cocamidopropyl betaine	OhGene006984	0.9984877524591484	3.428609763343319e-06
Gossypol	OhGene006984	-0.9893043903044862	0.00017098233229777482
Methyl oleate	OhGene006984	0.9771337939739005	0.000778317116179295
PC (16:2e/2:0)	OhGene006984	-0.9802887129911977	0.0005789729924869116
Pheophorbide A	OhGene006984	-0.9868323647937576	0.0002589383795263581
Mangiferin	OhGene006984	-0.9893426183211868	0.0001697644448159929
Isosakuranetin	OhGene006984	-0.995194586802164	3.458251071172866e-05
Isopropyl myristate	OhGene006984	-0.9779930652690828	0.0007211287281744753
Engeletin	OhGene006984	-0.9656354515818653	0.0017510923531200062
Olivetol	OhGene006984	0.9964846522483348	1.8514783969305888e-05
Palmitoylethanolamide	OhGene006984	-0.9855196865217063	0.00031300110535566823
Vicenin II	OhGene006984	-0.9803914940302975	0.0005729705879383664
Emodin-3-methyl ether/Physcion	OhGene006984	-0.9930646484770609	7.198185903429292e-05
Artemisinin	OhGene006984	0.9901974931866515	0.0001436627525147
Combretastatin A4	OhGene006984	-0.9916257143275362	0.00010489935206752069
Prunin	OhGene006984	0.9853875234707958	0.0003187266448193583
Myricetin	OhGene006984	0.9796517691710408	0.0006168631492501706
Stigmasterol	OhGene006984	-0.9776926343257795	0.0007408775653559214
Asarylaldehyde	OhGene006984	0.9846067488847343	0.0003536045376427054
Vaccarin	OhGene006984	-0.9818402750128774	0.0004916691002047571
N-Lauryldiethanolamine	OhGene006984	0.984427472615053	0.000361867216685128
Glutaric Acid	OhGene006984	0.9975337420383391	9.116142081531779e-06
1-Monopalmitin	OhGene006984	0.9940645217281406	5.274030031371458e-05
Curcumol	OhGene006984	0.9922663542493795	8.948264301523875e-05
Methyl heptadecanoate	OhGene006984	0.9972184404012361	1.1594850136264097e-05
Syringetin	OhGene006984	-0.9913160550295446	0.00011278891832087611
4-Ethylphenol	OhGene006984	0.9860523620138808	0.0002904482450142259
Trifolirhizin	OhGene006984	-0.9816615790909308	0.0005013629379408025
Methyl syringate	OhGene006984	-0.988502690180615	0.00019752229566414038
Prohydrojasmon	OhGene006984	0.9928203946763361	7.713505630746559e-05
Guanosine	OhGene006984	0.9980783074678583	5.535804970855345e-06
Nicotianamine	OhGene006984	-0.9688594533833733	0.0014395014475066066
Lawsone	OhGene006984	0.9576931791800953	0.0026469388387419276
Adenine	OhGene006984	-0.9776736997395297	0.0007421311000496378
Coumarin	OhGene006984	0.9740611177441254	0.0010005122468531137
Isorhychophylline	OhGene006984	0.9996078562617609	2.306349158730209e-07
4-D-Hydroxysphinganine	OhGene006984	0.9982691753035444	4.491038632174588e-06
Pipecolic acid	OhGene006984	0.9844205877954146	0.00036218642441551507
Diacerein	OhGene006984	-0.988163334886709	0.00020933076381144143
Norisoboldine	OhGene006984	-0.9962159913696766	2.1450990889028073e-05
Skimmin	OhGene006984	0.9844279023811069	0.0003618472956566624
O-Phospho-L-Tyrosine	OhGene006984	-0.9725530937113861	0.0011196606716962526
13-HPODE	OhGene006984	-0.9909980848049846	0.00012118698302165725
5-O-p-Coumaroyl shikimic acid	OhGene006984	0.9750803946523934	0.000923742723893368
L-Histidine	OhGene006984	0.9869925590374956	0.0002526898932256804
Schisandrin A	OhGene006984	-0.972948404809745	0.0010877851762833457
Lithospermoside	OhGene006984	0.9664862294419828	0.001665938347479901
Przewaquinone A	OhGene006984	0.9868646827404228	0.0002576716780406008
Quinone	OhGene006984	0.9576363245743822	0.0026540068517562766
delta-Tridecalactone	OhGene006984	0.9840914133856813	0.000377611594666196
4-Methyl-6,7-dihydroxycoumarin	OhGene006984	0.9861441540893414	0.00028664664526149657
Sodium Houttuyfonate	OhGene006984	-0.9507952753581399	0.0035720924899888696
Yamogenin	OhGene006984	0.9880049096762636	0.00021496034786813392
Corylin	OhGene006984	-0.9709132765853705	0.0012567519894237029
Neodiosmin	OhGene006984	-0.9799577230893761	0.0005985138758389196
Glucose 1-phosphate	OhGene006984	0.9592098113591127	0.002461825070719204
Tenuifolin	OhGene006984	0.9545124414348785	0.003056617413580472
4-Hydroxybenzoic acid	OhGene006984	0.9825277230122108	0.00045525372230158755
Dehydrodiisoeugenol	OhGene006984	0.8953983473340412	0.015840008819122255
N-Feruloylspermidine	OhGene006984	-0.99390847733091	5.554695464701875e-05
4'-Hydroxychalcone	OhGene006984	0.9814561952220857	0.0005126206893938805
Xanthurenic acid	OhGene006984	0.9366343721115497	0.005895591273358551
D-Raffinose	OhGene006984	0.9717099313058514	0.0011891713132183984
Desthiobiotin	OhGene006984	0.9868056530667564	0.0002599876793450588
Arabidopyl ketoadipic acid	OhGene006984	0.9941034263237261	5.2051860981207357e-05
Sinapaldehyde glucoside	OhGene006984	0.9473536363947161	0.004084501028184801
Glu-Gln	OhGene006984	-0.9811347579755485	0.0005304889900772477
Schizandrol A	OhGene006984	-0.9918990875766952	9.817136282882598e-05
14,15-Dehydrocrepenynic acid	OhGene006984	-0.9980660102889112	5.6068574373701264e-06
Shikimic Acid	OhGene006984	-0.9751898309395514	0.0009156808517962868
Polygalic acid	OhGene006984	0.9927999544784445	7.757435572892878e-05
Nicotinamide N-oxide	OhGene006984	0.9463136352357562	0.004245970530614097
��-Nicotinamide mononucleotide	OhGene006984	0.9799899831386805	0.0005965951490580186
Glycyl-L-leucine	OhGene006984	0.9865563615364721	0.0002698822788050121
2-Phenylphenol	OhGene006984	0.9730246235322114	0.0010816918046524283
Cinnamic acid	OhGene006984	0.9638473863965455	0.0019368912652094037
trans-Zeatin-riboside	OhGene006984	0.9535485383508562	0.003186492385314692
Coumalic acid	OhGene006984	-0.9867772605200438	0.0002611053215975669
Osthole	OhGene006984	-0.943844026413897	0.004641696308926576
5-Methyluridine	OhGene006984	-0.9660145431820792	0.0017128901197766867
Mesalamine	OhGene006984	0.9808390695675271	0.0005471944985337622
LPE 18:2	OhGene006984	-0.977852522413718	0.000730334357082793
7-Methoxycoumarin	OhGene006984	0.9700297768902353	0.0013338615687887873
Gamma-Glu-Leu	OhGene006984	-0.9700140316895749	0.0013352563771930612
Trehalose 6-phosphate	OhGene006984	-0.9331916119818203	0.006545946097305866
N-Caffeoyl putrescine	OhGene006984	-0.9953744693815108	3.204381740621475e-05
Methyl gallate	OhGene006984	-0.9444196161960736	0.004547919716685343
Gentiopicrin	OhGene006984	0.9811067073148912	0.0005320627208324434
Santacruzamate A	OhGene006984	-0.9660222444542987	0.0017121183545388036
4'-Hydroxypropiophenone	OhGene006984	0.8984597451562796	0.014942173523149456
Methyl Eugenol	OhGene006984	0.9286705890565706	0.007450369383101574
N-p-Coumaroyl putrescine	OhGene006984	-0.9861111199287531	0.0002880118950948964
Fisetin	OhGene006984	-0.8880452509106838	0.01809918586265504
LPC 15:0	OhGene006984	-0.951727456313701	0.003439114441651945
1,2,3,6,7-Pentamethoxyxanthone	OhGene006984	-0.9849469871364005	0.00033818433925839715
Anacardic Acid	OhGene006984	-0.9421048493839148	0.004930744811431125
N-Acetyl-L-tyrosine	OhGene006984	-0.9068705413358739	0.012605783735589269
3-N-butyl-4,5-dihydrophthalide	OhGene006984	0.9757067776896692	0.0008780725233914409
tert-Butyl N-[1-(aminocarbonyl)-3-methylbutyl]carbamate	OhGene006984	-0.88440293976325	0.0192716772212416
Salvianolic acid F	OhGene006984	-0.9676885887061867	0.0015491739519540798
N', N''-DiFeruloylspermidine	OhGene006984	-0.9562191047921845	0.0028331912949162985
Baohuoside II	OhGene006984	0.9841481532317101	0.0003749299346298043
Ligustilide	OhGene006984	0.9421557731085141	0.004922159798928321
Oxyresveratrol	OhGene006984	-0.8983154048216626	0.014983938347737834
Swertiamarin	OhGene006984	0.9830260659988526	0.0004297264355066957
2-Hydroxyisocaproic Acid	OhGene006984	-0.9168701855976038	0.0100786120275978
L-Cystathionine	OhGene006984	0.9624518156419681	0.0020883302658435193
Phe-Phe	OhGene006984	-0.8964016720670225	0.015542979916671362
N-Methylthreonine	OhGene006984	0.9396504062724316	0.005353211367712355
Phellodensin F	OhGene006984	-0.969388468633163	0.0013912562685640928
Glucosamine	OhGene006984	0.9196062887114929	0.009434924962196336
Inositol	OhGene006984	0.941676477326334	0.005003252327234
di-C,C-pentosyl-apigenin	OhGene006984	-0.906127238932839	0.012804535048650095
Dihydroartemisinic acid	OhGene006984	0.8801517694667517	0.020684671619040935
9-Hydroxy-(10E,12Z,15Z)-Octadecatrienoic Acid	OhGene006984	-0.9748559051584494	0.0009403898890668104
4-Methoxycinnamic acid	OhGene006984	0.8627592149898017	0.026960082243198506
Abscisic Acid	OhGene006984	0.9568211250107879	0.0027563711915978843
16,16-Dimethyl prostaglandin A1	OhGene006984	0.8803530523309759	0.020616691645852912
Spermidine	OhGene006984	-0.9733261054852616	0.0010577557795991392
Cinnamaldehyde	OhGene006984	0.7696769409480244	0.07346389653728999
3-Methoxycinnamic acid	OhGene006984	0.7720399892937782	0.07202559138006767
Ethyl Coumarin-3-carboxylate	OhGene006984	0.9135974370177402	0.010875589363163645
1,11-Undecanedicarboxylic acid	OhGene006984	-0.7887219340377905	0.062242072090297224
Ophiopogonanone E	OhGene006984	-0.8653170682880135	0.025987698154274208
7-Hydroxy-4-methyl-8-nitrocoumarin	OhGene006984	-0.7879577146841803	0.06267598086744489
Pectolinarin	OhGene003480	0.9994833110630176	4.00382216834102e-07
1,2,3,7-Tetramethoxyxanthone	OhGene003480	0.9961413687262113	2.23048273119543e-05
Isopimpinellin	OhGene003480	0.9982861967266075	4.403165665478965e-06
Ne-(1-Carboxymethyl)-L-lysine	OhGene003480	0.995651597291626	2.8321798054272235e-05
11(Z),14(Z),17(Z)-Eicosatrienoic acid	OhGene003480	0.9991960500474666	9.69243478559916e-07
N-Lauroylsarcosine	OhGene003480	-0.9919366521389595	9.726423841503483e-05
DL-m-Tyrosine	OhGene003480	-0.9913488058088835	0.00011194100003905978
Vitamin C	OhGene003480	0.9952111398930417	3.434485978792029e-05
Thymidine 5'-diphosphate	OhGene003480	0.9957547774894245	2.6994617728598e-05
5-O-Methylvisammioside	OhGene003480	-0.9977344196586964	7.693466977473228e-06
Flavokawain A	OhGene003480	0.9977359453839942	7.683112248585802e-06
Isofraxidin	OhGene003480	-0.9880679097468309	0.0002127127523653591
Citral	OhGene003480	-0.9943376325161525	4.80028337219593e-05
Tianshic acid	OhGene003480	0.9951258663377217	3.5577870603792185e-05
Valerophenone	OhGene003480	-0.9926504893903048	8.082446627002553e-05
9-Oxo-10(E),12(E)-octadecadienoic acid	OhGene003480	0.9983375310574839	4.143407108933109e-06
Herbacetin	OhGene003480	0.9896839542955376	0.0001590822775517628
Ferulic acid O-hexoside	OhGene003480	-0.9976503735543282	8.274630807739433e-06
Adenosine	OhGene003480	0.9881714191774271	0.0002090454865534498
Iristectorigenin B	OhGene003480	-0.9961122357567054	2.2642685001040083e-05
Ethyl oleate	OhGene003480	-0.9978527148381513	6.911299962193066e-06
Linarin	OhGene003480	0.9923314919180584	8.798354709894734e-05
Cocamidopropyl betaine	OhGene003480	-0.9963809289088358	1.962281263485526e-05
Gossypol	OhGene003480	0.9923308754989545	8.799767433544724e-05
Methyl oleate	OhGene003480	-0.985770411860772	0.00030228115602929116
PC (16:2e/2:0)	OhGene003480	0.9908827411854868	0.00012430767906413252
Pheophorbide A	OhGene003480	0.9933783883670813	6.562344619274485e-05
Mangiferin	OhGene003480	0.9946753974433726	4.24516086308727e-05
Isosakuranetin	OhGene003480	0.9972513143367282	1.1322525778096433e-05
Isopropyl myristate	OhGene003480	0.984875515271368	0.0003413951942294143
Engeletin	OhGene003480	0.9672377659459364	0.0015924630693473973
Olivetol	OhGene003480	-0.9908462270816918	0.00012530383350979865
Palmitoylethanolamide	OhGene003480	0.9965925734528239	1.7396052453784176e-05
Vicenin II	OhGene003480	0.9892041944451426	0.00017419500394258046
Emodin-3-methyl ether/Physcion	OhGene003480	0.9982168410310281	4.766648946961295e-06
Artemisinin	OhGene003480	-0.9897467263987573	0.00015715546793653254
Combretastatin A4	OhGene003480	0.9941682515462372	5.091476822967971e-05
Prunin	OhGene003480	-0.9968745478890457	1.4637410934063045e-05
Myricetin	OhGene003480	-0.9948740295561562	3.934601558146604e-05
Stigmasterol	OhGene003480	0.9871698672618149	0.0002458624602505053
Asarylaldehyde	OhGene003480	-0.9962527693457849	2.1036297549092766e-05
Vaccarin	OhGene003480	0.986318044492473	0.0002795132567328942
N-Lauryldiethanolamine	OhGene003480	-0.9925160236152946	8.380526539633277e-05
Glutaric Acid	OhGene003480	-0.9944800683836386	4.5620372395436435e-05
1-Monopalmitin	OhGene003480	-0.9832739059759996	0.0004173036673406409
Curcumol	OhGene003480	-0.9737354660190753	0.0010256796419893961
Methyl heptadecanoate	OhGene003480	-0.9944515942127938	4.6091806869207634e-05
Syringetin	OhGene003480	0.9904961539692217	0.0001350554256978789
4-Ethylphenol	OhGene003480	-0.9911780147686322	0.0001163978389436929
Trifolirhizin	OhGene003480	0.9903488487759018	0.00013926760303663467
Methyl syringate	OhGene003480	0.9947205593312922	4.1735165073023026e-05
Prohydrojasmon	OhGene003480	-0.974714383530322	0.000950960264158527
Guanosine	OhGene003480	-0.9953467766534364	3.242835433930341e-05
Nicotianamine	OhGene003480	0.9743628301227587	0.0009774715184165611
Lawsone	OhGene003480	-0.9740156051292681	0.0010040109793028728
Adenine	OhGene003480	0.9846001512026661	0.0003539069362594285
Coumarin	OhGene003480	-0.980348225262675	0.0005754936939354912
Isorhychophylline	OhGene003480	-0.9941887990971836	5.055696160957841e-05
4-D-Hydroxysphinganine	OhGene003480	-0.9968118399724079	1.5230343732222864e-05
Pipecolic acid	OhGene003480	-0.9931288719187024	7.065640043687064e-05
Diacerein	OhGene003480	0.9897454093404308	0.00015719577529716704
Norisoboldine	OhGene003480	0.9981361250560309	5.207807131578087e-06
Skimmin	OhGene003480	-0.9958821647527198	2.5399938510726713e-05
O-Phospho-L-Tyrosine	OhGene003480	0.9818351452246994	0.0004919460680690915
13-HPODE	OhGene003480	0.9981278601374989	5.254080658471777e-06
5-O-p-Coumaroyl shikimic acid	OhGene003480	-0.9744495369662632	0.0009708992365074346
L-Histidine	OhGene003480	-0.9977428051313432	7.6366428892053e-06
Schisandrin A	OhGene003480	0.9747899412953615	0.0009453095004922726
Lithospermoside	OhGene003480	-0.988611555364332	0.00019380648514970555
Przewaquinone A	OhGene003480	-0.9673897351932854	0.001577804699454145
Quinone	OhGene003480	-0.9428923085862289	0.004798810301605108
delta-Tridecalactone	OhGene003480	-0.9675156008969471	0.0015657149209374705
4-Methyl-6,7-dihydroxycoumarin	OhGene003480	-0.9655570245107541	0.0017590476702774131
Sodium Houttuyfonate	OhGene003480	0.9656013609984551	0.0017545481714690324
Yamogenin	OhGene003480	-0.9967759879743742	1.5574624712862577e-05
Corylin	OhGene003480	0.9546235993694873	0.0030418111944654357
Neodiosmin	OhGene003480	0.974001275618319	0.0010051137976254405
Glucose 1-phosphate	OhGene003480	-0.9660964330955868	0.0017046925144327254
Tenuifolin	OhGene003480	-0.925353554567022	0.008150169299830824
4-Hydroxybenzoic acid	OhGene003480	-0.96251004170585	0.002081899447897429
Dehydrodiisoeugenol	OhGene003480	-0.9378393620231045	0.005675824730070579
N-Feruloylspermidine	OhGene003480	0.9930092647782472	7.313474847130136e-05
4'-Hydroxychalcone	OhGene003480	-0.9883996687710227	0.00020107101207581324
Xanthurenic acid	OhGene003480	-0.9545686486299383	0.0030491262017286673
D-Raffinose	OhGene003480	-0.9454894832377558	0.004376108478868451
Desthiobiotin	OhGene003480	-0.9865602289127315	0.00026972737454820564
Arabidopyl ketoadipic acid	OhGene003480	-0.9944236572073453	4.6556698552269055e-05
Sinapaldehyde glucoside	OhGene003480	-0.9227546403704194	0.008719812809948014
Glu-Gln	OhGene003480	0.9904320998878633	0.0001368791235009742
Schizandrol A	OhGene003480	0.9994828382436208	4.011152643114371e-07
14,15-Dehydrocrepenynic acid	OhGene003480	0.996172070203397	2.195152437487391e-05
Shikimic Acid	OhGene003480	0.9873257838048346	0.00023993566809155515
Polygalic acid	OhGene003480	-0.9730020100878924	0.001083497886808868
Nicotinamide N-oxide	OhGene003480	-0.9566866595349823	0.0027734392954409113
��-Nicotinamide mononucleotide	OhGene003480	-0.9628418860826968	0.0020454355684307104
Glycyl-L-leucine	OhGene003480	-0.9666204438812541	0.001652696486655879
2-Phenylphenol	OhGene003480	-0.9846186889664272	0.00035305760201513207
Cinnamic acid	OhGene003480	-0.9346865703181235	0.00625945769098873
trans-Zeatin-riboside	OhGene003480	-0.9321601834066031	0.006747253490112019
Coumalic acid	OhGene003480	0.9950316938880507	3.696477943600055e-05
Osthole	OhGene003480	0.948766968731656	0.003869996407370752
5-Methyluridine	OhGene003480	0.9821072582980193	0.00047736112595325915
Mesalamine	OhGene003480	-0.9768528437665713	0.000797485245381559
LPE 18:2	OhGene003480	0.9936634474184052	6.0100635620547946e-05
7-Methoxycoumarin	OhGene003480	-0.9459522845568533	0.0043027924251145475
Gamma-Glu-Leu	OhGene003480	0.9671313388658757	0.0016027685164251076
Trehalose 6-phosphate	OhGene003480	0.939771600261879	0.005331952142999453
N-Caffeoyl putrescine	OhGene003480	0.9894217488162096	0.0001672572471907975
Methyl gallate	OhGene003480	0.953686485769548	0.003167742508895215
Gentiopicrin	OhGene003480	-0.9869753866205877	0.0002533560792121524
Santacruzamate A	OhGene003480	0.9702332099219028	0.0013159050796575644
4'-Hydroxypropiophenone	OhGene003480	-0.9149356661649845	0.010546151090419944
Methyl Eugenol	OhGene003480	-0.9420491793046941	0.004940138377301649
N-p-Coumaroyl putrescine	OhGene003480	0.9811893952684874	0.000527430314171372
Fisetin	OhGene003480	0.9101807366732197	0.011738941640504225
LPC 15:0	OhGene003480	0.9740134676397918	0.001004175445276477
1,2,3,6,7-Pentamethoxyxanthone	OhGene003480	0.9864064425526158	0.00027592126468820163
Anacardic Acid	OhGene003480	0.9463834651760838	0.00423503260397109
N-Acetyl-L-tyrosine	OhGene003480	0.9251282647729421	0.008198807988109447
3-N-butyl-4,5-dihydrophthalide	OhGene003480	-0.9745857140262659	0.0009606215324466328
tert-Butyl N-[1-(aminocarbonyl)-3-methylbutyl]carbamate	OhGene003480	0.9004220782534886	0.014379948237922663
Salvianolic acid F	OhGene003480	0.9793760545458581	0.0006336345211792979
N', N''-DiFeruloylspermidine	OhGene003480	0.9479643014856041	0.003991121987222577
Baohuoside II	OhGene003480	-0.9931114590215433	7.101455770554174e-05
Ligustilide	OhGene003480	-0.9462448198087242	0.004256763090399165
Oxyresveratrol	OhGene003480	0.9227837054687753	0.008713338687752377
Swertiamarin	OhGene003480	-0.9853210938456818	0.00032162399477813004
2-Hydroxyisocaproic Acid	OhGene003480	0.9251817377745548	0.008187250743407693
L-Cystathionine	OhGene003480	-0.9678571113570186	0.0015331434770344604
Phe-Phe	OhGene003480	0.8908635608979515	0.017216194415430337
N-Methylthreonine	OhGene003480	-0.9429519810350941	0.004788883984101863
Phellodensin F	OhGene003480	0.9705796683952608	0.0012856013966264155
Glucosamine	OhGene003480	-0.8698327543346008	0.024312522631850717
Inositol	OhGene003480	-0.9003791790687818	0.014392128091290118
di-C,C-pentosyl-apigenin	OhGene003480	0.9112797712572914	0.011457747646074249
Dihydroartemisinic acid	OhGene003480	-0.8505486375257928	0.031834513491456315
9-Hydroxy-(10E,12Z,15Z)-Octadecatrienoic Acid	OhGene003480	0.9923752943542578	8.698256881342783e-05
4-Methoxycinnamic acid	OhGene003480	-0.8921258896921729	0.016827579511698935
Abscisic Acid	OhGene003480	-0.933246181801971	0.006535378447796104
16,16-Dimethyl prostaglandin A1	OhGene003480	-0.8784355343559658	0.021268644029016886
Spermidine	OhGene003480	0.9687234674144944	0.001452034547695425
Cinnamaldehyde	OhGene003480	-0.8345637651803902	0.03878979730652745
3-Methoxycinnamic acid	OhGene003480	-0.8261339527859607	0.042716170210561163
Ethyl Coumarin-3-carboxylate	OhGene003480	-0.869816495492252	0.02431845886010583
1,11-Undecanedicarboxylic acid	OhGene003480	0.8048918796084322	0.053387160127299174
Ophiopogonanone E	OhGene003480	0.8687018480731449	0.024727069190250812
7-Hydroxy-4-methyl-8-nitrocoumarin	OhGene003480	0.7889850586383382	0.06209299483959604
Pectolinarin	novel.911	-0.9540136409099034	0.003123493116955137
1,2,3,7-Tetramethoxyxanthone	novel.911	-0.9525079294797348	0.0033296860378060245
Isopimpinellin	novel.911	-0.9537235874328921	0.003162708924204672
Ne-(1-Carboxymethyl)-L-lysine	novel.911	-0.9539054837585812	0.0031380880299241255
11(Z),14(Z),17(Z)-Eicosatrienoic acid	novel.911	-0.9541335026610839	0.003107357876062911
N-Lauroylsarcosine	novel.911	0.9410119243744375	0.00511676234954872
DL-m-Tyrosine	novel.911	0.9796063439471159	0.0006196109377191638
Vitamin C	novel.911	-0.9568900275652825	0.002747645295711565
Thymidine 5'-diphosphate	novel.911	-0.9538266932366483	0.00314874123549318
5-O-Methylvisammioside	novel.911	0.9464017361005952	0.0042321729929243835
Flavokawain A	novel.911	-0.9551795130612621	0.0029682946727709455
Isofraxidin	novel.911	0.9748191013277687	0.000943133164284297
Citral	novel.911	0.9242633233751876	0.008386851817440264
Tianshic acid	novel.911	-0.9471146421673524	0.004121335110301559
Valerophenone	novel.911	0.9236525415862005	0.008520889445781424
9-Oxo-10(E),12(E)-octadecadienoic acid	novel.911	-0.9483472139037377	0.003933110384297921
Herbacetin	novel.911	-0.961906301669259	0.0021490553273500646
Ferulic acid O-hexoside	novel.911	0.945159293218936	0.00442878788198967
Adenosine	novel.911	-0.9551915710423734	0.002966709881818653
Iristectorigenin B	novel.911	0.9595844464323495	0.0024171177297411355
Ethyl oleate	novel.911	0.9468799701072304	0.004157660971524856
Linarin	novel.911	-0.940558395949658	0.0051949438007569335
Cocamidopropyl betaine	novel.911	0.9512713035827284	0.003503875981613763
Gossypol	novel.911	-0.9466703275802362	0.004190244707572865
Methyl oleate	novel.911	0.8892041315956603	0.01773353690753946
PC (16:2e/2:0)	novel.911	-0.9460009448194525	0.004295119073155696
Pheophorbide A	novel.911	-0.9521631432318339	0.003377813207035944
Mangiferin	novel.911	-0.9626558386713964	0.002065839748524817
Isosakuranetin	novel.911	-0.9559458210274533	0.0028684064978681412
Isopropyl myristate	novel.911	-0.955807361224459	0.002886330107099566
Engeletin	novel.911	-0.9194587235636795	0.009469114324285715
Olivetol	novel.911	0.9424219708290933	0.0048774019760141
Palmitoylethanolamide	novel.911	-0.9461345539592586	0.0042740844895016615
Vicenin II	novel.911	-0.9386159761265467	0.005536350128876831
Emodin-3-methyl ether/Physcion	novel.911	-0.956075454820471	0.0028516752490898023
Artemisinin	novel.911	0.9093730829593667	0.011947686914822286
Combretastatin A4	novel.911	-0.9579341997642549	0.0026170789438749197
Prunin	novel.911	0.9406634104895808	0.0051767892345106785
Myricetin	novel.911	0.9223228790412398	0.00881626109427096
Stigmasterol	novel.911	-0.9617739056856154	0.002163922789972145
Asarylaldehyde	novel.911	0.9206668790596305	0.009190964937149557
Vaccarin	novel.911	-0.9262229166476392	0.007963800569060731
N-Lauryldiethanolamine	novel.911	0.9744498697401924	0.0009708740549506592
Glutaric Acid	novel.911	0.9349417224645249	0.006211187048707884
1-Monopalmitin	novel.911	0.9624961028233977	0.0020834380461884875
Curcumol	novel.911	0.9630577784443335	0.0020218835630554594
Methyl heptadecanoate	novel.911	0.9700113402262082	0.0013354948760614382
Syringetin	novel.911	-0.9584591180015328	0.0025526249107081286
4-Ethylphenol	novel.911	0.9025227189607854	0.013789624673397243
Trifolirhizin	novel.911	-0.9466901992804497	0.004187150788808003
Methyl syringate	novel.911	-0.970748338120254	0.0012709748496438178
Prohydrojasmon	novel.911	0.9629676440376171	0.002031700081097849
Guanosine	novel.911	0.9463170502831275	0.004245435287138432
Nicotianamine	novel.911	-0.953782567298758	0.0031547152295956383
Lawsone	novel.911	0.9581386909209382	0.0025918755624139826
Adenine	novel.911	-0.9557595233871992	0.002892535488640746
Coumarin	novel.911	0.9879826364631945	0.00021575778361018245
Isorhychophylline	novel.911	0.956911423622604	0.002744938448363392
4-D-Hydroxysphinganine	novel.911	0.9430954902315609	0.004765052940436579
Pipecolic acid	novel.911	0.9627153548043793	0.0020593016238341366
Diacerein	novel.911	-0.9447883127370548	0.004488343882984751
Norisoboldine	novel.911	-0.9587145621329882	0.002521545815897952
Skimmin	novel.911	0.9218977772564712	0.008911725688337913
O-Phospho-L-Tyrosine	novel.911	-0.9354835205620424	0.006109293251953142
13-HPODE	novel.911	-0.9558976922567738	0.0028746305293818903
5-O-p-Coumaroyl shikimic acid	novel.911	0.9836106042177896	0.000400717244558871
L-Histidine	novel.911	0.9319115578235568	0.006796223703894664
Schisandrin A	novel.911	-0.9379469376856909	0.005656403594644624
Lithospermoside	novel.911	0.9248925242565761	0.008249853742126164
Przewaquinone A	novel.911	0.952571630450713	0.0033208314785678405
Quinone	novel.911	0.8337802679084876	0.03914725657102027
delta-Tridecalactone	novel.911	0.9772905850289781	0.0007677204708098143
4-Methyl-6,7-dihydroxycoumarin	novel.911	0.9379249838488912	0.0056603643785519235
Sodium Houttuyfonate	novel.911	-0.9154921467957495	0.010410606198706974
Yamogenin	novel.911	0.951546333836966	0.0034647579114783856
Corylin	novel.911	-0.9260420559911458	0.008002399474647284
Neodiosmin	novel.911	-0.9413923825966283	0.005051624956661674
Glucose 1-phosphate	novel.911	0.84185411951976	0.03553755558366609
Tenuifolin	novel.911	0.970869209117023	0.0012605442282619605
4-Hydroxybenzoic acid	novel.911	0.927858061126211	0.0076189591227543325
Dehydrodiisoeugenol	novel.911	0.8726059337118204	0.02331011723240603
N-Feruloylspermidine	novel.911	-0.9695263594825905	0.0013788145866605115
4'-Hydroxychalcone	novel.911	0.9038846111077747	0.01341328691873936
Xanthurenic acid	novel.911	0.8222331946688131	0.04459274791326051
D-Raffinose	novel.911	0.9575193077904989	0.0026685832916806245
Desthiobiotin	novel.911	0.9802583346586455	0.0005807530329865793
Arabidopyl ketoadipic acid	novel.911	0.930317401065256	0.0071143192272074525
Sinapaldehyde glucoside	novel.911	0.9872687451967483	0.00024209550154265211
Glu-Gln	novel.911	-0.9484300592639965	0.003920614115241378
Schizandrol A	novel.911	-0.9431252385090214	0.004760120251798936
14,15-Dehydrocrepenynic acid	novel.911	-0.949090225247404	0.003821733639454536
Shikimic Acid	novel.911	-0.9415748579594464	0.005020528803649699
Polygalic acid	novel.911	0.9473212318269059	0.0040894857476325135
Nicotinamide N-oxide	novel.911	0.822090806364517	0.044661959232068595
��-Nicotinamide mononucleotide	novel.911	0.9866835708111554	0.0002648102463863591
Glycyl-L-leucine	novel.911	0.9148338601188922	0.010571040510804522
2-Phenylphenol	novel.911	0.9037926353871044	0.013438544703759029
Cinnamic acid	novel.911	0.8969108200079534	0.01539328465224134
trans-Zeatin-riboside	novel.911	0.8388400196529491	0.036865941939400335
Coumalic acid	novel.911	-0.958388038765813	0.002561306270254574
Osthole	novel.911	-0.9466803755105467	0.004188680157726523
5-Methyluridine	novel.911	-0.9112051282263413	0.011476740997929507
Mesalamine	novel.911	0.8791094254756731	0.021038416988202736
LPE 18:2	novel.911	-0.9556293576469562	0.0029094534165809527
7-Methoxycoumarin	novel.911	0.981335085554025	0.000519317314506582
Gamma-Glu-Leu	novel.911	-0.9659321593716992	0.0017211567770874755
Trehalose 6-phosphate	novel.911	-0.8968780004310648	0.015402912952033294
N-Caffeoyl putrescine	novel.911	-0.9774442633474245	0.0007574041414564939
Methyl gallate	novel.911	-0.911678548916661	0.011356534450142536
Gentiopicrin	novel.911	0.9174823563016662	0.009932804300128944
Santacruzamate A	novel.911	-0.9686851451235688	0.0014555762152751086
4'-Hydroxypropiophenone	novel.911	0.9733368072583618	0.0010569109943224654
Methyl Eugenol	novel.911	0.9786728444521918	0.0006774210432691776
N-p-Coumaroyl putrescine	novel.911	-0.9836740824556266	0.00039762765651773526
Fisetin	novel.911	-0.8670120515796362	0.025352692879199664
LPC 15:0	novel.911	-0.9170937059821356	0.010025254099631698
1,2,3,6,7-Pentamethoxyxanthone	novel.911	-0.9828070890338592	0.00044085320176774883
Anacardic Acid	novel.911	-0.9069316247217263	0.012589517496386442
N-Acetyl-L-tyrosine	novel.911	-0.8869573182798991	0.01844570552256012
3-N-butyl-4,5-dihydrophthalide	novel.911	0.9005223842802395	0.014351488946611186
tert-Butyl N-[1-(aminocarbonyl)-3-methylbutyl]carbamate	novel.911	-0.8879012526630341	0.01814487006322744
Salvianolic acid F	novel.911	-0.9608906721955501	0.0022643996507093703
N', N''-DiFeruloylspermidine	novel.911	-0.8865365880261875	0.018580557873872774
Baohuoside II	novel.911	0.9483793877009077	0.0039282550180861206
Ligustilide	novel.911	0.8037177271859282	0.054009038806388236
Oxyresveratrol	novel.911	-0.8685190857989428	0.024794375743980482
Swertiamarin	novel.911	0.9270505037327543	0.007788338430825856
2-Hydroxyisocaproic Acid	novel.911	-0.8890146269008414	0.017793084354386562
L-Cystathionine	novel.911	0.9508570293503271	0.0035632064337713246
Phe-Phe	novel.911	-0.8091692477534774	0.05114988179109068
N-Methylthreonine	novel.911	0.95601687231917	0.002859230259311004
Phellodensin F	novel.911	-0.8652150715112015	0.026026148077217044
Glucosamine	novel.911	0.8792520999217672	0.02098982752527899
Inositol	novel.911	0.9406844021098382	0.005173164004720978
di-C,C-pentosyl-apigenin	novel.911	-0.8930687385606876	0.01654010023297739
Dihydroartemisinic acid	novel.911	0.7150156617292688	0.11025145517049018
9-Hydroxy-(10E,12Z,15Z)-Octadecatrienoic Acid	novel.911	-0.9415383681117796	0.005026739620806902
4-Methoxycinnamic acid	novel.911	0.7408119731635774	0.0920617271023279
Abscisic Acid	novel.911	0.9263627932688181	0.007934010720837433
16,16-Dimethyl prostaglandin A1	novel.911	0.7433575924435338	0.09034607019759336
Spermidine	novel.911	-0.8632578429953199	0.026769195282520083
Cinnamaldehyde	novel.911	0.7456476715078983	0.08881498495909354
3-Methoxycinnamic acid	novel.911	0.8429999034248303	0.035038595416194675
Ethyl Coumarin-3-carboxylate	novel.911	0.8087071837432904	0.051389428904890413
1,11-Undecanedicarboxylic acid	novel.911	-0.7888593711013018	0.06216418458815954
Ophiopogonanone E	novel.911	-0.8390838642636482	0.036757622680620584
7-Hydroxy-4-methyl-8-nitrocoumarin	novel.911	-0.7055875500211763	0.11725839320845524
Pectolinarin	OhGene030918	0.8988819167632286	0.014820340672284134
1,2,3,7-Tetramethoxyxanthone	OhGene030918	0.8972972785180042	0.01528012710068186
Isopimpinellin	OhGene030918	0.8897898702615679	0.017550087900557784
Ne-(1-Carboxymethyl)-L-lysine	OhGene030918	0.8767845842216443	0.021837727423655244
11(Z),14(Z),17(Z)-Eicosatrienoic acid	OhGene030918	0.9156588407285489	0.01037016920619998
N-Lauroylsarcosine	OhGene030918	-0.8797494575902979	0.020820866401958495
DL-m-Tyrosine	OhGene030918	-0.8897676841242118	0.01755701975043473
Vitamin C	OhGene030918	0.877208237620074	0.021691009507042107
Thymidine 5'-diphosphate	OhGene030918	0.916024954363242	0.010281624473068943
5-O-Methylvisammioside	OhGene030918	-0.8912450897937554	0.01709828929479041
Flavokawain A	OhGene030918	0.8821100716183035	0.02002783363275927
Isofraxidin	OhGene030918	-0.875984947784386	0.02211594055761772
Citral	OhGene030918	-0.871508649125436	0.023704343022218893
Tianshic acid	OhGene030918	0.9002477033922501	0.014429487372718095
Valerophenone	OhGene030918	-0.8725703053617619	0.02332286808305247
9-Oxo-10(E),12(E)-octadecadienoic acid	OhGene030918	0.8899758684407638	0.0174920262041542
Herbacetin	OhGene030918	0.8495718280977707	0.0322409602623061
Ferulic acid O-hexoside	OhGene030918	-0.8973646979895189	0.015260427424669126
Adenosine	OhGene030918	0.8396428383654304	0.03650988328623121
Iristectorigenin B	OhGene030918	-0.8825472004414511	0.019882600097741614
Ethyl oleate	OhGene030918	-0.9023790689541688	0.013829613039060008
Linarin	OhGene030918	0.9198687722146858	0.009374258645216143
Cocamidopropyl betaine	OhGene030918	-0.8816530988165633	0.020180200830336524
Gossypol	OhGene030918	0.8493509391375168	0.03233320857929454
Methyl oleate	OhGene030918	-0.8637397315617801	0.02658532841702778
PC (16:2e/2:0)	OhGene030918	0.8974733707894741	0.015228699464658513
Pheophorbide A	OhGene030918	0.8701311822582726	0.02420368684811392
Mangiferin	OhGene030918	0.8743544137917141	0.02268844829260374
Isosakuranetin	OhGene030918	0.8778231175255726	0.021478907110267908
Isopropyl myristate	OhGene030918	0.8479586423849965	0.032917523958596005
Engeletin	OhGene030918	0.7923258819936944	0.06021446825560139
Olivetol	OhGene030918	-0.8891897924454961	0.017738039302382855
Palmitoylethanolamide	OhGene030918	0.9003353907559818	0.01440456551080365
Vicenin II	OhGene030918	0.8552722636871453	0.029903434390754692
Emodin-3-methyl ether/Physcion	OhGene030918	0.8923627519514195	0.01675513516580212
Artemisinin	OhGene030918	-0.8811012574065307	0.020364936015010403
Combretastatin A4	OhGene030918	0.8629684403216433	0.026879907301723478
Prunin	OhGene030918	-0.8834017403476984	0.019600145573890924
Myricetin	OhGene030918	-0.890858265406782	0.017217833636046363
Stigmasterol	OhGene030918	0.939044879113223	0.005460049952004715
Asarylaldehyde	OhGene030918	-0.8941770031963802	0.01620523021190205
Vaccarin	OhGene030918	0.924772273293347	0.008275951513995582
N-Lauryldiethanolamine	OhGene030918	-0.8936044553383808	0.016377818468657268
Glutaric Acid	OhGene030918	-0.8815047089206001	0.020229796881306654
1-Monopalmitin	OhGene030918	-0.8801933969869039	0.020670603834409274
Curcumol	OhGene030918	-0.8393516420591547	0.03663884439410734
Methyl heptadecanoate	OhGene030918	-0.8946432529332027	0.016065333956643196
Syringetin	OhGene030918	0.8683439194198606	0.024858966609330888
4-Ethylphenol	OhGene030918	-0.88812963895216	0.018072438985622996
Trifolirhizin	OhGene030918	0.8610723001390119	0.027610643459770764
Methyl syringate	OhGene030918	0.9123909561466873	0.011176802048050062
Prohydrojasmon	OhGene030918	-0.8439810793087477	0.03461395665580781
Guanosine	OhGene030918	-0.9026214896832412	0.013762161929002767
Nicotianamine	OhGene030918	0.805601515649868	0.05301292180147758
Lawsone	OhGene030918	-0.8412518032122365	0.03580117911648678
Adenine	OhGene030918	0.844609899122085	0.03434309400465596
Coumarin	OhGene030918	-0.9000373747646995	0.014489350077865353
Isorhychophylline	OhGene030918	-0.8791810848072688	0.02101400584779155
4-D-Hydroxysphinganine	OhGene030918	-0.8882933324118925	0.018020610275365986
Pipecolic acid	OhGene030918	-0.8765225209591208	0.021928720456932383
Diacerein	OhGene030918	0.8411155593904952	0.03586093770296864
Norisoboldine	OhGene030918	0.9029504967148746	0.01367087361060038
Skimmin	OhGene030918	-0.8865056655840653	0.018590487702014782
O-Phospho-L-Tyrosine	OhGene030918	0.9020587449414462	0.013918983936102549
13-HPODE	OhGene030918	0.8865926795588618	0.018562552226864783
5-O-p-Coumaroyl shikimic acid	OhGene030918	-0.8592827992569148	0.02830880197200194
L-Histidine	OhGene030918	-0.9012120667502331	0.014156545159350185
Schisandrin A	OhGene030918	0.8677140564125477	0.025091882683722776
Lithospermoside	OhGene030918	-0.9019396068879442	0.013952294486496762
Przewaquinone A	OhGene030918	-0.8446961627325538	0.03430601429171756
Quinone	OhGene030918	-0.8367640728433174	0.03779416223328088
delta-Tridecalactone	OhGene030918	-0.823147923339132	0.044149314656459236
4-Methyl-6,7-dihydroxycoumarin	OhGene030918	-0.8834879502283948	0.019571757711328467
Sodium Houttuyfonate	OhGene030918	0.8427362795042994	0.03515310311863457
Yamogenin	OhGene030918	-0.8791572648860682	0.021022118730561628
Corylin	OhGene030918	0.7576307812342288	0.08099552940576464
Neodiosmin	OhGene030918	0.8206983441055695	0.04534143372873137
Glucose 1-phosphate	OhGene030918	-0.8442266181036513	0.03450807221696432
Tenuifolin	OhGene030918	-0.82403405037127	0.04372171695349262
4-Hydroxybenzoic acid	OhGene030918	-0.8942244679057497	0.01619096196112249
Dehydrodiisoeugenol	OhGene030918	-0.8390328562790546	0.03678026877724333
N-Feruloylspermidine	OhGene030918	0.8768595650689534	0.02181172597231503
4'-Hydroxychalcone	OhGene030918	-0.8570463143979439	0.029192951005444733
Xanthurenic acid	OhGene030918	-0.8370479190058023	0.03766660672923358
D-Raffinose	OhGene030918	-0.849738905547909	0.032171267473932404
Desthiobiotin	OhGene030918	-0.9057899042226674	0.01289523038171845
Arabidopyl ketoadipic acid	OhGene030918	-0.9116178796277667	0.011371904789986979
Sinapaldehyde glucoside	OhGene030918	-0.8087307230572849	0.051377212931164554
Glu-Gln	OhGene030918	0.8558828955115865	0.029657972328268264
Schizandrol A	OhGene030918	0.904324390521317	0.013292834612304271
14,15-Dehydrocrepenynic acid	OhGene030918	0.8763405546618759	0.021992008632657743
Shikimic Acid	OhGene030918	0.8537406777927354	0.03052330969450455
Polygalic acid	OhGene030918	-0.8621506677209609	0.027193920891434725
Nicotinamide N-oxide	OhGene030918	-0.9020072837249977	0.013933367585973414
��-Nicotinamide mononucleotide	OhGene030918	-0.8592258578691042	0.028331152776247825
Glycyl-L-leucine	OhGene030918	-0.8322394188323274	0.03985472448813313
2-Phenylphenol	OhGene030918	-0.8823241678698377	0.01995663818844021
Cinnamic acid	OhGene030918	-0.8175554854383742	0.046892577203073105
trans-Zeatin-riboside	OhGene030918	-0.8357349722057723	0.038258317464745534
Coumalic acid	OhGene030918	0.8757202658658461	0.022208400120948532
Osthole	OhGene030918	0.754357593045268	0.08309923313066761
5-Methyluridine	OhGene030918	0.8441240638655014	0.034552278425319265
Mesalamine	OhGene030918	-0.8723073233144726	0.023417088177018448
LPE 18:2	OhGene030918	0.9159314200900857	0.010304210749572966
7-Methoxycoumarin	OhGene030918	-0.8384427131264434	0.03704275167447365
Gamma-Glu-Leu	OhGene030918	0.8515421790787132	0.03142360214567675
Trehalose 6-phosphate	OhGene030918	0.7587893721346215	0.08025672373494813
N-Caffeoyl putrescine	OhGene030918	0.8825653098110702	0.0198765942758911
Methyl gallate	OhGene030918	0.9203963536771935	0.009252896936715094
Gentiopicrin	OhGene030918	-0.9483268789557429	0.003936180661901219
Santacruzamate A	OhGene030918	0.8224873288948955	0.04446934404554641
4'-Hydroxypropiophenone	OhGene030918	-0.8722563780663364	0.023435361552775414
Methyl Eugenol	OhGene030918	-0.826744166713663	0.04242601490715312
N-p-Coumaroyl putrescine	OhGene030918	0.858538220342651	0.028601726044094253
Fisetin	OhGene030918	0.9395937996405459	0.005363155197461562
LPC 15:0	OhGene030918	0.8567976824184482	0.029292037568612404
1,2,3,6,7-Pentamethoxyxanthone	OhGene030918	0.8658476169970826	0.025788131845135887
Anacardic Acid	OhGene030918	0.8523692242208136	0.031083473927424582
N-Acetyl-L-tyrosine	OhGene030918	0.8779149072910821	0.021447329687429493
3-N-butyl-4,5-dihydrophthalide	OhGene030918	-0.8711114336897468	0.023847828438227393
tert-Butyl N-[1-(aminocarbonyl)-3-methylbutyl]carbamate	OhGene030918	0.9880970062152581	0.00021167867597462247
Salvianolic acid F	OhGene030918	0.8371763573625348	0.03760895525907049
N', N''-DiFeruloylspermidine	OhGene030918	0.8572171915634185	0.02912494398966794
Baohuoside II	OhGene030918	-0.9202275429148064	0.00929164556889297
Ligustilide	OhGene030918	-0.8423799589596531	0.03530815376156302
Oxyresveratrol	OhGene030918	0.7542998026717329	0.08313659358559546
Swertiamarin	OhGene030918	-0.9113401249112203	0.01144240144600184
2-Hydroxyisocaproic Acid	OhGene030918	0.8844239433535515	0.019264814942993685
L-Cystathionine	OhGene030918	-0.7893857358562678	0.06186629984627554
Phe-Phe	OhGene030918	0.7908171193248437	0.06105955874700502
N-Methylthreonine	OhGene030918	-0.9018437993661459	0.013979109769473499
Phellodensin F	OhGene030918	0.8476411053392082	0.033051477929283105
Glucosamine	OhGene030918	-0.7694010664323099	0.07363265299892319
Inositol	OhGene030918	-0.7839512912446001	0.06497330923001386
di-C,C-pentosyl-apigenin	OhGene030918	0.8965430700060375	0.015501337385219
Dihydroartemisinic acid	OhGene030918	-0.744548279220388	0.08954854716250768
9-Hydroxy-(10E,12Z,15Z)-Octadecatrienoic Acid	OhGene030918	0.8856835782208121	0.018855408969602833
4-Methoxycinnamic acid	OhGene030918	-0.762283526520528	0.07804710807275217
Abscisic Acid	OhGene030918	-0.7221423894433232	0.10508129980187669
16,16-Dimethyl prostaglandin A1	OhGene030918	-0.8900191101827521	0.01747854097705301
Spermidine	OhGene030918	0.8409714450387761	0.03592419939813932
Cinnamaldehyde	OhGene030918	-0.7505401161917655	0.0855833770191249
3-Methoxycinnamic acid	OhGene030918	-0.7689441358165022	0.07391255052588422
Ethyl Coumarin-3-carboxylate	OhGene030918	-0.7721702297655341	0.07194669423576287
1,11-Undecanedicarboxylic acid	OhGene030918	0.8578346008917128	0.028879848564723972
Ophiopogonanone E	OhGene030918	0.8701462356583196	0.0241982030760098
7-Hydroxy-4-methyl-8-nitrocoumarin	OhGene030918	0.47353240835254584	0.34279216994301415
Pectolinarin	OhGene036735	-0.9975723722142541	8.832911536715039e-06
1,2,3,7-Tetramethoxyxanthone	OhGene036735	-0.996162431571726	2.2062139358954914e-05
Isopimpinellin	OhGene036735	-0.997719830571691	7.792831435460115e-06
Ne-(1-Carboxymethyl)-L-lysine	OhGene036735	-0.9955008848881991	3.0317519557046794e-05
11(Z),14(Z),17(Z)-Eicosatrienoic acid	OhGene036735	-0.9978327327564992	7.040481078744975e-06
N-Lauroylsarcosine	OhGene036735	0.9972685153132144	1.1181323075855184e-05
DL-m-Tyrosine	OhGene036735	0.9909315542338452	0.00012298218335451234
Vitamin C	OhGene036735	-0.9964711566063919	1.8657131667870157e-05
Thymidine 5'-diphosphate	OhGene036735	-0.9960933879826447	2.286261557214213e-05
5-O-Methylvisammioside	OhGene036735	0.9919285790655106	9.745883604930436e-05
Flavokawain A	OhGene036735	-0.997134196627738	1.2307475276226023e-05
Isofraxidin	OhGene036735	0.9951670557144646	3.4979583313901025e-05
Citral	OhGene036735	0.9933959734931628	6.527573790201732e-05
Tianshic acid	OhGene036735	-0.9945971134213352	4.3707916746420144e-05
Valerophenone	OhGene036735	0.9839871990023076	0.0003825617741706134
9-Oxo-10(E),12(E)-octadecadienoic acid	OhGene036735	-0.9969308201681077	1.4115341631147455e-05
Herbacetin	OhGene036735	-0.9928043636018029	7.747948987066294e-05
Ferulic acid O-hexoside	OhGene036735	0.9917913760416014	0.00010079570620804499
Adenosine	OhGene036735	-0.9921408331307281	9.24070391881332e-05
Iristectorigenin B	OhGene036735	0.9921756996165704	9.159001416608792e-05
Ethyl oleate	OhGene036735	0.9913552601974471	0.00011177427208100668
Linarin	OhGene036735	-0.9867869498191237	0.0002607236444550633
Cocamidopropyl betaine	OhGene036735	0.99180407817319	0.00010048442900678405
Gossypol	OhGene036735	-0.9927949315836346	7.768249792919743e-05
Methyl oleate	OhGene036735	0.9792507504506953	0.0006413304340078435
PC (16:2e/2:0)	OhGene036735	-0.9938563606155483	5.650051363026082e-05
Pheophorbide A	OhGene036735	-0.9937301764802924	5.884279491755344e-05
Mangiferin	OhGene036735	-0.9975532519770378	8.972540010445072e-06
Isosakuranetin	OhGene036735	-0.9961308014824781	2.24270834523459e-05
Isopropyl myristate	OhGene036735	-0.9882584555327918	0.00020598643235382032
Engeletin	OhGene036735	-0.9664634180175633	0.0016681941606312522
Olivetol	OhGene036735	0.9810477171611611	0.0005353798112096798
Palmitoylethanolamide	OhGene036735	-0.9960028959632432	2.3933330473796545e-05
Vicenin II	OhGene036735	-0.9927426253384577	7.881310936687914e-05
Emodin-3-methyl ether/Physcion	OhGene036735	-0.9980608970144906	5.6365349522814876e-06
Artemisinin	OhGene036735	0.978528100073725	0.0006866140006006071
Combretastatin A4	OhGene036735	-0.9943183945438897	4.832925790659031e-05
Prunin	OhGene036735	0.9979942157916091	6.030720630227313e-06
Myricetin	OhGene036735	0.9943073057576958	4.851791069449336e-05
Stigmasterol	OhGene036735	-0.9860878221661443	0.00028897669620936856
Asarylaldehyde	OhGene036735	0.9933630818574452	6.592684989666966e-05
Vaccarin	OhGene036735	-0.9807325068100088	0.0005532780443579482
N-Lauryldiethanolamine	OhGene036735	0.9974300643750452	9.898367015887685e-06
Glutaric Acid	OhGene036735	0.9864196536674976	0.000275386426603533
1-Monopalmitin	OhGene036735	0.9751904119025034	0.0009156381473356413
Curcumol	OhGene036735	0.9663724272205707	0.0016772072173786316
Methyl heptadecanoate	OhGene036735	0.9911716567934656	0.00011656542669623339
Syringetin	OhGene036735	-0.9908180704749171	0.00012607469042954898
4-Ethylphenol	OhGene036735	0.9820182946898239	0.00048210547097855404
Trifolirhizin	OhGene036735	-0.991844290086753	9.950216529731775e-05
Methyl syringate	OhGene036735	-0.9952238586487187	3.41628137743269e-05
Prohydrojasmon	OhGene036735	0.9670044924790886	0.0016150941123093912
Guanosine	OhGene036735	0.9882531216731554	0.00020617325475830026
Nicotianamine	OhGene036735	-0.9830288257243103	0.0004295871092186928
Lawsone	OhGene036735	0.9871894658743936	0.0002451135098771139
Adenine	OhGene036735	-0.99135019270934	0.00011190516356384252
Coumarin	OhGene036735	0.9866793821885425	0.00026497649070636643
Isorhychophylline	OhGene036735	0.9885773713321679	0.00019496947653029937
4-D-Hydroxysphinganine	OhGene036735	0.9902056826561851	0.00014342320051586975
Pipecolic acid	OhGene036735	0.9965868474318187	1.745453473160486e-05
Diacerein	OhGene036735	-0.9890130017235037	0.0001804080537162743
Norisoboldine	OhGene036735	-0.9944788891279781	4.563984880444676e-05
Skimmin	OhGene036735	0.9936163866427417	6.0995711462169073e-05
O-Phospho-L-Tyrosine	OhGene036735	-0.977795466455607	0.0007340880887336206
13-HPODE	OhGene036735	-0.9988784277603188	1.886181006754388e-06
5-O-p-Coumaroyl shikimic acid	OhGene036735	0.981832695011679	0.0004920783874862746
L-Histidine	OhGene036735	0.9960158377011569	2.377870243710187e-05
Schisandrin A	OhGene036735	-0.9765918914759673	0.0008154962028461856
Lithospermoside	OhGene036735	0.9935588379746854	6.209923505942874e-05
Przewaquinone A	OhGene036735	0.9564805153980438	0.002799706543146935
Quinone	OhGene036735	0.9180087028572297	0.009808262978433445
delta-Tridecalactone	OhGene036735	0.9668861392239678	0.001626636529194276
4-Methyl-6,7-dihydroxycoumarin	OhGene036735	0.9512791549911236	0.003502756267473978
Sodium Houttuyfonate	OhGene036735	-0.9741279267132603	0.000995387344721151
Yamogenin	OhGene036735	0.998241598854379	4.6352434175520685e-06
Corylin	OhGene036735	-0.9522312261096504	0.0033682829125802915
Neodiosmin	OhGene036735	-0.9745886284254156	0.0009604021662972561
Glucose 1-phosphate	OhGene036735	0.9535050431584411	0.003192415560127729
Tenuifolin	OhGene036735	0.9181919913273549	0.009765073318679159
4-Hydroxybenzoic acid	OhGene036735	0.9461809981551297	0.004266784474675644
Dehydrodiisoeugenol	OhGene036735	0.954872547174912	0.0030087797622443983
N-Feruloylspermidine	OhGene036735	-0.993595931805066	6.138681205923536e-05
4'-Hydroxychalcone	OhGene036735	0.9825909112073734	0.00045197641714365586
Xanthurenic acid	OhGene036735	0.948353477248744	0.003932164948446829
D-Raffinose	OhGene036735	0.9333251521046233	0.006520100316441022
Desthiobiotin	OhGene036735	0.9857903622985925	0.00030143614440981953
Arabidopyl ketoadipic acid	OhGene036735	0.9858364602121811	0.00029948814444661243
Sinapaldehyde glucoside	OhGene036735	0.9245370359990198	0.008327120482584278
Glu-Gln	OhGene036735	-0.9934806410435126	6.361451877380339e-05
Schizandrol A	OhGene036735	-0.9972097518191965	1.166736564816208e-05
14,15-Dehydrocrepenynic acid	OhGene036735	-0.9912962914363306	0.00011330214141065446
Shikimic Acid	OhGene036735	-0.9934668641134088	6.388337355862176e-05
Polygalic acid	OhGene036735	0.9603580486959655	0.0023260781026760756
Nicotinamide N-oxide	OhGene036735	0.9385687316884659	0.005544786407057788
��-Nicotinamide mononucleotide	OhGene036735	0.9610593289492785	0.00224503944600738
Glycyl-L-leucine	OhGene036735	0.9527146934385561	0.0033009877113230023
2-Phenylphenol	OhGene036735	0.9783454563530796	0.0006983017745372732
Cinnamic acid	OhGene036735	0.9130084066754741	0.011022149899677116
trans-Zeatin-riboside	OhGene036735	0.9079306197125221	0.01232493066320338
Coumalic acid	OhGene036735	-0.9985485178671453	3.158671581438799e-06
Osthole	OhGene036735	-0.9625765273098061	0.0020745683703846
5-Methyluridine	OhGene036735	-0.9839876368535034	0.00038254090918538524
Mesalamine	OhGene036735	0.9609027736202554	0.002263007790439882
LPE 18:2	OhGene036735	-0.9981607201210234	5.07131461344371e-06
7-Methoxycoumarin	OhGene036735	0.9412632098232447	0.005073694508383964
Gamma-Glu-Leu	OhGene036735	-0.9727694264717871	0.0011021604105827373
Trehalose 6-phosphate	OhGene036735	-0.9418980043124662	0.004965691278470002
N-Caffeoyl putrescine	OhGene036735	-0.9869814498233599	0.0002531207638694479
Methyl gallate	OhGene036735	-0.9541794240314503	0.0031011870465825426
Gentiopicrin	OhGene036735	0.9758344008926414	0.0008689082031966643
Santacruzamate A	OhGene036735	-0.9776314992188903	0.0007449287030415468
4'-Hydroxypropiophenone	OhGene036735	0.9335648372273968	0.00647383613687735
Methyl Eugenol	OhGene036735	0.9605440807247556	0.0023044424616216444
N-p-Coumaroyl putrescine	OhGene036735	-0.9825856841204545	0.0004522470775648304
Fisetin	OhGene036735	-0.9139640590346502	0.010784847810960802
LPC 15:0	OhGene036735	-0.9839018312810028	0.0003866406256064852
1,2,3,6,7-Pentamethoxyxanthone	OhGene036735	-0.9915477833398973	0.00010685803666658069
Anacardic Acid	OhGene036735	-0.9397110852227448	0.005342562203216051
N-Acetyl-L-tyrosine	OhGene036735	-0.9341736280505344	0.0063570503698201445
3-N-butyl-4,5-dihydrophthalide	OhGene036735	0.9673807738656078	0.0015786672151808822
tert-Butyl N-[1-(aminocarbonyl)-3-methylbutyl]carbamate	OhGene036735	-0.8953714317465976	0.015848014291323403
Salvianolic acid F	OhGene036735	-0.98965389211039	0.00016000918892141667
N', N''-DiFeruloylspermidine	OhGene036735	-0.9305173081292142	0.007074040889574834
Baohuoside II	OhGene036735	0.989880125223955	0.0001530996005971151
Ligustilide	OhGene036735	0.9273683767642851	0.007721450326134477
Oxyresveratrol	OhGene036735	-0.9401246588011254	0.005270256485433638
Swertiamarin	OhGene036735	0.9799843486998654	0.0005969300473219766
2-Hydroxyisocaproic Acid	OhGene036735	-0.9283312356250257	0.007520557537504425
L-Cystathionine	OhGene036735	0.9774894738239381	0.0007543823735297064
Phe-Phe	OhGene036735	-0.8702402844374719	0.02416395563308968
N-Methylthreonine	OhGene036735	0.9420907926925308	0.004933115859601657
Phellodensin F	OhGene036735	-0.9595230404105406	0.0024244179797165174
Glucosamine	OhGene036735	0.8455158649380781	0.03395461315797383
Inositol	OhGene036735	0.8873329583795314	0.018325703447053667
di-C,C-pentosyl-apigenin	OhGene036735	-0.9137507999196118	0.010837586127342943
Dihydroartemisinic acid	OhGene036735	0.8131019641069834	0.049132057689548175
9-Hydroxy-(10E,12Z,15Z)-Octadecatrienoic Acid	OhGene036735	-0.9974860438411082	9.472019282492578e-06
4-Methoxycinnamic acid	OhGene036735	0.8850295643209878	0.019067450451789876
Abscisic Acid	OhGene036735	0.9316466876284447	0.006848583638961632
16,16-Dimethyl prostaglandin A1	OhGene036735	0.8517828054872105	0.03132446250332067
Spermidine	OhGene036735	-0.9531781615271	0.003237103440243267
Cinnamaldehyde	OhGene036735	0.860822273807037	0.027707692342090792
3-Methoxycinnamic acid	OhGene036735	0.8618647708689734	0.027304109548636466
Ethyl Coumarin-3-carboxylate	OhGene036735	0.8366546988604037	0.03784336697458716
1,11-Undecanedicarboxylic acid	OhGene036735	-0.8116796426219812	0.04985748647994947
Ophiopogonanone E	OhGene036735	-0.868412298857052	0.024833742858011227
7-Hydroxy-4-methyl-8-nitrocoumarin	OhGene036735	-0.794711731478718	0.05888914999694863
Pectolinarin	OhGene021602	0.9312630547927837	0.006924768407559072
1,2,3,7-Tetramethoxyxanthone	OhGene021602	0.926246983387232	0.00795867114721258
Isopimpinellin	OhGene021602	0.9240758650996221	0.00842788002986909
Ne-(1-Carboxymethyl)-L-lysine	OhGene021602	0.9135824478520687	0.010879307127807717
11(Z),14(Z),17(Z)-Eicosatrienoic acid	OhGene021602	0.9436997810074202	0.004665344173206722
N-Lauroylsarcosine	OhGene021602	-0.9136727902281734	0.010856908826213946
DL-m-Tyrosine	OhGene021602	-0.9214578209838521	0.00901105242842061
Vitamin C	OhGene021602	0.9100288290067899	0.011778067575078573
Thymidine 5'-diphosphate	OhGene021602	0.9416524085693081	0.005007341659964358
5-O-Methylvisammioside	OhGene021602	-0.9245855981817019	0.00831654463199577
Flavokawain A	OhGene021602	0.9156825509686155	0.010364423722686894
Isofraxidin	OhGene021602	-0.9095420069932578	0.01190387976787083
Citral	OhGene021602	-0.9079959186242463	0.0123077306652491
Tianshic acid	OhGene021602	0.9281102600717567	0.007566434130427295
Valerophenone	OhGene021602	-0.908860396175236	0.01208111882745312
9-Oxo-10(E),12(E)-octadecadienoic acid	OhGene021602	0.9219866087387615	0.008891735594486238
Herbacetin	OhGene021602	0.88911961562404	0.017760082253787446
Ferulic acid O-hexoside	OhGene021602	-0.9283909010102238	0.007508193760523612
Adenosine	OhGene021602	0.8800036390590577	0.020734768559895346
Iristectorigenin B	OhGene021602	-0.9163852971816632	0.010194835099874646
Ethyl oleate	OhGene021602	-0.9334875313790884	0.006488740186024642
Linarin	OhGene021602	0.9501395506228902	0.003667118473747431
Cocamidopropyl betaine	OhGene021602	-0.9150975100227767	0.010506642259538084
Gossypol	OhGene021602	0.8883197264379258	0.018012260069548452
Methyl oleate	OhGene021602	-0.8995885421820579	0.01461749399495764
PC (16:2e/2:0)	OhGene021602	0.9243084404487735	0.00837699177821711
Pheophorbide A	OhGene021602	0.9082530876538191	0.012240104257181403
Mangiferin	OhGene021602	0.9082024516195385	0.012253405506746484
Isosakuranetin	OhGene021602	0.9122738134192336	0.011206260448407291
Isopropyl myristate	OhGene021602	0.8890030689234589	0.017796719279356388
Engeletin	OhGene021602	0.8417847066442283	0.03556788971224826
Olivetol	OhGene021602	-0.9230719340369122	0.00864926364711976
Palmitoylethanolamide	OhGene021602	0.9336861876417804	0.006450474349479882
Vicenin II	OhGene021602	0.8905694994314376	0.01730733467467816
Emodin-3-methyl ether/Physcion	OhGene021602	0.9238246001035604	0.00848302614944879
Artemisinin	OhGene021602	-0.9159980433800274	0.010288120364627461
Combretastatin A4	OhGene021602	0.9010310829773682	0.014207577127882159
Prunin	OhGene021602	-0.91788415923966	0.009837662934433179
Myricetin	OhGene021602	-0.9246200609256116	0.008309043319133536
Stigmasterol	OhGene021602	0.9633850097696612	0.001986442183544177
Asarylaldehyde	OhGene021602	-0.9266244428605207	0.007878432591587606
Vaccarin	OhGene021602	0.9454682343713956	0.004379489271065731
N-Lauryldiethanolamine	OhGene021602	-0.9240593954016243	0.008431489339843938
Glutaric Acid	OhGene021602	-0.915363442966115	0.01044187967539842
1-Monopalmitin	OhGene021602	-0.9139484978837736	0.010788691817974278
Curcumol	OhGene021602	-0.8762558115866552	0.02202151212416115
Methyl heptadecanoate	OhGene021602	-0.9263873560896418	0.007928785132224314
Syringetin	OhGene021602	0.9005107731550022	0.014354781917893411
4-Ethylphenol	OhGene021602	-0.9211427192473577	0.009082520245538371
Trifolirhizin	OhGene021602	0.9007191241904915	0.014295747930115545
Methyl syringate	OhGene021602	0.9417263865193669	0.0049947778650728135
Prohydrojasmon	OhGene021602	-0.8804973222469521	0.020568032687963474
Guanosine	OhGene021602	-0.9316203012174274	0.006853810484807421
Nicotianamine	OhGene021602	0.8481768275814787	0.03282563053516178
Lawsone	OhGene021602	-0.8773721461874313	0.02163437206937053
Adenine	OhGene021602	0.8804180744041626	0.02059475437596197
Coumarin	OhGene021602	-0.927565987006673	0.0076800100878970925
Isorhychophylline	OhGene021602	-0.9132870843936952	0.010952691768436296
4-D-Hydroxysphinganine	OhGene021602	-0.9215957780011585	0.008979848960615332
Pipecolic acid	OhGene021602	-0.9124389015724969	0.011164755831920352
Diacerein	OhGene021602	0.8827559661758957	0.01981341737376288
Norisoboldine	OhGene021602	0.934634055900778	0.006269415220021726
Skimmin	OhGene021602	-0.9204585679276425	0.00923863619035713
O-Phospho-L-Tyrosine	OhGene021602	0.9356617227432236	0.006075959500310096
13-HPODE	OhGene021602	0.9204687065292101	0.009236313233572605
5-O-p-Coumaroyl shikimic acid	OhGene021602	-0.888793581229331	0.01786266383643832
L-Histidine	OhGene021602	-0.93164260059752	0.006849393105621613
Schisandrin A	OhGene021602	0.8936246367280986	0.01637172006509883
Lithospermoside	OhGene021602	-0.9302452752791504	0.007128878895205831
Przewaquinone A	OhGene021602	-0.8820499867761893	0.020047836010849654
Quinone	OhGene021602	-0.8710655622520016	0.02386442505664084
delta-Tridecalactone	OhGene021602	-0.8592188418694351	0.028333907295816356
4-Methyl-6,7-dihydroxycoumarin	OhGene021602	-0.9085239005832069	0.012169084783357589
Sodium Houttuyfonate	OhGene021602	0.8719293445229475	0.02355282580380071
Yamogenin	OhGene021602	-0.9146423831434246	0.01061792963164842
Corylin	OhGene021602	0.8027284419071146	0.0545355848002467
Neodiosmin	OhGene021602	0.8564784887476082	0.029419477803516562
Glucose 1-phosphate	OhGene021602	-0.880793094179371	0.02046844745698643
Tenuifolin	OhGene021602	-0.8547352382257212	0.030120098839782533
4-Hydroxybenzoic acid	OhGene021602	-0.9170508545261147	0.010035472785603287
Dehydrodiisoeugenol	OhGene021602	-0.8712776200665617	0.023787747053976207
N-Feruloylspermidine	OhGene021602	0.9091292695878441	0.012011052410723064
4'-Hydroxychalcone	OhGene021602	-0.8964391506317719	0.015531937019887651
Xanthurenic acid	OhGene021602	-0.8703029983218743	0.024141131485255263
D-Raffinose	OhGene021602	-0.8810873011222734	0.020369618478263532
Desthiobiotin	OhGene021602	-0.9350416295856854	0.006192335988890628
Arabidopyl ketoadipic acid	OhGene021602	-0.9389873182361766	0.005470259706038891
Sinapaldehyde glucoside	OhGene021602	-0.8378796302746194	0.0372940154235642
Glu-Gln	OhGene021602	0.8955519960009517	0.01579434653685538
Schizandrol A	OhGene021602	0.9346406286556882	0.006268168502777989
14,15-Dehydrocrepenynic acid	OhGene021602	0.9116647972570701	0.011360017499922085
Shikimic Acid	OhGene021602	0.8893367726451245	0.01769191453190074
Polygalic acid	OhGene021602	-0.8951380513080454	0.015917509948372717
Nicotinamide N-oxide	OhGene021602	-0.9276217302580787	0.007668339990171623
��-Nicotinamide mononucleotide	OhGene021602	-0.887740667973646	0.018195881541855672
Glycyl-L-leucine	OhGene021602	-0.8670569960605952	0.025335956601629385
2-Phenylphenol	OhGene021602	-0.9195121143853179	0.009456737272231234
Cinnamic acid	OhGene021602	-0.8549988026261133	0.030013670597300496
trans-Zeatin-riboside	OhGene021602	-0.8628150522677213	0.02693867436805435
Coumalic acid	OhGene021602	0.9099577874494823	0.011796386938406088
Osthole	OhGene021602	0.8006732394174987	0.05563699476869997
5-Methyluridine	OhGene021602	0.88593977267869	0.018772656493099064
Mesalamine	OhGene021602	-0.9052620614384024	0.013037765883714489
LPE 18:2	OhGene021602	0.9428767698387879	0.004801396774574878
7-Methoxycoumarin	OhGene021602	-0.8692845114719878	0.024513070769204826
Gamma-Glu-Leu	OhGene021602	0.8786391728705758	0.021198947083201518
Trehalose 6-phosphate	OhGene021602	0.8119374486934166	0.049725631482348
N-Caffeoyl putrescine	OhGene021602	0.9152382019628518	0.010472355395893349
Methyl gallate	OhGene021602	0.9313226011408523	0.006912916272522036
Gentiopicrin	OhGene021602	-0.9706559554829798	0.001278975741456989
Santacruzamate A	OhGene021602	0.8649554068689085	0.026124156233466686
4'-Hydroxypropiophenone	OhGene021602	-0.8914637789017104	0.017030882553662162
Methyl Eugenol	OhGene021602	-0.8598987199627128	0.0280675732144082
N-p-Coumaroyl putrescine	OhGene021602	0.894835468023165	0.016007830465419703
Fisetin	OhGene021602	0.9379448352343408	0.00565678284800386
LPC 15:0	OhGene021602	0.888088850226588	0.01808536464537182
1,2,3,6,7-Pentamethoxyxanthone	OhGene021602	0.8998544348453593	0.01454151467296962
Anacardic Acid	OhGene021602	0.89190666998056	0.016894761678510964
N-Acetyl-L-tyrosine	OhGene021602	0.8887294168088066	0.01788288554206765
3-N-butyl-4,5-dihydrophthalide	OhGene021602	-0.8978490255211036	0.015119268783670094
tert-Butyl N-[1-(aminocarbonyl)-3-methylbutyl]carbamate	OhGene021602	0.9864011513242045	0.00027613561935712553
Salvianolic acid F	OhGene021602	0.8757452458239733	0.02219966617309225
N', N''-DiFeruloylspermidine	OhGene021602	0.894749332889208	0.016033586579325132
Baohuoside II	OhGene021602	-0.950202314330306	0.003657969860133973
Ligustilide	OhGene021602	-0.8758980097086494	0.022146289752025924
Oxyresveratrol	OhGene021602	0.7915785197047585	0.06063240632457313
Swertiamarin	OhGene021602	-0.9337149161693568	0.006444949712312642
2-Hydroxyisocaproic Acid	OhGene021602	0.8934085140710817	0.01643708467444781
L-Cystathionine	OhGene021602	-0.8343176771456973	0.038901905913992695
Phe-Phe	OhGene021602	0.8340479048554531	0.03902497835222347
N-Methylthreonine	OhGene021602	-0.9281637919321948	0.00755530793520126
Phellodensin F	OhGene021602	0.8809842459552484	0.02040421038241577
Glucosamine	OhGene021602	-0.797028025322384	0.05761545236091237
Inositol	OhGene021602	-0.8150511792600109	0.04814591362813639
di-C,C-pentosyl-apigenin	OhGene021602	0.9001298007595973	0.01446302952972845
Dihydroartemisinic acid	OhGene021602	-0.7768711324897979	0.06912533553989932
9-Hydroxy-(10E,12Z,15Z)-Octadecatrienoic Acid	OhGene021602	0.9189999209063446	0.009575797941366667
4-Methoxycinnamic acid	OhGene021602	-0.8083356481326345	0.05158241923717046
Abscisic Acid	OhGene021602	-0.7686799560936947	0.07407459626716793
16,16-Dimethyl prostaglandin A1	OhGene021602	-0.8953103365898321	0.01586619297506396
Spermidine	OhGene021602	0.877670812272421	0.021531351961377333
Cinnamaldehyde	OhGene021602	-0.7786194624994948	0.0680891562962594
3-Methoxycinnamic acid	OhGene021602	-0.7907451059083181	0.06110003013206512
Ethyl Coumarin-3-carboxylate	OhGene021602	-0.8005376695740687	0.055710005414005025
1,11-Undecanedicarboxylic acid	OhGene021602	0.8439503517575113	0.03462721813860386
Ophiopogonanone E	OhGene021602	0.8678728300041796	0.025033072658520415
7-Hydroxy-4-methyl-8-nitrocoumarin	OhGene021602	0.5446846675690912	0.26377189999548784
Pectolinarin	OhGene004212	0.9758234846626495	0.0008696902071084301
1,2,3,7-Tetramethoxyxanthone	OhGene004212	0.977768011770072	0.0007358977452741431
Isopimpinellin	OhGene004212	0.9700330931927841	0.001333567881934752
Ne-(1-Carboxymethyl)-L-lysine	OhGene004212	0.9615854988756432	0.00218516720666912
11(Z),14(Z),17(Z)-Eicosatrienoic acid	OhGene004212	0.9851138745337064	0.0003307457387240968
N-Lauroylsarcosine	OhGene004212	-0.9621529654929056	0.0021214910228078035
DL-m-Tyrosine	OhGene004212	-0.9687654365454132	0.0014481607431946187
Vitamin C	OhGene004212	0.9674171529510922	0.0015751672245392157
Thymidine 5'-diphosphate	OhGene004212	0.9857393657360942	0.00030359847255265567
5-O-Methylvisammioside	OhGene004212	-0.9720885020725911	0.0011577053246416861
Flavokawain A	OhGene004212	0.9694876197640456	0.0013823044269103814
Isofraxidin	OhGene004212	-0.9592524136890728	0.002456720736078437
Citral	OhGene004212	-0.9595571324754995	0.0024203636070188267
Tianshic acid	OhGene004212	0.9790816031806383	0.0006517922592531243
Valerophenone	OhGene004212	-0.9599888153841487	0.002369315490961122
9-Oxo-10(E),12(E)-octadecadienoic acid	OhGene004212	0.9737588002341129	0.0010238659952352478
Herbacetin	OhGene004212	0.947243675025985	0.004101428248589502
Ferulic acid O-hexoside	OhGene004212	-0.9766755004713348	0.0008097037770850977
Adenosine	OhGene004212	0.9427269810516818	0.004826364608047565
Iristectorigenin B	OhGene004212	-0.968450134182429	0.0014773887755700405
Ethyl oleate	OhGene004212	-0.9776894145770714	0.0007410906495845359
Linarin	OhGene004212	0.9768006125933519	0.0008010742746359206
Cocamidopropyl betaine	OhGene004212	-0.9690884407346825	0.0014185183682727774
Gossypol	OhGene004212	0.9505394679198913	0.003609017606747538
Methyl oleate	OhGene004212	-0.9521608612688581	0.0033781328673355396
PC (16:2e/2:0)	OhGene004212	0.9759544008832594	0.0008603347827861673
Pheophorbide A	OhGene004212	0.9563113507868779	0.002821352884882386
Mangiferin	OhGene004212	0.9646946277906242	0.0018477004288510275
Isosakuranetin	OhGene004212	0.9670888763103948	0.0016068893825723625
Isopropyl myristate	OhGene004212	0.9402787473751579	0.005243440276266587
Engeletin	OhGene004212	0.9026102490709049	0.013765285997414299
Olivetol	OhGene004212	-0.9656095613110874	0.001753716584816647
Palmitoylethanolamide	OhGene004212	0.9716098143408224	0.0011975626803231477
Vicenin II	OhGene004212	0.9539121940416808	0.003137181558645174
Emodin-3-methyl ether/Physcion	OhGene004212	0.974865687955868	0.0009396613676551512
Artemisinin	OhGene004212	-0.9612357898391601	0.002224871192747648
Combretastatin A4	OhGene004212	0.9560897655801155	0.0028498311780014115
Prunin	OhGene004212	-0.9668615115967704	0.0016290434489793927
Myricetin	OhGene004212	-0.9673877204211657	0.0015779985982498125
Stigmasterol	OhGene004212	0.9845925188306922	0.000354256919329624
Asarylaldehyde	OhGene004212	-0.9715900272807441	0.0011992246032313508
Vaccarin	OhGene004212	0.9873471199196703	0.00023913022770441817
N-Lauryldiethanolamine	OhGene004212	-0.9712666966156539	0.0012265429383024474
Glutaric Acid	OhGene004212	-0.9670321663933136	0.0016124010716808584
1-Monopalmitin	OhGene004212	-0.9579891703104718	0.0026102920540559105
Curcumol	OhGene004212	-0.938022942636832	0.0056427016973942395
Methyl heptadecanoate	OhGene004212	-0.9724409648171648	0.001128785080912167
Syringetin	OhGene004212	0.9631718931875191	0.0020094890224139463
4-Ethylphenol	OhGene004212	-0.9660733001953291	0.0017070062681711522
Trifolirhizin	OhGene004212	0.9494738531166002	0.003764843392394113
Methyl syringate	OhGene004212	0.9787164849558336	0.0006746614303620094
Prohydrojasmon	OhGene004212	-0.9402953286101223	0.005240558616324792
Guanosine	OhGene004212	-0.9790287008030527	0.0006550815446571765
Nicotianamine	OhGene004212	0.9209123043838306	0.009134954022639046
Lawsone	OhGene004212	-0.9359586647057517	0.006020612811296091
Adenine	OhGene004212	0.9472163753952918	0.004105636020353584
Coumarin	OhGene004212	-0.9665637378330577	0.0016582848447077396
Isorhychophylline	OhGene004212	-0.9660678942500504	0.0017075471946336315
4-D-Hydroxysphinganine	OhGene004212	-0.9709466370837502	0.0012538849038495174
Pipecolic acid	OhGene004212	-0.960321200648448	0.0023303753849050848
Diacerein	OhGene004212	0.942901896061683	0.00479721477712608
Norisoboldine	OhGene004212	0.9768637356291046	0.0007967378259212986
Skimmin	OhGene004212	-0.9675430275822035	0.0015630866069053669
O-Phospho-L-Tyrosine	OhGene004212	0.9591900348541248	0.002464196338162771
13-HPODE	OhGene004212	0.9698394627011002	0.0013507691280651756
5-O-p-Coumaroyl shikimic acid	OhGene004212	-0.9514234951631325	0.003482202806966615
L-Histidine	OhGene004212	-0.9772700167168855	0.0007691064628227274
Schisandrin A	OhGene004212	0.9587871075307981	0.0025127536579544097
Lithospermoside	OhGene004212	-0.9715428054847064	0.0012031953918622983
Przewaquinone A	OhGene004212	-0.9331283759744127	0.006558202414131537
Quinone	OhGene004212	-0.9154666292162288	0.010416803046823036
delta-Tridecalactone	OhGene004212	-0.9304676120489352	0.00708404350154203
4-Methyl-6,7-dihydroxycoumarin	OhGene004212	-0.9577416432573417	0.0026409212461841578
Sodium Houttuyfonate	OhGene004212	0.9398631542741335	0.005315919667176249
Yamogenin	OhGene004212	-0.9646777262845715	0.0018494593832853957
Corylin	OhGene004212	0.8935179962155954	0.01640395700704313
Neodiosmin	OhGene004212	0.9350606011173881	0.006188759492476886
Glucose 1-phosphate	OhGene004212	-0.9309595195874992	0.00698533814288261
Tenuifolin	OhGene004212	-0.903965707958063	0.013391035649450217
4-Hydroxybenzoic acid	OhGene004212	-0.9605278071382624	0.002306331109798991
Dehydrodiisoeugenol	OhGene004212	-0.9080062105117713	0.012305020799941644
N-Feruloylspermidine	OhGene004212	0.9667577637913007	0.0016392022976986602
4'-Hydroxychalcone	OhGene004212	-0.9478992793001674	0.00400101433121011
Xanthurenic acid	OhGene004212	-0.9235413438639885	0.008545403320520754
D-Raffinose	OhGene004212	-0.9250261484251256	0.008220900680382106
Desthiobiotin	OhGene004212	-0.9712139657419212	0.0012310270836539475
Arabidopyl ketoadipic acid	OhGene004212	-0.9821960869512634	0.00047264724364606006
Sinapaldehyde glucoside	OhGene004212	-0.9004595508168634	0.01436931316810644
[truncated: 71,501 more rows]
