# Supplementary material for: Integrative Analysis of Transcriptome and Metabolome Reveals the Pivotal Role of the NAM Family Genes in Oncidium hybridum Lodd. Pseudobulb Growth
Source: Int J Mol Sci. 2024 Sep 26;25(19):10355. doi: 10.3390/ijms251910355 (PMC11476975; doi:10.3390/ijms251910355)
Supplement: Supplementary file 1 [file ijms-25-10355-s001.zip › Supplementary file/S8-Correlation analysis/Senescence.vs.Middle_SenescencevsMiddle/Senescence.vs.Middle_neg_SenescencevsMiddle_corr.xls]

metabolite	Gene	corr	pvalue
Icariin	OhGene014656	0.9933986875106179	6.52221560985971e-05
Diosmetin	OhGene014656	0.9926704475011223	8.038662939561882e-05
Arctiin	OhGene014656	0.999775956344825	7.528771613797978e-08
Polyphyllin VI	OhGene014656	-0.9964236869283856	1.9162152230052125e-05
Wogonin	OhGene014656	0.9954216719831313	3.139364777814549e-05
Rhapontin	OhGene014656	0.9986869971062247	2.5848331054619365e-06
Eupafolin	OhGene014656	0.9967100556709613	1.621779579162793e-05
1-O-b-D-glucopyranosyl sinapate	OhGene014656	0.9929076105887997	7.527460069819182e-05
Secoisolariciresinol diglucoside	OhGene014656	0.9861138354724517	0.00028789954416687133
Histidine	OhGene014656	-0.9882209566859657	0.0002073016453353449
Citric acid	OhGene014656	0.9941674275250353	5.092914365880287e-05
Neonuezhenide	OhGene014656	0.9864379703336602	0.00027464575011114015
Swainsonine	OhGene014656	-0.9917385052164283	0.00010209651109454565
Hydroxycitric acid	OhGene014656	-0.996069835184721	2.3138940165891774e-05
Spinosin	OhGene014656	-0.9820202610702049	0.0004820003537758662
L-Glutathione oxidized	OhGene014656	-0.980940557557477	0.0005414317304401142
Tenuifoliside A	OhGene014656	0.9961880842683266	2.1768357413162047e-05
C-hexosyl-chrysoeriol O-feruloylhexoside	OhGene014656	-0.9839683570646176	0.0003834601878777573
Hydroxysafflor yellow A	OhGene014656	-0.9792412562620612	0.000641915426960191
Isomucronulatol 7-O-glucoside	OhGene014656	0.9946269721503795	4.322658428813941e-05
Madecassic acid	OhGene014656	0.989396665139634	0.00016804999500736676
N-Sinapoylagmatine	OhGene014656	0.9908313328256216	0.0001257113071146121
Naringin Dihydrochalcone	OhGene014656	0.9989655980158321	1.6044277986974936e-06
Carminic acid	OhGene014656	0.9793209399785165	0.0006370138588049678
Oleic Acid	OhGene014656	-0.9918925563515876	9.832951002820378e-05
2-Isopropylmalic acid	OhGene014656	0.9938732996199512	5.618969900597625e-05
Pectolinarigenin	OhGene014656	0.9985841245800623	3.005635602179704e-06
Eleutheroside E	OhGene014656	0.9995288793012119	3.328797855101424e-07
Angoroside C	OhGene014656	0.9915684560440952	0.00010633669705528023
Aucubin	OhGene014656	0.977299756438677	0.0007671028568559918
Rosavin	OhGene014656	0.9883977211842996	0.00020113840252935093
D-Glucuronic acid	OhGene014656	-0.9792007555962295	0.0006444138859855815
Neomangiferin	OhGene014656	0.9848380132246642	0.00034308600140766916
Lapachol	OhGene014656	0.9979666405074717	6.197622724697585e-06
Reduced glutathione	OhGene014656	-0.983322823685482	0.00041487311814163147
Jionoside B1	OhGene014656	0.9971702819066661	1.1999627524417772e-05
Eugenol	OhGene014656	-0.9847953833914496	0.0003450130449016651
7-O-Ethylmorroniside	OhGene014656	0.9890566727630885	0.00017897934972397058
Liriopemuscaribaily saponins C	OhGene014656	0.9933801171036352	6.55892232762342e-05
Sibiricose A5	OhGene014656	0.9767122469095839	0.0008071644653462719
Epimedin A	OhGene014656	0.9765148321632591	0.0008208530038199515
Sucrose	OhGene014656	0.9865628791772207	0.0002696212461640639
Sibirioside A	OhGene014656	0.9822435567112163	0.0004701376915506811
Nuzhenide	OhGene014656	0.9748660469836196	0.0009396346363118881
Aloesin	OhGene014656	0.9824104869648401	0.000461365434981631
Aminophylline	OhGene014656	0.9981923394072074	4.898501838948448e-06
4-Hydroxy-2-Oxoglutaric Acid	OhGene014656	-0.9961280721575314	2.2458714193191116e-05
Hordatine B	OhGene014656	0.9927989714454373	7.759551437361272e-05
Eupatilin	OhGene014656	0.9972303672148295	1.1495675906380737e-05
Sebacic acid	OhGene014656	0.9897446232913603	0.000157219834061435
Eleutheroside B	OhGene014656	0.9856413600901395	0.0003077756458191803
Cucurbitacin B	OhGene014656	0.9991035830692516	1.2049848067188354e-06
Maltotetraose	OhGene014656	0.9641117950612326	0.0019088335359887792
Salicylic acid O-glucoside	OhGene014656	-0.9821629569395429	0.00047440263996314396
Aurantio-obtusin ��-D-glucoside	OhGene014656	0.9870952454603393	0.0002487245028514485
Gluconolactone	OhGene014656	-0.9787798511484144	0.0006706644154612576
Pinocembrin	OhGene014656	0.9991204832894391	1.1599842913144438e-06
Prim-O-glucosylcimifugin	OhGene014656	0.9658126546742849	0.0017331832205351783
Verbenalin	OhGene014656	0.9879361812714522	0.00021742572518662056
Coniferin	OhGene014656	0.9891997996477713	0.0001743366004181461
Hordatine A	OhGene014656	0.9803273616738168	0.0005767122676445071
Adenosine5-phosphosulfate	OhGene014656	0.990103947324708	0.00014641321841282122
Notoginsenoside R1	OhGene014656	0.9991820862195625	1.003200843156581e-06
N-Caffeoylagmatine	OhGene014656	0.9877407152169796	0.00022451387074320814
Ziyuglycoside I	OhGene014656	-0.967621772739539	0.001555552549987904
Tricin O-malonylhexoside	OhGene014656	0.9854282269680297	0.0003169577937958076
2-Oxoadipic acid	OhGene014656	-0.984045755317333	0.00037977640493618817
Atractyloside A	OhGene014656	0.9934099005170575	6.500101472248862e-05
martynoside	OhGene014656	0.998753444418568	2.3298827145305155e-06
trans,trans-Muconic acid	OhGene014656	-0.985134403835288	0.0003298363800580231
Ajugol	OhGene014656	0.9866282382199814	0.0002670105573180983
Linoleic acid	OhGene014656	-0.9767613874758915	0.0008037748579479718
Methyl hesperidin	OhGene014656	0.9941511287437717	5.1213899576872695e-05
Nardosinone	OhGene014656	0.9668785083541404	0.0016273821251391015
Acacetin	OhGene014656	0.9973069778915125	1.0868786721419169e-05
Timosaponin A3	OhGene014656	-0.9752447790950892	0.0009116461839310322
Caesappanin C	OhGene014656	0.9848379721646499	0.00034308785490567116
N-Acetyl-D-alloisoleucine	OhGene014656	0.9933153245635205	6.687797655772904e-05
Hesperetin	OhGene014656	0.999662936331862	1.703987273433422e-07
D(+)-Melezitose O-rhamnoside	OhGene014656	0.996555107952333	1.778048107876734e-05
16-(Hexopyranosyloxy)-7-hydroxy-8,9-epoxypimaran-18-oic acid	OhGene014656	0.9229852080385647	0.00866851919371246
trans-zeatin 9-O-glucoside	OhGene014656	0.9902815823229675	0.000141212522400398
Galloylpaeoniflorin	OhGene014656	0.9777470573034411	0.0007372804321549036
Bilobalide	OhGene014656	0.9851659251143825	0.0003284425491275893
L-arginine	OhGene014656	-0.9915789360935177	0.00010607288897658364
Esculin	OhGene014656	-0.9664034405295269	0.0016741325101133023
2'-O-acetylpoliumoside	OhGene014656	0.959741275618873	0.0023985223697210087
Rhapontigenin	OhGene014656	0.9974658468659607	9.62476108045406e-06
8-O-acetyl shanzhiside methyl ester	OhGene014656	0.9878998513579734	0.0002187345825942867
Dodecanedioic acid	OhGene014656	-0.9683246454260637	0.0014891017446159358
Pinoresinol Diglucoside	OhGene014656	0.9933779940628431	6.563125328016302e-05
Epimedin C	OhGene014656	0.9475671886250221	0.004051725428147232
Epimedin B	OhGene014656	0.9668403345909433	0.0016311145376743917
Pantothenate	OhGene014656	-0.968846826306488	0.001440662954099713
16-Hydroxyhexadecanoic acid	OhGene014656	-0.9570827704312554	0.0027233085129731906
Ascorbic acid	OhGene014656	-0.9498664609868241	0.003707055491038247
(+)-Catechin	OhGene014656	0.9551822855019074	0.002967930251599058
Tricin 5-O-hexoside derivative	OhGene014656	-0.9807392819280101	0.0005528902660195003
Tectorigenin	OhGene014656	-0.978254388880611	0.0007041659634399032
L-Glutamine	OhGene014656	-0.960317873866092	0.0023307635524716006
Oleuropein	OhGene014656	0.9978070309059973	7.208397052296739e-06
Neohesperidin dihydrochalcone	OhGene014656	0.9659557425147178	0.001718788359168488
Albiflorin	OhGene014656	0.9965390003078181	1.7947049478865564e-05
Stevioside	OhGene014656	0.973535929167327	0.0010412535506514474
D-Glucono-1,5-lactone	OhGene014656	-0.9825270162392491	0.0004552904461906855
Isorhamnetin-3-O-nehesperidine	OhGene014656	0.994927649838101	3.8527851667849395e-05
Blinin	OhGene014656	0.9944315441455249	4.6425218398877634e-05
Myricetin 3-O-galactoside	OhGene014656	0.8957115296366968	0.015747002439336105
Dihydroroseoside	OhGene014656	0.9913368624026666	0.0001122498455106095
D-(-)-Quinic acid	OhGene014656	-0.975132968435397	0.0009198653843134295
Ginkgolide B	OhGene014656	0.9830554344755114	0.00042824490378982487
Akebia saponin D	OhGene014656	-0.9690078867534736	0.0014258824910913122
Cistanoside F	OhGene014656	0.8712474008517049	0.023798666841503908
Malonic acid	OhGene014656	-0.9879729210903462	0.00021610607839533407
D-Xylonic acid	OhGene014656	0.9946222783509329	4.330207364263463e-05
Kojic acid	OhGene014656	-0.9186123726429186	0.009666365210487922
Lactose	OhGene014656	0.8678263855048143	0.025050268993905632
Rehmannioside A	OhGene014656	0.9919070723237	9.797819247593146e-05
��-Lactose	OhGene014656	0.9940414445149467	5.3150797783258574e-05
AcylGlcADG (18:1-18:3-18:1)	OhGene014656	-0.8920955957837049	0.016836855737733185
3-O-p-coumaroyl shikimic acid O-hexoside	OhGene014656	0.914531185088879	0.010645206127451946
Bruceine D	OhGene014656	0.9937766267863586	5.797504444786498e-05
Geniposidic acid	OhGene014656	0.8773125007885587	0.021654973928371117
Rehmannioside D	OhGene014656	0.9861714343556988	0.0002855216287033991
Octanedioic acid	OhGene014656	0.9699666238337417	0.0013394604179443417
O-p-Coumaroyl quinacyl quinic acid O-hexoside	OhGene014656	0.9171727728990292	0.010006412458800388
Hesperidin	OhGene014656	0.9949007925069269	3.893658100097306e-05
Arctigenin-4'-O-beta-Gentiobioside	OhGene014656	0.9297321453149388	0.007232880828173464
Salidroside	OhGene014656	0.9861775962925312	0.0002852678201398019
trans-Cinnamic acid	OhGene014656	-0.9277802958602978	0.007635190861196143
Abscisic acid glucose ester	OhGene014656	0.9691528980682719	0.0014126393636636667
Leonurine Hydrochloride	OhGene014656	0.6945613126815249	0.1256915736480334
Methyl-Hesperidin	OhGene014656	0.7826635835491048	0.06571972124435672
MGDG (18:1/18:2)	OhGene014656	-0.9206413195554208	0.009196807687581037
Ganoderic acid H	OhGene014656	0.9696010073498036	0.0013721022956023623
Sibiricose A6	OhGene014656	0.8209094033154511	0.04523813681453201
2-Furoic acid	OhGene014656	0.9876810398413067	0.00022670042622764062
Saikosaponin D	OhGene014656	-0.8593383692954961	0.02828699751255707
Icariin	OhGene034435	0.9737259663576918	0.001026418456670164
Diosmetin	OhGene034435	0.985498494072396	0.0003139157237712569
Arctiin	OhGene034435	0.9933553695180393	6.60799874429508e-05
Polyphyllin VI	OhGene034435	-0.9835326427223519	0.0004045280251814023
Wogonin	OhGene034435	0.9899621551487234	0.0001506317956491649
Rhapontin	OhGene034435	0.9976309617466179	8.411865442245537e-06
Eupafolin	OhGene034435	0.9992346531399354	8.784095711287059e-07
1-O-b-D-glucopyranosyl sinapate	OhGene034435	0.9815075503814661	0.0005097941014363437
Secoisolariciresinol diglucoside	OhGene034435	0.9716270786648813	0.0011961135752584747
Histidine	OhGene034435	-0.9744411127235387	0.000971536820796942
Citric acid	OhGene034435	0.996629962113887	1.7016596008845102e-05
Neonuezhenide	OhGene034435	0.9677848151999013	0.0015400104461058847
Swainsonine	OhGene034435	-0.9771367926418171	0.0007781137767242075
Hydroxycitric acid	OhGene034435	-0.9844299845288758	0.0003617507891841882
Spinosin	OhGene034435	-0.9691402112225233	0.0014137955467890145
L-Glutathione oxidized	OhGene034435	-0.9684381196728229	0.0014785082150016223
Tenuifoliside A	OhGene034435	0.9994915797034389	3.876710858470973e-07
C-hexosyl-chrysoeriol O-feruloylhexoside	OhGene034435	-0.9694690558595711	0.001383978290156771
Hydroxysafflor yellow A	OhGene034435	-0.9647190935242773	0.0018451557231974232
Isomucronulatol 7-O-glucoside	OhGene034435	0.9996160342318428	2.2111626269373711e-07
Madecassic acid	OhGene034435	0.9938317137170276	5.6954288778363436e-05
N-Sinapoylagmatine	OhGene034435	0.9724544604050982	0.00112768494528976
Naringin Dihydrochalcone	OhGene034435	0.9972070828292104	1.1689686567886701e-05
Carminic acid	OhGene034435	0.9690784242354646	0.0014194330344276687
Oleic Acid	OhGene034435	-0.980139035245591	0.0005877697240310162
2-Isopropylmalic acid	OhGene034435	0.9744333398968373	0.0009721252870332198
Pectolinarigenin	OhGene034435	0.9938655976471533	5.633091682300899e-05
Eleutheroside E	OhGene034435	0.9948354133816717	3.994055501425109e-05
Angoroside C	OhGene034435	0.98102322057808	0.0005367602944245355
Aucubin	OhGene034435	0.9660872666898441	0.001705609153231879
Rosavin	OhGene034435	0.999097417864619	1.2216141203591884e-06
D-Glucuronic acid	OhGene034435	-0.9675200596592956	0.0015652874867138039
Neomangiferin	OhGene034435	0.9720523288705561	0.0011606939061536952
Lapachol	OhGene034435	0.9887397045566748	0.00018947750982915542
Reduced glutathione	OhGene034435	-0.9684628509296827	0.001476204362744436
Jionoside B1	OhGene034435	0.9850766099849111	0.0003323995783538858
Eugenol	OhGene034435	-0.9719187967126894	0.0011717591948143863
7-O-Ethylmorroniside	OhGene034435	0.9857184309472156	0.0003044883645473389
Liriopemuscaribaily saponins C	OhGene034435	0.9786322447020708	0.0006799933945256389
Sibiricose A5	OhGene034435	0.950642234321583	0.003594161125434492
Epimedin A	OhGene034435	0.9508880114919214	0.0035587523737175717
Sucrose	OhGene034435	0.9864737601055288	0.0002732013737412182
Sibirioside A	OhGene034435	0.9612210300733715	0.002226554690390913
Nuzhenide	OhGene034435	0.9920743023694328	9.397609137923306e-05
Aloesin	OhGene034435	0.9799453536195355	0.000599250384671538
Aminophylline	OhGene034435	0.9969753997585276	1.3708475097095701e-05
4-Hydroxy-2-Oxoglutaric Acid	OhGene034435	-0.980858971385501	0.0005460620293958884
Hordatine B	OhGene034435	0.9736806071134461	0.001029949803736466
Eupatilin	OhGene034435	0.9849543544800277	0.0003378542213793998
Sebacic acid	OhGene034435	0.998099815737211	5.412619850946918e-06
Eleutheroside B	OhGene034435	0.9956262583208915	2.8652590413351794e-05
Cucurbitacin B	OhGene034435	0.995758009537936	2.6953558407564482e-05
Maltotetraose	OhGene034435	0.973613372869079	0.0010351952384710177
Salicylic acid O-glucoside	OhGene034435	-0.9657299660559752	0.0017415288722478933
Aurantio-obtusin ��-D-glucoside	OhGene034435	0.9938662004798358	5.631985733779701e-05
Gluconolactone	OhGene034435	-0.9617382872311246	0.00216793121305799
Pinocembrin	OhGene034435	0.9880021299417521	0.00021505978888766676
Prim-O-glucosylcimifugin	OhGene034435	0.9338168267153812	0.006425370460025387
Verbenalin	OhGene034435	0.9902673896761282	0.00014162460112615284
Coniferin	OhGene034435	0.988488292924766	0.00019801633742292662
Hordatine A	OhGene034435	0.9966605329358265	1.6709439473455256e-05
Adenosine5-phosphosulfate	OhGene034435	0.9977646248165943	7.48976834028113e-06
Notoginsenoside R1	OhGene034435	0.991483416556624	0.00010848942708263867
N-Caffeoylagmatine	OhGene034435	0.9975881256402122	8.718691788195828e-06
Ziyuglycoside I	OhGene034435	-0.9510191598016973	0.0035399285368451295
Tricin O-malonylhexoside	OhGene034435	0.9940102125333763	5.370888138165603e-05
2-Oxoadipic acid	OhGene034435	-0.9723695798249228	0.001134613092943022
Atractyloside A	OhGene034435	0.9960714045433853	2.312047669202106e-05
martynoside	OhGene034435	0.9934089489908762	6.501976604189459e-05
trans,trans-Muconic acid	OhGene034435	-0.9733294881208892	0.0010574887222078125
Ajugol	OhGene034435	0.9927203219104929	7.92976810442554e-05
Linoleic acid	OhGene034435	-0.9590476763792696	0.002481298791158282
Methyl hesperidin	OhGene034435	0.9789246552222658	0.0006615747166459023
Nardosinone	OhGene034435	0.9387667385192349	0.005509471033457722
Acacetin	OhGene034435	0.984294633336124	0.00036805088164837077
Timosaponin A3	OhGene034435	-0.9560623265273238	0.002853367465260337
Caesappanin C	OhGene034435	0.9948493870458976	3.9724900878435165e-05
N-Acetyl-D-alloisoleucine	OhGene034435	0.9927902459543279	7.778344659604614e-05
Hesperetin	OhGene034435	0.9905760224229725	0.00013279855195709285
D(+)-Melezitose O-rhamnoside	OhGene034435	0.9806182989565672	0.0005598351317573251
16-(Hexopyranosyloxy)-7-hydroxy-8,9-epoxypimaran-18-oic acid	OhGene034435	0.9461024582243798	0.004279132816680608
trans-zeatin 9-O-glucoside	OhGene034435	0.9842132313252901	0.0003718658922373158
Galloylpaeoniflorin	OhGene034435	0.977494715693495	0.000754032406362173
Bilobalide	OhGene034435	0.9833568246689985	0.00041318788709980613
L-arginine	OhGene034435	-0.9796410821244566	0.0006175090670898494
Esculin	OhGene034435	-0.9502379862925503	0.003652775219856495
2'-O-acetylpoliumoside	OhGene034435	0.9667467061483477	0.0016402868885345714
Rhapontigenin	OhGene034435	0.9893501312011441	0.00016952560565823357
8-O-acetyl shanzhiside methyl ester	OhGene034435	0.9814421831261898	0.0005133932635861371
Dodecanedioic acid	OhGene034435	-0.9545136061718003	0.003056462087373166
Pinoresinol Diglucoside	OhGene034435	0.9908560775985267	0.00012503470762951168
Epimedin C	OhGene034435	0.9288958509978897	0.007403955829520078
Epimedin B	OhGene034435	0.9310227377113798	0.006972701897111496
Pantothenate	OhGene034435	-0.9494950729246445	0.0037617088260806023
16-Hydroxyhexadecanoic acid	OhGene034435	-0.9313762163156736	0.006902253156915683
Ascorbic acid	OhGene034435	-0.9370205533431373	0.005824714876219064
(+)-Catechin	OhGene034435	0.9613850029473195	0.0022078872375307953
Tricin 5-O-hexoside derivative	OhGene034435	-0.9611728040182862	0.0022320597297695276
Tectorigenin	OhGene034435	-0.9648426454451542	0.0018323314280761554
L-Glutamine	OhGene034435	-0.9473335184631588	0.0040875953716516195
Oleuropein	OhGene034435	0.9947160746308058	4.18060377132365e-05
Neohesperidin dihydrochalcone	OhGene034435	0.936646185496103	0.0058934169315418
Albiflorin	OhGene034435	0.981057713560455	0.0005348169803963897
Stevioside	OhGene034435	0.9643341557281602	0.0018853942591834255
D-Glucono-1,5-lactone	OhGene034435	-0.967213632704342	0.0015947970354390616
Isorhamnetin-3-O-nehesperidine	OhGene034435	0.9832557774846296	0.00041820620110859556
Blinin	OhGene034435	0.9906047313966047	0.00013199194297863423
Myricetin 3-O-galactoside	OhGene034435	0.9199405541996313	0.00935770118894831
Dihydroroseoside	OhGene034435	0.991376745479364	0.00011122016295272721
D-(-)-Quinic acid	OhGene034435	-0.952543626975026	0.003324722588002289
Ginkgolide B	OhGene034435	0.9877732878767757	0.000223324833200404
Akebia saponin D	OhGene034435	-0.9540589906259346	0.003117383509698625
Cistanoside F	OhGene034435	0.8141112923463699	0.04862026139972668
Malonic acid	OhGene034435	-0.9672665213709976	0.0015896842906933163
D-Xylonic acid	OhGene034435	0.9859103921298343	0.000296377061207988
Kojic acid	OhGene034435	-0.8921039045150502	0.0168343112963263
Lactose	OhGene034435	0.903870837572162	0.013417067858794332
Rehmannioside A	OhGene034435	0.9719870838560837	0.0011660940099360842
��-Lactose	OhGene034435	0.9953346499698618	3.259746453874448e-05
AcylGlcADG (18:1-18:3-18:1)	OhGene034435	-0.8769350156040417	0.021785576573901
3-O-p-coumaroyl shikimic acid O-hexoside	OhGene034435	0.9285720009349984	0.0074707272125029206
Bruceine D	OhGene034435	0.9838321973500679	0.00038998364942517943
Geniposidic acid	OhGene034435	0.8530746424349518	0.03079474773768492
Rehmannioside D	OhGene034435	0.9672891284506462	0.0015875013417210838
Octanedioic acid	OhGene034435	0.9816059450149401	0.0005044001543311281
O-p-Coumaroyl quinacyl quinic acid O-hexoside	OhGene034435	0.9560034630574189	0.0028609609503370977
Hesperidin	OhGene034435	0.9850576126742117	0.00033324427818152595
Arctigenin-4'-O-beta-Gentiobioside	OhGene034435	0.9653372966194399	0.0017814308373252132
Salidroside	OhGene034435	0.9800783580286236	0.0005913545591118692
trans-Cinnamic acid	OhGene034435	-0.9129281422324372	0.01104219461145067
Abscisic acid glucose ester	OhGene034435	0.9401804651982764	0.005260536699759396
Leonurine Hydrochloride	OhGene034435	0.7464865897224887	0.08825704086800797
Methyl-Hesperidin	OhGene034435	0.776639873609581	0.06926292909881443
MGDG (18:1/18:2)	OhGene034435	-0.9255849410482478	0.008100361045800902
Ganoderic acid H	OhGene034435	0.9800072721803199	0.0005955681102295613
Sibiricose A6	OhGene034435	0.8047562697973263	0.05345881463071691
2-Furoic acid	OhGene034435	0.9830335859182826	0.0004293468409386111
Saikosaponin D	OhGene034435	-0.8747943980205124	0.022533274923796327
Icariin	novel.1967	0.924816312903602	0.008266389049282072
Diosmetin	novel.1967	0.9692301413852693	0.001405610090782206
Arctiin	novel.1967	0.9480840041045951	0.003972942115240386
Polyphyllin VI	novel.1967	-0.9377456147853165	0.005692775906107693
Wogonin	novel.1967	0.9669381063511007	0.0016215634244568895
Rhapontin	novel.1967	0.9467523863340142	0.004177475839564641
Eupafolin	novel.1967	0.9566744793155386	0.00277498793034481
1-O-b-D-glucopyranosyl sinapate	novel.1967	0.9606637269273139	0.0022905802276898513
Secoisolariciresinol diglucoside	novel.1967	0.9608881015252473	0.0022646953738841256
Histidine	novel.1967	-0.9307423642292234	0.0070288288844931835
Citric acid	novel.1967	0.971467056034597	0.00120957858998073
Neonuezhenide	novel.1967	0.9481551133309637	0.003962161675432897
Swainsonine	novel.1967	-0.9248601174831195	0.008256882955570349
Hydroxycitric acid	novel.1967	-0.9405995257072776	0.00518782971706732
Spinosin	novel.1967	-0.9227556909067806	0.008719578766880894
L-Glutathione oxidized	novel.1967	-0.9228683076638481	0.008694507233923019
Tenuifoliside A	novel.1967	0.9540893949756736	0.0031132906691486903
C-hexosyl-chrysoeriol O-feruloylhexoside	novel.1967	-0.9222254519157846	0.008838096027526778
Hydroxysafflor yellow A	novel.1967	-0.9198876843188898	0.00936989494066024
Isomucronulatol 7-O-glucoside	novel.1967	0.9598794034996456	0.0023822030902276186
Madecassic acid	novel.1967	0.9184441678549619	0.00970580229003819
N-Sinapoylagmatine	novel.1967	0.8922170164927018	0.016799690596690793
Naringin Dihydrochalcone	novel.1967	0.9526110825775035	0.003315353370819966
Carminic acid	novel.1967	0.9743080702183462	0.0009816335802954794
Oleic Acid	novel.1967	-0.9396516145543143	0.005352999212784983
2-Isopropylmalic acid	novel.1967	0.9164104037015559	0.010188801439013968
Pectolinarigenin	novel.1967	0.958298181472014	0.0025723019027745673
Eleutheroside E	novel.1967	0.9419312800271591	0.004960061186929285
Angoroside C	novel.1967	0.9642419473421676	0.001895096686455379
Aucubin	novel.1967	0.9733282602347733	0.0010575856593398355
Rosavin	novel.1967	0.9645451673944051	0.0018632835698604243
D-Glucuronic acid	novel.1967	-0.9234918289515468	0.008556330057079918
Neomangiferin	novel.1967	0.9647785136587358	0.001838982588096613
Lapachol	novel.1967	0.9538408691017175	0.0031468232171788586
Reduced glutathione	novel.1967	-0.9322708896679469	0.006725503995349471
Jionoside B1	novel.1967	0.9486515427665886	0.003887301774508874
Eugenol	novel.1967	-0.9274799749332296	0.007698034062278559
7-O-Ethylmorroniside	novel.1967	0.9766822393174193	0.000809237802202219
Liriopemuscaribaily saponins C	novel.1967	0.9503324371734914	0.0036390385648723527
Sibiricose A5	novel.1967	0.9259333249510164	0.008025648366759633
Epimedin A	novel.1967	0.9312903660207372	0.006919331137188128
Sucrose	novel.1967	0.9832422849405977	0.00041887856175042257
Sibirioside A	novel.1967	0.9434432065553443	0.004707553042849297
Nuzhenide	novel.1967	0.9797664274462281	0.0006099544008453194
Aloesin	novel.1967	0.8803609045998292	0.020614041839733935
Aminophylline	novel.1967	0.9565549026973925	0.002790213919792528
4-Hydroxy-2-Oxoglutaric Acid	novel.1967	-0.9299870165633989	0.007181131328580751
Hordatine B	novel.1967	0.9329860257036917	0.006585833510928109
Eupatilin	novel.1967	0.9477988859233961	0.004016311588639994
Sebacic acid	novel.1967	0.9687536052494551	0.001449252268815703
Eleutheroside B	novel.1967	0.9302689692632231	0.007124094309065115
Cucurbitacin B	novel.1967	0.9409612672861754	0.005125466065017607
Maltotetraose	novel.1967	0.9972862940403954	1.1036307916028904e-05
Salicylic acid O-glucoside	novel.1967	-0.9060378483311742	0.01282853835917967
Aurantio-obtusin ��-D-glucoside	novel.1967	0.9791269232805567	0.0006489809509262188
Gluconolactone	novel.1967	-0.9112241382708205	0.011471902336364222
Pinocembrin	novel.1967	0.9401057270376167	0.005273555821094177
Prim-O-glucosylcimifugin	novel.1967	0.910291544017394	0.011710441409657995
Verbenalin	novel.1967	0.9801578906320139	0.0005866579447204064
Coniferin	novel.1967	0.9774146915046552	0.000759383900178816
Hordatine A	novel.1967	0.9569259940165361	0.0027430958781383056
Adenosine5-phosphosulfate	novel.1967	0.946083285361492	0.004282149904722906
Notoginsenoside R1	novel.1967	0.95124557804729	0.0035075460139764444
N-Caffeoylagmatine	novel.1967	0.9519452458843252	0.003408403643514153
Ziyuglycoside I	novel.1967	-0.9078106563949377	0.01235655975425629
Tricin O-malonylhexoside	novel.1967	0.9817743548165401	0.0004952341695012377
2-Oxoadipic acid	novel.1967	-0.9440817916321397	0.004602845226769167
Atractyloside A	novel.1967	0.9305157379616867	0.007074356820628579
martynoside	novel.1967	0.9569626233618969	0.002738466427595689
trans,trans-Muconic acid	novel.1967	-0.9261803674511305	0.00797287315455431
Ajugol	novel.1967	0.9756319048181501	0.0008834711572268059
Linoleic acid	novel.1967	-0.8965943771609853	0.015486240419802004
Methyl hesperidin	novel.1967	0.9463763960819545	0.004236139253269534
Nardosinone	novel.1967	0.9281483896967396	0.007558508356566742
Acacetin	novel.1967	0.9446308174246386	0.004513745633099489
Timosaponin A3	novel.1967	-0.9183662101134595	0.009724106601109095
Caesappanin C	novel.1967	0.980676484468563	0.0005564896952747917
N-Acetyl-D-alloisoleucine	novel.1967	0.9700102640561897	0.001335590244704807
Hesperetin	novel.1967	0.9413536796199313	0.005058232531038012
D(+)-Melezitose O-rhamnoside	novel.1967	0.9219141714913686	0.00890803478764885
16-(Hexopyranosyloxy)-7-hydroxy-8,9-epoxypimaran-18-oic acid	novel.1967	0.996879749985623	1.4588750913426945e-05
trans-zeatin 9-O-glucoside	novel.1967	0.9720581489710379	0.0011602127996605946
Galloylpaeoniflorin	novel.1967	0.9881252645325139	0.00021067678931430034
Bilobalide	novel.1967	0.9750928877547149	0.0009228206197145527
L-arginine	novel.1967	-0.9369505684200097	0.005837528211958993
Esculin	novel.1967	-0.9002572166363362	0.01442678258369028
2'-O-acetylpoliumoside	novel.1967	0.9976025414541398	8.61482115359644e-06
Rhapontigenin	novel.1967	0.9202517680349667	0.009286080126981042
8-O-acetyl shanzhiside methyl ester	novel.1967	0.974716242969129	0.0009508210013269868
Dodecanedioic acid	novel.1967	-0.9005844747963986	0.014333885957421145
Pinoresinol Diglucoside	novel.1967	0.9638632518687542	0.001935201998803128
Epimedin C	novel.1967	0.9589793560823848	0.0024895272612714655
Epimedin B	novel.1967	0.8535989950337413	0.030580956401371553
Pantothenate	novel.1967	-0.8722070093288381	0.023453075934970955
16-Hydroxyhexadecanoic acid	novel.1967	-0.8755077321759726	0.022282776324280093
Ascorbic acid	novel.1967	-0.8949671686506784	0.015968487873656602
(+)-Catechin	novel.1967	0.9974570515084547	9.69165844711163e-06
Tricin 5-O-hexoside derivative	novel.1967	-0.9045000739216228	0.013244862895238003
Tectorigenin	novel.1967	-0.9176918379360579	0.009883146495752693
L-Glutamine	novel.1967	-0.9017458542817873	0.014006549000062667
Oleuropein	novel.1967	0.9621099760768788	0.0021262823887895988
Neohesperidin dihydrochalcone	novel.1967	0.920475479833063	0.009234761492089657
Albiflorin	novel.1967	0.9298753581024021	0.0072037803517457045
Stevioside	novel.1967	0.9778961176149505	0.0007274726494449301
D-Glucono-1,5-lactone	novel.1967	-0.8963503739624835	0.015558100804390624
Isorhamnetin-3-O-nehesperidine	novel.1967	0.9453409889407256	0.004399761399549085
Blinin	novel.1967	0.9702758587842287	0.0013121558519644401
Myricetin 3-O-galactoside	novel.1967	0.9923602966178331	8.732465574842686e-05
Dihydroroseoside	novel.1967	0.977676160864056	0.000741968105688834
D-(-)-Quinic acid	novel.1967	-0.9002453353303203	0.014430160693964831
Ginkgolide B	novel.1967	0.9681930655597413	0.0015014323808614333
Akebia saponin D	novel.1967	-0.9267478466115416	0.007852285905786804
Cistanoside F	novel.1967	0.8058632369351263	0.05287520589371342
Malonic acid	novel.1967	-0.9064547065200375	0.01271678847272144
D-Xylonic acid	novel.1967	0.9604318887952343	0.002317478518181391
Kojic acid	novel.1967	-0.8168488921363544	0.047244652021108044
Lactose	novel.1967	0.9778447268533463	0.0007308466665062281
Rehmannioside A	novel.1967	0.9259864101566535	0.008014293574774276
��-Lactose	novel.1967	0.9440077976052198	0.004614918768354813
AcylGlcADG (18:1-18:3-18:1)	novel.1967	-0.8240669486722123	0.043705879344233756
3-O-p-coumaroyl shikimic acid O-hexoside	novel.1967	0.9904523614306389	0.00013630093441192067
Bruceine D	novel.1967	0.9599126978741737	0.0023782777048565744
Geniposidic acid	novel.1967	0.6711548868732814	0.14442815396888353
Rehmannioside D	novel.1967	0.9453204746944447	0.004403033928761902
Octanedioic acid	novel.1967	0.9558055056210573	0.0028865706881082923
O-p-Coumaroyl quinacyl quinic acid O-hexoside	novel.1967	0.9044013463169429	0.013271810927472528
Hesperidin	novel.1967	0.9591843978404407	0.0024648724406031402
Arctigenin-4'-O-beta-Gentiobioside	novel.1967	0.9622638230631779	0.0021091600572982496
Salidroside	novel.1967	0.9709025559403732	0.0012576740370133159
trans-Cinnamic acid	novel.1967	-0.8748322232552028	0.022519958455091256
Abscisic acid glucose ester	novel.1967	0.8872049194975342	0.018366564590591036
Leonurine Hydrochloride	novel.1967	0.8909237016624842	0.01719758308567316
Methyl-Hesperidin	novel.1967	0.9136982258039716	0.01085060669967289
MGDG (18:1/18:2)	novel.1967	-0.8789117204929746	0.021105836485740975
Ganoderic acid H	novel.1967	0.9044485524886197	0.013258922544302769
Sibiricose A6	novel.1967	0.9181175742418376	0.009782597626361909
2-Furoic acid	novel.1967	0.9585607830463292	0.0025402331606271663
Saikosaponin D	novel.1967	-0.900919214057051	0.014239165070639104
Icariin	novel.911	0.9480972228247766	0.003970937016710462
Diosmetin	novel.911	0.982964537061235	0.0004328385910314896
Arctiin	novel.911	0.9629483401572709	0.002033805513980941
Polyphyllin VI	novel.911	-0.9565490414541903	0.002790961301490582
Wogonin	novel.911	0.9799908278190822	0.0005965449512156186
Rhapontin	novel.911	0.9585527651500523	0.0025412093664890253
Eupafolin	novel.911	0.9657668152939947	0.0017378072809228185
1-O-b-D-glucopyranosyl sinapate	novel.911	0.9772761879268322	0.0007686904867065875
Secoisolariciresinol diglucoside	novel.911	0.9788614239829367	0.0006655363197735525
Histidine	novel.911	-0.9496588896407083	0.003737553177896275
Citric acid	novel.911	0.979682226448422	0.0006150241735635658
Neonuezhenide	novel.911	0.9691998665510784	0.0014083630848137714
Swainsonine	novel.911	-0.944725440733584	0.004498475811044679
Hydroxycitric acid	novel.911	-0.9584775576114508	0.002550375136901524
Spinosin	novel.911	-0.9409549282313237	0.0051265557281816925
L-Glutathione oxidized	novel.911	-0.9408616116351917	0.0051426096765147915
Tenuifoliside A	novel.911	0.9628720158662254	0.0020421405832032496
C-hexosyl-chrysoeriol O-feruloylhexoside	novel.911	-0.9414922166799603	0.0050346002910204276
Hydroxysafflor yellow A	novel.911	-0.9388969662833968	0.005486304539463271
Isomucronulatol 7-O-glucoside	novel.911	0.9672085688383125	0.0015952869848838535
Madecassic acid	novel.911	0.9280497187996619	0.007579026793687633
N-Sinapoylagmatine	novel.911	0.9164085716312421	0.010189241668062416
Naringin Dihydrochalcone	novel.911	0.9645120355940795	0.0018667467330872939
Carminic acid	novel.911	0.9887535285293925	0.00018901343640545504
Oleic Acid	novel.911	-0.9571692583312197	0.002712422740432135
2-Isopropylmalic acid	novel.911	0.9400094350575415	0.0052903527644723065
Pectolinarigenin	novel.911	0.971573595834169	0.0012006055541736989
Eleutheroside E	novel.911	0.9561706783986984	0.0028394158779476886
Angoroside C	novel.911	0.9801371966375382	0.0005878781907099599
Aucubin	novel.911	0.9882488652742374	0.0002063223988097278
Rosavin	novel.911	0.9680817891264022	0.001511899585334765
D-Glucuronic acid	novel.911	-0.9416418659334213	0.005009133391511234
Neomangiferin	novel.911	0.9815843030128223	0.0005055841129249039
Lapachol	novel.911	0.9698925886372408	0.0013460388033162249
Reduced glutathione	novel.911	-0.9514287422970023	0.003481456756298019
Jionoside B1	novel.911	0.9665729847435236	0.0016573729291517417
Eugenol	novel.911	-0.9456775578917506	0.004346240774880739
7-O-Ethylmorroniside	novel.911	0.9877096900741108	0.00022564934089662955
Liriopemuscaribaily saponins C	novel.911	0.9694524447890303	0.0013854769206810495
Sibiricose A5	novel.911	0.9519728343335101	0.003404523025247199
Epimedin A	novel.911	0.9566679968919085	0.002775812301540372
Sucrose	novel.911	0.9918328705743089	9.978062263802835e-05
Sibirioside A	novel.911	0.9659188168610742	0.0017224974582672747
Nuzhenide	novel.911	0.9779200645609151	0.0007259030792478256
Aloesin	novel.911	0.8955105293615061	0.01580666360648111
Aminophylline	novel.911	0.9679671970837473	0.0015227162570607114
4-Hydroxy-2-Oxoglutaric Acid	novel.911	-0.950778388228454	0.0035745243481304727
Hordatine B	novel.911	0.9554803117660697	0.002928884890853774
Eupatilin	novel.911	0.965868624767389	0.0017275454768848196
Sebacic acid	novel.911	0.9735588201052529	0.0010394610010424547
Eleutheroside B	novel.911	0.9358381649625785	0.006043042782169115
Cucurbitacin B	novel.911	0.9544548704647615	0.0030642997658929657
Maltotetraose	novel.911	0.9982681597412981	4.496308893634259e-06
Salicylic acid O-glucoside	novel.911	-0.9272784206403324	0.007740350734799662
Aurantio-obtusin ��-D-glucoside	novel.911	0.984160920218416	0.00037432784645088815
Gluconolactone	novel.911	-0.9324492240056006	0.006690540285373199
Pinocembrin	novel.911	0.958036183211837	0.002604494537466805
Prim-O-glucosylcimifugin	novel.911	0.93979621058002	0.00532764018597685
Verbenalin	novel.911	0.9877502409055805	0.00022416581821974396
Coniferin	novel.911	0.9869797658814876	0.00025318610741444477
Hordatine A	novel.911	0.957123419135131	0.002718189601421492
Adenosine5-phosphosulfate	novel.911	0.9525612642224974	0.003322271614546562
Notoginsenoside R1	novel.911	0.966647505418927	0.001650032869878153
N-Caffeoylagmatine	novel.911	0.95677429749471	0.002762309258231957
Ziyuglycoside I	novel.911	-0.9281175183656728	0.0075649250809458925
Tricin O-malonylhexoside	novel.911	0.9854534051315064	0.0003158660787738677
2-Oxoadipic acid	novel.911	-0.9610833652691628	0.0022422869797499487
Atractyloside A	novel.911	0.9408339587416017	0.00514737173064775
martynoside	novel.911	0.970686314909138	0.0012763436909065404
trans,trans-Muconic acid	novel.911	-0.9446645763143274	0.0045082948858699646
Ajugol	novel.911	0.9812889849282269	0.0005218777448294814
Linoleic acid	novel.911	-0.9186096299558072	0.009667007632126301
Methyl hesperidin	novel.911	0.9660643199595302	0.001707904889666663
Nardosinone	novel.911	0.9545475110061084	0.003051942331593548
Acacetin	novel.911	0.9633002652025822	0.0019955909055953897
Timosaponin A3	novel.911	-0.939936160881732	0.005303152056280059
Caesappanin C	novel.911	0.9835389985562155	0.0004042166787215002
N-Acetyl-D-alloisoleucine	novel.911	0.9800786581371471	0.0005913368019375272
Hesperetin	novel.911	0.958113907450594	0.0025949237060201896
D(+)-Melezitose O-rhamnoside	novel.911	0.9434622109131846	0.004704420260367994
16-(Hexopyranosyloxy)-7-hydroxy-8,9-epoxypimaran-18-oic acid	novel.911	0.987593890837859	0.00022991259510298225
trans-zeatin 9-O-glucoside	novel.911	0.9850003871451785	0.0003357952093499169
Galloylpaeoniflorin	novel.911	0.9960864500516613	2.2943840079831105e-05
Bilobalide	novel.911	0.9853146273002356	0.0003219067320002349
L-arginine	novel.911	-0.954680584628331	0.003034234487191859
Esculin	novel.911	-0.9206354708458453	0.009198144921436547
2'-O-acetylpoliumoside	novel.911	0.9997258608338988	1.1271812249397522e-07
Rhapontigenin	novel.911	0.9375002118606973	0.0057372662050536455
8-O-acetyl shanzhiside methyl ester	novel.911	0.9875525105806592	0.00023144568230611944
Dodecanedioic acid	novel.911	-0.9196473927568762	0.009425412264873263
Pinoresinol Diglucoside	novel.911	0.9755305319337668	0.0008908066946123918
Epimedin C	novel.911	0.9772547900479356	0.000770133308148584
Epimedin B	novel.911	0.8882788851405115	0.018025181705297
Pantothenate	novel.911	-0.8967413564381401	0.01544303143687198
16-Hydroxyhexadecanoic acid	novel.911	-0.9021912366896949	0.013881984853679264
Ascorbic acid	novel.911	-0.9123160509253114	0.011195634466091427
(+)-Catechin	novel.911	0.9998094510878669	5.445987256311752e-08
Tricin 5-O-hexoside derivative	novel.911	-0.9274927171666757	0.00769536260695028
Tectorigenin	novel.911	-0.9361790557100204	0.005979694438398801
L-Glutamine	novel.911	-0.919450745393179	0.009470964497821732
Oleuropein	novel.911	0.9742269820565057	0.0009878128372126645
Neohesperidin dihydrochalcone	novel.911	0.9478943406667797	0.004001766176195301
Albiflorin	novel.911	0.9507800180775077	0.0035742896036437665
Stevioside	novel.911	0.9912419974668361	0.00011471803173715278
D-Glucono-1,5-lactone	novel.911	-0.917723148020114	0.009875734790317727
Isorhamnetin-3-O-nehesperidine	novel.911	0.9629482903272204	0.0020338109502308285
Blinin	novel.911	0.9821975877912987	0.000472567798091099
Myricetin 3-O-galactoside	novel.911	0.9809276666382509	0.0005421620319726307
Dihydroroseoside	novel.911	0.9867414064270692	0.0002625200892039453
D-(-)-Quinic acid	novel.911	-0.924863283880649	0.008256196017494246
Ginkgolide B	novel.911	0.9750544583528102	0.0009256585156798248
Akebia saponin D	novel.911	-0.9450292048672013	0.004449627423029312
Cistanoside F	novel.911	0.8494540101214755	0.03229014828936269
Malonic acid	novel.911	-0.9309432788813858	0.006988586190532223
D-Xylonic acid	novel.911	0.9757089917579578	0.0008779131299904982
Kojic acid	novel.911	-0.8441786497529018	0.03452874575439227
Lactose	novel.911	0.9589420734804458	0.002494023226949304
Rehmannioside A	novel.911	0.9493555937368202	0.003782336026882791
��-Lactose	novel.911	0.9544858233568642	0.003060168188242561
AcylGlcADG (18:1-18:3-18:1)	novel.911	-0.8428824509108361	0.03508959039152923
3-O-p-coumaroyl shikimic acid O-hexoside	novel.911	0.9865903272954415	0.0002685233239377935
Bruceine D	novel.911	0.9757439967464006	0.0008753949862019318
Geniposidic acid	novel.911	0.7034305110017226	0.11888803609552447
Rehmannioside D	novel.911	0.9667552057561848	0.0016394531714896098
Octanedioic acid	novel.911	0.958618126378771	0.0025332568060363473
O-p-Coumaroyl quinacyl quinic acid O-hexoside	novel.911	0.8906499943639745	0.017282363422622196
Hesperidin	novel.911	0.975157913262817	0.0009180285207169411
Arctigenin-4'-O-beta-Gentiobioside	novel.911	0.9480802630011038	0.003973509679555185
Salidroside	novel.911	0.9838279882248142	0.00039018618210548466
trans-Cinnamic acid	novel.911	-0.8935641300388525	0.016390007220613352
Abscisic acid glucose ester	novel.911	0.9167873002151072	0.010098433037668239
Leonurine Hydrochloride	novel.911	0.8567148608621983	0.02932507947989558
Methyl-Hesperidin	novel.911	0.9168293692240452	0.010088370395097735
MGDG (18:1/18:2)	novel.911	-0.8874242999386065	0.018296580218377576
Ganoderic acid H	novel.911	0.9096501804718349	0.01187586798403664
Sibiricose A6	novel.911	0.9292358516361767	0.007334169015024088
2-Furoic acid	novel.911	0.9713609522372663	0.0012185477824316177
Saikosaponin D	novel.911	-0.8987242151773434	0.014865794932539813
Icariin	OhGene019511	0.9977140012767798	7.832712169026975e-06
Diosmetin	OhGene019511	0.987115590502232	0.0002479425545810884
Arctiin	OhGene019511	0.996266307366901	2.0884666320017732e-05
Polyphyllin VI	OhGene019511	-0.9965142907228256	1.8204077768780694e-05
Wogonin	OhGene019511	0.9894740573838653	0.0001656100885683135
Rhapontin	OhGene019511	0.9926703624904182	8.038849182717564e-05
Eupafolin	OhGene019511	0.9879622805822041	0.00021648786014171183
1-O-b-D-glucopyranosyl sinapate	OhGene019511	0.9901167866191528	0.00014603417429962513
Secoisolariciresinol diglucoside	OhGene019511	0.9842701912945346	0.0003691943341052798
Histidine	OhGene019511	-0.9884450421393486	0.00019950418479222054
Citric acid	OhGene019511	0.9839868368168094	0.000382579033875284
Neonuezhenide	OhGene019511	0.9877028010553787	0.00022590185483815036
Swainsonine	OhGene019511	-0.9931162337710642	7.091625835126513e-05
Hydroxycitric acid	OhGene019511	-0.9952516861590595	3.376619760629205e-05
Spinosin	OhGene019511	-0.9818360169957534	0.0004918989938814953
L-Glutathione oxidized	OhGene019511	-0.9805231396047376	0.0005653278813814015
Tenuifoliside A	OhGene019511	0.9872897977955353	0.0002412971983638831
C-hexosyl-chrysoeriol O-feruloylhexoside	OhGene019511	-0.9847149847578752	0.0003486620044493579
Hydroxysafflor yellow A	OhGene019511	-0.9797420608212705	0.0006114193815871374
Isomucronulatol 7-O-glucoside	OhGene019511	0.9842164572216063	0.0003717143341105942
Madecassic acid	OhGene019511	0.9825678481974319	0.0004531712342848571
N-Sinapoylagmatine	OhGene019511	0.9972781271312497	1.1102805247795406e-05
Naringin Dihydrochalcone	OhGene019511	0.9927818403458907	7.796470352907083e-05
Carminic acid	OhGene019511	0.9737997849324076	0.001020684318933829
Oleic Acid	OhGene019511	-0.9906707417848841	0.00013014660199759743
2-Isopropylmalic acid	OhGene019511	0.9988261352413549	2.066128938939096e-06
Pectolinarigenin	OhGene019511	0.9932803760857531	6.757831157309791e-05
Eleutheroside E	OhGene019511	0.9957758314405757	2.6727712840550917e-05
Angoroside C	OhGene019511	0.9880003283405456	0.00021512425082168593
Aucubin	OhGene019511	0.9721598235182063	0.0011518240214753778
Rosavin	OhGene019511	0.9744998423586826	0.0009670962183377076
D-Glucuronic acid	OhGene019511	-0.9790430307308219	0.0006541897479654118
Neomangiferin	OhGene019511	0.9818371134366627	0.0004918397910734728
Lapachol	OhGene019511	0.9951415908707768	3.5348869617528006e-05
Reduced glutathione	OhGene019511	-0.9835494399228821	0.0004037054573686537
Jionoside B1	OhGene019511	0.9961015706513816	2.2767003399235416e-05
Eugenol	OhGene019511	-0.9844520343606329	0.0003607295766206118
7-O-Ethylmorroniside	OhGene019511	0.9808655714141293	0.0005456867266430213
Liriopemuscaribaily saponins C	OhGene019511	0.9931334574359698	7.056223347118307e-05
Sibiricose A5	OhGene019511	0.9828685186116415	0.00043771754269361033
Epimedin A	OhGene019511	0.9818654624428401	0.0004903103034381292
Sucrose	OhGene019511	0.9759814322021539	0.0008584093435975796
Sibirioside A	OhGene019511	0.9848084197766656	0.0003444231768647568
Nuzhenide	OhGene019511	0.9554915613887112	0.0029274160283287148
Aloesin	OhGene019511	0.981661728478159	0.0005013547947539207
Aminophylline	OhGene019511	0.9914259537500237	0.00010995624627346376
4-Hydroxy-2-Oxoglutaric Acid	OhGene019511	-0.9982545379722138	4.567297640464979e-06
Hordatine B	OhGene019511	0.9960909635956162	2.2890982272570428e-05
Eupatilin	OhGene019511	0.9963222537955878	2.0263853454770833e-05
Sebacic acid	OhGene019511	0.9767641494174731	0.0008035845553637268
Eleutheroside B	OhGene019511	0.9748461205322114	0.0009411188266387565
Cucurbitacin B	OhGene019511	0.9947647006382374	4.104079362765176e-05
Maltotetraose	OhGene019511	0.946038807705804	0.0042891530336621325
Salicylic acid O-glucoside	OhGene019511	-0.9852129046442234	0.00032637062384526297
Aurantio-obtusin ��-D-glucoside	OhGene019511	0.9737780357146282	0.0010223721177641068
Gluconolactone	OhGene019511	-0.98151419458051	0.0005094289720638265
Pinocembrin	OhGene019511	0.9984823965907665	3.4529325501118534e-06
Prim-O-glucosylcimifugin	OhGene019511	0.9752266935909004	0.000912973169600655
Verbenalin	OhGene019511	0.9767204144733064	0.0008066005946009012
Coniferin	OhGene019511	0.9797725752961464	0.0006095850528614828
Hordatine A	OhGene019511	0.9637851194360383	0.0019435281352383003
Adenosine5-phosphosulfate	OhGene019511	0.9795232999713928	0.0006246499746243106
Notoginsenoside R1	OhGene019511	0.9959666233002308	2.436938365995199e-05
N-Caffeoylagmatine	OhGene019511	0.9754823997839028	0.0008943001598532978
Ziyuglycoside I	OhGene019511	-0.9694227798947339	0.0013881552475094997
Tricin O-malonylhexoside	OhGene019511	0.9708181307895434	0.0012649468660836905
2-Oxoadipic acid	OhGene019511	-0.982027018433389	0.00048163921084921077
Atractyloside A	OhGene019511	0.9867651659154746	0.00026158213758432165
martynoside	OhGene019511	0.9938861232424985	5.595496671435575e-05
trans,trans-Muconic acid	OhGene019511	-0.9852870843069989	0.0003231123806765375
Ajugol	OhGene019511	0.9739779329235578	0.0010069115673841192
Linoleic acid	OhGene019511	-0.980706639620522	0.0005547598121108903
Methyl hesperidin	OhGene019511	0.99457615982473	4.404728399060081e-05
Nardosinone	OhGene019511	0.9729691966610827	0.0010861212718268618
Acacetin	OhGene019511	0.9970376557914377	1.315022681407201e-05
Timosaponin A3	OhGene019511	-0.9778304034347556	0.0007317884390742927
Caesappanin C	OhGene019511	0.969586525161108	0.0013734032580223362
N-Acetyl-D-alloisoleucine	OhGene019511	0.9847397974752214	0.00034753382111475905
Hesperetin	OhGene019511	0.9980196979330795	5.878511441768419e-06
D(+)-Melezitose O-rhamnoside	OhGene019511	0.9996548514884727	1.7867068417551303e-07
16-(Hexopyranosyloxy)-7-hydroxy-8,9-epoxypimaran-18-oic acid	OhGene019511	0.8953702569241155	0.015848363761745345
trans-zeatin 9-O-glucoside	OhGene019511	0.9839113776640684	0.00038618343318329746
Galloylpaeoniflorin	OhGene019511	0.9662186758267316	0.00169249154468619
Bilobalide	OhGene019511	0.9763139518921707	0.0008348990339884353
L-arginine	OhGene019511	-0.9906398453900426	0.0001310087082371505
Esculin	OhGene019511	-0.9685601777371725	0.0014671550944165388
2'-O-acetylpoliumoside	OhGene019511	0.9424868814461775	0.004866518446506745
Rhapontigenin	OhGene019511	0.9971058772655206	1.255179909489322e-05
8-O-acetyl shanzhiside methyl ester	OhGene019511	0.9812578687174405	0.0005236094768593433
Dodecanedioic acid	OhGene019511	-0.9694180223158197	0.001388585028771439
Pinoresinol Diglucoside	OhGene019511	0.9864085239541805	0.0002758369670600644
Epimedin C	OhGene019511	0.9451018006355845	0.004437992006116158
Epimedin B	OhGene019511	0.9830413675061994	0.00042895421330161704
Pantothenate	OhGene019511	-0.9758616501723115	0.0008669576739663315
16-Hydroxyhexadecanoic acid	OhGene019511	-0.9653232441388739	0.0017828670880151612
Ascorbic acid	OhGene019511	-0.9493294510207568	0.003786208368668184
(+)-Catechin	OhGene019511	0.9380148807358291	0.005644154297021105
Tricin 5-O-hexoside derivative	OhGene019511	-0.9852697300528576	0.0003238731858065999
Tectorigenin	OhGene019511	-0.9784267300315626	0.0006930888013018409
L-Glutamine	OhGene019511	-0.959986141782039	0.0023696300029831777
Oleuropein	OhGene019511	0.9913614015661649	0.00011161574499366003
Neohesperidin dihydrochalcone	OhGene019511	0.9731873687633801	0.0010687377599425218
Albiflorin	OhGene019511	0.9987648330472172	2.2875138934201724e-06
Stevioside	OhGene019511	0.9668025332069604	0.001634814706195944
D-Glucono-1,5-lactone	OhGene019511	-0.9861545416449752	0.0002862180111346602
Isorhamnetin-3-O-nehesperidine	OhGene019511	0.9936525770936286	6.03067982000276e-05
Blinin	OhGene019511	0.9873833620975689	0.0002377651725573081
Myricetin 3-O-galactoside	OhGene019511	0.8658016389102202	0.025805397608508272
Dihydroroseoside	OhGene019511	0.981512101146158	0.0005095440019079892
D-(-)-Quinic acid	OhGene019511	-0.981049165758554	0.000535298232095574
Ginkgolide B	OhGene019511	0.9716889379705773	0.0011909284619523923
Akebia saponin D	OhGene019511	-0.9683729676984404	0.001484585985596069
Cistanoside F	OhGene019511	0.8944690610942951	0.016117531223852365
Malonic acid	OhGene019511	-0.9939311645523448	5.513438561394997e-05
D-Xylonic acid	OhGene019511	0.990787690215394	0.00012690906840900898
Kojic acid	OhGene019511	-0.9289635990023775	0.007390024512758929
Lactose	OhGene019511	0.8316910506087544	0.04010793391827395
Rehmannioside A	OhGene019511	0.9962211234400855	2.1392881077693238e-05
��-Lactose	OhGene019511	0.986946059583252	0.00025449580989530667
AcylGlcADG (18:1-18:3-18:1)	OhGene019511	-0.8942692334298266	0.01617751064388325
3-O-p-coumaroyl shikimic acid O-hexoside	OhGene019511	0.8915502065934319	0.017004278129064278
Bruceine D	OhGene019511	0.9903965989283758	0.00013789512988297823
Geniposidic acid	OhGene019511	0.897227607201656	0.015300497611466422
Rehmannioside D	OhGene019511	0.9878975625862282	0.0002188171711309341
Octanedioic acid	OhGene019511	0.9554406960738315	0.0029340603973162112
O-p-Coumaroyl quinacyl quinic acid O-hexoside	OhGene019511	0.8897582020215131	0.017559982744982924
Hesperidin	OhGene019511	0.991701048313654	0.0001030231134522671
Arctigenin-4'-O-beta-Gentiobioside	OhGene019511	0.8997500437192177	0.01457132187770665
Salidroside	OhGene019511	0.9797641229754147	0.0006100928765154758
trans-Cinnamic acid	OhGene019511	-0.9286861466848466	0.007447159304016683
Abscisic acid glucose ester	OhGene019511	0.9798110302834642	0.0006072772908322548
Leonurine Hydrochloride	OhGene019511	0.6450675682684143	0.1666088796479265
Methyl-Hesperidin	OhGene019511	0.7653618954280347	0.076123555045579
MGDG (18:1/18:2)	OhGene019511	-0.9131196695420682	0.010994393030857582
Ganoderic acid H	OhGene019511	0.9591187723019423	0.002472750284775886
Sibiricose A6	OhGene019511	0.8110280552531077	0.050191462371547126
2-Furoic acid	OhGene019511	0.9817598225480133	0.000496021819550309
Saikosaponin D	OhGene019511	-0.8404328817458486	0.03616107556871479
Icariin	OhGene017341	0.9926966307201794	7.981402630843352e-05
Diosmetin	OhGene017341	0.9715302801401052	0.0012042497142339982
Arctiin	OhGene017341	0.987219792953348	0.00024395681903121878
Polyphyllin VI	OhGene017341	-0.9887951932287693	0.00018761817334063093
Wogonin	OhGene017341	0.9750595052393658	0.0009252855718423321
Rhapontin	OhGene017341	0.9837399870372016	0.0003944325559967512
Eupafolin	OhGene017341	0.9762396531849392	0.0008401241207804538
1-O-b-D-glucopyranosyl sinapate	OhGene017341	0.9765482931768382	0.0008185248145848376
Secoisolariciresinol diglucoside	OhGene017341	0.9692560691406318	0.0014032545100197249
Histidine	OhGene017341	-0.9796899329345656	0.0006145592969116804
Citric acid	OhGene017341	0.9683162212620415	0.001489889684540217
Neonuezhenide	OhGene017341	0.9757194295311652	0.0008771618955974148
Swainsonine	OhGene017341	-0.9862866761609215	0.00028079344479680924
Hydroxycitric acid	OhGene017341	-0.9866612603389666	0.000265696336160019
Spinosin	OhGene017341	-0.9727120835955594	0.001106785866739649
L-Glutathione oxidized	OhGene017341	-0.9715000541319756	0.0012067958751734022
Tenuifoliside A	OhGene017341	0.9761795896543266	0.0008443599308238551
C-hexosyl-chrysoeriol O-feruloylhexoside	OhGene017341	-0.9761388698651461	0.0008472375876169582
Hydroxysafflor yellow A	OhGene017341	-0.9703238503951537	0.0013079432785113242
Isomucronulatol 7-O-glucoside	OhGene017341	0.9711031706879268	0.0012404753037862377
Madecassic acid	OhGene017341	0.9784197894503341	0.0006935332198160972
N-Sinapoylagmatine	OhGene017341	0.9997112642886595	1.2504043080064123e-07
Naringin Dihydrochalcone	OhGene017341	0.982493902508137	0.0004570126845805232
Carminic acid	OhGene017341	0.9542779104589015	0.0030879729773735922
Oleic Acid	OhGene017341	-0.9806256644828099	0.0005594110925673896
2-Isopropylmalic acid	OhGene017341	0.9958185861655301	2.6189778099487693e-05
Pectolinarigenin	OhGene017341	0.9815711404300026	0.0005063048665326376
Eleutheroside E	OhGene017341	0.9883237049257088	0.00020370785108870002
Angoroside C	OhGene017341	0.9734588175079449	0.0010473032915564572
Aucubin	OhGene017341	0.9524052592838935	0.003343981800187861
Rosavin	OhGene017341	0.9593496865722373	0.0024450857084718967
D-Glucuronic acid	OhGene017341	-0.9721407014866027	0.0011533994053586937
Neomangiferin	OhGene017341	0.9659647896454562	0.0017178801978122427
Lapachol	OhGene017341	0.9843225479113389	0.00036674713427311216
Reduced glutathione	OhGene017341	-0.9734003258522714	0.0010519037949838226
Jionoside B1	OhGene017341	0.9863335162371192	0.00027888290408967107
Eugenol	OhGene017341	-0.9751463996071976	0.0009188761261966005
7-O-Ethylmorroniside	OhGene017341	0.9631222757347926	0.002014873584806272
Liriopemuscaribaily saponins C	OhGene017341	0.982145103868143	0.0004753499273380312
Sibiricose A5	OhGene017341	0.9746122123549208	0.000958627922970421
Epimedin A	OhGene017341	0.971900002123082	0.0011733208030388015
Sucrose	OhGene017341	0.9559051032109227	0.002873671709199859
Sibirioside A	OhGene017341	0.9733175836260584	0.0010584287242352576
Nuzhenide	OhGene017341	0.9337950381439417	0.006429554077543675
Aloesin	OhGene017341	0.9850003532911271	0.0003357967213194487
Aminophylline	OhGene017341	0.9803182936828047	0.000577242298341423
4-Hydroxy-2-Oxoglutaric Acid	OhGene017341	-0.9931048083544125	7.115159039346052e-05
Hordatine B	OhGene017341	0.9890163213719451	0.00018029925224237966
Eupatilin	OhGene017341	0.9867504794827108	0.00026216171560880806
Sebacic acid	OhGene017341	0.9611301471976628	0.002236934626356605
Eleutheroside B	OhGene017341	0.9671256472016565	0.0016033205720932938
Cucurbitacin B	OhGene017341	0.9874578307482896	0.00023497253500985165
Maltotetraose	OhGene017341	0.9178732749734873	0.009840234320450114
Salicylic acid O-glucoside	OhGene017341	-0.9805147638870921	0.000565812616641671
Aurantio-obtusin ��-D-glucoside	OhGene017341	0.9552526380682671	0.0029586901877144836
Gluconolactone	OhGene017341	-0.9752976048001955	0.0009077756892672551
Pinocembrin	OhGene017341	0.9911388810798323	0.0001174312577792136
Prim-O-glucosylcimifugin	OhGene017341	0.9679917215627916	0.001520398113801397
Verbenalin	OhGene017341	0.9581796315788516	0.0025868440975238983
Coniferin	OhGene017341	0.9621657658287264	0.002120065397788989
Hordatine A	OhGene017341	0.9486467791436424	0.0038880167807564285
Adenosine5-phosphosulfate	OhGene017341	0.9695007853851935	0.0013811179215586875
Notoginsenoside R1	OhGene017341	0.9860739466301918	0.00028955206936938474
N-Caffeoylagmatine	OhGene017341	0.9637921692118434	0.001942776155578639
Ziyuglycoside I	OhGene017341	-0.9610465030808213	0.0022465088536694875
Tricin O-malonylhexoside	OhGene017341	0.951045318679629	0.003536179799086806
2-Oxoadipic acid	OhGene017341	-0.9701457851223216	0.0013236070740096453
Atractyloside A	OhGene017341	0.980937619154211	0.0005415981550114463
martynoside	OhGene017341	0.9825563208024846	0.00045376901761085556
trans,trans-Muconic acid	OhGene017341	-0.9791830293080463	0.000645508924896055
Ajugol	OhGene017341	0.9564585730507442	0.002802509656431888
Linoleic acid	OhGene017341	-0.9766180961162595	0.0008136785434156338
Methyl hesperidin	OhGene017341	0.9848155407083259	0.0003441011822540061
Nardosinone	OhGene017341	0.9617506853651216	0.0021665355388154404
Acacetin	OhGene017341	0.9882472145433708	0.00020638025480941317
Timosaponin A3	OhGene017341	-0.9681123782929154	0.0015090186347824484
Caesappanin C	OhGene017341	0.9498725613177406	0.0037061610491258756
N-Acetyl-D-alloisoleucine	OhGene017341	0.9696274760991532	0.0013697261342142412
Hesperetin	OhGene017341	0.990597216086266	0.0001322028569033463
D(+)-Melezitose O-rhamnoside	OhGene017341	0.996223642917859	2.136438214373413e-05
16-(Hexopyranosyloxy)-7-hydroxy-8,9-epoxypimaran-18-oic acid	OhGene017341	0.8586350889231169	0.028563536242327645
trans-zeatin 9-O-glucoside	OhGene017341	0.9676316228405013	0.0015546113939145173
Galloylpaeoniflorin	OhGene017341	0.9433666236364129	0.00472018775013893
Bilobalide	OhGene017341	0.9589202371890098	0.002496658355459663
L-arginine	OhGene017341	-0.9811047319431321	0.0005321736327227091
Esculin	OhGene017341	-0.9616985034594911	0.002172412719344788
2'-O-acetylpoliumoside	OhGene017341	0.9132882812449177	0.010952393921940938
Rhapontigenin	OhGene017341	0.9944182970665125	4.664616134145135e-05
8-O-acetyl shanzhiside methyl ester	OhGene017341	0.9636862167393169	0.001954092955113025
Dodecanedioic acid	OhGene017341	-0.9626548860156815	0.0020659444853803935
Pinoresinol Diglucoside	OhGene017341	0.973219573700604	0.00106618350569009
Epimedin C	OhGene017341	0.9228433610399926	0.008700057999014216
Epimedin B	OhGene017341	0.9891149566043691	0.00017708140192257714
Pantothenate	OhGene017341	-0.9786165954114381	0.0006809862069108283
16-Hydroxyhexadecanoic acid	OhGene017341	-0.9626384529205225	0.0020677515849461315
Ascorbic acid	OhGene017341	-0.9386616835331868	0.005528194294843453
(+)-Catechin	OhGene017341	0.9080152839147206	0.012302632002280725
Tricin 5-O-hexoside derivative	OhGene017341	-0.9804807203272249	0.0005677849733966812
Tectorigenin	OhGene017341	-0.9694934328318838	0.0013817804824387313
L-Glutamine	OhGene017341	-0.9500280783289459	0.0036833946678621276
Oleuropein	OhGene017341	0.9786729217064929	0.0006774161531428481
Neohesperidin dihydrochalcone	OhGene017341	0.9635407834908801	0.0019696795498655253
Albiflorin	OhGene017341	0.9935929709053726	6.144352838703748e-05
Stevioside	OhGene017341	0.9453464270331068	0.004398894089557286
D-Glucono-1,5-lactone	OhGene017341	-0.9846856913111567	0.0003499962584441007
Isorhamnetin-3-O-nehesperidine	OhGene017341	0.9838132982657175	0.000390893436251088
Blinin	OhGene017341	0.9721209772559832	0.0011550255191895723
Myricetin 3-O-galactoside	OhGene017341	0.8240105392491242	0.043733037109423986
Dihydroroseoside	OhGene017341	0.9636307783617368	0.0019600272702985015
D-(-)-Quinic acid	OhGene017341	-0.9761032802980414	0.0008497566694937907
Ginkgolide B	OhGene017341	0.9560053487324129	0.002860717541065713
Akebia saponin D	OhGene017341	-0.9551635500794731	0.0029703933422352263
Cistanoside F	OhGene017341	0.8913550143711457	0.017064391157672647
Malonic acid	OhGene017341	-0.9920224159043585	9.520891790732597e-05
D-Xylonic acid	OhGene017341	0.9779707899555231	0.0007225839081142894
Kojic acid	OhGene017341	-0.9297413880795364	0.007231000994808883
Lactose	OhGene017341	0.7882315078798722	0.06252036768018665
Rehmannioside A	OhGene017341	0.990966734774761	0.00012203126426222987
��-Lactose	OhGene017341	0.978273133685042	0.0007029569231792605
AcylGlcADG (18:1-18:3-18:1)	OhGene017341	-0.8878472663751973	0.018162011732578087
3-O-p-coumaroyl shikimic acid O-hexoside	OhGene017341	0.8559177932788576	0.029643973022602695
Bruceine D	OhGene017341	0.9770383784310452	0.000784801000111944
Geniposidic acid	OhGene017341	0.9274058074898569	0.0077135925024546656
Rehmannioside D	OhGene017341	0.9769726315063738	0.0007892843068602414
Octanedioic acid	OhGene017341	0.9401507670609839	0.005265708123162151
O-p-Coumaroyl quinacyl quinic acid O-hexoside	OhGene017341	0.8736454508220728	0.02293955313226076
Hesperidin	OhGene017341	0.9791078747299022	0.0006501618406495268
Arctigenin-4'-O-beta-Gentiobioside	OhGene017341	0.872708983665089	0.023273255909798427
Salidroside	OhGene017341	0.9634352227713965	0.001981031159100096
trans-Cinnamic acid	OhGene017341	-0.9200441787997089	0.009333823898027739
Abscisic acid glucose ester	OhGene017341	0.9800945497540491	0.000590396886326412
Leonurine Hydrochloride	OhGene017341	0.58433282056511	0.2232594838808564
Methyl-Hesperidin	OhGene017341	0.717791926890397	0.10822437226535706
MGDG (18:1/18:2)	OhGene017341	-0.9082408444957162	0.01224331969215403
Ganoderic acid H	OhGene017341	0.9522535743564116	0.0033651574741395433
Sibiricose A6	OhGene017341	0.7708506361545595	0.07274789507702759
2-Furoic acid	OhGene017341	0.9684980626571263	0.00147292726336146
Saikosaponin D	OhGene017341	-0.8181081998755	0.046618029252374876
Icariin	OhGene001375	-0.9903024064481959	0.00014060898409380305
Diosmetin	OhGene001375	-0.9869286541873026	0.0002551734364281944
Arctiin	OhGene001375	-0.9901774413079839	0.00014425013559548908
Polyphyllin VI	OhGene001375	0.9971789755208236	1.1926043559126469e-05
Wogonin	OhGene001375	-0.9883359688248224	0.0002032809913597592
Rhapontin	OhGene001375	-0.9855950557694563	0.00030975909704606275
Eupafolin	OhGene001375	-0.9832338999727828	0.00041929667213589153
1-O-b-D-glucopyranosyl sinapate	OhGene001375	-0.9884395949967635	0.00019969196236437886
Secoisolariciresinol diglucoside	OhGene001375	-0.9841803108132834	0.0003734143109421649
Histidine	OhGene001375	0.9971230960653377	1.2402958916524889e-05
Citric acid	OhGene001375	-0.9813146616617741	0.0005204508862475495
Neonuezhenide	OhGene001375	-0.985784017181231	0.00030170476764880186
Swainsonine	OhGene001375	0.9824579428565614	0.00045888659926694806
Hydroxycitric acid	OhGene001375	0.997688027108171	8.011648978515774e-06
Spinosin	OhGene001375	0.9672296478884385	0.0015932479916163991
L-Glutathione oxidized	OhGene001375	0.9935229880751446	6.279166443501165e-05
Tenuifoliside A	OhGene001375	-0.9813686381595674	0.0005174577356733287
C-hexosyl-chrysoeriol O-feruloylhexoside	OhGene001375	0.9858710948297109	0.0002980286938280869
Hydroxysafflor yellow A	OhGene001375	0.978897973262955	0.0006632449795010302
Isomucronulatol 7-O-glucoside	OhGene001375	-0.979688139340021	0.0006146674759321538
Madecassic acid	OhGene001375	-0.9696084839629698	0.0013714308960705453
N-Sinapoylagmatine	OhGene001375	-0.9824428880682524	0.0004596722600675458
Naringin Dihydrochalcone	OhGene001375	-0.9867396038458794	0.000262591317772959
Carminic acid	OhGene001375	-0.9758817787887506	0.000865518244494304
Oleic Acid	OhGene001375	0.995481150029014	3.058387012078249e-05
2-Isopropylmalic acid	OhGene001375	-0.9910923666582929	0.00011866550539184354
Pectolinarigenin	OhGene001375	-0.9892306690855067	0.00017334322715881138
Eleutheroside E	OhGene001375	-0.986739032161252	0.0002626139097646841
Angoroside C	OhGene001375	-0.9868334691198701	0.00025889504445443176
Aucubin	OhGene001375	-0.9758628220393498	0.0008668738393669062
Rosavin	OhGene001375	-0.9707592236517941	0.00127003373398977
D-Glucuronic acid	OhGene001375	0.9460270259052153	0.004291009051111375
Neomangiferin	OhGene001375	-0.9838662554246822	0.000388346782616613
Lapachol	OhGene001375	-0.9909500421297786	0.00012248200254245188
Reduced glutathione	OhGene001375	0.9970615155961036	1.2939349436095435e-05
Jionoside B1	OhGene001375	-0.991244582834014	0.00011465041117526683
Eugenol	OhGene001375	0.9925737166867816	8.251974718383297e-05
7-O-Ethylmorroniside	OhGene001375	-0.9774205682521473	0.0007589902629074625
Liriopemuscaribaily saponins C	OhGene001375	-0.9897547524984414	0.0001569099478566318
Sibiricose A5	OhGene001375	-0.9778479884108617	0.0007306323014496873
Epimedin A	OhGene001375	-0.9772694983870203	0.0007691414064097317
Sucrose	OhGene001375	-0.9787055911575995	0.0006753497774006925
Sibirioside A	OhGene001375	-0.9815889990603865	0.0005053270913396616
Nuzhenide	OhGene001375	-0.9565953298122247	0.0027850616428760676
Aloesin	OhGene001375	-0.9643076000776304	0.0018881859980690724
Aminophylline	OhGene001375	-0.9851679915498153	0.0003283512765419296
4-Hydroxy-2-Oxoglutaric Acid	OhGene001375	0.9864758040026376	0.000273119002119462
Hordatine B	OhGene001375	-0.9895139980191562	0.00016435785565105358
Eupatilin	OhGene001375	-0.9914959478893345	0.00010817085159449539
Sebacic acid	OhGene001375	-0.970769770598782	0.0012691222200377785
Eleutheroside B	OhGene001375	-0.9693541730289094	0.0013943592958558355
Cucurbitacin B	OhGene001375	-0.9852133624344702	0.00032635046614025394
Maltotetraose	OhGene001375	-0.9531763234590127	0.0032373555859025534
Salicylic acid O-glucoside	OhGene001375	0.9926435284996085	8.097745184479851e-05
Aurantio-obtusin ��-D-glucoside	OhGene001375	-0.9767157923057259	0.0008069196749379688
Gluconolactone	OhGene001375	0.9961365880942754	2.2360094780474125e-05
Pinocembrin	OhGene001375	-0.9915370536629391	0.00010712912676669909
Prim-O-glucosylcimifugin	OhGene001375	-0.9720320572137762	0.0011623703916781793
Verbenalin	OhGene001375	-0.9788411634267921	0.0006668081805854622
Coniferin	OhGene001375	-0.9812334419157016	0.0005249709155439457
Hordatine A	OhGene001375	-0.9597827017558012	0.002393622263066314
Adenosine5-phosphosulfate	OhGene001375	-0.9667226657796775	0.0016426461158458435
Notoginsenoside R1	OhGene001375	-0.9902605743907849	0.00014182269331594648
N-Caffeoylagmatine	OhGene001375	-0.9666055850323632	0.0016541599186414848
Ziyuglycoside I	OhGene001375	0.99075732026188	0.0001277459053162284
Tricin O-malonylhexoside	OhGene001375	-0.9738042780587095	0.0010203358122648223
2-Oxoadipic acid	OhGene001375	0.9985067731459594	3.342924912745201e-06
Atractyloside A	OhGene001375	-0.9731467425214582	0.0010719642482390514
martynoside	OhGene001375	-0.9891278497909722	0.00017666291133155458
trans,trans-Muconic acid	OhGene001375	0.9566778635641269	0.0027745576026468885
Ajugol	OhGene001375	-0.9784665201223002	0.0006905436956868944
Linoleic acid	OhGene001375	0.987444537844817	0.00023546982569147554
Methyl hesperidin	OhGene001375	-0.989033771872578	0.00017972784980922388
Nardosinone	OhGene001375	-0.9701227476108871	0.0013256403476696226
Acacetin	OhGene001375	-0.9914248488336321	0.0001099845470610726
Timosaponin A3	OhGene001375	0.9843973455482379	0.0003632650617656789
Caesappanin C	OhGene001375	-0.9688012908107902	0.0014448554033216281
N-Acetyl-D-alloisoleucine	OhGene001375	-0.9771718734174741	0.0007757369098508412
Hesperetin	OhGene001375	-0.9904883580264631	0.00013527673408478627
D(+)-Melezitose O-rhamnoside	OhGene001375	-0.9892145043355565	0.00017386305336358288
16-(Hexopyranosyloxy)-7-hydroxy-8,9-epoxypimaran-18-oic acid	OhGene001375	-0.9103201255951471	0.011703095517436077
trans-zeatin 9-O-glucoside	OhGene001375	-0.9825129408026152	0.00045602211184560574
Galloylpaeoniflorin	OhGene001375	-0.9705402156441438	0.001289034578903878
Bilobalide	OhGene001375	-0.9734215721953785	0.0010502315657192295
L-arginine	OhGene001375	0.9953545514539603	3.23201634546277e-05
Esculin	OhGene001375	0.9899413807631201	0.0001512548868993253
2'-O-acetylpoliumoside	OhGene001375	-0.951195684414558	0.0035146692763200903
Rhapontigenin	OhGene001375	-0.984899784101493	0.0003403032309307001
8-O-acetyl shanzhiside methyl ester	OhGene001375	-0.9805808109690077	0.0005619958182378561
Dodecanedioic acid	OhGene001375	0.9885189802645533	0.00019696404274765383
Pinoresinol Diglucoside	OhGene001375	-0.9843170626918909	0.0003670031392357506
Epimedin C	OhGene001375	-0.9491666239042336	0.00381037064950616
Epimedin B	OhGene001375	-0.9659488235957816	0.0017194830482446272
Pantothenate	OhGene001375	0.9864314949180158	0.0002749074849700501
16-Hydroxyhexadecanoic acid	OhGene001375	0.9856036244371448	0.0003093915790813665
Ascorbic acid	OhGene001375	0.9255629398070904	0.008105090637676789
(+)-Catechin	OhGene001375	-0.9470871412930955	0.0041255839912829875
Tricin 5-O-hexoside derivative	OhGene001375	0.9904071462640366	0.00013759288336370883
Tectorigenin	OhGene001375	0.9623863020600577	0.0020955776620926515
L-Glutamine	OhGene001375	0.9734200873957468	0.0010503483865354722
Oleuropein	OhGene001375	-0.9875271971699711	0.000232386013632824
Neohesperidin dihydrochalcone	OhGene001375	-0.977569787705316	0.0007490291537121302
Albiflorin	OhGene001375	-0.9890232817953937	0.0001800712305234848
Stevioside	OhGene001375	-0.9722250356191631	0.0011464594901980385
D-Glucono-1,5-lactone	OhGene001375	0.9945951749915095	4.373925682410504e-05
Isorhamnetin-3-O-nehesperidine	OhGene001375	-0.9979634198633419	6.217264459932189e-06
Blinin	OhGene001375	-0.9862421423703291	0.000282615935501596
Myricetin 3-O-galactoside	OhGene001375	-0.8859004775297107	0.018785337756685914
Dihydroroseoside	OhGene001375	-0.9798086209777255	0.0006074217505357345
D-(-)-Quinic acid	OhGene001375	0.9901251184903292	0.00014578846117839825
Ginkgolide B	OhGene001375	-0.9682265920086273	0.0014982857697126162
Akebia saponin D	OhGene001375	0.9538836878590169	0.003141033259237157
Cistanoside F	OhGene001375	-0.8918393778247063	0.016915409856852737
Malonic acid	OhGene001375	0.995400856709324	3.1679537699145245e-05
D-Xylonic acid	OhGene001375	-0.9921778356788833	9.154007753072912e-05
Kojic acid	OhGene001375	0.8895907155527336	0.017612358951467597
Lactose	OhGene001375	-0.8502790232085837	0.03194645586407598
Rehmannioside A	OhGene001375	-0.9903651853920418	0.00013879728054846545
��-Lactose	OhGene001375	-0.9869656677099775	0.0002537335011295601
AcylGlcADG (18:1-18:3-18:1)	OhGene001375	0.9391029546465768	0.005449758371202016
3-O-p-coumaroyl shikimic acid O-hexoside	OhGene001375	-0.9026077543470067	0.013765979394658262
Bruceine D	OhGene001375	-0.9821997234934402	0.0004724547581504281
Geniposidic acid	OhGene001375	-0.8543871217853998	0.030260942493826434
Rehmannioside D	OhGene001375	-0.985416312785126	0.0003174750411962642
Octanedioic acid	OhGene001375	-0.9647636417749919	0.0018405266636775425
O-p-Coumaroyl quinacyl quinic acid O-hexoside	OhGene001375	-0.8838034312310974	0.019468041619435425
Hesperidin	OhGene001375	-0.9917467800310356	0.0001018923731046405
Arctigenin-4'-O-beta-Gentiobioside	OhGene001375	-0.9042291550182344	0.013318874406039608
Salidroside	OhGene001375	-0.9793245893158162	0.0006367898245869258
trans-Cinnamic acid	OhGene001375	0.9711136307495583	0.0012395817769637594
Abscisic acid glucose ester	OhGene001375	-0.958553581933766	0.0025411099118654054
Leonurine Hydrochloride	OhGene001375	-0.6803918168590185	0.13690019550582344
Methyl-Hesperidin	OhGene001375	-0.7960210890836898	0.0581675784767776
MGDG (18:1/18:2)	OhGene001375	0.8889579632708018	0.01781090818538517
Ganoderic acid H	OhGene001375	-0.9615680804377928	0.0021871364501869616
Sibiricose A6	OhGene001375	-0.834863441651736	0.03865348053641873
2-Furoic acid	OhGene001375	-0.9634125034577369	0.001983478521961049
Saikosaponin D	OhGene001375	0.8411121064481288	0.035862452823969715
Icariin	OhGene034031	0.9765255864420526	0.0008201043724346533
Diosmetin	OhGene034031	0.9956546461457199	2.828212547509664e-05
Arctiin	OhGene034031	0.9917635366182525	0.00010147961548356695
Polyphyllin VI	OhGene034031	-0.9847443285374329	0.00034732799940803065
Wogonin	OhGene034031	0.9967695322204625	1.5637026656939036e-05
Rhapontin	OhGene034031	0.9913904266232136	0.00011086803934226428
Eupafolin	OhGene034031	0.994650200734588	4.285397170076965e-05
1-O-b-D-glucopyranosyl sinapate	OhGene034031	0.9916720062908083	0.00010374442283318191
Secoisolariciresinol diglucoside	OhGene034031	0.9871816047302968	0.00024541378261391876
Histidine	OhGene034031	-0.9762337012851311	0.0008405433900124067
Citric acid	OhGene034031	0.9989421629935973	1.6779368282481828e-06
Neonuezhenide	OhGene034031	0.9816671318061451	0.000501060300303239
Swainsonine	OhGene034031	-0.9741606894310582	0.0009928788901523889
Hydroxycitric acid	OhGene034031	-0.985799480129927	0.00030105034562484734
Spinosin	OhGene034031	-0.9662373566928643	0.0016906308345706858
L-Glutathione oxidized	OhGene034031	-0.9684789958972682	0.001474701329135227
Tenuifoliside A	OhGene034031	0.9935082038380334	6.307833287509402e-05
C-hexosyl-chrysoeriol O-feruloylhexoside	OhGene034031	-0.9683615376983318	0.0014856535166976159
Hydroxysafflor yellow A	OhGene034031	-0.9638165500809592	0.0019401766250269506
Isomucronulatol 7-O-glucoside	OhGene034031	0.9947200831324223	4.174268769314047e-05
Madecassic acid	OhGene034031	0.9752538911886426	0.000910977965850083
N-Sinapoylagmatine	OhGene034031	0.9624842901819852	0.0020847423854425126
Naringin Dihydrochalcone	OhGene034031	0.9937238322809127	5.8961811851394854e-05
Carminic acid	OhGene034031	0.988998939718621	0.00018086929851218302
Oleic Acid	OhGene034031	-0.9819698874181922	0.0004846967803578576
2-Isopropylmalic acid	OhGene034031	0.9735436585883119	0.0010406481019783974
Pectolinarigenin	OhGene034031	0.9953423528880749	3.2489994183709594e-05
Eleutheroside E	OhGene034031	0.9895466496910141	0.00016333766699192282
Angoroside C	OhGene034031	0.9925698786542184	8.260495856757194e-05
Aucubin	OhGene034031	0.9872911115663525	0.00024124742439977145
Rosavin	OhGene034031	0.9940512585864786	5.2976030991442366e-05
D-Glucuronic acid	OhGene034031	-0.967227008733491	0.0015935032085656164
Neomangiferin	OhGene034031	0.9887372152344225	0.00018956113708397987
Lapachol	OhGene034031	0.9924846634971218	8.450818996191198e-05
Reduced glutathione	OhGene034031	-0.9739767728977977	0.0010070009498908618
Jionoside B1	OhGene034031	0.9894883290251486	0.00016516209529170546
Eugenol	OhGene034031	-0.9721671317913145	0.0011512222052164184
7-O-Ethylmorroniside	OhGene034031	0.9970215051923781	1.3293935222486083e-05
Liriopemuscaribaily saponins C	OhGene034031	0.9874152168388874	0.00023656858218177129
Sibiricose A5	OhGene034031	0.9663477943068048	0.0016796513493835552
Epimedin A	OhGene034031	0.9678460507590914	0.0015341930722043303
Sucrose	OhGene034031	0.9986614513199823	2.686369705918752e-06
Sibirioside A	OhGene034031	0.9770928426647051	0.0007810966594487842
Nuzhenide	OhGene034031	0.9926628587121928	8.055297089615404e-05
Aloesin	OhGene034031	0.9548755710627843	0.0030083796314318823
Aminophylline	OhGene034031	0.9951591342916611	3.50942508322094e-05
4-Hydroxy-2-Oxoglutaric Acid	OhGene034031	-0.9812000407799466	0.0005268353856333557
Hordatine B	OhGene034031	0.9794100110775522	0.000631556927094741
Eupatilin	OhGene034031	0.989152683466446	0.00017585824314555166
Sebacic acid	OhGene034031	0.9962189522590275	2.1417455491232305e-05
Eleutheroside B	OhGene034031	0.9789294830745306	0.0006612727215001516
Cucurbitacin B	OhGene034031	0.9890909205941998	0.0001778628862885804
Maltotetraose	OhGene034031	0.9917580557827188	0.00010161453055090724
Salicylic acid O-glucoside	OhGene034031	-0.9618680241146695	0.0021533485236570004
Aurantio-obtusin ��-D-glucoside	OhGene034031	0.9991543524384457	1.0723773278871276e-06
Gluconolactone	OhGene034031	-0.9627712708704306	0.002053168304059177
Pinocembrin	OhGene034031	0.9874395171065007	0.00023565778889715817
Prim-O-glucosylcimifugin	OhGene034031	0.952282424405824	0.0033611248579137245
Verbenalin	OhGene034031	0.9993577472596528	6.186004127640737e-07
Coniferin	OhGene034031	0.9985906362158685	2.9780596999672934e-06
Hordatine A	OhGene034031	0.9868585531468881	0.00025791168975686614
Adenosine5-phosphosulfate	OhGene034031	0.987376757178964	0.00023801365571625248
Notoginsenoside R1	OhGene034031	0.9924521054893076	8.524106285634153e-05
N-Caffeoylagmatine	OhGene034031	0.9890821199848332	0.00017814944982159466
Ziyuglycoside I	OhGene034031	-0.9543178620033921	0.003082620536466782
Tricin O-malonylhexoside	OhGene034031	0.9990577536702089	1.3313239426012215e-06
2-Oxoadipic acid	OhGene034031	-0.9808491204367472	0.0005466224302761447
Atractyloside A	OhGene034031	0.98243860422902	0.00045989594189166724
martynoside	OhGene034031	0.9948171213780306	4.022373437419953e-05
trans,trans-Muconic acid	OhGene034031	-0.9725669235855874	0.0011185378166816604
Ajugol	OhGene034031	0.9979176343854363	6.499855003716764e-06
Linoleic acid	OhGene034031	-0.9540018608955488	0.0031250811078521916
Methyl hesperidin	OhGene034031	0.9863045169892876	0.00028006497711640917
Nardosinone	OhGene034031	0.9603980085739467	0.002321422334816202
Acacetin	OhGene034031	0.98783426403091	0.00022110740182743334
Timosaponin A3	OhGene034031	-0.9608507794693427	0.0022689909513291763
Caesappanin C	OhGene034031	0.9980790850453434	5.531327388790588e-06
N-Acetyl-D-alloisoleucine	OhGene034031	0.9974649384933294	9.631659430819072e-06
Hesperetin	OhGene034031	0.9886609473437724	0.00019213221838014879
D(+)-Melezitose O-rhamnoside	OhGene034031	0.9780504619857153	0.0007173858799950738
16-(Hexopyranosyloxy)-7-hydroxy-8,9-epoxypimaran-18-oic acid	OhGene034031	0.9686290969040243	0.0014607637622969347
trans-zeatin 9-O-glucoside	OhGene034031	0.9959178331872718	2.4962116041223406e-05
Galloylpaeoniflorin	OhGene034031	0.9953937012208005	3.177811446775047e-05
Bilobalide	OhGene034031	0.9952925495589617	3.318797572033747e-05
L-arginine	OhGene034031	-0.9806295102531148	0.0005591897519405359
Esculin	OhGene034031	-0.9507420018618985	0.003579766989595488
2'-O-acetylpoliumoside	OhGene034031	0.9888190386124729	0.00018682195854335633
Rhapontigenin	OhGene034031	0.979300272371973	0.0006382833893724509
8-O-acetyl shanzhiside methyl ester	OhGene034031	0.9952212789154437	3.4199698950006145e-05
Dodecanedioic acid	OhGene034031	-0.9519599339130045	0.0034063373404545536
Pinoresinol Diglucoside	OhGene034031	0.9959092273406138	2.5067403070324122e-05
Epimedin C	OhGene034031	0.9624858214634865	0.002084573280244245
Epimedin B	OhGene034031	0.9292132650162723	0.007338795038925639
Pantothenate	OhGene034031	-0.943387839536864	0.004716685872740217
16-Hydroxyhexadecanoic acid	OhGene034031	-0.9342469639999986	0.006343052247003011
Ascorbic acid	OhGene034031	-0.9329958639317527	0.006583922023443458
(+)-Catechin	OhGene034031	0.9859649424100942	0.000294091929565254
Tricin 5-O-hexoside derivative	OhGene034031	-0.9594925180139573	0.00242805067088195
Tectorigenin	OhGene034031	-0.9614680836989508	0.002198458527497442
L-Glutamine	OhGene034031	-0.9454286186626913	0.004385795731744981
Oleuropein	OhGene034031	0.9966909161000244	1.6406937091275764e-05
Neohesperidin dihydrochalcone	OhGene034031	0.9572707391605642	0.0026996772749809895
Albiflorin	OhGene034031	0.9813811967091743	0.0005167625583261968
Stevioside	OhGene034031	0.9873517055631491	0.00023895729526693363
D-Glucono-1,5-lactone	OhGene034031	-0.9598000317086208	0.0023915738488053755
Isorhamnetin-3-O-nehesperidine	OhGene034031	0.9871820456070138	0.0002453969375671794
Blinin	OhGene034031	0.9978695288481276	6.8035259878778926e-06
Myricetin 3-O-galactoside	OhGene034031	0.9499177269128591	0.0036995420843426393
Dihydroroseoside	OhGene034031	0.9990259236509653	1.422774986756837e-06
D-(-)-Quinic acid	OhGene034031	-0.9542328742365234	0.003094012108217696
Ginkgolide B	OhGene034031	0.9930234773195717	7.283802286781585e-05
Akebia saponin D	OhGene034031	-0.9587426952543048	0.0025181344182324257
Cistanoside F	OhGene034031	0.8484586397811384	0.03270711849406448
Malonic acid	OhGene034031	-0.9666285410568645	0.0016518992740827338
D-Xylonic acid	OhGene034031	0.9937872289374978	5.7777884515260913e-05
Kojic acid	OhGene034031	-0.8796369712645528	0.020859022862772438
Lactose	OhGene034031	0.9296664356764294	0.0072462520065098976
Rehmannioside A	OhGene034031	0.9765831559205131	0.0008161025832871848
��-Lactose	OhGene034031	0.9891731715411137	0.0001751957601401902
AcylGlcADG (18:1-18:3-18:1)	OhGene034031	-0.8748584664644248	0.02251072167384405
3-O-p-coumaroyl shikimic acid O-hexoside	OhGene034031	0.9608550672943658	0.002268497240481738
Bruceine D	OhGene034031	0.9914151462427458	0.0001102332204166968
Geniposidic acid	OhGene034031	0.803208818791417	0.054279610194108464
Rehmannioside D	OhGene034031	0.9809132684899547	0.0005429782997788166
Octanedioic acid	OhGene034031	0.9825937876411176	0.0004518275087356951
O-p-Coumaroyl quinacyl quinic acid O-hexoside	OhGene034031	0.9306010113448739	0.0070572090539264935
Hesperidin	OhGene034031	0.9930247141586691	7.281222893732536e-05
Arctigenin-4'-O-beta-Gentiobioside	OhGene034031	0.9609538545672052	0.0022571373043144376
Salidroside	OhGene034031	0.9936795660420691	5.979558413908219e-05
trans-Cinnamic acid	OhGene034031	-0.9192966689404003	0.009506729953091342
Abscisic acid glucose ester	OhGene034031	0.9463135528304949	0.004245983446474632
Leonurine Hydrochloride	OhGene034031	0.7901558841550539	0.06143163351641256
Methyl-Hesperidin	OhGene034031	0.8444098104214602	0.034429173094634544
MGDG (18:1/18:2)	OhGene034031	-0.921897234671764	0.008911847855344754
Ganoderic acid H	OhGene034031	0.9573907663929043	0.0026846406542563824
Sibiricose A6	OhGene034031	0.8683850575109249	0.02484379016393669
2-Furoic acid	OhGene034031	0.9884275088100585	0.0002001089197333594
Saikosaponin D	OhGene034031	-0.8964308079912414	0.015534394815946623
Icariin	OhGene041313	0.9974411823456653	9.812944691766302e-06
Diosmetin	OhGene041313	0.9811059772556926	0.0005321037103840968
Arctiin	OhGene041313	0.9827926756877208	0.00044159053936086495
Polyphyllin VI	OhGene041313	-0.9903465662115072	0.00013933337998557518
Wogonin	OhGene041313	0.9801761971279227	0.000585579530115445
Rhapontin	OhGene041313	0.9722623723732036	0.0011433936472368656
Eupafolin	OhGene041313	0.9657035782079716	0.0017441963320352057
1-O-b-D-glucopyranosyl sinapate	OhGene041313	0.9874276393548149	0.00023610275789705932
Secoisolariciresinol diglucoside	OhGene041313	0.9872777582335699	0.00024175357135402322
Histidine	OhGene041313	-0.9836576823316946	0.00039842473776318705
Citric acid	OhGene041313	0.9656934456817944	0.0017452211314368644
Neonuezhenide	OhGene041313	0.9930731661960072	7.180536152388487e-05
Swainsonine	OhGene041313	-0.9843896457742308	0.00036362274836514066
Hydroxycitric acid	OhGene041313	-0.9882330186715378	0.0002068781353771856
Spinosin	OhGene041313	-0.971041078032084	0.0012457859888858026
L-Glutathione oxidized	OhGene041313	-0.9739529526919579	0.0010088372178541317
Tenuifoliside A	OhGene041313	0.9636181512505613	0.001961380162176013
C-hexosyl-chrysoeriol O-feruloylhexoside	OhGene041313	-0.9777386235044072	0.0007378373024704885
Hydroxysafflor yellow A	OhGene041313	-0.9725299266681424	0.0011215428669202993
Isomucronulatol 7-O-glucoside	OhGene041313	0.959687172145264	0.0024049294606341347
Madecassic acid	OhGene041313	0.9507933875390819	0.003572364308010347
N-Sinapoylagmatine	OhGene041313	0.9887570600170705	0.00018889497458630795
Naringin Dihydrochalcone	OhGene041313	0.9744738791068068	0.0009690580805077444
Carminic acid	OhGene041313	0.9759835854353165	0.0008582560609282496
Oleic Acid	OhGene041313	-0.9837908672282877	0.00039197461658240163
2-Isopropylmalic acid	OhGene041313	0.9963411859889361	2.0055889826165524e-05
Pectolinarigenin	OhGene041313	0.98022707168352	0.000582587743330699
Eleutheroside E	OhGene041313	0.9787742305400536	0.0006710184758852448
Angoroside C	OhGene041313	0.9855025461290163	0.0003137407434563954
Aucubin	OhGene041313	0.9759959485862018	0.000857376225401947
Rosavin	OhGene041313	0.9456051292256026	0.004357731124535968
D-Glucuronic acid	OhGene041313	-0.9687778477491504	0.0014470161539610104
Neomangiferin	OhGene041313	0.9844749851658594	0.0003596681616232486
Lapachol	OhGene041313	0.986989447348287	0.00025281054318520847
Reduced glutathione	OhGene041313	-0.9821819766303255	0.00047339448474052515
Jionoside B1	OhGene041313	0.9906202730086736	0.00013155630684143294
Eugenol	OhGene041313	-0.9777339588017478	0.0007381453949672083
7-O-Ethylmorroniside	OhGene041313	0.9722605221623278	0.0011435454783485324
Liriopemuscaribaily saponins C	OhGene041313	0.9923453262705734	8.766678576525772e-05
Sibiricose A5	OhGene041313	0.9955701694445807	2.9391633958898937e-05
Epimedin A	OhGene041313	0.994640163469904	4.301478316044946e-05
Sucrose	OhGene041313	0.9656417622460616	0.0017504530000331112
Sibirioside A	OhGene041313	0.9933087747983547	6.700895062626478e-05
Nuzhenide	OhGene041313	0.9248351350210227	0.008262303782659271
Aloesin	OhGene041313	0.9518944792865588	0.0034155502028011533
Aminophylline	OhGene041313	0.9737122816077609	0.0010274832205527777
4-Hydroxy-2-Oxoglutaric Acid	OhGene041313	-0.9928883633168487	7.568322761898826e-05
Hordatine B	OhGene041313	0.996984334217685	1.3627647571579849e-05
Eupatilin	OhGene041313	0.9908709362084063	0.00012462930136512417
Sebacic acid	OhGene041313	0.951363236102844	0.0034907762247444263
Eleutheroside B	OhGene041313	0.9402795716550494	0.005243297005991614
Cucurbitacin B	OhGene041313	0.9758860272585907	0.0008652145812390362
Maltotetraose	OhGene041313	0.9317245446681558	0.00683317239320887
Salicylic acid O-glucoside	OhGene041313	-0.9793423788869503	0.0006356982762425641
Aurantio-obtusin ��-D-glucoside	OhGene041313	0.9544562573144271	0.003064114591139368
Gluconolactone	OhGene041313	-0.9797623594539719	0.0006101988570767271
Pinocembrin	OhGene041313	0.9893418900766402	0.00016978760507250156
Prim-O-glucosylcimifugin	OhGene041313	0.9944416287192469	4.625737263629258e-05
Verbenalin	OhGene041313	0.9630022623192428	0.002027927035629699
Coniferin	OhGene041313	0.9690280815533886	0.001424034541296929
Hordatine A	OhGene041313	0.9278128739432739	0.007628388875255769
Adenosine5-phosphosulfate	OhGene041313	0.9496839042674929	0.0037338713661173215
Notoginsenoside R1	OhGene041313	0.9849579245376251	0.00033769431098512424
N-Caffeoylagmatine	OhGene041313	0.9453906714532603	0.004391840756525555
Ziyuglycoside I	OhGene041313	-0.9689856233847819	0.0014279211017426108
Tricin O-malonylhexoside	OhGene041313	0.9497319025967064	0.003726811659206935
2-Oxoadipic acid	OhGene041313	-0.9804368311587193	0.0005703327783984606
Atractyloside A	OhGene041313	0.9591111512637454	0.0024736659352545074
martynoside	OhGene041313	0.9812603980993804	0.0005234686009854542
trans,trans-Muconic acid	OhGene041313	-0.9753172826768767	0.0009063359950984045
Ajugol	OhGene041313	0.9555158844538644	0.0029242414073274853
Linoleic acid	OhGene041313	-0.9750062550036772	0.0009292242960106951
Methyl hesperidin	OhGene041313	0.993305289525499	6.707869689517355e-05
Nardosinone	OhGene041313	0.9906378918224403	0.0001310633142572011
Acacetin	OhGene041313	0.9917836745237019	0.00010098467263077326
Timosaponin A3	OhGene041313	-0.9783936963095262	0.000695205277885142
Caesappanin C	OhGene041313	0.9459520457457682	0.0043028301003697035
N-Acetyl-D-alloisoleucine	OhGene041313	0.9699434088622345	0.0013415214639925434
Hesperetin	OhGene041313	0.9864842858128775	0.00027277730661368424
D(+)-Melezitose O-rhamnoside	OhGene041313	0.9932661844098292	6.786373861942743e-05
16-(Hexopyranosyloxy)-7-hydroxy-8,9-epoxypimaran-18-oic acid	OhGene041313	0.8736612126039283	0.02293395620573814
trans-zeatin 9-O-glucoside	OhGene041313	0.978032320880054	0.0007185678193780727
Galloylpaeoniflorin	OhGene041313	0.9594883394121715	0.00242854820519542
Bilobalide	OhGene041313	0.9674189619314975	0.0015749932848264723
L-arginine	OhGene041313	-0.9834291233589734	0.0004096157977202981
Esculin	OhGene041313	-0.9663204940448338	0.0016823621966717886
2'-O-acetylpoliumoside	OhGene041313	0.9325154706914078	0.006677574814778387
Rhapontigenin	OhGene041313	0.9802299882496579	0.00058241645910751
8-O-acetyl shanzhiside methyl ester	OhGene041313	0.9768006992087298	0.0008010683163018917
Dodecanedioic acid	OhGene041313	-0.9632139433742163	0.0020049312403951957
Pinoresinol Diglucoside	OhGene041313	0.974306159675191	0.000981778950598443
Epimedin C	OhGene041313	0.9624717178439977	0.002086131052193388
Epimedin B	OhGene041313	0.9932293359179788	6.860764814117222e-05
Pantothenate	OhGene041313	-0.9732861053368728	0.0010609163048259306
16-Hydroxyhexadecanoic acid	OhGene041313	-0.9725007347505237	0.0011239167798519406
Ascorbic acid	OhGene041313	-0.9367918229545484	0.005866643486151702
(+)-Catechin	OhGene041313	0.9302287939820741	0.007132207929148274
Tricin 5-O-hexoside derivative	OhGene041313	-0.982838443283905	0.00043925134087022954
Tectorigenin	OhGene041313	-0.9676218319785068	0.0015555468889894295
L-Glutamine	OhGene041313	-0.9522340620330545	0.0033678862250683707
Oleuropein	OhGene041313	0.9773109321361255	0.0007663506050591719
Neohesperidin dihydrochalcone	OhGene041313	0.9920312255649346	9.499903496445333e-05
Albiflorin	OhGene041313	0.993672433324202	5.993047818122754e-05
Stevioside	OhGene041313	0.9702766825252732	0.0013120834896597955
D-Glucono-1,5-lactone	OhGene041313	-0.9781519222057382	0.0007107932905789803
Isorhamnetin-3-O-nehesperidine	OhGene041313	0.9882788580727089	0.0002052725965926693
Blinin	OhGene041313	0.9770869951203717	0.0007814939587768101
Myricetin 3-O-galactoside	OhGene041313	0.8478823055039392	0.032949703488669976
Dihydroroseoside	OhGene041313	0.9680750371425386	0.001512535867170131
D-(-)-Quinic acid	OhGene041313	-0.9834030149265791	0.000410903968254464
Ginkgolide B	OhGene041313	0.954212858086981	0.003096698036943642
Akebia saponin D	OhGene041313	-0.9632730377079857	0.001998534694407093
Cistanoside F	OhGene041313	0.944387791955501	0.004553080095755746
Malonic acid	OhGene041313	-0.9936563450590732	6.023529646643784e-05
D-Xylonic acid	OhGene041313	0.9851618111814385	0.00032862429540068424
Kojic acid	OhGene041313	-0.9221442672871469	0.008856310824019786
Lactose	OhGene041313	0.8027031271853464	0.054549089471544514
Rehmannioside A	OhGene041313	0.9975061872054574	9.320898742950766e-06
��-Lactose	OhGene041313	0.9658117032194982	0.0017332791369324683
AcylGlcADG (18:1-18:3-18:1)	OhGene041313	-0.892445705300287	0.016729799384912505
3-O-p-coumaroyl shikimic acid O-hexoside	OhGene041313	0.8831340435645719	0.019688420391761073
Bruceine D	OhGene041313	0.9843874198463631	0.0003637261846170345
Geniposidic acid	OhGene041313	0.8718496306178196	0.023581499938244842
Rehmannioside D	OhGene041313	0.9935604971503302	6.206728135989095e-05
Octanedioic acid	OhGene041313	0.9316791203321422	0.006842161757685466
O-p-Coumaroyl quinacyl quinic acid O-hexoside	OhGene041313	0.8280043434377887	0.04182972755392726
Hesperidin	OhGene041313	0.9868370683971225	0.0002587538295882785
Arctigenin-4'-O-beta-Gentiobioside	OhGene041313	0.8525039871590663	0.0310282173833862
Salidroside	OhGene041313	0.975431369358285	0.0008980113883392973
trans-Cinnamic acid	OhGene041313	-0.931522439346959	0.006873212791793544
Abscisic acid glucose ester	OhGene041313	0.9890890518240041	0.00017792371755930884
Leonurine Hydrochloride	OhGene041313	0.6165636640541043	0.19234807414001898
Methyl-Hesperidin	OhGene041313	0.7952577582216824	0.058587743864993505
MGDG (18:1/18:2)	OhGene041313	-0.8918353655673361	0.016916641375734256
Ganoderic acid H	OhGene041313	0.9210145775922133	0.009111662372353816
Sibiricose A6	OhGene041313	0.8459547420859403	0.033767169750480226
2-Furoic acid	OhGene041313	0.9700138267931225	0.0013352745329582116
Saikosaponin D	OhGene041313	-0.8278079248312606	0.04192240907678352
Icariin	novel.2866	0.944895197096034	0.004471145004724092
Diosmetin	novel.2866	0.9814022178921178	0.0005155999718140952
Arctiin	novel.2866	0.961942040550847	0.002145050684405875
Polyphyllin VI	novel.2866	-0.9541380225416353	0.0031067502349838446
Wogonin	novel.2866	0.9787959702247004	0.0006696495368379337
Rhapontin	novel.2866	0.9585469611747139	0.002541916135369362
Eupafolin	novel.2866	0.9662294025126927	0.0016914229880666527
1-O-b-D-glucopyranosyl sinapate	novel.2866	0.9750877588341682	0.0009231991252913349
Secoisolariciresinol diglucoside	novel.2866	0.976002090791086	0.0008569392758850499
Histidine	novel.2866	-0.9468330242962953	0.0041649466872318
Citric acid	novel.2866	0.9799377914667742	0.0005997008755086044
Neonuezhenide	novel.2866	0.9657588484264342	0.0017386115619271686
Swainsonine	novel.2866	-0.9428503671049446	0.004805793158124919
Hydroxycitric acid	novel.2866	-0.9562042175422585	0.002835104141112773
Spinosin	novel.2866	-0.939693195346203	0.005345700800138119
L-Glutathione oxidized	novel.2866	-0.9381419084393068	0.005621287609952099
Tenuifoliside A	novel.2866	0.9635241193355915	0.0019714694105001443
C-hexosyl-chrysoeriol O-feruloylhexoside	novel.2866	-0.9391203294870334	0.00544668121770861
Hydroxysafflor yellow A	novel.2866	-0.936686751254705	0.005885953485460177
Isomucronulatol 7-O-glucoside	novel.2866	0.9681111015508352	0.00150913882662887
Madecassic acid	novel.2866	0.9293959835092467	0.007301412777777642
N-Sinapoylagmatine	novel.2866	0.9138992897256756	0.010800851875930488
Naringin Dihydrochalcone	novel.2866	0.9643097202466082	0.0018879630342895852
Carminic acid	novel.2866	0.9864308933457248	0.00027493180668748945
Oleic Acid	novel.2866	-0.9548797419671889	0.003007827766592301
2-Isopropylmalic acid	novel.2866	0.9369164225156842	0.0058437848833837285
Pectolinarigenin	novel.2866	0.9707143804540328	0.0012739128989134169
Eleutheroside E	novel.2866	0.9556163229212198	0.002911150244338544
Angoroside C	novel.2866	0.9780250551033307	0.0007190414741143393
Aucubin	novel.2866	0.9856702057305907	0.0003065432442058085
Rosavin	novel.2866	0.9698421466326559	0.001350529954280907
D-Glucuronic acid	novel.2866	-0.941008598077647	0.0051173336394671025
Neomangiferin	novel.2866	0.9788342026357733	0.0006672454239639148
Lapachol	novel.2866	0.9682611109447408	0.0014950494204169127
Reduced glutathione	novel.2866	-0.948127733709395	0.00396631083151227
Jionoside B1	novel.2866	0.9644862497099507	0.0018694442487221133
Eugenol	novel.2866	-0.9431478374775482	0.00475637469410017
7-O-Ethylmorroniside	novel.2866	0.9868877147845789	0.00025677082449046426
Liriopemuscaribaily saponins C	novel.2866	0.9667963986935341	0.001635415570676161
Sibiricose A5	novel.2866	0.9473301727284125	0.004088110091400763
Epimedin A	novel.2866	0.9521312244124095	0.003382285787252829
Sucrose	novel.2866	0.9912712249689359	0.0001139547410238949
Sibirioside A	novel.2866	0.9620783346433478	0.002129812378440676
Nuzhenide	novel.2866	0.9804756735561349	0.0005680776546178561
Aloesin	novel.2866	0.8959951225354147	0.01566301066893843
Aminophylline	novel.2866	0.9678030780053201	0.0015382743415382262
4-Hydroxy-2-Oxoglutaric Acid	novel.2866	-0.9484874329118745	0.003911971405722502
Hordatine B	novel.2866	0.9522964442983082	0.0033591660370932376
Eupatilin	novel.2866	0.9637548791373338	0.0019467554126541306
Sebacic acid	novel.2866	0.9749690706618105	0.0009319796031574094
Eleutheroside B	novel.2866	0.9377089718317404	0.005699408327787809
Cucurbitacin B	novel.2866	0.9541682822676605	0.003102683701740016
Maltotetraose	novel.2866	0.9990264012454539	1.4213803678111618e-06
Salicylic acid O-glucoside	novel.2866	-0.9242124704688349	0.00839797215121185
Aurantio-obtusin ��-D-glucoside	novel.2866	0.984742514190561	0.0003474104081154471
Gluconolactone	novel.2866	-0.9287834137485025	0.00742710501808193
Pinocembrin	novel.2866	0.9562780341377051	0.0028256257681810604
Prim-O-glucosylcimifugin	novel.2866	0.9340877287397821	0.006373465712007309
Verbenalin	novel.2866	0.9875761321623793	0.00023056991058920253
Coniferin	novel.2866	0.9863131546782913	0.00027971262573797434
Hordatine A	novel.2866	0.9599098217131505	0.00237861667642455
Adenosine5-phosphosulfate	novel.2866	0.954269911874332	0.00308904512327607
Notoginsenoside R1	novel.2866	0.965373423887661	0.0017777410314416132
N-Caffeoylagmatine	novel.2866	0.9585909585371619	0.0025365608501711724
Ziyuglycoside I	novel.2866	-0.9242506214111768	0.00838962876620219
Tricin O-malonylhexoside	novel.2866	0.98638472929211	0.00027680142520954696
2-Oxoadipic acid	novel.2866	-0.9579826111940075	0.002611101413278283
Atractyloside A	novel.2866	0.9418089093510957	0.00498078112259988
martynoside	novel.2866	0.9697543981456122	0.0013583603629782261
trans,trans-Muconic acid	novel.2866	-0.9437594296174823	0.004655558123960483
Ajugol	novel.2866	0.9816301801205213	0.0005030759731537126
Linoleic acid	novel.2866	-0.915454529066882	0.010419742147592727
Methyl hesperidin	novel.2866	0.9634335586675384	0.0019812103685449478
Nardosinone	novel.2866	0.9494400247912174	0.0037698431269222146
Acacetin	novel.2866	0.9611075515041848	0.0022395190276897213
Timosaponin A3	novel.2866	-0.9364621265423405	0.005927338898254207
Caesappanin C	novel.2866	0.9849388770072578	0.0003385479255190775
N-Acetyl-D-alloisoleucine	novel.2866	0.9799924868271577	0.0005964463654448385
Hesperetin	novel.2866	0.9567266678902444	0.002768355492181495
D(+)-Melezitose O-rhamnoside	novel.2866	0.9410676396580918	0.005107197918933809
16-(Hexopyranosyloxy)-7-hydroxy-8,9-epoxypimaran-18-oic acid	novel.2866	0.9901763964812562	0.00014428077462097397
trans-zeatin 9-O-glucoside	novel.2866	0.9835895140886672	0.0004017463666275553
Galloylpaeoniflorin	novel.2866	0.9953090999139091	3.2955204868755483e-05
Bilobalide	novel.2866	0.9845810105751642	0.0003547849566935615
L-arginine	novel.2866	-0.9523843194081423	0.0033469011590941842
Esculin	novel.2866	-0.9168719516066155	0.010078189914065824
2'-O-acetylpoliumoside	novel.2866	0.9999433333572362	4.816571621818117e-09
Rhapontigenin	novel.2866	0.9365711289995866	0.005907238310221813
8-O-acetyl shanzhiside methyl ester	novel.2866	0.9860419211230069	0.0002908822368465484
Dodecanedioic acid	novel.2866	-0.9164712185344378	0.01017419345105696
Pinoresinol Diglucoside	novel.2866	0.9747437265382364	0.0009487637961238856
Epimedin C	novel.2866	0.9731896346326663	0.0010685579491430618
Epimedin B	novel.2866	0.8829176219572064	0.019759925671444346
Pantothenate	novel.2866	-0.8926619080853888	0.016663852876849808
16-Hydroxyhexadecanoic acid	novel.2866	-0.8967973015678821	0.015426599951954304
Ascorbic acid	novel.2866	-0.9117541491616218	0.011337395496087624
(+)-Catechin	novel.2866	0.9998225192248498	4.724634305065792e-08
Tricin 5-O-hexoside derivative	novel.2866	-0.9240185283988268	0.00844044853093407
Tectorigenin	novel.2866	-0.9349407142957763	0.006211377418568518
L-Glutamine	novel.2866	-0.9169020732028892	0.010070991536027125
Oleuropein	novel.2866	0.9736110559014715	0.0010353762373947817
Neohesperidin dihydrochalcone	novel.2866	0.9422287419058694	0.004909871078220438
Albiflorin	novel.2866	0.9483706319488808	0.0039295760619708015
Stevioside	novel.2866	0.9888633607203665	0.00018534649230238185
D-Glucono-1,5-lactone	novel.2866	-0.9146887073313843	0.01060657648065806
Isorhamnetin-3-O-nehesperidine	novel.2866	0.9605254314699645	0.0023066068843129364
Blinin	novel.2866	0.9812478523782362	0.000524167529540493
Myricetin 3-O-galactoside	novel.2866	0.9834000031740473	0.00041105269524442005
Dihydroroseoside	novel.2866	0.9865034474307552	0.0002720061515823174
D-(-)-Quinic acid	novel.2866	-0.9206329910195563	0.009198711931037456
Ginkgolide B	novel.2866	0.9754352802819837	0.0008977266936528073
Akebia saponin D	novel.2866	-0.943390689108647	0.00471621562203152
Cistanoside F	novel.2866	0.8393657561920349	0.036632588792192285
Malonic acid	novel.2866	-0.9271562598430757	0.007766053611360921
D-Xylonic acid	novel.2866	0.9737847322257082	0.0010218523029374555
Kojic acid	novel.2866	-0.8422702201267942	0.03535597055552515
Lactose	novel.2866	0.9633879939031844	0.0019861204054048166
Rehmannioside A	novel.2866	0.9459521695842813	0.004302810563368723
��-Lactose	novel.2866	0.9544077302069643	0.0030705972960590705
AcylGlcADG (18:1-18:3-18:1)	novel.2866	-0.8383845425805071	0.03706867211388578
3-O-p-coumaroyl shikimic acid O-hexoside	novel.2866	0.9875068081641969	0.00023314479566382442
Bruceine D	novel.2866	0.974192221690403	0.0009904676072432928
Geniposidic acid	novel.2866	0.7018603252686231	0.12008048823922993
Rehmannioside D	novel.2866	0.9632333283134982	0.0020028318448610787
Octanedioic acid	novel.2866	0.9595065863944479	0.0024263759580104845
O-p-Coumaroyl quinacyl quinic acid O-hexoside	novel.2866	0.8974842422890181	0.015225527186229682
Hesperidin	novel.2866	0.9731332993643901	0.0010730329489712816
Arctigenin-4'-O-beta-Gentiobioside	novel.2866	0.9535910522843916	0.0031807080684217756
Salidroside	novel.2866	0.982249388009829	0.00046982987011820335
trans-Cinnamic acid	novel.2866	-0.8887918704406499	0.017863202856742207
Abscisic acid glucose ester	novel.2866	0.9124336362469012	0.011166078429492498
Leonurine Hydrochloride	novel.2866	0.8629141647028192	0.026900694780271288
Methyl-Hesperidin	novel.2866	0.913281451317711	0.010954093659489813
MGDG (18:1/18:2)	novel.2866	-0.888507799767418	0.01795281357436631
Ganoderic acid H	novel.2866	0.9115482964034582	0.011389545835865992
Sibiricose A6	novel.2866	0.9243333571629153	0.008371548813856617
2-Furoic acid	novel.2866	0.971072366073745	0.0012431085690457254
Saikosaponin D	novel.2866	-0.89987774338736	0.014534863311705825
Icariin	OhGene036648	0.9712022860904466	0.0012320213976612549
Diosmetin	OhGene036648	0.9859367156021075	0.0002952732622410901
Arctiin	OhGene036648	0.9920285537117706	9.506266527338685e-05
Polyphyllin VI	OhGene036648	-0.9816945180022603	0.0004995690086300078
Wogonin	OhGene036648	0.9901392651781201	0.00014537173704653151
Rhapontin	OhGene036648	0.9963259414533852	2.0223261787481937e-05
Eupafolin	OhGene036648	0.9986876794291191	2.5821478915504782e-06
1-O-b-D-glucopyranosyl sinapate	OhGene036648	0.9813094811407197	0.0005207386120127712
Secoisolariciresinol diglucoside	OhGene036648	0.9719051272653844	0.0011728948621633965
Histidine	OhGene036648	-0.9721357620772133	0.0011538065158640902
Citric acid	OhGene036648	0.9971993128794809	1.1754788438041608e-05
Neonuezhenide	OhGene036648	0.9671910622819836	0.0015969813880146024
Swainsonine	OhGene036648	-0.9732530404214271	0.0010635323846556449
Hydroxycitric acid	OhGene036648	-0.9827424985994644	0.00044416220566226424
Spinosin	OhGene036648	-0.9648362595117556	0.0018329931847699912
L-Glutathione oxidized	OhGene036648	-0.9657647899952341	0.0017380117239399603
Tenuifoliside A	OhGene036648	0.9988917341809893	1.8416990729030617e-06
C-hexosyl-chrysoeriol O-feruloylhexoside	OhGene036648	-0.9657243790022445	0.0017420934805798625
Hydroxysafflor yellow A	OhGene036648	-0.9606532379936197	0.0022917938279470276
Isomucronulatol 7-O-glucoside	OhGene036648	0.9992101090057804	9.356452566554179e-07
Madecassic acid	OhGene036648	0.9913482437568277	0.00011195552467462573
N-Sinapoylagmatine	OhGene036648	0.9682552345610225	0.001495600120818176
Naringin Dihydrochalcone	OhGene036648	0.9962146115733923	2.146662758174362e-05
Carminic acid	OhGene036648	0.9706926553472881	0.0012757943370518676
Oleic Acid	OhGene036648	-0.9779948588112594	0.0007210116247292709
2-Isopropylmalic acid	OhGene036648	0.971342317773179	0.001220126382454273
Pectolinarigenin	OhGene036648	0.9932688948322055	6.780917946465279e-05
Eleutheroside E	OhGene036648	0.9932523338563609	6.814288359087207e-05
Angoroside C	OhGene036648	0.9812701570457518	0.0005229252454675207
Aucubin	OhGene036648	0.9677903003741138	0.0015394889109999078
Rosavin	OhGene036648	0.9997364489619589	1.0417957146331488e-07
D-Glucuronic acid	OhGene036648	-0.9654007185654194	0.0017749558360138369
Neomangiferin	OhGene036648	0.9730315987836062	0.0010811350090996655
Lapachol	OhGene036648	0.9878586766866131	0.00022022271095230252
Reduced glutathione	OhGene036648	-0.9667224640634589	0.001642665918573867
Jionoside B1	OhGene036648	0.983896690349779	0.00038688694493014836
Eugenol	OhGene036648	-0.9690528833025475	0.001421766649139257
7-O-Ethylmorroniside	OhGene036648	0.9869954951968012	0.0002525760754012565
Liriopemuscaribaily saponins C	OhGene036648	0.9777774333767961	0.0007352764774183789
Sibiricose A5	OhGene036648	0.9496783750282124	0.003734685041226102
Epimedin A	OhGene036648	0.949873858768868	0.0037059708280940255
Sucrose	OhGene036648	0.9883110783915486	0.00020414779868106547
Sibirioside A	OhGene036648	0.9607753238902862	0.00227768776661064
Nuzhenide	OhGene036648	0.9944871696188375	4.550317717949631e-05
Aloesin	OhGene036648	0.9754934068147538	0.0008935006638838962
Aminophylline	OhGene036648	0.9964932563055151	1.8424315353918402e-05
4-Hydroxy-2-Oxoglutaric Acid	OhGene036648	-0.978787204691029	0.0006702013319376173
Hordatine B	OhGene036648	0.971676428129016	0.0011919761504893918
Eupatilin	OhGene036648	0.9837077638839801	0.0003959931556961578
Sebacic acid	OhGene036648	0.9989821966554315	1.553358289045206e-06
Eleutheroside B	OhGene036648	0.9943913807759548	4.709670032783037e-05
Cucurbitacin B	OhGene036648	0.9941406169126663	5.1397971991654254e-05
Maltotetraose	OhGene036648	0.9777277873832473	0.0007385531005331703
Salicylic acid O-glucoside	OhGene036648	-0.9618747726755663	0.0021525913005756756
Aurantio-obtusin ��-D-glucoside	OhGene036648	0.9959558231800297	2.449997723044188e-05
Gluconolactone	OhGene036648	-0.9590632742995184	0.0024794220666639276
Pinocembrin	OhGene036648	0.9861578892341536	0.00028607994357457824
Prim-O-glucosylcimifugin	OhGene036648	0.9322949663352622	0.006720778400123916
Verbenalin	OhGene036648	0.9923374559422917	8.784692062093776e-05
Coniferin	OhGene036648	0.9902997227475154	0.00014068669253145647
Hordatine A	OhGene036648	0.9972980385036552	1.0941030927046432e-05
Adenosine5-phosphosulfate	OhGene036648	0.9972529308684053	1.1309217994758256e-05
Notoginsenoside R1	OhGene036648	0.9903920300867488	0.00013802615810516811
N-Caffeoylagmatine	OhGene036648	0.9979238962729637	6.460835810038834e-06
Ziyuglycoside I	OhGene036648	-0.9485175497290981	0.003907438386957579
Tricin O-malonylhexoside	OhGene036648	0.996103350369255	2.274623439020481e-05
2-Oxoadipic acid	OhGene036648	-0.9722373596534719	0.0011454470738914476
Atractyloside A	OhGene036648	0.9942777247374658	4.902296493746899e-05
martynoside	OhGene036648	0.992719341640903	7.931901269413146e-05
trans,trans-Muconic acid	OhGene036648	-0.9713868571868565	0.0012163549516134588
Ajugol	OhGene036648	0.9949697561142157	3.789138930596233e-05
Linoleic acid	OhGene036648	-0.9544907193882459	0.0030595149195405823
Methyl hesperidin	OhGene036648	0.9778326703133796	0.0007316393504835522
Nardosinone	OhGene036648	0.9382154534048825	0.005608069289203824
Acacetin	OhGene036648	0.9828455386649747	0.00043888924632423817
Timosaponin A3	OhGene036648	-0.9525991099992136	0.003317015347816409
Caesappanin C	OhGene036648	0.9966899028470398	1.6416980800879217e-05
N-Acetyl-D-alloisoleucine	OhGene036648	0.9934521185397045	6.417175803150492e-05
Hesperetin	OhGene036648	0.9888557955529717	0.00018559792141303194
D(+)-Melezitose O-rhamnoside	OhGene036648	0.9778765953230967	0.0007287534564643914
16-(Hexopyranosyloxy)-7-hydroxy-8,9-epoxypimaran-18-oic acid	OhGene036648	0.9529894936193664	0.0032630352445705106
trans-zeatin 9-O-glucoside	OhGene036648	0.9853420037027772	0.0003207105976782888
Galloylpaeoniflorin	OhGene036648	0.9803859103617043	0.0005732958756576513
Bilobalide	OhGene036648	0.9855475518139577	0.0003118005228818879
L-arginine	OhGene036648	-0.9773038596604355	0.0007668266207292333
Esculin	OhGene036648	-0.9473881530791185	0.004079194689184765
2'-O-acetylpoliumoside	OhGene036648	0.9711383486593546	0.001237471572715976
Rhapontigenin	OhGene036648	0.9866058084740532	0.00026790506172697523
8-O-acetyl shanzhiside methyl ester	OhGene036648	0.9827274369535192	0.0004449355906762308
Dodecanedioic acid	OhGene036648	-0.9512783423163635	0.003502872157425055
Pinoresinol Diglucoside	OhGene036648	0.9918340228477709	9.975250760229328e-05
Epimedin C	OhGene036648	0.9317972175995642	0.006818802593531488
Epimedin B	OhGene036648	0.9254255903829919	0.00813464693518037
Pantothenate	OhGene036648	-0.9467849671881071	0.004172411354022621
16-Hydroxyhexadecanoic acid	OhGene036648	-0.9278486686516186	0.007620918695390916
Ascorbic acid	OhGene036648	-0.9313705987207684	0.006903370021089575
(+)-Catechin	OhGene036648	0.9661527193534581	0.0016990692384052518
Tricin 5-O-hexoside derivative	OhGene036648	-0.9570406270710441	0.002728620656427685
Tectorigenin	OhGene036648	-0.9602095253855532	0.0023434230365356797
L-Glutamine	OhGene036648	-0.9432168954474499	0.004744937966772871
Oleuropein	OhGene036648	0.9944740932874444	4.571909893097303e-05
Neohesperidin dihydrochalcone	OhGene036648	0.935997552643542	0.006013382864291182
Albiflorin	OhGene036648	0.9789191558104936	0.0006619188030406562
Stevioside	OhGene036648	0.966752333474658	0.0016397348869395618
D-Glucono-1,5-lactone	OhGene036648	-0.9636731671250962	0.001955489031251556
Isorhamnetin-3-O-nehesperidine	OhGene036648	0.9820785216089081	0.00047889107685519696
Blinin	OhGene036648	0.9911732427913267	0.00011652361065384528
Myricetin 3-O-galactoside	OhGene036648	0.9280114148845899	0.007586999328448919
Dihydroroseoside	OhGene036648	0.9923277894993137	8.806841700055439e-05
D-(-)-Quinic acid	OhGene036648	-0.9486636438061935	0.003885485733304098
Ginkgolide B	OhGene036648	0.9902309952690165	0.00014268403522192232
Akebia saponin D	OhGene036648	-0.9503208225389255	0.00364072639131243
Cistanoside F	OhGene036648	0.8114784165161375	0.049960516100054496
Malonic acid	OhGene036648	-0.9643568377569651	0.0018830113613511658
D-Xylonic acid	OhGene036648	0.98607656194724	0.00028944357715408094
Kojic acid	OhGene036648	-0.8827616012524471	0.0198115515695174
Lactose	OhGene036648	0.9134940668862058	0.010901240789203775
Rehmannioside A	OhGene036648	0.9700089682160238	0.0013357050846739
��-Lactose	OhGene036648	0.9950290369495274	3.7004293048011266e-05
AcylGlcADG (18:1-18:3-18:1)	OhGene036648	-0.8734194418549381	0.023019879338942065
3-O-p-coumaroyl shikimic acid O-hexoside	OhGene036648	0.9366101861316201	0.005900044107185815
Bruceine D	OhGene036648	0.9831265066915238	0.00042467009820931897
Geniposidic acid	OhGene036648	0.8414522884722307	0.03571332846088036
Rehmannioside D	OhGene036648	0.9669449930062677	0.0016208917272504744
Octanedioic acid	OhGene036648	0.9849709012872117	0.00033711337229867957
O-p-Coumaroyl quinacyl quinic acid O-hexoside	OhGene036648	0.9573983804886621	0.002683688180779015
Hesperidin	OhGene036648	0.9849491618456385	0.0003380868776287282
Arctigenin-4'-O-beta-Gentiobioside	OhGene036648	0.9696932161990595	0.0013638333087339566
Salidroside	OhGene036648	0.9819258527136161	0.0004870600159686989
trans-Cinnamic acid	OhGene036648	-0.9121568218605856	0.011235718316821613
Abscisic acid glucose ester	OhGene036648	0.9377084931272894	0.005699494998903905
Leonurine Hydrochloride	OhGene036648	0.7608528789230027	0.07894844546337994
Methyl-Hesperidin	OhGene036648	0.7865224706369701	0.06349461435850497
MGDG (18:1/18:2)	OhGene036648	-0.9284744122439039	0.00749090533154483
Ganoderic acid H	OhGene036648	0.9768899760033476	0.0007949385913493414
Sibiricose A6	OhGene036648	0.8126754740048507	0.049349063476132805
2-Furoic acid	OhGene036648	0.9831863428818663	0.0004216719959502176
Saikosaponin D	OhGene036648	-0.8841734166196931	0.01934674313723391
Icariin	OhGene024664	-0.969610035853297	0.0013712915567658664
Diosmetin	OhGene024664	-0.9654348305223803	0.0017714780271449644
Arctiin	OhGene024664	-0.9694570226198254	0.001385063834264462
Polyphyllin VI	OhGene024664	0.9827307653625712	0.00044476462604459106
Wogonin	OhGene024664	-0.9672470968260056	0.0015915611173826822
Rhapontin	OhGene024664	-0.9651390095185788	0.0018017499028606567
Eupafolin	OhGene024664	-0.9631079765648285	0.002016426673146097
1-O-b-D-glucopyranosyl sinapate	OhGene024664	-0.9667877965876486	0.0016362583152039786
Secoisolariciresinol diglucoside	OhGene024664	-0.9618328312222133	0.0021572994759717834
Histidine	OhGene024664	0.9907582848621168	0.00012771928383036027
Citric acid	OhGene024664	-0.95930592497791	0.0024503167612121416
Neonuezhenide	OhGene024664	-0.9638140784405353	0.0019404400773280156
Swainsonine	OhGene024664	0.9632282320752275	0.002003383663992418
Hydroxycitric acid	OhGene024664	0.9845179750642441	0.0003576841769215888
Spinosin	OhGene024664	0.9456648070095306	0.004348262542295217
L-Glutathione oxidized	OhGene024664	0.9923059971533925	8.856878614694535e-05
Tenuifoliside A	OhGene024664	-0.9606211427964721	0.0022955093054170244
C-hexosyl-chrysoeriol O-feruloylhexoside	OhGene024664	0.9765675001800966	0.0008171898892214494
Hydroxysafflor yellow A	OhGene024664	0.9685649347165108	0.0014667135046809766
Isomucronulatol 7-O-glucoside	OhGene024664	-0.9596540886159008	0.0024088514608224367
Madecassic acid	OhGene024664	-0.9493214549898163	0.0037873931547768368
N-Sinapoylagmatine	OhGene024664	-0.961386479703653	0.0022077194688782226
Naringin Dihydrochalcone	OhGene024664	-0.9659490035100493	0.0017194649823253237
Carminic acid	OhGene024664	-0.9520581483324914	0.0033925364292510408
Oleic Acid	OhGene024664	0.9853758705813405	0.0003192339459823967
2-Isopropylmalic acid	OhGene024664	-0.9720561450971108	0.0011603784345778606
Pectolinarigenin	OhGene024664	-0.9682486424550368	0.0014962180139116092
Eleutheroside E	OhGene024664	-0.9647710416632094	0.001839758289147125
Angoroside C	OhGene024664	-0.9644714284487668	0.0018709956027790637
Aucubin	OhGene024664	-0.953020935817663	0.0032587065471078756
Rosavin	OhGene024664	-0.9495898492661817	0.0037477242289872446
D-Glucuronic acid	OhGene024664	0.9030834553927359	0.013634065262514936
Neomangiferin	OhGene024664	-0.9617665985445059	0.0021647448212298082
Lapachol	OhGene024664	-0.9698067570667999	0.0013536853162395151
Reduced glutathione	OhGene024664	0.9930657825567171	7.195834704922443e-05
Jionoside B1	OhGene024664	-0.9699026063692389	0.0013451477463356605
Eugenol	OhGene024664	0.9873323664024223	0.0002396870305697678
7-O-Ethylmorroniside	OhGene024664	-0.9512697006222757	0.0035041046064895995
Liriopemuscaribaily saponins C	OhGene024664	-0.9681103361540075	0.0015092108829645626
Sibiricose A5	OhGene024664	-0.9533947595394068	0.0032074582377029687
Epimedin A	OhGene024664	-0.9530830714869857	0.003250160542790232
Sucrose	OhGene024664	-0.9568320299379085	0.0027549892717864386
Sibirioside A	OhGene024664	-0.9577249496344594	0.0026429932653217907
Nuzhenide	OhGene024664	-0.9353558786565439	0.006133224191585235
Aloesin	OhGene024664	-0.945428011638131	0.004385892399162654
Aminophylline	OhGene024664	-0.9628037086985407	0.002049614403475135
4-Hydroxy-2-Oxoglutaric Acid	OhGene024664	0.9615913614344553	0.002184504611264441
Hordatine B	OhGene024664	-0.9679095651059981	0.0015281707165957004
Eupatilin	OhGene024664	-0.9703561769209057	0.0013051095227628923
Sebacic acid	OhGene024664	-0.946331162558843	0.004243223808459589
Eleutheroside B	OhGene024664	-0.9529498481466283	0.0032684973285865932
Cucurbitacin B	OhGene024664	-0.9632054149433459	0.0020058552163178733
Maltotetraose	OhGene024664	-0.9300173889904944	0.00717497654289485
Salicylic acid O-glucoside	OhGene024664	0.9895943742821472	0.00016185222465978468
Aurantio-obtusin ��-D-glucoside	OhGene024664	-0.956149352738692	0.0028421591476605287
Gluconolactone	OhGene024664	0.9959812585494043	2.4192972364546108e-05
Pinocembrin	OhGene024664	-0.9707578919631645	0.001270148847463614
Prim-O-glucosylcimifugin	OhGene024664	-0.9497693850521868	0.0037213032161224273
Verbenalin	OhGene024664	-0.9566254665606972	0.002781223884096322
Coniferin	OhGene024664	-0.9586241573974696	0.0025325236255902394
Hordatine A	OhGene024664	-0.9397294527199709	0.005339340751312948
Adenosine5-phosphosulfate	OhGene024664	-0.9408823105280008	0.005139046570571659
Notoginsenoside R1	OhGene024664	-0.9688229647150255	0.0014428591372238687
N-Caffeoylagmatine	OhGene024664	-0.9421908009232992	0.004916258864532124
Ziyuglycoside I	OhGene024664	0.995946136867208	2.461739924837083e-05
Tricin O-malonylhexoside	OhGene024664	-0.9534390065352203	0.003201418771864463
2-Oxoadipic acid	OhGene024664	0.9932333209548456	6.852700178520552e-05
Atractyloside A	OhGene024664	-0.9496717095470324	0.0037356660398914737
martynoside	OhGene024664	-0.9676994729416373	0.0015481361140464963
trans,trans-Muconic acid	OhGene024664	0.9172243593584113	0.009994128681543441
Ajugol	OhGene024664	-0.9589185050120491	0.002496867447336677
Linoleic acid	OhGene024664	0.9855618146741887	0.00031118689256675735
Methyl hesperidin	OhGene024664	-0.9662228274403031	0.0016920779352492456
Nardosinone	OhGene024664	-0.945632617249398	0.004353368571204797
Acacetin	OhGene024664	-0.9701167864232196	0.001326166729222892
Timosaponin A3	OhGene024664	0.9780559521116208	0.0007170283746007604
Caesappanin C	OhGene024664	-0.9460808601284709	0.004282531619587363
N-Acetyl-D-alloisoleucine	OhGene024664	-0.9500481432772007	0.0036804623485947696
Hesperetin	OhGene024664	-0.969275455043163	0.0014014945448920476
D(+)-Melezitose O-rhamnoside	OhGene024664	-0.9674807320977328	0.0015690595691643717
16-(Hexopyranosyloxy)-7-hydroxy-8,9-epoxypimaran-18-oic acid	OhGene024664	-0.8886531496229858	0.0179069357664019
trans-zeatin 9-O-glucoside	OhGene024664	-0.9582564844943012	0.002577412152159381
Galloylpaeoniflorin	OhGene024664	-0.9468516335967206	0.004162057883531794
Bilobalide	OhGene024664	-0.9458111942023678	0.004325079283278194
L-arginine	OhGene024664	0.9857408916832046	0.00030353365856261
Esculin	OhGene024664	0.9965072618775123	1.827752504875147e-05
2'-O-acetylpoliumoside	OhGene024664	-0.9280239923280895	0.007584381022762268
Rhapontigenin	OhGene024664	-0.9634270072110998	0.0019819159809413445
8-O-acetyl shanzhiside methyl ester	OhGene024664	-0.9562470340573619	0.002829604409902301
Dodecanedioic acid	OhGene024664	0.9945738126424738	4.4085380859668905e-05
Pinoresinol Diglucoside	OhGene024664	-0.9611786847147177	0.002231388084946818
Epimedin C	OhGene024664	-0.9218362829230202	0.008925576780712704
Epimedin B	OhGene024664	-0.9439135285459195	0.0046303230301165624
Pantothenate	OhGene024664	0.9842189998230464	0.0003715948999991414
16-Hydroxyhexadecanoic acid	OhGene024664	0.9919013236514924	9.811724764268951e-05
Ascorbic acid	OhGene024664	0.8996108900856676	0.014611100694937165
(+)-Catechin	OhGene024664	-0.9229834450645347	0.008668910838215884
Tricin 5-O-hexoside derivative	OhGene024664	0.9853786157652555	0.0003191143999953919
Tectorigenin	OhGene024664	0.9403980050718288	0.005222731701314746
L-Glutamine	OhGene024664	0.9764292025956904	0.0008268259742526828
Oleuropein	OhGene024664	-0.9659680350492035	0.001717554478267691
Neohesperidin dihydrochalcone	OhGene024664	-0.9598310984060401	0.0023879039049982515
Albiflorin	OhGene024664	-0.9660688691234819	0.0017074496411717754
Stevioside	OhGene024664	-0.9491761340113245	0.0038089573473555406
D-Glucono-1,5-lactone	OhGene024664	0.9924951783522848	8.427217735789577e-05
Isorhamnetin-3-O-nehesperidine	OhGene024664	-0.9848735280345794	0.00034148468599012844
Blinin	OhGene024664	-0.9643157597299775	0.0018873279741022223
Myricetin 3-O-galactoside	OhGene024664	-0.865338999007007	0.025979434416119135
Dihydroroseoside	OhGene024664	-0.9567320512619844	0.0027676717856736036
D-(-)-Quinic acid	OhGene024664	0.9873345433258804	0.00023960483217490766
Ginkgolide B	OhGene024664	-0.9411894707493877	0.005086314173948437
Akebia saponin D	OhGene024664	0.9298685761283633	0.0072051571412186715
Cistanoside F	OhGene024664	-0.8698846028226129	0.02429359695800951
Malonic acid	OhGene024664	0.9841035409789639	0.0003770376171045356
D-Xylonic acid	OhGene024664	-0.9729945906966748	0.001084090781201865
Kojic acid	OhGene024664	0.8593436602365332	0.028284921878872285
Lactose	OhGene024664	-0.8269303417994116	0.042337672924742886
Rehmannioside A	OhGene024664	-0.9695378240857869	0.0013777826430006943
��-Lactose	OhGene024664	-0.9708082274916725	0.0012658013489350525
AcylGlcADG (18:1-18:3-18:1)	OhGene024664	0.9697332780770167	0.0013602483985351035
3-O-p-coumaroyl shikimic acid O-hexoside	OhGene024664	-0.8728364138064519	0.023227712157779124
Bruceine D	OhGene024664	-0.9564366110972858	0.0028053166577451023
Geniposidic acid	OhGene024664	-0.8340950022378734	0.03900347899927497
Rehmannioside D	OhGene024664	-0.9624541781446561	0.002088069147060727
Octanedioic acid	OhGene024664	-0.9484716257125358	0.003914351651802193
O-p-Coumaroyl quinacyl quinic acid O-hexoside	OhGene024664	-0.8656649696074665	0.02585675229713089
Hesperidin	OhGene024664	-0.9718897664838504	0.0011741716968539722
Arctigenin-4'-O-beta-Gentiobioside	OhGene024664	-0.8844684180033461	0.01925028808005886
Salidroside	OhGene024664	-0.954070906280203	0.003115779184683121
trans-Cinnamic acid	OhGene024664	0.9914274781707803	0.00010991720646717038
Abscisic acid glucose ester	OhGene024664	-0.9248517003524986	0.008258709155771064
Leonurine Hydrochloride	OhGene024664	-0.662075651221014	0.15199502339229407
Methyl-Hesperidin	OhGene024664	-0.7741397482766481	0.07075839201810766
MGDG (18:1/18:2)	OhGene024664	0.8455718325614967	0.0339306823312978
Ganoderic acid H	OhGene024664	-0.9577020536622929	0.002645836424709834
Sibiricose A6	OhGene024664	-0.8107949609556224	0.05031118747718406
2-Furoic acid	OhGene024664	-0.9276213218751161	0.007668425455519334
Saikosaponin D	OhGene024664	0.8024093847598036	0.054705905385012785
Icariin	novel.5563	0.9711066136503521	0.0012401811614093936
Diosmetin	novel.5563	0.9950103585987577	3.728266961274099e-05
Arctiin	novel.5563	0.9829590283457028	0.00043311776833106387
Polyphyllin VI	novel.5563	-0.978194672467293	0.0007080245484997947
Wogonin	novel.5563	0.9937044946271274	5.932532574656729e-05
Rhapontin	novel.5563	0.9792797444123558	0.000639545584207205
Eupafolin	novel.5563	0.9836551770180317	0.00039854657127318344
1-O-b-D-glucopyranosyl sinapate	novel.5563	0.9911942915742066	0.00011596935179916392
Secoisolariciresinol diglucoside	novel.5563	0.9904148850858394	0.00013737132840186376
Histidine	novel.5563	-0.9711590468596641	0.0012357059063178512
Citric acid	novel.5563	0.9926445944370634	8.0954015450151e-05
Neonuezhenide	novel.5563	0.9838653637981565	0.00038838959148121817
Swainsonine	novel.5563	-0.967061250766495	0.001609573169136567
Hydroxycitric acid	novel.5563	-0.9794583737051342	0.0006286037602631776
Spinosin	novel.5563	-0.9605843588165186	0.00229977122727552
L-Glutathione oxidized	novel.5563	-0.9628469031784688	0.0020448867181835657
Tenuifoliside A	novel.5563	0.9814071023940085	0.0005153300183894637
C-hexosyl-chrysoeriol O-feruloylhexoside	novel.5563	-0.9630908922096484	0.002018283045840298
Hydroxysafflor yellow A	novel.5563	-0.9594298204825205	0.0024355211693138793
Isomucronulatol 7-O-glucoside	novel.5563	0.9838025399721426	0.0003914118027597278
Madecassic acid	novel.5563	0.9545842647903675	0.003047046508906858
N-Sinapoylagmatine	novel.5563	0.947893023876637	0.004001966652689118
Naringin Dihydrochalcone	novel.5563	0.983577329793829	0.0004023415143343035
Carminic acid	novel.5563	0.9951102145424969	3.580654534101762e-05
Oleic Acid	novel.5563	-0.9770740103152082	0.0007823765429539085
2-Isopropylmalic acid	novel.5563	0.9656198946033858	0.0017526689719211458
Pectolinarigenin	novel.5563	0.9886245249811096	0.0001933661464800736
Eleutheroside E	novel.5563	0.9779644535165236	0.0007229981147714796
Angoroside C	novel.5563	0.9928168313364745	7.72115498205171e-05
Aucubin	novel.5563	0.9942906504415419	4.8801955672467414e-05
Rosavin	novel.5563	0.9824171149455707	0.00046101882681360185
D-Glucuronic acid	novel.5563	-0.9598238319897235	0.002388762045916506
Neomangiferin	novel.5563	0.992154832334156	9.20785616411661e-05
Lapachol	novel.5563	0.9874388588068166	0.00023568243943909782
Reduced glutathione	novel.5563	-0.9713020665769521	0.0012235396757748415
Jionoside B1	novel.5563	0.9849619164943233	0.0003375155474418238
Eugenol	novel.5563	-0.9669572249593601	0.001619699009941132
7-O-Ethylmorroniside	novel.5563	0.9968278664026113	1.5077687650911937e-05
Liriopemuscaribaily saponins C	novel.5563	0.985972311220458	0.00029378392213169337
Sibiricose A5	novel.5563	0.9691993815723455	0.0014084072072734677
Epimedin A	novel.5563	0.972197167906401	0.001148750449169987
Sucrose	novel.5563	0.9991700714175495	1.0328863582453113e-06
Sibirioside A	novel.5563	0.9803780268366451	0.0005737553022192684
Nuzhenide	novel.5563	0.9849812669732175	0.0003366496822989823
Aloesin	novel.5563	0.929855059332307	0.007207901530662558
Aminophylline	novel.5563	0.9857927235090801	0.000301336211958754
4-Hydroxy-2-Oxoglutaric Acid	novel.5563	-0.9734719684232922	0.001046270317494752
Hordatine B	novel.5563	0.9760453375474252	0.0008538658775150128
Eupatilin	novel.5563	0.9844989859583868	0.00035855985151827966
Sebacic acid	novel.5563	0.9866160327879347	0.00026749712860690866
Eleutheroside B	novel.5563	0.9591903068914471	0.002464163712366485
Cucurbitacin B	novel.5563	0.9765457646447915	0.0008187006331541282
Maltotetraose	novel.5563	0.9964026927882177	1.9387653072568235e-05
Salicylic acid O-glucoside	novel.5563	-0.9535987621236066	0.003179659644938275
Aurantio-obtusin ��-D-glucoside	novel.5563	0.9940029413613474	5.383922722881823e-05
Gluconolactone	novel.5563	-0.9569560044638172	0.002739302681069536
Pinocembrin	novel.5563	0.9794765891407967	0.0006274932529636082
Prim-O-glucosylcimifugin	novel.5563	0.9575948354590664	0.002659170529011373
Verbenalin	novel.5563	0.996882064252917	1.4567129441864387e-05
Coniferin	novel.5563	0.9968362470455621	1.499816560703166e-05
Hordatine A	novel.5563	0.9719958690803394	0.00116536616416997
Adenosine5-phosphosulfate	novel.5563	0.9717808618241254	0.0011832439104224666
Notoginsenoside R1	novel.5563	0.9854165617086089	0.0003174642300342442
N-Caffeoylagmatine	novel.5563	0.9742889981540666	0.000983085222801777
Ziyuglycoside I	novel.5563	-0.9507234880309394	0.003582435959601113
Tricin O-malonylhexoside	novel.5563	0.9941592271562358	5.107231322399648e-05
2-Oxoadipic acid	novel.5563	-0.9787302269219724	0.0006737936129866786
Atractyloside A	novel.5563	0.9648274787547471	0.0018339033031781237
martynoside	novel.5563	0.9880439326055891	0.00021356677605341825
trans,trans-Muconic acid	novel.5563	-0.964289204711599	0.0018901210597232056
Ajugol	novel.5563	0.9921802400958797	9.148388357611438e-05
Linoleic acid	novel.5563	-0.9456793339097087	0.0043459592078078655
Methyl hesperidin	novel.5563	0.9837721682562139	0.0003928770455789827
Nardosinone	novel.5563	0.9679491156829835	0.001524426495595093
Acacetin	novel.5563	0.9827248337529588	0.00044506932753914655
Timosaponin A3	novel.5563	-0.9598347177471518	0.0023874765289186146
Caesappanin C	novel.5563	0.9922120000343307	9.074323263708391e-05
N-Acetyl-D-alloisoleucine	novel.5563	0.9925124183229597	8.38859276175666e-05
Hesperetin	novel.5563	0.9796088801664787	0.0006194573610399742
D(+)-Melezitose O-rhamnoside	novel.5563	0.9685967184502694	0.0014637647124150996
16-(Hexopyranosyloxy)-7-hydroxy-8,9-epoxypimaran-18-oic acid	novel.5563	0.9760647806799218	0.0008524859054184365
trans-zeatin 9-O-glucoside	novel.5563	0.9957134579610301	2.752228256734998e-05
Galloylpaeoniflorin	novel.5563	0.9995470202421938	3.077395178653238e-07
Bilobalide	novel.5563	0.9942952466438139	4.872348793432609e-05
L-arginine	novel.5563	-0.9752324133470462	0.0009125533911085851
Esculin	novel.5563	-0.9451676705765697	0.004427447513240118
2'-O-acetylpoliumoside	novel.5563	0.9962456555559214	2.1116194372850466e-05
Rhapontigenin	novel.5563	0.9643599166197973	0.0018826880210838337
8-O-acetyl shanzhiside methyl ester	novel.5563	0.9967160719129466	1.6158568279563984e-05
Dodecanedioic acid	novel.5563	-0.9446831358032903	0.004505299626395384
Pinoresinol Diglucoside	novel.5563	0.9902054259513041	0.00014343070642292306
Epimedin C	novel.5563	0.9777756769788556	0.0007353922758778563
Epimedin B	novel.5563	0.9212433903434032	0.009059657333006366
Pantothenate	novel.5563	-0.9298219308279703	0.007214629948427549
16-Hydroxyhexadecanoic acid	novel.5563	-0.9299597240831705	0.0071866641774113475
Ascorbic acid	novel.5563	-0.929167267845557	0.007348220235135047
(+)-Catechin	novel.5563	0.9949756761785341	3.780232820656172e-05
Tricin 5-O-hexoside derivative	novel.5563	-0.9531465074778649	0.003241447083139817
Tectorigenin	novel.5563	-0.9558909788834562	0.002875499233369372
L-Glutamine	novel.5563	-0.9408629547177254	0.0051423784416936135
Oleuropein	novel.5563	0.990190518827433	0.00014386691813285092
Neohesperidin dihydrochalcone	novel.5563	0.9637691303146101	0.0019452341821745611
Albiflorin	novel.5563	0.9737361825161466	0.001025623928741389
Stevioside	novel.5563	0.9952984794283055	3.3104481628654215e-05
D-Glucono-1,5-lactone	novel.5563	-0.9475906896797132	0.004048126447701026
Isorhamnetin-3-O-nehesperidine	novel.5563	0.982394141745107	0.0004622207564513978
Blinin	novel.5563	0.9949052569333816	3.886848976020234e-05
Myricetin 3-O-galactoside	novel.5563	0.9630256782035329	0.00202537690206743
Dihydroroseoside	novel.5563	0.9967218687451509	1.6101603149911184e-05
D-(-)-Quinic acid	novel.5563	-0.9500496973109279	0.00368023528783553
Ginkgolide B	novel.5563	0.9864750675917862	0.00027314867897737895
Akebia saponin D	novel.5563	-0.9591492027668783	0.002469095799229716
Cistanoside F	novel.5563	0.8661432329806521	0.025677252830225084
Malonic acid	novel.5563	-0.9583928661549194	0.0025607162107074413
D-Xylonic acid	novel.5563	0.9909837606377903	0.00012157238171016283
Kojic acid	novel.5563	-0.8713011715598366	0.02377923831907189
Lactose	novel.5563	0.9387220971424519	0.005517423375853188
Rehmannioside A	novel.5563	0.9718148038001732	0.0011804126928266464
��-Lactose	novel.5563	0.9758218536218328	0.0008698070796277887
AcylGlcADG (18:1-18:3-18:1)	novel.5563	-0.869192927084298	0.02454664890939264
3-O-p-coumaroyl shikimic acid O-hexoside	novel.5563	0.9733560567700335	0.0010553923024652027
Bruceine D	novel.5563	0.9896885753232697	0.00015894003471256268
Geniposidic acid	novel.5563	0.7626271372444681	0.07783132301707421
Rehmannioside D	novel.5563	0.9822657587918262	0.00046896622805347603
Octanedioic acid	novel.5563	0.9719673405487641	0.0011677305415325068
O-p-Coumaroyl quinacyl quinic acid O-hexoside	novel.5563	0.9049386217015476	0.013125479520331692
Hesperidin	novel.5563	0.9905591830574398	0.00013327281141190705
Arctigenin-4'-O-beta-Gentiobioside	novel.5563	0.9495840885741564	0.00374857350985462
Salidroside	novel.5563	0.9939409836761325	5.49562998887376e-05
trans-Cinnamic acid	novel.5563	-0.9162574748565575	0.010225580545560359
Abscisic acid glucose ester	novel.5563	0.9416902324060958	0.005000916044973095
Leonurine Hydrochloride	novel.5563	0.8133711352447038	0.0489953269714401
Methyl-Hesperidin	novel.5563	0.8849030799598123	0.019108589731975854
MGDG (18:1/18:2)	novel.5563	-0.905733338592607	0.012910468813298446
Ganoderic acid H	novel.5563	0.9358950642037773	0.006032446406940955
Sibiricose A6	novel.5563	0.9056294006382364	0.012938491720969099
2-Furoic acid	novel.5563	0.984069404510997	0.00037865434484307957
Saikosaponin D	novel.5563	-0.8960780305370658	0.01563849662340616
Icariin	OhGene046548	-0.9910982484807154	0.0001185090775189074
Diosmetin	OhGene046548	-0.9878814410169421	0.00021939934515300931
Arctiin	OhGene046548	-0.9923976980220969	8.647280554106326e-05
Polyphyllin VI	OhGene046548	0.9910094404912165	0.00012088188623840997
Wogonin	OhGene046548	-0.9897564860190702	0.00015685694421315897
Rhapontin	OhGene046548	-0.9886540592845379	0.00019236527250094467
Eupafolin	OhGene046548	-0.9856373703402426	0.00030794629764642516
1-O-b-D-glucopyranosyl sinapate	OhGene046548	-0.9890496172674097	0.00017920978795952014
Secoisolariciresinol diglucoside	OhGene046548	-0.9850911241795761	0.0003317549353008046
Histidine	OhGene046548	0.9774998314535489	0.0007536909364371407
Citric acid	OhGene046548	-0.984863759610224	0.0003419247596771858
Neonuezhenide	OhGene046548	-0.9862779638532372	0.0002811495235887581
Swainsonine	OhGene046548	0.9719900996534517	0.001165844129210613
Hydroxycitric acid	OhGene046548	0.9895691416965438	0.00016263675409946396
Spinosin	OhGene046548	0.9533582704045892	0.003212443012239477
L-Glutathione oxidized	OhGene046548	0.9659143976955402	0.0017229416182616406
Tenuifoliside A	OhGene046548	-0.9853669478507969	0.000319622662765169
C-hexosyl-chrysoeriol O-feruloylhexoside	OhGene046548	0.9620418894226539	0.0021338818704100195
Hydroxysafflor yellow A	OhGene046548	0.9530188726446832	0.0032589905007658036
Isomucronulatol 7-O-glucoside	OhGene046548	-0.9806866655863495	0.0005559053452079457
Madecassic acid	OhGene046548	-0.9753454919017255	0.0009042740974549232
N-Sinapoylagmatine	OhGene046548	-0.9878924773632793	0.00021900072298686884
Naringin Dihydrochalcone	OhGene046548	-0.9893639092022949	0.00016908802970851456
Carminic acid	OhGene046548	-0.9783250263686025	0.0006996152230038804
Oleic Acid	OhGene046548	0.9789525470125662	0.0006598309547514816
2-Isopropylmalic acid	OhGene046548	-0.9905615811973152	0.00013320521937418826
Pectolinarigenin	OhGene046548	-0.9912470636764156	0.00011458554315799746
Eleutheroside E	OhGene046548	-0.9920242673129166	9.51647904460718e-05
Angoroside C	OhGene046548	-0.9890354350660633	0.00017967343705438494
Aucubin	OhGene046548	-0.9771267484533621	0.0007787949761411395
Rosavin	OhGene046548	-0.9758906684563262	0.0008648829077950885
D-Glucuronic acid	OhGene046548	0.9716409260126001	0.0011949519067432101
Neomangiferin	OhGene046548	-0.9869965454498766	0.0002525353693944998
Lapachol	OhGene046548	-0.9924936024817889	8.430752780093684e-05
Reduced glutathione	OhGene046548	0.9752017344106778	0.0009148060683438546
Jionoside B1	OhGene046548	-0.9928093466026394	7.737234627021238e-05
Eugenol	OhGene046548	0.9678816228800562	0.0015308187225119023
7-O-Ethylmorroniside	OhGene046548	-0.9848396645664315	0.0003430114620000803
Liriopemuscaribaily saponins C	OhGene046548	-0.9908455885742087	0.00012532128812095354
Sibiricose A5	OhGene046548	-0.9844708632138943	0.00035985867656256916
Epimedin A	OhGene046548	-0.9804157830591476	0.0005715566492878408
Sucrose	OhGene046548	-0.9807692212409559	0.0005511782867986114
Sibirioside A	OhGene046548	-0.9854650927913163	0.00031535994346269813
Nuzhenide	OhGene046548	-0.9607976374403423	0.0022751142554545594
Aloesin	OhGene046548	-0.9699661464563378	0.001339502784147071
Aminophylline	OhGene046548	-0.9909145861955164	0.00012344213941974444
4-Hydroxy-2-Oxoglutaric Acid	OhGene046548	0.9947949115587887	4.056890793204575e-05
Hordatine B	OhGene046548	-0.9905901334397558	0.00013240178193540776
Eupatilin	OhGene046548	-0.9927948751490033	7.768371338554159e-05
Sebacic acid	OhGene046548	-0.9796406515460173	0.0006175350979927311
Eleutheroside B	OhGene046548	-0.9720289514284072	0.0011626273489797692
Cucurbitacin B	OhGene046548	-0.9908176575245637	0.00012608601350369577
Maltotetraose	OhGene046548	-0.9560993990165223	0.0028485901532099484
Salicylic acid O-glucoside	OhGene046548	0.967720525649694	0.0015461296638979243
Aurantio-obtusin ��-D-glucoside	OhGene046548	-0.9824184542035506	0.00046094880646253204
Gluconolactone	OhGene046548	0.9715296735922367	0.0012043007820805598
Pinocembrin	OhGene046548	-0.9933161301995045	6.686187527920339e-05
Prim-O-glucosylcimifugin	OhGene046548	-0.974087845958117	0.000998460365816306
Verbenalin	OhGene046548	-0.9855746697136778	0.0003106343462047774
Coniferin	OhGene046548	-0.9881949319189701	0.0002082168736225243
Hordatine A	OhGene046548	-0.9645188691689446	0.0018660321809248852
Adenosine5-phosphosulfate	OhGene046548	-0.9794023436358765	0.0006320257551900393
Notoginsenoside R1	OhGene046548	-0.9928622120112355	7.624019798560002e-05
N-Caffeoylagmatine	OhGene046548	-0.9796326113156174	0.0006180212754930402
Ziyuglycoside I	OhGene046548	0.9573944184487251	0.00268418378522871
Tricin O-malonylhexoside	OhGene046548	-0.9773989207514561	0.0007604407599034786
2-Oxoadipic acid	OhGene046548	0.9841052233860947	0.00037695802604463573
Atractyloside A	OhGene046548	-0.9829222318523717	0.0004349848804079958
martynoside	OhGene046548	-0.9917125966765197	0.00010273698697209722
trans,trans-Muconic acid	OhGene046548	0.9807373725046793	0.0005529995394531451
Ajugol	OhGene046548	-0.9855350607547544	0.00031233841912372065
Linoleic acid	OhGene046548	0.9583356733501978	0.0025677112847423446
Methyl hesperidin	OhGene046548	-0.9922288375236316	9.035179534582027e-05
Nardosinone	OhGene046548	-0.9734817578328419	0.0010455017098803287
Acacetin	OhGene046548	-0.9930820195125201	7.162213911217622e-05
Timosaponin A3	OhGene046548	0.9560397645819227	0.002856276819035852
Caesappanin C	OhGene046548	-0.9739909713433237	0.0010059071992583278
N-Acetyl-D-alloisoleucine	OhGene046548	-0.9874234881335966	0.00023625837113230557
Hesperetin	OhGene046548	-0.9935846372741275	6.160330020335289e-05
D(+)-Melezitose O-rhamnoside	OhGene046548	-0.9933514864818705	6.615715677050245e-05
16-(Hexopyranosyloxy)-7-hydroxy-8,9-epoxypimaran-18-oic acid	OhGene046548	-0.9133712246695513	0.010931762313832532
trans-zeatin 9-O-glucoside	OhGene046548	-0.9891709858220402	0.00017526637612936793
Galloylpaeoniflorin	OhGene046548	-0.975350264445054	0.0009039254881022138
Bilobalide	OhGene046548	-0.9881635481798596	0.0002093232346657716
L-arginine	OhGene046548	0.9781099458450866	0.0007135171287986809
Esculin	OhGene046548	0.9558929305785298	0.0028752466725971023
2'-O-acetylpoliumoside	OhGene046548	-0.9534159286783932	0.0032045680707328984
Rhapontigenin	OhGene046548	-0.9912231829060615	0.00011521072728897274
8-O-acetyl shanzhiside methyl ester	OhGene046548	-0.9858406769539152	0.0002993102676269254
Dodecanedioic acid	OhGene046548	0.9535226127008919	0.0031900222885359163
Pinoresinol Diglucoside	OhGene046548	-0.9948631408672656	3.9513208646976845e-05
Epimedin C	OhGene046548	-0.9562224654395755	0.0028327595770277405
Epimedin B	OhGene046548	-0.9686558524908268	0.0014582862582566323
Pantothenate	OhGene046548	0.9791813641095087	0.0006456118397248992
16-Hydroxyhexadecanoic acid	OhGene046548	0.9540405935535025	0.0031198612916430776
Ascorbic acid	OhGene046548	0.9066250485649356	0.012671259762344466
(+)-Catechin	OhGene046548	-0.9508165735309578	0.003569026572412233
Tricin 5-O-hexoside derivative	OhGene046548	0.9655720509463394	0.001757522071055734
Tectorigenin	OhGene046548	0.947472869738619	0.004066185333095728
L-Glutamine	OhGene046548	0.9316538734213117	0.0068471605528136765
Oleuropein	OhGene046548	-0.990615008263277	0.00013170379886844787
Neohesperidin dihydrochalcone	OhGene046548	-0.9754477862123889	0.0008968166280578682
Albiflorin	OhGene046548	-0.9947681344664159	4.098702103982233e-05
Stevioside	OhGene046548	-0.9748590934237819	0.0009401524293472917
D-Glucono-1,5-lactone	OhGene046548	0.9760916070963046	0.0008505837236648294
Isorhamnetin-3-O-nehesperidine	OhGene046548	-0.990288636480446	0.00014100792994348624
Blinin	OhGene046548	-0.9894485227928962	0.00016641313953074733
Myricetin 3-O-galactoside	OhGene046548	-0.885304584438952	0.018978146230903478
Dihydroroseoside	OhGene046548	-0.982349476126684	0.00046456205863649373
D-(-)-Quinic acid	OhGene046548	0.9633910695122627	0.0019857887904189105
Ginkgolide B	OhGene046548	-0.9877216260176476	0.00022521216705235396
Akebia saponin D	OhGene046548	0.9382803359534346	0.0055964205144474494
Cistanoside F	OhGene046548	-0.890702701238044	0.017266022000764054
Malonic acid	OhGene046548	0.9889245164359164	0.0001833202097723248
D-Xylonic acid	OhGene046548	-0.9937046021264007	5.9323301867875715e-05
Kojic acid	OhGene046548	0.8735362689521852	0.02297834092098093
Lactose	OhGene046548	-0.8598666717702657	0.028080100936926918
Rehmannioside A	OhGene046548	-0.9937624095817412	5.82399567075876e-05
��-Lactose	OhGene046548	-0.9913558771784494	0.00011175834088828327
AcylGlcADG (18:1-18:3-18:1)	OhGene046548	0.8754156331951233	0.022315043226365655
3-O-p-coumaroyl shikimic acid O-hexoside	OhGene046548	-0.9213270235759123	0.009040685104916481
Bruceine D	OhGene046548	-0.9852737673648935	0.0003236961118369759
Geniposidic acid	OhGene046548	-0.8665645299320386	0.02551962609002955
Rehmannioside D	OhGene046548	-0.9901534959135808	0.0001449531368661676
Octanedioic acid	OhGene046548	-0.9788312495011169	0.0006674309686511812
O-p-Coumaroyl quinacyl quinic acid O-hexoside	OhGene046548	-0.8919868676613063	0.01687016934508707
Hesperidin	OhGene046548	-0.9927790046966272	7.802589839691129e-05
Arctigenin-4'-O-beta-Gentiobioside	OhGene046548	-0.9104925496377403	0.01165882729168
Salidroside	OhGene046548	-0.9908190472697036	0.000126047908792103
trans-Cinnamic acid	OhGene046548	0.9298147337479412	0.007216092084200103
Abscisic acid glucose ester	OhGene046548	-0.981857200803576	0.0004907557915837484
Leonurine Hydrochloride	OhGene046548	-0.6814443820349477	0.13605337979793367
Methyl-Hesperidin	OhGene046548	-0.7915277767904717	0.060660830750462885
MGDG (18:1/18:2)	OhGene046548	0.9476340914433317	0.004041483975498997
Ganoderic acid H	OhGene046548	-0.9417630274060433	0.004988560809428171
Sibiricose A6	OhGene046548	-0.8337984666313055	0.0391389362434946
2-Furoic acid	OhGene046548	-0.9831816220684693	0.00042190814937624485
Saikosaponin D	OhGene046548	0.90016168235175	0.01445395582246141
Icariin	OhGene017876	0.9991150612450044	1.1743283950252544e-06
Diosmetin	OhGene017876	0.9839301963196223	0.0003852829637642034
Arctiin	OhGene017876	0.9908952404289031	0.00012396759325182297
Polyphyllin VI	OhGene017876	-0.994375918335352	4.735649617607379e-05
Wogonin	OhGene017876	0.9849734739331341	0.00033699826006867783
Rhapontin	OhGene017876	0.984151137129939	0.0003747891715766966
Eupafolin	OhGene017876	0.9780589783858158	0.0007168313478329771
1-O-b-D-glucopyranosyl sinapate	OhGene017876	0.9888633827919725	0.00018534575899869946
Secoisolariciresinol diglucoside	OhGene017876	0.9853221733689299	0.0003215768067469492
Histidine	OhGene017876	-0.9865850147703651	0.00026873565042995407
Citric acid	OhGene017876	0.9752220219447038	0.0009133160972930223
Neonuezhenide	OhGene017876	0.990395143336017	0.00013793686757854708
Swainsonine	OhGene017876	-0.991128646932887	0.00011770226610351277
Hydroxycitric acid	OhGene017876	-0.9925249312574919	8.360613814779694e-05
Spinosin	OhGene017876	-0.9791148566758574	0.000649728880403881
L-Glutathione oxidized	OhGene017876	-0.9776978502853213	0.0007405324356419093
Tenuifoliside A	OhGene017876	0.9768511048191078	0.0007976046073101464
C-hexosyl-chrysoeriol O-feruloylhexoside	OhGene017876	-0.9827314962412015	0.00044472708863938095
Hydroxysafflor yellow A	OhGene017876	-0.9778144737854403	0.0007328365290414826
Isomucronulatol 7-O-glucoside	OhGene017876	0.9731300433316508	0.001073291875614849
Madecassic acid	OhGene017876	0.9697650935787123	0.0013574047361599028
N-Sinapoylagmatine	OhGene017876	0.9962323847721721	2.1265646250579293e-05
Naringin Dihydrochalcone	OhGene017876	0.9849995330959354	0.00033583335342488133
Carminic acid	OhGene017876	0.9736685115612718	0.0010308924921098974
Oleic Acid	OhGene017876	-0.9879389286879969	0.0002173269031378608
2-Isopropylmalic acid	OhGene017876	0.9995171288564503	3.4969051769518665e-07
Pectolinarigenin	OhGene017876	0.9876076152688358	0.00022940524229495606
Eleutheroside E	OhGene017876	0.9891102900285688	0.00017723299249960495
Angoroside C	OhGene017876	0.9866096020576873	0.00026775366794568707
Aucubin	OhGene017876	0.9726586833107951	0.001111101929636414
Rosavin	OhGene017876	0.9609025636902313	0.0022630319322020542
D-Glucuronic acid	OhGene017876	-0.9770139533856508	0.0007864650737313796
Neomangiferin	OhGene017876	0.9823274597409106	0.00046571828659770765
Lapachol	OhGene017876	0.9918798934550238	9.863649125104087e-05
Reduced glutathione	OhGene017876	-0.9827381643396119	0.00044438469258835416
Jionoside B1	OhGene017876	0.9942637365825627	4.926270192629798e-05
Eugenol	OhGene017876	-0.9818784421018099	0.0004896108139888661
7-O-Ethylmorroniside	OhGene017876	0.9762727794186383	0.0008377925076311576
Liriopemuscaribaily saponins C	OhGene017876	0.9932063175848848	6.907440291688163e-05
Sibiricose A5	OhGene017876	0.9894383713957741	0.00016673293389310952
Epimedin A	OhGene017876	0.9883665797292447	0.00020221748779360564
Sucrose	OhGene017876	0.9699337691459813	0.0013423777474588624
Sibirioside A	OhGene017876	0.9889959226958112	0.00018096833566979905
Nuzhenide	OhGene017876	0.9398718801548455	0.005314392868632017
Aloesin	OhGene017876	0.9710721060964209	0.0012431308044040994
Aminophylline	OhGene017876	0.9837207348961124	0.00039536458805832284
4-Hydroxy-2-Oxoglutaric Acid	OhGene017876	-0.9973965603690172	1.0158023944237753e-05
Hordatine B	OhGene017876	0.9977031978964909	7.906891694069401e-06
Eupatilin	OhGene017876	0.9945288259645699	4.4818731623840955e-05
Sebacic acid	OhGene017876	0.9648016930822615	0.0018365772573565955
Eleutheroside B	OhGene017876	0.959737989402974	0.0023989112925730622
Cucurbitacin B	OhGene017876	0.9872798798718996	0.00024167311713088117
Maltotetraose	OhGene017876	0.9367189785932504	0.005880027470429183
Salicylic acid O-glucoside	OhGene017876	-0.9836399702937311	0.0003992864723306746
Aurantio-obtusin ��-D-glucoside	OhGene017876	0.9635765539410642	0.0019658402345559046
Gluconolactone	OhGene017876	-0.9809783348381822	0.0005392943732249525
Pinocembrin	OhGene017876	0.9954196158494658	3.142183040554046e-05
Prim-O-glucosylcimifugin	OhGene017876	0.9849312601422398	0.0003388895751705998
Verbenalin	OhGene017876	0.969157808669773	0.0014121919742216792
Coniferin	OhGene017876	0.973755177075389	0.0010241475001412865
Hordatine A	OhGene017876	0.9469307825028861	0.004149782239654648
Adenosine5-phosphosulfate	OhGene017876	0.9666483846241931	0.0016499463669596207
Notoginsenoside R1	OhGene017876	0.9915897371431283	0.00010580134243409235
N-Caffeoylagmatine	OhGene017876	0.9619071382064258	0.0021489615488624217
Ziyuglycoside I	OhGene017876	-0.968938206776766	0.001432267744759437
Tricin O-malonylhexoside	OhGene017876	0.9597279224775408	0.0024001029042674204
2-Oxoadipic acid	OhGene017876	-0.980336980728852	0.0005761502911763627
[truncated: 67,001 more rows]
