# Supplementary material for: Integrative Analysis of Transcriptome and Metabolome Reveals the Pivotal Role of the NAM Family Genes in Oncidium hybridum Lodd. Pseudobulb Growth
Source: Int J Mol Sci. 2024 Sep 26;25(19):10355. doi: 10.3390/ijms251910355 (PMC11476975; doi:10.3390/ijms251910355)
Supplement: Supplementary file 1 [file ijms-25-10355-s001.zip › Supplementary file/S8-Correlation analysis/Senescence.vs.Middle_SenescencevsMiddle/Senescence.vs.Middle_pos_SenescencevsMiddle_corr.xls]

metabolite	Gene	corr	pvalue
Lactucin	OhGene014656	0.9993844326885989	5.682680459568651e-07
Sattabacin	OhGene014656	0.9991863654745883	9.927323979208702e-07
Iristectorigenin B	OhGene014656	0.9998052060625772	5.69133213884141e-08
beta-Alanine methyl ester hydrochloride	OhGene014656	0.9992302992267594	8.88430920004607e-07
2-Amino-1,3,4-tetradecanetriol	OhGene014656	0.9997819240316133	7.133050644835439e-08
6-Methylcoumarin	OhGene014656	0.999579618746086	2.6504345299203665e-07
Integrifoside A	OhGene014656	0.9959106477448393	2.505001008641878e-05
Linderane	OhGene014656	0.9994800047080674	4.055223533576556e-07
Leu-Pro	OhGene014656	0.998332002834226	4.171001454557492e-06
5-Acetylsalicylic acid	OhGene014656	0.9956829996958629	2.7914510568870688e-05
Roseoside	OhGene014656	0.9962995773039497	2.05143570131113e-05
7-Methoxy-4-methylcoumarin	OhGene014656	0.9997896070350134	6.639314303046847e-08
o-Veratraldehyde	OhGene014656	0.9995598681632973	2.9053142022203694e-07
Saikosaponin E	OhGene014656	-0.9948670980606424	3.9452406010205316e-05
Trachelogenin	OhGene014656	0.9995332053628683	3.2679499325244905e-07
Yuheinoside	OhGene014656	0.9994216259409392	5.016780904436484e-07
Trigonelline	OhGene014656	-0.9965885842075843	1.7436785947896514e-05
Yamogenin	OhGene014656	0.9948178956388719	4.0211727766432064e-05
Oxidized glutathione	OhGene014656	-0.9934332672698203	6.454138286979768e-05
13-��-(21)-Epoxyeurycomanone	OhGene014656	0.9937292625366165	5.8859933067669915e-05
Methyl heptadecanoate	OhGene014656	0.998344585232566	4.1083288306558185e-06
Arabidopyl ketoadipic acid	OhGene014656	0.9987781377940004	2.238508787764964e-06
Cinnamyl acetate	OhGene014656	0.9997200103353543	1.1758034367801672e-07
N7-Methylguanosine	OhGene014656	0.9940240945920827	5.346046405658433e-05
Curcumin	OhGene014656	0.9931472593568367	7.027917894726339e-05
Lithospermoside	OhGene014656	0.9841427138460119	0.00037518660101060067
Genipin	OhGene014656	0.9984778794665086	3.473513114536343e-06
L-(-)-Methionine	OhGene014656	-0.9891469500836316	0.00017604385545120176
Homovanillic acid	OhGene014656	0.9966881696352954	1.6434168104244167e-05
Ethyl caffeate	OhGene014656	0.9875627426882463	0.00023106612328712
Praeruptorin E	OhGene014656	0.9910291148425476	0.00012035419678440853
4-Guanidinobutanoic acid	OhGene014656	0.9999601810927404	2.378286495677232e-09
Anise oil	OhGene014656	0.993821562077801	5.714171768833201e-05
5,6,7-Trimethoxyflavone	OhGene014656	0.9987116910572341	2.4885407691172763e-06
Picramnioside F	OhGene014656	-0.9934677745485296	6.386558909335882e-05
5-O-Caffeoylshikimic acid	OhGene014656	0.9952522742400017	3.375784083269093e-05
3-Butylidenephthalide	OhGene014656	0.989292746603495	0.00017135414493879417
Valylproline	OhGene014656	0.9983462048542107	4.10029597975287e-06
Threonyl carbamoyl adenosine	OhGene014656	0.9948806527634313	3.924449099327569e-05
Mycophenolic acid	OhGene014656	0.9957371788478564	2.7218735028164825e-05
Methyl cinnamate	OhGene014656	0.9971203636684615	1.2426518690921302e-05
Isomucronulatol	OhGene014656	0.9942299957878005	4.984337268634583e-05
Zeatin-7-N-glucoside	OhGene014656	0.9888748978347471	0.00018496338202491472
Sedanolide	OhGene014656	0.9996353976664476	1.9937805826740213e-07
Camelliaside A	OhGene014656	0.9751455106981098	0.0009189415815054896
Irisolidone 7-O-beta-d-glucoside	OhGene014656	0.9949164024351479	3.8698758687114057e-05
trans-beta-Ionone	OhGene014656	0.9865486921502182	0.00027018960006744837
Germacrone	OhGene014656	0.9973264485814474	1.0712260672869861e-05
8-Aminooctanoic acid	OhGene014656	-0.9924915460251655	8.435367002984836e-05
Geranylgeraniol	OhGene014656	-0.9956254713377319	2.866289493941e-05
L-Cystathionine	OhGene014656	0.990165605537554	0.00014459740338808837
Trillin	OhGene014656	-0.9924140603705516	8.610144803063673e-05
Lawsone	OhGene014656	0.9788477401963613	0.0006663951903099059
Picrotoxinin	OhGene014656	0.9997151632363086	1.2168641823969905e-07
Phenylglyoxylic acid	OhGene014656	0.9993463168096971	6.408129099532862e-07
Tropine	OhGene014656	-0.9926773487933659	8.02355062928219e-05
4-Hydroxymephenytoin	OhGene014656	-0.9831495123432967	0.00042351614664948783
Citral	OhGene014656	0.9905402758513691	0.00013380631321277797
(+)-Isolariciresinol	OhGene014656	0.9937731155849608	5.8040413390522036e-05
DL-m-Tyrosine	OhGene014656	0.9961886285226575	2.1762145763445072e-05
Aleuritic Acid	OhGene014656	0.9961823639657054	2.1833697563402504e-05
Diosbulbin B	OhGene014656	0.9862790103347763	0.00028110674120610977
Phloretin	OhGene014656	0.9992129839570996	9.288476410674717e-07
Furanodiene	OhGene014656	0.9993305327181565	6.721296391089691e-07
Artesunate	OhGene014656	0.9933170608344912	6.684327820333573e-05
trans-Anethole	OhGene014656	0.999154609566287	1.071725384195317e-06
L-Ergothioneine	OhGene014656	-0.9980996259580118	5.413700723357572e-06
Neocryptotanshinone	OhGene014656	0.9927417915559067	7.883119774682876e-05
Curcumol	OhGene014656	0.9952235480227554	3.4167254070113974e-05
Verbascoside	OhGene014656	0.9766395343705112	0.0008121929959704393
beta,beta-Dimethylacrylalkannin	OhGene014656	0.983631961719332	0.0003996764132583261
Dihydrojasmone	OhGene014656	-0.9886992066182523	0.00019084029611438703
Sinapinic acid	OhGene014656	0.985335855741341	0.00032097902253367826
Prohydrojasmon	OhGene014656	0.9958284319915156	2.60666727033208e-05
alpha-Keto-gamma-(methylthio)butyric acid	OhGene014656	-0.9974568142600753	9.693466161271619e-06
Przewaquinone A	OhGene014656	0.996511919408658	1.8228840091646136e-05
Nicotianamine	OhGene014656	-0.9876020314526407	0.0002296115926094487
Xanthurenic acid O-hexoside	OhGene014656	0.9850492745360392	0.0003336153634342736
Ne-(1-Carboxymethyl)-L-lysine	OhGene014656	-0.994469593483008	4.5793519527427196e-05
Valerophenone	OhGene014656	0.9972502359329021	1.1331407875688642e-05
Shikonin	OhGene014656	0.9997117194277291	1.246465536455816e-07
4'-Hydroxychalcone	OhGene014656	0.9925606651305782	8.280969477821425e-05
Baohuoside I	OhGene014656	0.9874682154923446	0.00023458440346714923
Dehydroepiandrosterone (DHEA)	OhGene014656	0.9942527967756049	4.9450601301383714e-05
Leucosceptoside A	OhGene014656	0.9886122997553677	0.000193781198420684
Isoeugenol	OhGene014656	0.9993546561476181	6.245686489569894e-07
6,7-Dimethoxy-4-Methylcoumarin	OhGene014656	0.9893873881482793	0.0001683436593413966
Ethyl paraben	OhGene014656	0.9834868101995368	0.00040677670288749487
Homoveratrumic acid	OhGene014656	0.9942921423511641	4.8776478438402776e-05
3-N-butyl-4,5-dihydrophthalide	OhGene014656	0.9970339356489346	1.3183259570465459e-05
Nitidine	OhGene014656	0.9765573343008394	0.0008178963036450204
Pyridoxine	OhGene014656	-0.9812072687522212	0.0005264316377387923
N-Lauroylsarcosine	OhGene014656	0.9830858856302155	0.0004267114410119782
Myrislignan	OhGene014656	0.9979122033160382	6.5337922470858785e-06
Bisulfurous Acid	OhGene014656	0.9916203839303599	0.00010503274841592195
Rutin	OhGene014656	0.9882579954184665	0.00020600254487637137
Methyl jasmonate	OhGene014656	0.9988732958592361	1.9034781770513387e-06
Heptamethoxyflavone	OhGene014656	0.9994868264282236	3.949531007648424e-07
Myricetin	OhGene014656	0.9890711162613952	0.0001785080739900661
Chikusetsusponin Iva	OhGene014656	-0.9880997950286874	0.00021157969449914877
Nerylacetate	OhGene014656	-0.9914165488155461	0.00011019725574888122
1-Methyladenine	OhGene014656	-0.9879560314484375	0.00021671223565869924
Glycyl-L-leucine	OhGene014656	0.9917746398159991	0.00010120657548789835
dUMP	OhGene014656	0.9793727858525492	0.0006338346914388544
Arglabin	OhGene014656	0.9965996350957116	1.7324063895355026e-05
Puerarin apioside	OhGene014656	0.99746694439006	9.616429572644973e-06
(+)-epipinoresinol-4-O-beta-D-glucoside	OhGene014656	0.9870880842739793	0.0002490000299815932
Palmitoylethanolamide	OhGene014656	-0.9966654592178226	1.6660204692050246e-05
di-C,C-pentosyl-luteolin	OhGene014656	0.9930178683507465	7.295505352547578e-05
Arbutin	OhGene014656	0.9967741392766517	1.559248167017396e-05
S-(5-Adenosy)-L-Homocysteine	OhGene014656	0.9860237059830133	0.00029164014943810996
trans-Cinnamaldehyde	OhGene014656	0.9987173254905821	2.4668256830479284e-06
Ademetionine	OhGene014656	-0.9960088050673181	2.3862666342779636e-05
Isobutyl 4-hydroxybenzoate	OhGene014656	0.996747374465522	1.5852153606881287e-05
Orsellinic acid ethyl ester	OhGene014656	0.9687837875473352	0.0014464685307567636
Prunin	OhGene014656	0.9940613983866096	5.279576538459392e-05
Picropodophyllin	OhGene014656	0.9681109756762399	0.0015091506766552775
L-Leucyl-L-alanine Hydrate	OhGene014656	-0.9944879879982396	4.5489680725502616e-05
(-)-Norepinephrine N-hexoside	OhGene014656	0.9929759002734007	7.383368801854922e-05
Isoferulic acid	OhGene014656	0.9915541413114575	0.00010669756125038444
Praeruptorin A	OhGene014656	0.9785024563623512	0.0006882490891645853
Sinapyl aldehyde	OhGene014656	0.9962072749696754	2.1549866007837937e-05
Rosmarinic acid	OhGene014656	-0.9980862235789567	5.490305643083767e-06
2-(Dimethylamino)Guanosine	OhGene014656	0.9939760625243694	5.432243627789277e-05
Vitamin B2	OhGene014656	0.9427142570570761	0.0048284884558944564
Tanshinlactone	OhGene014656	0.9700039234673712	0.0013361522070152569
Bisdemethoxycurcumin	OhGene014656	0.9662469040606999	0.0016896802583561087
Momordin Ic	OhGene014656	-0.9970907181861964	1.2683569042949799e-05
Asarylaldehyde	OhGene014656	0.9946959995505987	4.2124023964677185e-05
Flavokawain B	OhGene014656	0.9907330591633365	0.00012841638390788163
Sugiol	OhGene014656	0.9929211537177727	7.498773630854811e-05
Ethyl oleate	OhGene014656	0.9997316914623119	1.0797454939959918e-07
Aurantio-obtusin	OhGene014656	0.9961000208358242	2.2785097196875283e-05
delta-Tridecalactone	OhGene014656	0.9933620296026411	6.594773320784894e-05
Agarotetrol	OhGene014656	0.988851128213948	0.0001857531255875177
N-Acetylputrescine	OhGene014656	0.9954283488334572	3.130221784096449e-05
4-Ethylphenol	OhGene014656	0.9929160109455054	7.50966038258638e-05
Tricin 5-O-hexosyl-O-hexoside	OhGene014656	0.9686995036307408	0.0014542487314994498
Lobetyolin	OhGene014656	0.9817086747243465	0.0004987989825619845
Oleamide	OhGene014656	-0.9925065297933847	8.40177565779226e-05
Olivetol	OhGene014656	0.9968927406348393	1.4467590754580327e-05
N6-Succinyl Adenosine	OhGene014656	0.9953683443173249	3.2128671862688356e-05
Hexadecanedioic acid	OhGene014656	0.9984485132598068	3.6087993570123406e-06
N-[(Tert-butoxy)carbonyl]-L-tryptophan	OhGene014656	0.9981116640730784	5.345352133359324e-06
Azetidine-2-carboxylic acid	OhGene014656	-0.9762457501332064	0.0008396947414843917
Sakuranin	OhGene014656	0.9906504394756985	0.00013071278043625222
5-Phenyl-2,4-pentadienoic acid	OhGene014656	0.9949327782410191	3.845004967345601e-05
(-)-Arctigenin	OhGene014656	0.9808895343350754	0.0005443251812879485
Sinapyl alcohol	OhGene014656	0.9852169156659472	0.0003261940291028991
4'-Hydroxypropiophenone	OhGene014656	0.9586881976646773	0.002524744814471004
Hexadecanamide	OhGene014656	-0.9837388276724777	0.00039448865205325587
Tracheloside	OhGene014656	0.9972834398122457	1.1059525181942806e-05
5-Methyl-7-methoxyisoflavone	OhGene014656	0.9994088231096223	5.241318683350342e-07
Stachydrine	OhGene014656	0.9979577340448619	6.252016354558441e-06
Gibberellic acid	OhGene014656	0.9869009877211605	0.00025625239275685357
Syringic acid	OhGene014656	0.9993844601433592	5.682173619326309e-07
cis-Aconitic acid	OhGene014656	0.9891065052345107	0.00017735598644721915
3',4'-Dihydroxyphenylacetone	OhGene014656	0.9794561594747496	0.000628738817675901
(-)-Caryophyllene oxide	OhGene014656	-0.9943325881691496	4.8088317912418285e-05
Cantharidin	OhGene014656	0.9967351479045684	1.5971488355190417e-05
Mesalamine	OhGene014656	0.9879383397030059	0.00021734808650289786
Xanthoxyline	OhGene014656	0.9896492386450717	0.00016015290965615113
Sinapaldehyde glucoside	OhGene014656	0.9666253799876127	0.0016522104765419106
Methyl oleate	OhGene014656	0.983516624161123	0.00040531323812263134
Xanthurenic acid	OhGene014656	0.9685971269095021	0.0014637268359896127
DIMBOA glucoside	OhGene014656	0.9650108294150582	0.0018149454802270345
L-Pyroglutamic acid	OhGene014656	-0.9822868513528527	0.0004678546523931253
6''-o-acetylgenistin	OhGene014656	-0.9848802745523711	0.000341180915701742
Isoliquiritigenin	OhGene014656	0.9955592546291764	2.9536542936123326e-05
Nodakenetin	OhGene014656	0.9597820479738559	0.0023936995575412562
Coumarin	OhGene014656	0.9696687100252468	0.0013660285287657558
5'-S-Methyl-5'-thioadenosine	OhGene014656	-0.9772004795629753	0.0007738013961736215
4-Methyl-6,7-dihydroxycoumarin	OhGene014656	0.9939510314477724	5.477436487695386e-05
alpha-Asarone	OhGene014656	0.9994359967047322	4.77059870965156e-07
2-deoxyglucose-6-phosphate	OhGene014656	-0.9967140660930098	1.617830275330023e-05
Nepodin	OhGene014656	0.9871837317204282	0.0002453325197449854
Polygalic acid	OhGene014656	0.9927367049323585	7.894159364052037e-05
D-(+)-Maltose	OhGene014656	0.9869198731397005	0.00025551564040986776
Polyphyllin V	OhGene014656	-0.973679670000897	0.0010300228239976709
Tenuifolin	OhGene014656	0.9621195911592271	0.002125210281005661
Lancerin	OhGene014656	0.9630577651847393	0.0020218850054287093
Nortanshinone	OhGene014656	0.9913643668090988	0.00011153924336342791
Schisandrin C	OhGene014656	0.9828578247049458	0.000438262610889923
Nobiletin	OhGene014656	0.9965063928223435	1.8286616421342312e-05
1-Naphthyl acetate	OhGene014656	0.9870071429381022	0.0002521248116864315
Isopropyl myristate	OhGene014656	-0.9942407169190811	4.965849659527903e-05
Fraxinellone	OhGene014656	0.9982666340228725	4.504232417025317e-06
3-Furoic acid	OhGene014656	-0.9874064111328995	0.00023689905880081702
Sauchinone	OhGene014656	0.9917839665213832	0.0001009775048819222
D-Raffinose	OhGene014656	0.977902781748354	0.0007270356888853789
Artemether	OhGene014656	0.9930798340321341	7.16673466685234e-05
Polydatin	OhGene014656	0.9696635976101554	0.0013664867101812553
Methyl Dihydrojasmonate	OhGene014656	0.9458939365145528	0.004312002325348444
Chlorogenic acid methyl ester	OhGene014656	0.9962316905511526	2.127347886220157e-05
Nodakenin	OhGene014656	0.9795774019875314	0.0006213648101527487
Baohuoside II	OhGene014656	0.9979076665156936	6.562209143408387e-06
Phytocassane E	OhGene014656	0.9959206479542824	2.4927727189940886e-05
1-Deoxynojirimycin	OhGene014656	-0.9948265914859625	4.007700252430964e-05
Nicotinate ribonucleoside	OhGene014656	0.9836114312128236	0.0004006769169327219
Pheophorbide A	OhGene014656	-0.9955447373233903	2.972983120771432e-05
Tricin 4'-O-(beta-guaiacylglyceryl) ether 5-O-hexoside	OhGene014656	0.9769957743312401	0.0007877047442446094
5-Methylcytosine	OhGene014656	0.9967541054116149	1.5786648418846066e-05
Fragransin A2	OhGene014656	0.9989294268829235	1.718576692240383e-06
Resveratrol	OhGene014656	0.9970641397798328	1.2916260354899886e-05
Riboflavin-5'-monophosphate	OhGene014656	-0.9884458420591979	0.00019947661682489335
Gambogenic acid	OhGene014656	0.9733993195188889	0.0010519830328469476
lupinine	OhGene014656	-0.9842764642256134	0.0003689007043214452
5-O-Methylvisammioside	OhGene014656	0.9988341165719007	2.0381338684321813e-06
Abscisic Acid	OhGene014656	0.9958291037592434	2.60582839382505e-05
Stearamide	OhGene014656	-0.9559768270393334	0.00286440030656207
Methylophiopogonanone A	OhGene014656	0.9879086430438162	0.0002184174858493269
Praeruptorin B	OhGene014656	0.9706243437790811	0.0012817192121704335
Wikstromol	OhGene014656	0.9932093158276593	6.901351655372595e-05
Cimifugin	OhGene014656	0.9593317595281413	0.002447227955563402
Ferulaldehyde	OhGene014656	0.9502975627484989	0.003644107635820423
5-O-p-Coumaroyl shikimic acid	OhGene014656	0.9834374496685068	0.0004092054067754175
Nicotinamide N-oxide	OhGene014656	0.9570986021808017	0.0027213142487952915
Hastatoside	OhGene014656	0.9779032584041479	0.0007270044400346003
Demethoxycurcumin	OhGene014656	0.9433391401169355	0.004724726049025936
Glycerophosphocholine	OhGene014656	-0.937864882040082	0.0056712145365608166
2-Acetylpyrazine	OhGene014656	0.959231151704887	0.002459267556150815
N,N,N-Trimethyllysine	OhGene014656	-0.9955426709176405	2.9757395200194316e-05
1'-Hydroxymidazolam	OhGene014656	0.997583983898869	8.748649396762306e-06
N-p-Coumaroyl putrescine	OhGene014656	-0.9972494718609358	1.133770313594761e-05
TriacetonaMine	OhGene014656	-0.9722456366379524	0.0011447673703765895
Toddalolactone	OhGene014656	0.9950716774836246	3.637269379542035e-05
1-Methylguanine	OhGene014656	-0.9204590853387019	0.009238517634241874
Cinnamaldehyde	OhGene014656	0.8632594354706771	0.026768586675411595
Geranylacetone	OhGene014656	-0.9937216705558305	5.9002393138075664e-05
Ligustilide	OhGene014656	0.9622632951176635	0.0021092186979298926
Pyridoxal 5'-Phosphate	OhGene014656	0.9544641915534418	0.003063055302631569
gamma,gamma-Dimethylallyl pyrophosphate	OhGene014656	0.988232951338802	0.00020688049830851936
7-Methoxycoumarin	OhGene014656	0.9455814684066912	0.004361487988647708
Adenine	OhGene014656	-0.9850945247882037	0.00033160398843646563
Formononetin	OhGene014656	-0.9628591201644123	0.0020435505327863267
Cinnamic acid	OhGene014656	0.9635096948122397	0.0019730193652687765
Fisetin	OhGene014656	-0.9868897710206685	0.00025669047518648436
Mosloflavone	OhGene014656	0.996422982216467	1.9169700263740588e-05
Lactobionic acid	OhGene014656	-0.9962465979177115	2.110560177169351e-05
Biotin	OhGene014656	0.95902382133102	0.002484170358062645
Tanshinone IIA sulfonate	OhGene014656	-0.9963079444116943	2.0421747989172448e-05
Citrinin	OhGene014656	0.9205119219063006	0.00922641490823915
Gentiopicrin	OhGene014656	0.9848950136063953	0.00034051773944183126
(-)-epigallocatechin	OhGene014656	0.9964627137462698	1.874646110152176e-05
Dihydroartemisinic acid	OhGene014656	0.9118245024858846	0.011319598895448247
Phosphocholine	OhGene014656	-0.9404694981794133	0.0052103364738619075
Ethyl Coumarin-3-carboxylate	OhGene014656	0.9584700131438859	0.002551295501619699
Ethyl ferulate	OhGene014656	0.9495751300455565	0.003749894425621193
5-Sulfanyl-1-pentanesulfonamide	OhGene014656	0.8336991111216596	0.039184370965076334
Isobavachin	OhGene014656	0.930065817865541	0.007165168052818717
Eupalinolide A	OhGene014656	0.9128989256545418	0.011049495346911069
Schisantherin E	OhGene014656	0.977747108739318	0.0007372770365659854
trans-Zeatin-riboside	OhGene014656	0.9642345906837597	0.0018958718343110284
Gallic acid	OhGene014656	0.9923884075820516	8.6684014805605e-05
Valepotriate	OhGene014656	0.9974262167246324	9.928015688905494e-06
N2-Methylguanosine	OhGene014656	0.8876220322056136	0.018233611598955056
2-Phenylphenol	OhGene014656	0.9796826029104947	0.0006150014602704458
D-Erythrose 4-phosphate	OhGene014656	-0.9136627842988607	0.01085938846321464
Tangeretin	OhGene014656	0.9885739397610918	0.0001950864150696913
Artemisinin	OhGene014656	0.9902902421050708	0.000140961382500845
Hypoxanthine	OhGene014656	0.9418703700830324	0.004970369235834616
Trehalose 6-phosphate	OhGene014656	-0.9111658201363348	0.011486749291546198
Artemisic acid	OhGene014656	-0.8816284891596559	0.020188422037295223
Patchouli alcohol	OhGene014656	-0.9259417937003026	0.008023836397783455
D-Glucose 1-phosphate	OhGene014656	0.9852831648417613	0.00032328413099628903
6-Demethoxytangeretin	OhGene014656	0.8486551752969493	0.032624587972240604
3-Methoxybenzaldehyde	OhGene014656	0.8714074141885194	0.0237408727732507
Antiarol	OhGene014656	0.8158178121296731	0.047760604100112354
Lipoamide	OhGene014656	0.9690065708343971	0.0014260029470151126
iP9G	OhGene014656	-0.9606538946807548	0.0022917178380238773
Dulcitol	OhGene014656	0.8448808942807675	0.0342266723672149
5-Methyltetrahydrofolic acid	OhGene014656	-0.976412267904376	0.0008280097738936011
L-Aspartic acid	OhGene014656	0.8814491650602199	0.020248376170073145
tZROG	OhGene014656	0.8245115757391392	0.0434920934050548
Isomucronulatol-7-O-glucoside	OhGene014656	0.858200310492357	0.028735133965391946
Spermidine	OhGene014656	-0.961167417896779	0.0022326749758008625
Lactucin	OhGene034435	0.9903357059285844	0.00013964655417719957
Sattabacin	OhGene034435	0.9878802064590447	0.00021944395863981298
Iristectorigenin B	OhGene034435	0.9937360514955008	5.873268686747663e-05
beta-Alanine methyl ester hydrochloride	OhGene034435	0.98822360489158	0.00020720862688637998
2-Amino-1,3,4-tetradecanetriol	OhGene034435	0.9912145568386466	0.00011543696943887676
6-Methylcoumarin	OhGene034435	0.9901612573316921	0.00014472508657728306
Integrifoside A	OhGene034435	0.9789147973768423	0.0006621915639711029
Linderane	OhGene034435	0.9915923293932166	0.00010573622294964475
Leu-Pro	OhGene034435	0.9852102483319718	0.00032648760046377704
5-Acetylsalicylic acid	OhGene034435	0.9782620615603385	0.0007036709507846557
Roseoside	OhGene034435	0.9796358799760152	0.0006178236028726072
7-Methoxy-4-methylcoumarin	OhGene034435	0.9919255251265638	9.753250037015885e-05
o-Veratraldehyde	OhGene034435	0.9934260927098048	6.46823357564522e-05
Saikosaponin E	OhGene034435	-0.9820995520039429	0.00047777117287030075
Trachelogenin	OhGene034435	0.9894917858069356	0.00016505367630582446
Yuheinoside	OhGene034435	0.9936993957889384	5.9421360661515165e-05
Trigonelline	OhGene034435	-0.9824714228913269	0.00045818368662398795
Yamogenin	OhGene034435	0.9774456062568979	0.0007573142979937628
Oxidized glutathione	OhGene034435	-0.9814678331728645	0.000511979456088595
13-��-(21)-Epoxyeurycomanone	OhGene034435	0.9741804901392093	0.0009913643836273252
Methyl heptadecanoate	OhGene034435	0.9945265385958904	4.485618050110014e-05
Arabidopyl ketoadipic acid	OhGene034435	0.9891350890852053	0.00017642815257172087
Cinnamyl acetate	OhGene034435	0.9951944097942153	3.45850564162993e-05
N7-Methylguanosine	OhGene034435	0.9749479014859659	0.0009335500157231256
Curcumin	OhGene034435	0.9733433788135833	0.0010563924092756674
Lithospermoside	OhGene034435	0.9573756376938334	0.002686533649469645
Genipin	OhGene034435	0.9947275991693832	4.1624034123918135e-05
L-(-)-Methionine	OhGene034435	-0.976808690571548	0.0008005186793011803
Homovanillic acid	OhGene034435	0.9892682176476639	0.00017213873281614494
Ethyl caffeate	OhGene034435	0.97151683113349	0.001205382295041318
Praeruptorin E	OhGene034435	0.969776384766015	0.0013563962403914918
4-Guanidinobutanoic acid	OhGene034435	0.9938870698989151	5.593765790668672e-05
Anise oil	OhGene034435	0.9829029036374848	0.00043596722390640627
5,6,7-Trimethoxyflavone	OhGene034435	0.9965605650130929	1.7724225779302496e-05
Picramnioside F	OhGene034435	-0.9780473697251151	0.0007175872804038725
5-O-Caffeoylshikimic acid	OhGene034435	0.9911391170719078	0.00011742501219541918
3-Butylidenephthalide	OhGene034435	0.9693380571898593	0.0013958186199508683
Valylproline	OhGene034435	0.9928213798347936	7.711391477865122e-05
Threonyl carbamoyl adenosine	OhGene034435	0.9969216903245922	1.419940067000877e-05
Mycophenolic acid	OhGene034435	0.9832839517627592	0.000416803951511725
Methyl cinnamate	OhGene034435	0.9864235408238722	0.0002752291575092199
Isomucronulatol	OhGene034435	0.9766793369272919	0.0008094384791360887
Zeatin-7-N-glucoside	OhGene034435	0.9649979351797555	0.0018162755181898582
Sedanolide	OhGene034435	0.9904435117562593	0.0001365533211723753
Camelliaside A	OhGene034435	0.9470486953536627	0.004131527485040853
Irisolidone 7-O-beta-d-glucoside	OhGene034435	0.9794386164591298	0.0006298093665428057
trans-beta-Ionone	OhGene034435	0.9654758010243416	0.0017673054253087223
Germacrone	OhGene034435	0.9829688109738105	0.000432622054205412
8-Aminooctanoic acid	OhGene034435	-0.9785115612640993	0.0006876683234414761
Geranylgeraniol	OhGene034435	-0.9819823140678807	0.00048403090571156807
L-Cystathionine	OhGene034435	0.9730824487510846	0.0010770802305357639
Trillin	OhGene034435	-0.9799000341677325	0.0006019526598936031
Lawsone	OhGene034435	0.9564508295492987	0.002803499210921808
Picrotoxinin	OhGene034435	0.9955038208557156	3.0277993806223762e-05
Phenylglyoxylic acid	OhGene034435	0.9955503855093681	2.965455456044343e-05
Tropine	OhGene034435	-0.9766946666788603	0.0008083788292098623
4-Hydroxymephenytoin	OhGene034435	-0.9700349062877747	0.001333407330453229
Citral	OhGene034435	0.9681832354448404	0.0015023556012460936
(+)-Isolariciresinol	OhGene034435	0.9782453528700967	0.0007047491546534645
DL-m-Tyrosine	OhGene034435	0.9911251135934511	0.00011779590405349855
Aleuritic Acid	OhGene034435	0.9796023197009127	0.0006198546582611053
Diosbulbin B	OhGene034435	0.9610292542856653	0.002248485725897191
Phloretin	OhGene034435	0.9948344159089569	3.995597119335776e-05
Furanodiene	OhGene034435	0.9937150078612689	5.9127557142099645e-05
Artesunate	OhGene034435	0.9861824051354187	0.0002850698232025264
trans-Anethole	OhGene034435	0.9906817995248057	0.00012983874578116297
L-Ergothioneine	OhGene034435	-0.9851352022959995	0.0003298010368895452
Neocryptotanshinone	OhGene034435	0.9914896516369884	0.00010833085851994513
Curcumol	OhGene034435	0.9992071773881703	9.426023694022601e-07
Verbascoside	OhGene034435	0.9633569983349239	0.0019894639020167264
beta,beta-Dimethylacrylalkannin	OhGene034435	0.9900173590168395	0.00014898228083312236
Dihydrojasmone	OhGene034435	-0.974562128331899	0.0009623977359034839
Sinapinic acid	OhGene034435	0.9635602382857075	0.0019675909683164764
Prohydrojasmon	OhGene034435	0.9991295720852957	1.1361373944726608e-06
alpha-Keto-gamma-(methylthio)butyric acid	OhGene034435	-0.9867643725240511	0.000261613431270936
Przewaquinone A	OhGene034435	0.9982801576895053	4.4342428351504825e-06
Nicotianamine	OhGene034435	-0.9724368050918535	0.001129124281230743
Xanthurenic acid O-hexoside	OhGene034435	0.9706076120996963	0.0012831724745595101
Ne-(1-Carboxymethyl)-L-lysine	OhGene034435	-0.9812688362645746	0.000522998767098324
Valerophenone	OhGene034435	0.9869143878388638	0.0002557295225268006
Shikonin	OhGene034435	0.9926900446194755	7.99578661288025e-05
4'-Hydroxychalcone	OhGene034435	0.974047040521533	0.0010015937713776883
Baohuoside I	OhGene034435	0.9910422014142477	0.00012000383672081795
Dehydroepiandrosterone (DHEA)	OhGene034435	0.998780352748756	2.2304019895198103e-06
Leucosceptoside A	OhGene034435	0.9745716339418886	0.000961681686940951
Isoeugenol	OhGene034435	0.9959210593832313	2.49227026221961e-05
6,7-Dimethoxy-4-Methylcoumarin	OhGene034435	0.975285848394984	0.0009086363647831724
Ethyl paraben	OhGene034435	0.957624213522135	0.002655513665297497
Homoveratrumic acid	OhGene034435	0.9900621797983402	0.00014764967463582097
3-N-butyl-4,5-dihydrophthalide	OhGene034435	0.9849012925906461	0.00034023541469746635
Nitidine	OhGene034435	0.9814382437121307	0.0005136105721492975
Pyridoxine	OhGene034435	-0.9685583357900853	0.0014673260997695795
N-Lauroylsarcosine	OhGene034435	0.9570055389178492	0.0027330473858267704
Myrislignan	OhGene034435	0.9838231165452023	0.00039042066054521926
Bisulfurous Acid	OhGene034435	0.9990237705273826	1.4290707897601295e-06
Rutin	OhGene034435	0.9741224250762344	0.0009958088813193326
Methyl jasmonate	OhGene034435	0.9870593213232872	0.0002501082163598448
Heptamethoxyflavone	OhGene034435	0.9911381563353798	0.00011745043934067305
Myricetin	OhGene034435	0.9652048792781551	0.0017949874053304776
Chikusetsusponin Iva	OhGene034435	-0.9746289926183184	0.0009573665166448624
Nerylacetate	OhGene034435	-0.9800739915376564	0.0005916129507447903
1-Methyladenine	OhGene034435	-0.9743232933651285	0.0009804756555618118
Glycyl-L-leucine	OhGene034435	0.9947068536680781	4.195194704273943e-05
dUMP	OhGene034435	0.9493760786407184	0.0037793030983097097
Arglabin	OhGene034435	0.9980054958641293	5.963103006661938e-06
Puerarin apioside	OhGene034435	0.9973147318062555	1.080631662344787e-05
(+)-epipinoresinol-4-O-beta-D-glucoside	OhGene034435	0.9846096244457931	0.00035347277921033235
Palmitoylethanolamide	OhGene034435	-0.9823551169177367	0.0004642660527769974
di-C,C-pentosyl-luteolin	OhGene034435	0.9992518415719864	8.394021626257749e-07
Arbutin	OhGene034435	0.9932838767756049	6.750799697589648e-05
S-(5-Adenosy)-L-Homocysteine	OhGene034435	0.9616296380956886	0.0021801809611435323
trans-Cinnamaldehyde	OhGene034435	0.9869752931662022	0.0002533597070663192
Ademetionine	OhGene034435	-0.9854391383773048	0.00031648444938095754
Isobutyl 4-hydroxybenzoate	OhGene034435	0.9979625552319156	6.222542873300586e-06
Orsellinic acid ethyl ester	OhGene034435	0.9352662331920997	0.0061500586991887025
Prunin	OhGene034435	0.9753119676570053	0.000906724746669297
Picropodophyllin	OhGene034435	0.9679019364501094	0.0015288934378050122
L-Leucyl-L-alanine Hydrate	OhGene034435	-0.9820457121468994	0.00048064083819993693
(-)-Norepinephrine N-hexoside	OhGene034435	0.9727417111654166	0.0011043948159466701
Isoferulic acid	OhGene034435	0.987311854318111	0.0002404622350655454
Praeruptorin A	OhGene034435	0.969109420725164	0.001416603505793131
Sinapyl aldehyde	OhGene034435	0.991468050178708	0.0001088807135362915
Rosmarinic acid	OhGene034435	-0.9858100685736172	0.0003006026300101437
2-(Dimethylamino)Guanosine	OhGene034435	0.9977258048178719	7.752064562127786e-06
Vitamin B2	OhGene034435	0.9164454815673001	0.010180374341710468
Tanshinlactone	OhGene034435	0.9722784052764833	0.0011420783810181154
Bisdemethoxycurcumin	OhGene034435	0.9455759311909697	0.0043623674169105875
Momordin Ic	OhGene034435	-0.9836270587845809	0.00039991523265973705
Asarylaldehyde	OhGene034435	0.9761184422074933	0.0008486830337652803
Flavokawain B	OhGene034435	0.9860899218296941	0.0002888896796328665
Sugiol	OhGene034435	0.999571260470991	2.756869706701705e-07
Ethyl oleate	OhGene034435	0.990903655306326	0.00012373889854071628
Aurantio-obtusin	OhGene034435	0.9811162894057228	0.0005315248748001896
delta-Tridecalactone	OhGene034435	0.9955806376526897	2.9252988574697773e-05
Agarotetrol	OhGene034435	0.9960426611484656	2.345980916533784e-05
N-Acetylputrescine	OhGene034435	0.9822478432556285	0.0004699114045398376
4-Ethylphenol	OhGene034435	0.9772089187105031	0.000773230855250357
Tricin 5-O-hexosyl-O-hexoside	OhGene034435	0.9341751156493123	0.006356766272126148
Lobetyolin	OhGene034435	0.9815759861207255	0.000506039468004182
Oleamide	OhGene034435	-0.9782306692929561	0.0007056973553177663
Olivetol	OhGene034435	0.9958793678459115	2.543443066183814e-05
N6-Succinyl Adenosine	OhGene034435	0.9787028247784073	0.0006755246322344762
Hexadecanedioic acid	OhGene034435	0.9859724360134416	0.0002937787073177236
N-[(Tert-butoxy)carbonyl]-L-tryptophan	OhGene034435	0.9853923432654803	0.0003185169354619177
Azetidine-2-carboxylic acid	OhGene034435	-0.9622074768086114	0.0021154231593328195
Sakuranin	OhGene034435	0.9729467571487858	0.0010879170872074438
5-Phenyl-2,4-pentadienoic acid	OhGene034435	0.9992482675761639	8.474400529580416e-07
(-)-Arctigenin	OhGene034435	0.9939976312671164	5.3934517646168005e-05
Sinapyl alcohol	OhGene034435	0.9931673924893172	6.986729957313552e-05
4'-Hydroxypropiophenone	OhGene034435	0.9471267358542284	0.004119467317755266
Hexadecanamide	OhGene034435	-0.9694378298432613	0.0013867961269019415
Tracheloside	OhGene034435	0.9821355261955573	0.0004758585075216555
5-Methyl-7-methoxyisoflavone	OhGene034435	0.9891776531243404	0.00017505101394070248
Stachydrine	OhGene034435	0.993297399052377	6.723673249181024e-05
Gibberellic acid	OhGene034435	0.9650108372235878	0.0018149446749244958
Syringic acid	OhGene034435	0.9913080348405434	0.00011299704739320056
cis-Aconitic acid	OhGene034435	0.9846946499687581	0.0003495879416280636
3',4'-Dihydroxyphenylacetone	OhGene034435	0.9582772014312331	0.00257487252529215
(-)-Caryophyllene oxide	OhGene034435	-0.9823802766601741	0.00046294691333168605
Cantharidin	OhGene034435	0.9971530277672911	1.2146338628606426e-05
Mesalamine	OhGene034435	0.9783702601418407	0.0006967087796855048
Xanthoxyline	OhGene034435	0.9821020904148725	0.00047763608634351625
Sinapaldehyde glucoside	OhGene034435	0.9804875022976831	0.0005673917794278154
Methyl oleate	OhGene034435	0.9613522260109291	0.0022116125192635106
Xanthurenic acid	OhGene034435	0.9385968130541712	0.005539771255733714
DIMBOA glucoside	OhGene034435	0.9318165419253744	0.006814984031228172
L-Pyroglutamic acid	OhGene034435	-0.9697931484354615	0.0013548996426849898
6''-o-acetylgenistin	OhGene034435	-0.9703472478537315	0.0013058919441621072
Isoliquiritigenin	OhGene034435	0.9789472919650868	0.0006601593194553252
Nodakenetin	OhGene034435	0.9320017802726929	0.0067784331767728355
Coumarin	OhGene034435	0.9624268370687615	0.002091092042136378
5'-S-Methyl-5'-thioadenosine	OhGene034435	-0.9615784824916337	0.0021859603395088796
4-Methyl-6,7-dihydroxycoumarin	OhGene034435	0.9994708099205949	4.1998911244998514e-07
alpha-Asarone	OhGene034435	0.9897955951064791	0.00015566352712177784
2-deoxyglucose-6-phosphate	OhGene034435	-0.9835658762432282	0.00040290136792603935
Nepodin	OhGene034435	0.9988757032159421	1.8953543080790993e-06
Polygalic acid	OhGene034435	0.99965602126903	1.7746170102273217e-07
D-(+)-Maltose	OhGene034435	0.9714744004733293	0.001208958962186691
Polyphyllin V	OhGene034435	-0.9574801089230105	0.002673474975684921
Tenuifolin	OhGene034435	0.9838588131699988	0.0003887041728622936
Lancerin	OhGene034435	0.9251771083648901	0.008188250994736121
Nortanshinone	OhGene034435	0.9873155332073482	0.00024032310865282835
Schisandrin C	OhGene034435	0.9705021777887847	0.0012923489279278752
Nobiletin	OhGene034435	0.9886686329914367	0.00019187234435179672
1-Naphthyl acetate	OhGene034435	0.9840923466879038	0.0003775674076988268
Isopropyl myristate	OhGene034435	-0.9790772438067902	0.0006520629991413042
Fraxinellone	OhGene034435	0.9853230684985684	0.00032153768152646135
3-Furoic acid	OhGene034435	-0.9754398710702072	0.0008973925655090135
Sauchinone	OhGene034435	0.9715285000099425	0.0012043995940132421
D-Raffinose	OhGene034435	0.9948999006093425	3.8950191314075054e-05
Artemether	OhGene034435	0.9769255935814822	0.0007924996146484669
Polydatin	OhGene034435	0.9658711619514269	0.001727290127011687
Methyl Dihydrojasmonate	OhGene034435	0.903617569091863	0.013486683668313187
Chlorogenic acid methyl ester	OhGene034435	0.9914636876363251	0.00010899192846699613
Nodakenin	OhGene034435	0.9920998146736142	9.337285543712593e-05
Baohuoside II	OhGene034435	0.9849198879380842	0.00033939998721823006
Phytocassane E	OhGene034435	0.9797508505547554	0.0006108907202202135
1-Deoxynojirimycin	OhGene034435	-0.9859740373557422	0.0002937117949657748
Nicotinate ribonucleoside	OhGene034435	0.9756527761177961	0.0008819646034703142
Pheophorbide A	OhGene034435	-0.9798457870246908	0.0006051952079130239
Tricin 4'-O-(beta-guaiacylglyceryl) ether 5-O-hexoside	OhGene034435	0.9943800673032394	4.72867162987395e-05
5-Methylcytosine	OhGene034435	0.9943586209419365	4.764796762611753e-05
Fragransin A2	OhGene034435	0.9895427014199036	0.00016346086095744844
Resveratrol	OhGene034435	0.983002077316838	0.0004309384637209462
Riboflavin-5'-monophosphate	OhGene034435	-0.9815140292454005	0.0005094380564133503
Gambogenic acid	OhGene034435	0.969786558643331	0.0013554878571513452
lupinine	OhGene034435	-0.9721711056854623	0.0011508950313048774
5-O-Methylvisammioside	OhGene034435	0.9888033479150087	0.00018734569262391417
Abscisic Acid	OhGene034435	0.9957683193240753	2.6822793404817755e-05
Stearamide	OhGene034435	-0.9469898778846921	0.004140628412341062
Methylophiopogonanone A	OhGene034435	0.9666637304687329	0.0016484368867791155
Praeruptorin B	OhGene034435	0.9691284176231956	0.0014148707458989456
Wikstromol	OhGene034435	0.9749022739073432	0.0009369393057149186
Cimifugin	OhGene034435	0.9819809325086509	0.00048410491326605844
Ferulaldehyde	OhGene034435	0.9504567370964984	0.0036209995147816255
5-O-p-Coumaroyl shikimic acid	OhGene034435	0.9775432431115006	0.0007507963570905961
Nicotinamide N-oxide	OhGene034435	0.9368662530409577	0.005852983553476127
Hastatoside	OhGene034435	0.9615000224429331	0.002194839145241011
Demethoxycurcumin	OhGene034435	0.954672159650141	0.00303535407864033
Glycerophosphocholine	OhGene034435	-0.9282483267788852	0.007537754251785324
2-Acetylpyrazine	OhGene034435	0.9723672338699624	0.0011348048736397782
N,N,N-Trimethyllysine	OhGene034435	-0.9792816381415226	0.0006394290933672628
1'-Hydroxymidazolam	OhGene034435	0.9894394355631715	0.00016669939560999005
N-p-Coumaroyl putrescine	OhGene034435	-0.9891647404609542	0.00017546822874644818
TriacetonaMine	OhGene034435	-0.957986716525825	0.002610594823231846
Toddalolactone	OhGene034435	0.9861237113464845	0.0002874911308816201
1-Methylguanine	OhGene034435	-0.8984786762144665	0.01493669999356291
Cinnamaldehyde	OhGene034435	0.8008627942211581	0.055534984738354276
Geranylacetone	OhGene034435	-0.9845337514389981	0.0003569574660346303
Ligustilide	OhGene034435	0.9437360538311661	0.004659391993684994
Pyridoxal 5'-Phosphate	OhGene034435	0.9304295973890456	0.007091699581465605
gamma,gamma-Dimethylallyl pyrophosphate	OhGene034435	0.9979355967320955	6.388242282286476e-06
7-Methoxycoumarin	OhGene034435	0.9715006487652278	0.0012067457591257093
Adenine	OhGene034435	-0.9648960308068285	0.0018268038682146756
Formononetin	OhGene034435	-0.94758051119977	0.0040496849999069415
Cinnamic acid	OhGene034435	0.983372067174155	0.00041243351189804183
Fisetin	OhGene034435	-0.9664576153199296	0.0016687682279176795
Mosloflavone	OhGene034435	0.9960470220771236	2.3408167003503684e-05
Lactobionic acid	OhGene034435	-0.9823395157857271	0.0004650849659477376
Biotin	OhGene034435	0.922302252843521	0.00882088155430119
Tanshinone IIA sulfonate	OhGene034435	-0.9826056562053763	0.0004512133499425366
Citrinin	OhGene034435	0.8718688595784847	0.02357458150847074
Gentiopicrin	OhGene034435	0.9746286388054933	0.000957393104973648
(-)-epigallocatechin	OhGene034435	0.9869883866940312	0.0002528516746323065
Dihydroartemisinic acid	OhGene034435	0.9202451387157542	0.00928760297558194
Phosphocholine	OhGene034435	-0.9331128186584798	0.006561219427705964
Ethyl Coumarin-3-carboxylate	OhGene034435	0.9764631681620154	0.0008244541835359792
Ethyl ferulate	OhGene034435	0.9787801966127233	0.0006706426565654315
5-Sulfanyl-1-pentanesulfonamide	OhGene034435	0.7707956315801279	0.07278137897662514
Isobavachin	OhGene034435	0.893771507808665	0.016327371515329026
Eupalinolide A	OhGene034435	0.9145131445870818	0.01064963459825243
Schisantherin E	OhGene034435	0.948823419426142	0.0038615467816635295
trans-Zeatin-riboside	OhGene034435	0.969653156159552	0.0013674227230381913
Gallic acid	OhGene034435	0.9791553188506028	0.000647222583718899
Valepotriate	OhGene034435	0.9932608518288484	6.797114413457902e-05
N2-Methylguanosine	OhGene034435	0.9005049167560213	0.014356442959152095
2-Phenylphenol	OhGene034435	0.9600081783292617	0.0023670383247936023
D-Erythrose 4-phosphate	OhGene034435	-0.9050758782888821	0.013088222206049004
Tangeretin	OhGene034435	0.9820965447381966	0.00047793123499586214
Artemisinin	OhGene034435	0.9792735096355547	0.0006399291846584704
Hypoxanthine	OhGene034435	0.9350934972186258	0.006182560341675848
Trehalose 6-phosphate	OhGene034435	-0.8983972246562557	0.014960256914174701
Artemisic acid	OhGene034435	-0.8654907177270235	0.025922299318545554
Patchouli alcohol	OhGene034435	-0.9179399906847597	0.009824477996226912
D-Glucose 1-phosphate	OhGene034435	0.9653018737569188	0.0017850523697464124
6-Demethoxytangeretin	OhGene034435	0.782198544988946	0.06599023529901675
3-Methoxybenzaldehyde	OhGene034435	0.8261010374199149	0.042731847629114264
Antiarol	OhGene034435	0.8589011640033779	0.028458762275197263
Lipoamide	OhGene034435	0.9505514525077369	0.0036072834969041122
iP9G	OhGene034435	-0.9427484202086596	0.004822787089332224
Dulcitol	OhGene034435	0.7898285210321673	0.06161622325845946
5-Methyltetrahydrofolic acid	OhGene034435	-0.9878209874840884	0.00022158927240373307
L-Aspartic acid	OhGene034435	0.9228870960063422	0.008690327858800905
tZROG	OhGene034435	0.8836862675294685	0.019506529023731324
Isomucronulatol-7-O-glucoside	OhGene034435	0.9121856275597847	0.011228461715133854
Spermidine	OhGene034435	-0.950518278849446	0.0036120845613529795
Lactucin	novel.1967	0.9466191396871811	0.004198219557215249
Sattabacin	novel.1967	0.9363716890301919	0.0059440413557197615
Iristectorigenin B	novel.1967	0.9480268685516073	0.003981614511373184
beta-Alanine methyl ester hydrochloride	novel.1967	0.9325633777088329	0.006668206342024077
2-Amino-1,3,4-tetradecanetriol	novel.1967	0.9435313335534397	0.004693034326491833
6-Methylcoumarin	novel.1967	0.9425821453393384	0.004850567171066081
Integrifoside A	novel.1967	0.9291087165606468	0.0073602264036794415
Linderane	novel.1967	0.9483182984683278	0.003937476542039474
Leu-Pro	novel.1967	0.925933015541378	0.008025714571649375
5-Acetylsalicylic acid	novel.1967	0.9233968180443118	0.008577315673967165
Roseoside	novel.1967	0.9281337065766351	0.007561559968390405
7-Methoxy-4-methylcoumarin	novel.1967	0.9452893084342089	0.004408008001340347
o-Veratraldehyde	novel.1967	0.9505237324641156	0.0036112950703157797
Saikosaponin E	novel.1967	-0.9377121276131815	0.005698836978646895
Trachelogenin	novel.1967	0.9361428498745166	0.005986407145325008
Yuheinoside	novel.1967	0.9523806736200051	0.0033474095692464603
Trigonelline	novel.1967	-0.9372885954541057	0.0057757671845791465
Yamogenin	novel.1967	0.9345019758652513	0.006294493775884458
Oxidized glutathione	novel.1967	-0.9364344460417908	0.0059324486331383
13-��-(21)-Epoxyeurycomanone	novel.1967	0.9219665007734812	0.008896258657045474
Methyl heptadecanoate	novel.1967	0.9599471880595376	0.0023742147004302484
Arabidopyl ketoadipic acid	novel.1967	0.9248369926145428	0.008261900652575616
Cinnamyl acetate	novel.1967	0.9420838574238972	0.004934285889409153
N7-Methylguanosine	novel.1967	0.9245564916875588	0.00832288264602128
Curcumin	novel.1967	0.9062443782382321	0.012773113493748288
Lithospermoside	novel.1967	0.90994771781083	0.011798984693534314
Genipin	novel.1967	0.9323188469097871	0.006716092894143176
L-(-)-Methionine	novel.1967	-0.9325445412038006	0.00667188915507076
Homovanillic acid	novel.1967	0.960088036517321	0.002357658066521081
Ethyl caffeate	novel.1967	0.9552715287754343	0.002956211509163581
Praeruptorin E	novel.1967	0.9261072376417334	0.007988478067518488
4-Guanidinobutanoic acid	novel.1967	0.9432790904612973	0.004734649366857039
Anise oil	novel.1967	0.9597973380369449	0.0023918921861880555
5,6,7-Trimethoxyflavone	novel.1967	0.9555788741272027	0.002916027943931
Picramnioside F	novel.1967	-0.9355161541981415	0.006103182274605435
5-O-Caffeoylshikimic acid	novel.1967	0.9153808019696872	0.010437658993103636
3-Butylidenephthalide	novel.1967	0.9372110410300493	0.005789908781396444
Valylproline	novel.1967	0.9574611302801737	0.002675844934067006
Threonyl carbamoyl adenosine	novel.1967	0.9696730530254873	0.0013656393630577873
Mycophenolic acid	novel.1967	0.9520352630134346	0.003395749770751385
Methyl cinnamate	novel.1967	0.9174359352339301	0.009943824804284705
Isomucronulatol	novel.1967	0.9056163026077956	0.012942025188113755
Zeatin-7-N-glucoside	novel.1967	0.9119360327420674	0.011291413909891402
Sedanolide	novel.1967	0.9428212696615806	0.004810640528253856
Camelliaside A	novel.1967	0.9220660348059053	0.008873880519904525
Irisolidone 7-O-beta-d-glucoside	novel.1967	0.9436442162201377	0.0046744692858492485
trans-beta-Ionone	novel.1967	0.8775990268783381	0.02155609175090804
Germacrone	novel.1967	0.9257911027829693	0.008056107909129874
8-Aminooctanoic acid	novel.1967	-0.9271368113466685	0.007770149444327206
Geranylgeraniol	novel.1967	-0.9377703208238475	0.005688306213377804
L-Cystathionine	novel.1967	0.948176143479994	0.0039589761775276735
Trillin	novel.1967	-0.9362384720412193	0.005968686391043838
Lawsone	novel.1967	0.9421888873145925	0.004916581149624028
Picrotoxinin	novel.1967	0.946094588145147	0.0042803711451317025
Phenylglyoxylic acid	novel.1967	0.9400231463651378	0.005287959400066582
Tropine	novel.1967	-0.9229351750226615	0.008679637366746477
4-Hydroxymephenytoin	novel.1967	-0.9287958546026619	0.007424541894547954
Citral	novel.1967	0.9032288115349627	0.013593879595380484
(+)-Isolariciresinol	novel.1967	0.9465567159565316	0.004207954971347211
DL-m-Tyrosine	novel.1967	0.9657077101901779	0.0017437785104853889
Aleuritic Acid	novel.1967	0.9288548739088915	0.007412388334254856
Diosbulbin B	novel.1967	0.8883934136026714	0.01798895768961342
Phloretin	novel.1967	0.9546409309252685	0.003039505822711877
Furanodiene	novel.1967	0.9339114818608281	0.006407211191168712
Artesunate	novel.1967	0.9029659972049822	0.013666579980942499
trans-Anethole	novel.1967	0.929697083604026	0.007240013996634986
L-Ergothioneine	novel.1967	-0.9397803340020792	0.005330421714879596
Neocryptotanshinone	novel.1967	0.9132490912088157	0.01096214873185231
Curcumol	novel.1967	0.9607815880611066	0.0022769651497941434
Verbascoside	novel.1967	0.9690478951922324	0.0014222226223524297
beta,beta-Dimethylacrylalkannin	novel.1967	0.986601344784358	0.00026808325254934576
Dihydrojasmone	novel.1967	-0.9388039377670032	0.0055028487068188685
Sinapinic acid	novel.1967	0.9370242979910108	0.005824029667592079
Prohydrojasmon	novel.1967	0.959967289491712	0.0023718482965245625
alpha-Keto-gamma-(methylthio)butyric acid	novel.1967	-0.940969428553468	0.005124063336420546
Przewaquinone A	novel.1967	0.9550248740453808	0.0029886559451078533
Nicotianamine	novel.1967	-0.938268333905919	0.005598574424801713
Xanthurenic acid O-hexoside	novel.1967	0.9617769207031662	0.0021635836545211787
Ne-(1-Carboxymethyl)-L-lysine	novel.1967	-0.9365900071788928	0.005903760472746426
Valerophenone	novel.1967	0.9156194279520213	0.010379723157379733
Shikonin	novel.1967	0.9363005898460376	0.005957188444529404
4'-Hydroxychalcone	novel.1967	0.8984932730263564	0.014932480282516612
Baohuoside I	novel.1967	0.9832746752659605	0.00041726538939225574
Dehydroepiandrosterone (DHEA)	novel.1967	0.9458232292121058	0.004323176010237101
Leucosceptoside A	novel.1967	0.9596223742963945	0.0024126141015067843
Isoeugenol	novel.1967	0.9436415888526197	0.004674900981009722
6,7-Dimethoxy-4-Methylcoumarin	novel.1967	0.8855250162112759	0.01890671290334361
Ethyl paraben	novel.1967	0.8795819914020598	0.02087768471819148
Homoveratrumic acid	novel.1967	0.9112208700247035	0.0114727341387355
3-N-butyl-4,5-dihydrophthalide	novel.1967	0.9139410173154648	0.01079053994825539
Nitidine	novel.1967	0.8833772106233589	0.019608226512635118
Pyridoxine	novel.1967	-0.9295696952475689	0.007265959519483122
N-Lauroylsarcosine	novel.1967	0.9169104992530193	0.010068978347953603
Myrislignan	novel.1967	0.9305436239244425	0.007068746952164363
Bisulfurous Acid	novel.1967	0.9661903926930291	0.0016953106150396368
Rutin	novel.1967	0.9594075347031434	0.002438179276712481
Methyl jasmonate	novel.1967	0.9380332038337098	0.005640853091463315
Heptamethoxyflavone	novel.1967	0.9474237489646068	0.004073725988439047
Myricetin	novel.1967	0.9032792842027821	0.013579939136025895
Chikusetsusponin Iva	novel.1967	-0.9276278732643432	0.00766705445344356
Nerylacetate	novel.1967	-0.938891782392965	0.005487225799894658
1-Methyladenine	novel.1967	-0.9328611539055581	0.0066101186233615385
Glycyl-L-leucine	novel.1967	0.9232978021204523	0.008599212512448742
dUMP	novel.1967	0.8802112916768439	0.020664557831580475
Arglabin	novel.1967	0.9593326594055597	0.0024471203999036372
Puerarin apioside	novel.1967	0.9407897941841169	0.005154981704323169
(+)-epipinoresinol-4-O-beta-D-glucoside	novel.1967	0.978201139111577	0.0007076062000338744
Palmitoylethanolamide	novel.1967	-0.9368170952934827	0.005862003583084122
di-C,C-pentosyl-luteolin	novel.1967	0.9477253941463742	0.004027527932178552
Arbutin	novel.1967	0.9655155858411728	0.0017632582313183295
S-(5-Adenosy)-L-Homocysteine	novel.1967	0.8832171267639786	0.019661002825639692
trans-Cinnamaldehyde	novel.1967	0.9332468585842023	0.006535247438728992
Ademetionine	novel.1967	-0.9476634937386685	0.004036987110571045
Isobutyl 4-hydroxybenzoate	novel.1967	0.9631940882712915	0.0020070826804937316
Orsellinic acid ethyl ester	novel.1967	0.8976235439880955	0.015184907436112106
Prunin	novel.1967	0.9260768555302417	0.007994965568345783
Picropodophyllin	novel.1967	0.8525463312428094	0.031010864723702982
L-Leucyl-L-alanine Hydrate	novel.1967	-0.9378077787703366	0.005681532784800555
(-)-Norepinephrine N-hexoside	novel.1967	0.9082472755298525	0.012241630651193165
Isoferulic acid	novel.1967	0.9022344082379837	0.013869939213140631
Praeruptorin A	novel.1967	0.9761686916154476	0.0008451296164884187
Sinapyl aldehyde	novel.1967	0.918015107059127	0.009806752347518224
Rosmarinic acid	novel.1967	-0.9436713548424713	0.004670011360713334
2-(Dimethylamino)Guanosine	novel.1967	0.9607688955490072	0.002278429439248421
Vitamin B2	novel.1967	0.9402398391130524	0.005250205204907367
Tanshinlactone	novel.1967	0.8627908690457378	0.026947945165243892
Bisdemethoxycurcumin	novel.1967	0.826133071323936	0.042716590011372665
Momordin Ic	novel.1967	-0.9394245670558684	0.005392937380309014
Asarylaldehyde	novel.1967	0.9149196626541863	0.010550061725175308
Flavokawain B	novel.1967	0.9019668151828828	0.013944683765705809
Sugiol	novel.1967	0.9494056960102462	0.003774920159604175
Ethyl oleate	novel.1967	0.9358925449215871	0.006032915381850934
Aurantio-obtusin	novel.1967	0.9404451102912696	0.0052145631409093165
delta-Tridecalactone	novel.1967	0.9734142569135171	0.0010508071785146915
Agarotetrol	novel.1967	0.927650843031721	0.0076622485388191585
N-Acetylputrescine	novel.1967	0.9066045012149987	0.01267674743503893
4-Ethylphenol	novel.1967	0.8966026704232547	0.015483800818782777
Tricin 5-O-hexosyl-O-hexoside	novel.1967	0.8517894495492508	0.031321727205502976
Lobetyolin	novel.1967	0.8842692086343485	0.019315397211658574
Oleamide	novel.1967	-0.9351168361662268	0.006178164042679049
Olivetol	novel.1967	0.9341448708117746	0.006362543570233514
N6-Succinyl Adenosine	novel.1967	0.9100559943660576	0.011771066132578566
Hexadecanedioic acid	novel.1967	0.9328671791993854	0.006608945819981442
N-[(Tert-butoxy)carbonyl]-L-tryptophan	novel.1967	0.9416058980814637	0.0050152485269024175
Azetidine-2-carboxylic acid	novel.1967	-0.9289717071157719	0.0073883580631642146
Sakuranin	novel.1967	0.9448405996087155	0.004479926299788554
5-Phenyl-2,4-pentadienoic acid	novel.1967	0.9615089142679886	0.0021938320239154687
(-)-Arctigenin	novel.1967	0.9282961623606968	0.00752782999689909
Sinapyl alcohol	novel.1967	0.9833183890448189	0.00041509316890336656
4'-Hydroxypropiophenone	novel.1967	0.9741524635992835	0.0009935084002804218
Hexadecanamide	novel.1967	-0.9280732442167837	0.0075741322640845805
Tracheloside	novel.1967	0.9299607857319414	0.007186448916565474
5-Methyl-7-methoxyisoflavone	novel.1967	0.939245933121778	0.005424461612318132
Stachydrine	novel.1967	0.9525825028765602	0.003319321348651646
Gibberellic acid	novel.1967	0.8920304446828486	0.016856813823105988
Syringic acid	novel.1967	0.9306507410706144	0.007047218192020353
cis-Aconitic acid	novel.1967	0.8964021981563058	0.015542824880602667
3',4'-Dihydroxyphenylacetone	novel.1967	0.8563186219299652	0.029483404110533486
(-)-Caryophyllene oxide	novel.1967	-0.936820886217353	0.005861307739037741
Cantharidin	novel.1967	0.9601736365846201	0.0023476237557816886
Mesalamine	novel.1967	0.8835901930022318	0.019538115947162715
Xanthoxyline	novel.1967	0.9721968777721095	0.0011487743125481041
Sinapaldehyde glucoside	novel.1967	0.994358563938836	4.764892963805665e-05
Methyl oleate	novel.1967	0.8690902853941238	0.024584307047368352
Xanthurenic acid	novel.1967	0.8356441038021006	0.038299429464897165
DIMBOA glucoside	novel.1967	0.9028759630433048	0.013691528497064027
L-Pyroglutamic acid	novel.1967	-0.9265095162698485	0.007902821214756944
6''-o-acetylgenistin	novel.1967	-0.9458736981485972	0.00431519909073355
Isoliquiritigenin	novel.1967	0.9124026622752569	0.011173860320254797
Nodakenetin	novel.1967	0.8144057119955632	0.04847143973747873
Coumarin	novel.1967	0.9763844160856003	0.0008299585494025527
5'-S-Methyl-5'-thioadenosine	novel.1967	-0.9322014652023791	0.006739139207789341
4-Methyl-6,7-dihydroxycoumarin	novel.1967	0.9470453327830105	0.004132047516443582
alpha-Asarone	novel.1967	0.9382708263306285	0.005598127096147851
2-deoxyglucose-6-phosphate	novel.1967	-0.9403517408774891	0.005230760512068692
Nepodin	novel.1967	0.9615290387126674	0.0021915534963196843
Polygalic acid	novel.1967	0.9487958909081949	0.003865666158925003
D-(+)-Maltose	novel.1967	0.9576189912008284	0.00265616353775008
Polyphyllin V	novel.1967	-0.9347524443129194	0.006246977917783304
Tenuifolin	novel.1967	0.9846362507296011	0.00035225392096782334
Lancerin	novel.1967	0.8670112769979551	0.025352981361427343
Nortanshinone	novel.1967	0.9017356452263673	0.014009410551644955
Schisandrin C	novel.1967	0.8692135900682829	0.024539071203384544
Nobiletin	novel.1967	0.9603263037194492	0.0023297800226931794
1-Naphthyl acetate	novel.1967	0.9720682321754046	0.001159379526371311
Isopropyl myristate	novel.1967	-0.9465467053379242	0.004209517226370772
Fraxinellone	novel.1967	0.9390655645084691	0.005456383198120762
3-Furoic acid	novel.1967	-0.9333195772292887	0.006521178296888403
Sauchinone	novel.1967	0.928526732811854	0.007480083866912318
D-Raffinose	novel.1967	0.9691123525305685	0.0014163360192020135
Artemether	novel.1967	0.9449046186093878	0.004469630531818955
Polydatin	novel.1967	0.9872818887827401	0.00024159694991285975
Methyl Dihydrojasmonate	novel.1967	0.8673961943344228	0.025209816553453796
Chlorogenic acid methyl ester	novel.1967	0.9660282166806318	0.0017115199799773724
Nodakenin	novel.1967	0.9380802547801637	0.00563238042245788
Baohuoside II	novel.1967	0.941491840376273	0.005034664409082212
Phytocassane E	novel.1967	0.9329143503674799	0.006599767620557243
1-Deoxynojirimycin	novel.1967	-0.953425081418886	0.0032033188680004516
Nicotinate ribonucleoside	novel.1967	0.9706818901959371	0.0012767271301790681
Pheophorbide A	novel.1967	-0.939742769761966	0.005337005687078061
Tricin 4'-O-(beta-guaiacylglyceryl) ether 5-O-hexoside	novel.1967	0.9721071964257102	0.0011561623178383126
5-Methylcytosine	novel.1967	0.9455913743610548	0.004359914928250532
Fragransin A2	novel.1967	0.931681689083891	0.006841653254177534
Resveratrol	novel.1967	0.93659736402947	0.005902405426193961
Riboflavin-5'-monophosphate	novel.1967	-0.9582054039781411	0.002583679230184774
Gambogenic acid	novel.1967	0.9855644105617767	0.0003110752745232777
lupinine	novel.1967	-0.9556175016488835	0.002910996780508692
5-O-Methylvisammioside	novel.1967	0.9354283839840264	0.0061196249226755746
Abscisic Acid	novel.1967	0.9555639459686589	0.0029179734550052426
Stearamide	novel.1967	-0.8959742212841959	0.015669193618581805
Methylophiopogonanone A	novel.1967	0.8970236464409492	0.01536020679973328
Praeruptorin B	novel.1967	0.861307354516903	0.02751955327977146
Wikstromol	novel.1967	0.9335417932598176	0.0064782771083516
Cimifugin	novel.1967	0.9221243296966521	0.00886078686299499
Ferulaldehyde	novel.1967	0.8188580957586244	0.04624673485243628
5-O-p-Coumaroyl shikimic acid	novel.1967	0.9793564736264586	0.0006348340988421564
Nicotinamide N-oxide	novel.1967	0.8099466071652976	0.05074804615742078
Hastatoside	novel.1967	0.8681596066156665	0.0249270164282379
Demethoxycurcumin	novel.1967	0.9996575688217624	1.7586859115589898e-07
Glycerophosphocholine	novel.1967	-0.8810745135748781	0.020373909271404714
2-Acetylpyrazine	novel.1967	0.9825854677909953	0.0004522582809168295
N,N,N-Trimethyllysine	novel.1967	-0.918336785319948	0.009731019832461952
1'-Hydroxymidazolam	novel.1967	0.919835479741261	0.009381942817730375
N-p-Coumaroyl putrescine	novel.1967	-0.9582491489346558	0.0025783116920978333
TriacetonaMine	novel.1967	-0.9122185193150767	0.011220178549346281
Toddalolactone	novel.1967	0.9544998301371783	0.0030582994713287104
1-Methylguanine	novel.1967	-0.8869118870017472	0.01846024446362319
Cinnamaldehyde	novel.1967	0.767535192571098	0.07477864411265579
Geranylacetone	novel.1967	-0.9118795603393673	0.011305680886249395
Ligustilide	novel.1967	0.8180770995332638	0.046633457716179626
Pyridoxal 5'-Phosphate	novel.1967	0.9462992291273971	0.00424822877748341
gamma,gamma-Dimethylallyl pyrophosphate	novel.1967	0.9729293341796351	0.0010893124464426418
7-Methoxycoumarin	novel.1967	0.9829944315884991	0.0004313251208002008
Adenine	novel.1967	-0.9429502530530351	0.004789171286669627
Formononetin	novel.1967	-0.948663617445241	0.0038854896889225026
Cinnamic acid	novel.1967	0.9113640858932279	0.011436311618421572
Fisetin	novel.1967	-0.9325339504965461	0.006673960229643724
Mosloflavone	novel.1967	0.9622717449720076	0.0021082802416449655
Lactobionic acid	novel.1967	-0.938092953588856	0.005630094760267841
Biotin	novel.1967	0.8257550688595258	0.04289679307434276
Tanshinone IIA sulfonate	novel.1967	-0.9380183795580226	0.005643523854038534
Citrinin	novel.1967	0.7641788566224483	0.07686022057201954
Gentiopicrin	novel.1967	0.9045520712628223	0.013230680678888346
(-)-epigallocatechin	novel.1967	0.9221563487913926	0.00885359903115368
Dihydroartemisinic acid	novel.1967	0.7701331522421815	0.07318521106208738
Phosphocholine	novel.1967	-0.8460532470009703	0.03372516569236324
Ethyl Coumarin-3-carboxylate	novel.1967	0.8854687156035305	0.01892494545825991
Ethyl ferulate	novel.1967	0.9682995872722948	0.001491446122033264
5-Sulfanyl-1-pentanesulfonamide	novel.1967	0.7617967171679045	0.07835328304203305
Isobavachin	novel.1967	0.7598025918615788	0.07961312221842651
Eupalinolide A	novel.1967	0.9867065473667874	0.0002638992422576896
Schisantherin E	novel.1967	0.8930377714779172	0.016549504435135486
trans-Zeatin-riboside	novel.1967	0.8573270942313691	0.029081243753609393
Gallic acid	novel.1967	0.935476376605048	0.006110631428677761
Valepotriate	novel.1967	0.9531757117650694	0.0032374395000468415
N2-Methylguanosine	novel.1967	0.7486689797189348	0.08681297394728352
2-Phenylphenol	novel.1967	0.8905497712982142	0.01731345740545692
D-Erythrose 4-phosphate	novel.1967	-0.8689758599180282	0.024626320909894042
Tangeretin	novel.1967	0.964374728126655	0.001881132909119593
Artemisinin	novel.1967	0.9023961671158469	0.013824850433663908
Hypoxanthine	novel.1967	0.7930934722119196	0.05978660043574528
Trehalose 6-phosphate	novel.1967	-0.8597597139813651	0.028121930193150325
Artemisic acid	novel.1967	-0.8107137837479339	0.05035291386245531
Patchouli alcohol	novel.1967	-0.8749671287552712	0.022472495215138055
D-Glucose 1-phosphate	novel.1967	0.9349691478229679	0.006206009483813833
6-Demethoxytangeretin	novel.1967	0.679876622190255	0.13731550739136494
3-Methoxybenzaldehyde	novel.1967	0.661405059546559	0.15256043242521808
Antiarol	novel.1967	0.9558741049937083	0.0028776832689929874
Lipoamide	novel.1967	0.9038099952126447	0.013433775703215023
iP9G	novel.1967	-0.9434327381260548	0.004709279152722908
Dulcitol	novel.1967	0.6333948523683777	0.1769632575141822
5-Methyltetrahydrofolic acid	novel.1967	-0.919958716663661	0.009353514032610446
L-Aspartic acid	novel.1967	0.9692981818402616	0.001399432665422174
tZROG	novel.1967	0.9056997572436947	0.012919519534276813
Isomucronulatol-7-O-glucoside	novel.1967	0.9036812945001775	0.013469151116186613
Spermidine	novel.1967	-0.8272164731562377	0.04220206830523248
Lactucin	novel.911	0.9630279921817493	0.002025124981637673
Sattabacin	novel.911	0.9546097622802081	0.00304365236433143
Iristectorigenin B	novel.911	0.962688219695193	0.002062281273275549
beta-Alanine methyl ester hydrochloride	novel.911	0.9508327386211701	0.0035667004367826143
2-Amino-1,3,4-tetradecanetriol	novel.911	0.9598550000927861	0.0023850822635252946
6-Methylcoumarin	novel.911	0.9594490700111782	0.0024332263574229694
Integrifoside A	novel.911	0.9507800428091288	0.0035742860416472936
Linderane	novel.911	0.9639847446382026	0.0019222902591708973
Leu-Pro	novel.911	0.945709078484098	0.004341244880085467
5-Acetylsalicylic acid	novel.911	0.9456228584785247	0.004354917115139497
Roseoside	novel.911	0.9496868468099824	0.003733438381197
7-Methoxy-4-methylcoumarin	novel.911	0.9610971402942263	0.00224071031395041
o-Veratraldehyde	novel.911	0.9651006391150941	0.0018056949784138264
Saikosaponin E	novel.911	-0.9562040741214772	0.0028351225721815155
Trachelogenin	novel.911	0.9536566386820536	0.003171794723412164
Yuheinoside	novel.911	0.9665930651945864	0.0016553934809428856
Trigonelline	novel.911	-0.9568278677336104	0.002755516684145173
Yamogenin	novel.911	0.9560454383833625	0.00285554504721168
Oxidized glutathione	novel.911	-0.954749755331526	0.0030250501108075945
13-��-(21)-Epoxyeurycomanone	novel.911	0.9452900764433279	0.004407885395522816
Methyl heptadecanoate	novel.911	0.9725878211578765	0.0011168421901305522
Arabidopyl ketoadipic acid	novel.911	0.9426755573243506	0.0048349509036642755
Cinnamyl acetate	novel.911	0.9561528215653496	0.0028417128392379714
N7-Methylguanosine	novel.911	0.9474781320920245	0.004065377902518304
Curcumin	novel.911	0.9305408527398944	0.007069304339118298
Lithospermoside	novel.911	0.9374826239991633	0.005740461299731963
Genipin	novel.911	0.9464110387031822	0.004230717392140487
L-(-)-Methionine	novel.911	-0.9513146083539724	0.003497702342233585
Homovanillic acid	novel.911	0.9747477593518065	0.0009484621170488638
Ethyl caffeate	novel.911	0.9744956419475344	0.0009674134805406212
Praeruptorin E	novel.911	0.9499996730856415	0.003687547811377227
4-Guanidinobutanoic acid	novel.911	0.958200295359382	0.0025843064201544726
Anise oil	novel.911	0.9762636378347966	0.0008384356233311868
5,6,7-Trimethoxyflavone	novel.911	0.9674962128244032	0.0015675742076291634
Picramnioside F	novel.911	-0.9558518476555821	0.002880565348463074
5-O-Caffeoylshikimic acid	novel.911	0.9303797669696314	0.007101741442006704
3-Butylidenephthalide	novel.911	0.9597790083918369	0.002394058933422525
Valylproline	novel.911	0.9711325555920967	0.0012379659756712336
Threonyl carbamoyl adenosine	novel.911	0.9782446252740884	0.0007047961246952971
Mycophenolic acid	novel.911	0.9698672930723645	0.0013482900921585005
Methyl cinnamate	novel.911	0.936263552833706	0.005964042655666944
Isomucronulatol	novel.911	0.9286711607252506	0.007450251416062865
Zeatin-7-N-glucoside	novel.911	0.9380353281395347	0.0056404704241661075
Sedanolide	novel.911	0.959537534902914	0.002422693824473759
Camelliaside A	novel.911	0.9491556809573807	0.003811997205406422
Irisolidone 7-O-beta-d-glucoside	novel.911	0.9636080064893568	0.0019624674244354324
trans-beta-Ionone	novel.911	0.9037509354724316	0.013450003625121814
Germacrone	novel.911	0.9462800032698916	0.004251243467754855
8-Aminooctanoic acid	novel.911	-0.9469006589047493	0.004154452178371722
Geranylgeraniol	novel.911	-0.9568589637873344	0.002751577559932015
L-Cystathionine	novel.911	0.9685630616983905	0.0014668873688467893
Trillin	novel.911	-0.9549818820812601	0.0029943288560797263
Lawsone	novel.911	0.9651825219096106	0.0017972813089133228
Picrotoxinin	novel.911	0.9597914322177505	0.0023925902074046343
Phenylglyoxylic acid	novel.911	0.9537552703154178	0.0031584136234618187
Tropine	novel.911	-0.9442756820675515	0.004571281848426063
4-Hydroxymephenytoin	novel.911	-0.9480746277538468	0.003974364680324257
Citral	novel.911	0.92905069177658	0.0073721340383381415
(+)-Isolariciresinol	novel.911	0.9662660988237197	0.0016877699464001531
DL-m-Tyrosine	novel.911	0.9786455500941588	0.0006791498477991237
Aleuritic Acid	novel.911	0.9503573578707596	0.0036354184133426466
Diosbulbin B	novel.911	0.9163300685053088	0.010208113890431855
Phloretin	novel.911	0.9679511593211856	0.0015242331494433616
Furanodiene	novel.911	0.9490361442837661	0.003829787301204069
Artesunate	novel.911	0.9201554583364595	0.009308215752024472
trans-Anethole	novel.911	0.9466538205711181	0.004192815614425329
L-Ergothioneine	novel.911	-0.9586821629644657	0.0025254773310499
Neocryptotanshinone	novel.911	0.9265946829614091	0.007884744430394712
Curcumol	novel.911	0.9687374332819956	0.0014507449119520856
Verbascoside	novel.911	0.9852442432038266	0.00032499213507643975
beta,beta-Dimethylacrylalkannin	novel.911	0.9910551828062305	0.00011965679563048991
Dihydrojasmone	novel.911	-0.9574432536928088	0.0026780782194803948
Sinapinic acid	novel.911	0.9603352319101166	0.002328738574031368
Prohydrojasmon	novel.911	0.968393220486389	0.001482695362027619
alpha-Keto-gamma-(methylthio)butyric acid	novel.911	-0.9586157026795377	0.0025335514803992514
Przewaquinone A	novel.911	0.9645053533766101	0.001867445589242295
Nicotianamine	novel.911	-0.958221936751702	0.0025816500001559677
Xanthurenic acid O-hexoside	novel.911	0.9796330563644837	0.0006179943592641405
Ne-(1-Carboxymethyl)-L-lysine	novel.911	-0.955363350673938	0.002944177984643714
Valerophenone	novel.911	0.9342929996149956	0.006334272822425004
Shikonin	novel.911	0.9521470613959065	0.003380066288197312
4'-Hydroxychalcone	novel.911	0.9224470193533173	0.008788477374381235
Baohuoside I	novel.911	0.9897851978475949	0.00015598035714135738
Dehydroepiandrosterone (DHEA)	novel.911	0.9541680138010058	0.0031027197688170095
Leucosceptoside A	novel.911	0.9775313307602274	0.000751590092291325
Isoeugenol	novel.911	0.9570241666059608	0.00273069687228741
6,7-Dimethoxy-4-Methylcoumarin	novel.911	0.9075195907975682	0.012433463949267996
Ethyl paraben	novel.911	0.90813011854824	0.012272418326675168
Homoveratrumic acid	novel.911	0.9264309249051061	0.007919520260371916
3-N-butyl-4,5-dihydrophthalide	novel.911	0.9336846938292765	0.006450761680201981
Nitidine	novel.911	0.8937302347937728	0.016339828291929016
Pyridoxine	novel.911	-0.9482606577055561	0.003946187248590761
N-Lauroylsarcosine	novel.911	0.9435963998800563	0.004682328908882957
Myrislignan	novel.911	0.9506119908126168	0.003598530167435579
Bisulfurous Acid	novel.911	0.9716008298870831	0.0011983171466548408
Rutin	novel.911	0.9772755368611236	0.0007687343671246058
Methyl jasmonate	novel.911	0.9564531062285995	0.002803208252560071
Heptamethoxyflavone	novel.911	0.9633944218027601	0.001985427374528151
Myricetin	novel.911	0.9298234290342515	0.007214325595798218
Chikusetsusponin Iva	novel.911	-0.9471015018315705	0.0041233650221447656
Nerylacetate	novel.911	-0.9568414025689611	0.002753801803974256
1-Methyladenine	novel.911	-0.9522977751550674	0.003358980122629442
Glycyl-L-leucine	novel.911	0.9337274026222244	0.006442549226776763
dUMP	novel.911	0.9107839490231371	0.011584197881619006
Arglabin	novel.911	0.9690157870965332	0.0014251594193833465
Puerarin apioside	novel.911	0.9521947375555632	0.0033733889623212194
(+)-epipinoresinol-4-O-beta-D-glucoside	novel.911	0.9883885992523521	0.0002014541895944699
Palmitoylethanolamide	novel.911	-0.9565070125510619	0.0027963233993913033
di-C,C-pentosyl-luteolin	novel.911	0.9549058462609495	0.0030043749613794346
Arbutin	novel.911	0.977540198568982	0.0007509991792644699
S-(5-Adenosy)-L-Homocysteine	novel.911	0.9108873428073789	0.011557773776411021
trans-Cinnamaldehyde	novel.911	0.9519453920678965	0.003408383075461613
Ademetionine	novel.911	-0.9648610501530587	0.001830424859213027
Isobutyl 4-hydroxybenzoate	novel.911	0.972713000842296	0.0011067118032250965
Orsellinic acid ethyl ester	novel.911	0.9287164437853866	0.00744090989514706
Prunin	novel.911	0.9488574853937409	0.0038564521244469534
Picropodophyllin	novel.911	0.866893041419083	0.025397034865566836
L-Leucyl-L-alanine Hydrate	novel.911	-0.956489824771763	0.002798517697218179
(-)-Norepinephrine N-hexoside	novel.911	0.932680789481096	0.006645272996557481
Isoferulic acid	novel.911	0.9176938552757056	0.009882668870904028
Praeruptorin A	novel.911	0.9899410058772241	0.00015126614271738676
Sinapyl aldehyde	novel.911	0.9332972120294236	0.006525503797232201
Rosmarinic acid	novel.911	-0.961997792764216	0.002138810851036795
2-(Dimethylamino)Guanosine	novel.911	0.9688675508320028	0.001438756844420093
Vitamin B2	novel.911	0.9633645126460411	0.001988653077172538
Tanshinlactone	novel.911	0.8754520054567211	0.02230229753327031
Bisdemethoxycurcumin	novel.911	0.8536679971622281	0.030552874965269303
Momordin Ic	novel.911	-0.9586467678837967	0.0025297758393319106
Asarylaldehyde	novel.911	0.9381753348565602	0.005615277954590699
Flavokawain B	novel.911	0.9174835148603264	0.009932529330603583
Sugiol	novel.911	0.956351440785226	0.0028162155363307896
Ethyl oleate	novel.911	0.9527092060039263	0.0033017477754067517
Aurantio-obtusin	novel.911	0.9602927222420943	0.002333699265158722
delta-Tridecalactone	novel.911	0.9816384893508873	0.0005026223635492131
Agarotetrol	novel.911	0.9351365839020305	0.006174445404722291
N-Acetylputrescine	novel.911	0.927268909876829	0.007742350328359304
4-Ethylphenol	novel.911	0.9190828196735285	0.00955647884470069
Tricin 5-O-hexosyl-O-hexoside	novel.911	0.8858756729268417	0.018793344768741997
Lobetyolin	novel.911	0.8976886204977993	0.015165949325407675
Oleamide	novel.911	-0.95439241888459	0.003072644125064449
Olivetol	novel.911	0.9465596221517933	0.0042075014844277945
N6-Succinyl Adenosine	novel.911	0.9324798236730598	0.00668454994552583
Hexadecanedioic acid	novel.911	0.9519753996267928	0.003404162299039292
N-[(Tert-butoxy)carbonyl]-L-tryptophan	novel.911	0.9602881545915669	0.0023342325996137544
Azetidine-2-carboxylic acid	novel.911	-0.9481795831398698	0.003958455281939472
Sakuranin	novel.911	0.9657752209173595	0.0017369589054680372
5-Phenyl-2,4-pentadienoic acid	novel.911	0.9692566151304499	0.0014032049269290675
(-)-Arctigenin	novel.911	0.9319294661928136	0.006792690629079033
Sinapyl alcohol	novel.911	0.9872266709309359	0.00024369486825967114
4'-Hydroxypropiophenone	novel.911	0.9882488409895334	0.00020632324989890656
Hexadecanamide	novel.911	-0.9469230374125561	0.0041509826832756775
Tracheloside	novel.911	0.950545654420217	0.0036081223999879773
5-Methyl-7-methoxyisoflavone	novel.911	0.9567034931041376	0.002771299718561731
Stachydrine	novel.911	0.9660464526528647	0.0017096935050811269
Gibberellic acid	novel.911	0.9181111209176698	0.009784118023515845
Syringic acid	novel.911	0.947351656990458	0.004084805429768502
cis-Aconitic acid	novel.911	0.9122736481829343	0.011206302027636882
3',4'-Dihydroxyphenylacetone	novel.911	0.8832462127514698	0.019651408733371515
(-)-Caryophyllene oxide	novel.911	-0.9549044958266211	0.003004553534943986
Cantharidin	novel.911	0.970190971650614	0.0013196234307547535
Mesalamine	novel.911	0.9028355375023643	0.013702737579525743
Xanthoxyline	novel.911	0.9858186626994632	0.00030023948475201343
Sinapaldehyde glucoside	novel.911	0.9930853997973003	7.155224456346371e-05
Methyl oleate	novel.911	0.8961251204711602	0.015624581408999319
Xanthurenic acid	novel.911	0.8680031822361843	0.024984839018580802
DIMBOA glucoside	novel.911	0.9333497508290204	0.0065153448467023985
L-Pyroglutamic acid	novel.911	-0.9448342276559543	0.004480951696044984
6''-o-acetylgenistin	novel.911	-0.9649622309944197	0.0018199609098667805
Isoliquiritigenin	novel.911	0.9346943350794596	0.006257986030830866
Nodakenetin	novel.911	0.8462496798024826	0.03364147715779387
Coumarin	novel.911	0.9886654275539791	0.0001919807081874777
5'-S-Methyl-5'-thioadenosine	novel.911	-0.9511093159767264	0.0035270168002149746
4-Methyl-6,7-dihydroxycoumarin	novel.911	0.954725305061802	0.003028295013013331
alpha-Asarone	novel.911	0.9555039942309305	0.0029257930949004147
2-deoxyglucose-6-phosphate	novel.911	-0.9592261073942443	0.0024598719687529014
Nepodin	novel.911	0.9644750623386453	0.0018706151816098857
Polygalic acid	novel.911	0.955556361921812	0.0029189620900279913
D-(+)-Maltose	novel.911	0.9763307306795819	0.0008337212968588431
Polyphyllin V	novel.911	-0.9549290769913715	0.0030013038829275526
Tenuifolin	novel.911	0.9791140692658653	0.0006497777016364827
Lancerin	novel.911	0.9018885533411964	0.013966580621173466
Nortanshinone	novel.911	0.9171698945489015	0.010007098067745508
Schisandrin C	novel.911	0.8904030071619755	0.017359039072986523
Nobiletin	novel.911	0.9751198665896617	0.0009208308947633065
1-Naphthyl acetate	novel.911	0.982940112867061	0.00043407707084845633
Isopropyl myristate	novel.911	-0.9660592615529044	0.0017084111700295087
Fraxinellone	novel.911	0.9579963893544152	0.002609401406309267
3-Furoic acid	novel.911	-0.9510608278185915	0.003533958160251787
Sauchinone	novel.911	0.9518709878320808	0.0034188596528855536
D-Raffinose	novel.911	0.9680273019025488	0.0015170380353997216
Artemether	novel.911	0.964966690343934	0.0018195004134247174
Polydatin	novel.911	0.9967105668899512	1.6212758836252535e-05
Methyl Dihydrojasmonate	novel.911	0.90371984949544	0.01345854895846238
Chlorogenic acid methyl ester	novel.911	0.9787690591958021	0.0006713443176364606
Nodakenin	novel.911	0.9413524560298197	0.005058441497718142
Baohuoside II	novel.911	0.960317375280514	0.0023308217299745984
Phytocassane E	novel.911	0.9538240710216269	0.003149096088604312
1-Deoxynojirimycin	novel.911	-0.9690901239459694	0.0014183646928592837
Nicotinate ribonucleoside	novel.911	0.983992078613533	0.000382329277354349
Pheophorbide A	novel.911	-0.9600688093709595	0.0023599148361485842
Tricin 4'-O-(beta-guaiacylglyceryl) ether 5-O-hexoside	novel.911	0.9706379681606342	0.0012805364422965211
5-Methylcytosine	novel.911	0.9578579284279285	0.0026265101001519946
Fragransin A2	novel.911	0.9490719376752861	0.003824456067361458
Resveratrol	novel.911	0.9562525872821976	0.002828891489955563
Riboflavin-5'-monophosphate	novel.911	-0.9725252441174107	0.0011219234887283437
Gambogenic acid	novel.911	0.9951923116597006	3.461523863131253e-05
lupinine	novel.911	-0.9719603780209122	0.0011683079396808574
5-O-Methylvisammioside	novel.911	0.953060522880735	0.0032532605527783283
Abscisic Acid	novel.911	0.9663315195948653	0.0016812671272144455
Stearamide	novel.911	-0.9113020641824532	0.011452078035895047
Methylophiopogonanone A	novel.911	0.9222591597218555	0.008830538612892609
Praeruptorin B	novel.911	0.8764120060565502	0.021967147339794088
Wikstromol	novel.911	0.9556285159938989	0.002909562966145143
Cimifugin	novel.911	0.9189175052816869	0.009595023225713427
Ferulaldehyde	novel.911	0.8337455463248649	0.03916313333185941
5-O-p-Coumaroyl shikimic acid	novel.911	0.9911883409655113	0.00011612591030157312
Nicotinamide N-oxide	novel.911	0.8376352647435543	0.037403306363248436
Hastatoside	novel.911	0.8917336370908716	0.016947880217679113
Demethoxycurcumin	novel.911	0.9982000641903492	4.856737690248708e-06
Glycerophosphocholine	novel.911	-0.8987419160785615	0.014860689668435064
2-Acetylpyrazine	novel.911	0.9815372434864262	0.000508163336028545
N,N,N-Trimethyllysine	novel.911	-0.9400430010693388	0.005284494620552872
1'-Hydroxymidazolam	novel.911	0.937093589659161	0.005811357551672918
N-p-Coumaroyl putrescine	novel.911	-0.973287846910657	0.0010607786008627708
TriacetonaMine	novel.911	-0.9311498692649862	0.006947324221689278
Toddalolactone	novel.911	0.9702503225441081	0.0013144000866097995
1-Methylguanine	novel.911	-0.9078388436874734	0.012349124472609116
Cinnamaldehyde	novel.911	0.8153396877794182	0.048000740584966874
Geranylacetone	novel.911	-0.929679467485623	0.007243599221396982
Ligustilide	novel.911	0.8445312778383487	0.03437690514911727
Pyridoxal 5'-Phosphate	novel.911	0.968564058861377	0.0014667948052535357
gamma,gamma-Dimethylallyl pyrophosphate	novel.911	0.9765250017251481	0.0008201450672840417
7-Methoxycoumarin	novel.911	0.9739254144313698	0.0010109621719324002
Adenine	novel.911	-0.964935991307713	0.0018226717271575467
Formononetin	novel.911	-0.9656639855779583	0.0017482024034189104
Cinnamic acid	novel.911	0.9111022040101127	0.011502955640773823
Fisetin	novel.911	-0.9554708226983304	0.002930124159880154
Mosloflavone	novel.911	0.9727588605510441	0.0011030119697143716
Lactobionic acid	novel.911	-0.9576987984803533	0.002646240766616403
Biotin	novel.911	0.8618767514784313	0.027299487810652306
Tanshinone IIA sulfonate	novel.911	-0.9575213776927263	0.0026683251082430183
Citrinin	novel.911	0.8079947387218323	0.051759795602136414
Gentiopicrin	novel.911	0.9227202103025911	0.008727484981285689
(-)-epigallocatechin	novel.911	0.9401472231159289	0.005266325406804985
Dihydroartemisinic acid	novel.911	0.7805204235984804	0.06697062013237313
Phosphocholine	novel.911	-0.8625560992199611	0.027038024394760107
Ethyl Coumarin-3-carboxylate	novel.911	0.8871786637837811	0.018374948987487132
Ethyl ferulate	novel.911	0.9586869932806616	0.0025248909991600053
5-Sulfanyl-1-pentanesulfonamide	novel.911	0.8084345185695142	0.051531029317140965
Isobavachin	novel.911	0.7976379901521515	0.05728217363753039
Eupalinolide A	novel.911	0.989621182455428	0.0001610207780819313
Schisantherin E	novel.911	0.9219862687674858	0.008891812057939255
trans-Zeatin-riboside	novel.911	0.8679907628479361	0.024989432601103694
Gallic acid	novel.911	0.9542866426961781	0.0030868027003554213
Valepotriate	novel.911	0.9662685196357432	0.0016875290968327134
N2-Methylguanosine	novel.911	0.7566209326095663	0.0816419744372493
2-Phenylphenol	novel.911	0.9145612211366347	0.010637835045145866
D-Erythrose 4-phosphate	novel.911	-0.8846826815727071	0.019180376204420726
Tangeretin	novel.911	0.977353923954149	0.0007634601796912542
Artemisinin	novel.911	0.9219777450319002	0.008893729248668185
Hypoxanthine	novel.911	0.8125956656445033	0.049389720659773595
Trehalose 6-phosphate	novel.911	-0.8784225978512725	0.021273075345436536
Artemisic acid	novel.911	-0.8295163623222077	0.04111948067800625
Patchouli alcohol	novel.911	-0.8911884905631835	0.017115755757856586
D-Glucose 1-phosphate	novel.911	0.9576572943795327	0.0026513988605257064
6-Demethoxytangeretin	novel.911	0.7339567963078512	0.09675334522071341
3-Methoxybenzaldehyde	novel.911	0.7055428238088497	0.11729208397259384
Antiarol	novel.911	0.9306999093627607	0.0070373469120668655
Lipoamide	novel.911	0.9253000508073772	0.008161707677834957
iP9G	novel.911	-0.9627270249399902	0.0020580208046762417
Dulcitol	novel.911	0.6827466292452682	0.13500882338851827
5-Methyltetrahydrofolic acid	novel.911	-0.9247241596723726	0.00828640473240005
L-Aspartic acid	novel.911	0.9482711818312373	0.003944596131096498
tZROG	novel.911	0.8745107862561091	0.022633240769034318
Isomucronulatol-7-O-glucoside	novel.911	0.8775954238227213	0.0215573338490794
Spermidine	novel.911	-0.8481473927094283	0.0328380206015446
Lactucin	OhGene019511	0.9972060772004648	1.169810222751737e-05
Sattabacin	OhGene019511	0.9989676285032678	1.5981362148205169e-06
Iristectorigenin B	OhGene019511	0.9961293040886067	2.2444434319511044e-05
beta-Alanine methyl ester hydrochloride	OhGene019511	0.9992047061304357	9.484869998100681e-07
2-Amino-1,3,4-tetradecanetriol	OhGene019511	0.9976798986863784	8.06806075620158e-06
6-Methylcoumarin	OhGene019511	0.997967551747328	6.1920709844187445e-06
Integrifoside A	OhGene019511	0.9987687601674897	2.27299403778894e-06
Linderane	OhGene019511	0.9966146090486193	1.717190807453341e-05
Leu-Pro	OhGene019511	0.9998235698982267	4.6688625296459935e-08
5-Acetylsalicylic acid	OhGene019511	0.9992483695131837	8.472102668512488e-07
Roseoside	OhGene019511	0.9991123595191039	1.1815087465249097e-06
7-Methoxy-4-methylcoumarin	OhGene019511	0.9971781497856618	1.1933022979290607e-05
o-Veratraldehyde	OhGene019511	0.9957041377466389	2.764200989978732e-05
Saikosaponin E	OhGene019511	-0.9946354021592119	4.309117135087765e-05
Trachelogenin	OhGene019511	0.998726512325211	2.43162363415971e-06
Yuheinoside	OhGene019511	0.9951737816505906	3.4882368269804404e-05
Trigonelline	OhGene019511	-0.9973333569886835	1.0656996195544487e-05
Yamogenin	OhGene019511	0.9973085549128711	1.0856066737425511e-05
Oxidized glutathione	OhGene019511	-0.9931191183623405	7.085690522551401e-05
13-��-(21)-Epoxyeurycomanone	OhGene019511	0.9982017043019622	4.847893401439354e-06
Methyl heptadecanoate	OhGene019511	0.9924354446068278	8.561731606550765e-05
Arabidopyl ketoadipic acid	OhGene019511	0.9987177342384143	2.4652540708044543e-06
Cinnamyl acetate	OhGene019511	0.9958102372690593	2.6294393830795167e-05
N7-Methylguanosine	OhGene019511	0.9980554391540263	5.668298825161917e-06
Curcumin	OhGene019511	0.9991077647771549	1.1937703923725912e-06
Lithospermoside	OhGene019511	0.9923914214515133	8.661546920803915e-05
Genipin	OhGene019511	0.994984809804013	3.766512768821803e-05
L-(-)-Methionine	OhGene019511	-0.9893619213672922	0.0001691511266384309
Homovanillic acid	OhGene019511	0.992410064852938	8.619205616944373e-05
Ethyl caffeate	OhGene019511	0.9870333918773893	0.0002511093324247261
Praeruptorin E	OhGene019511	0.995721382190971	2.742069212463767e-05
4-Guanidinobutanoic acid	OhGene019511	0.9967115569881675	1.620300578613693e-05
Anise oil	OhGene019511	0.9909734955345243	0.00012184894451244412
5,6,7-Trimethoxyflavone	OhGene019511	0.9923956569308343	8.65191857717692e-05
Picramnioside F	OhGene019511	-0.9948727375480173	3.936583553677615e-05
5-O-Caffeoylshikimic acid	OhGene019511	0.9931690295572392	6.983386187652819e-05
3-Butylidenephthalide	OhGene019511	0.9923723198311865	8.705036218155107e-05
Valylproline	OhGene019511	0.9933828459634562	6.553521955456735e-05
Threonyl carbamoyl adenosine	OhGene019511	0.9850891281036024	0.00033184355341922073
Mycophenolic acid	OhGene019511	0.9944033371753975	4.689630104563165e-05
Methyl cinnamate	OhGene019511	0.9981736712925349	5.000168983280799e-06
Isomucronulatol	OhGene019511	0.9992104569716508	9.348211984688783e-07
Zeatin-7-N-glucoside	OhGene019511	0.9959746338217186	2.4272746646780347e-05
Sedanolide	OhGene019511	0.9978859620857117	6.699010471638034e-06
Camelliaside A	OhGene019511	0.9822614796555031	0.00046919189803618376
Irisolidone 7-O-beta-d-glucoside	OhGene019511	0.9956961295507378	2.7745090322485523e-05
trans-beta-Ionone	OhGene019511	0.9951327726229913	3.54772014386422e-05
Germacrone	OhGene019511	0.9993956759454281	5.477009925437203e-07
8-Aminooctanoic acid	OhGene019511	-0.9937783584500506	5.7942819151530293e-05
Geranylgeraniol	OhGene019511	-0.9959355606723053	2.4745928980551255e-05
L-Cystathionine	OhGene019511	0.9909823666441429	0.00012160992035789735
Trillin	OhGene019511	-0.9924700671423318	8.483636008348252e-05
Lawsone	OhGene019511	0.9817819162275393	0.0004948245864767291
Picrotoxinin	OhGene019511	0.9953231677152986	3.275799271326348e-05
Phenylglyoxylic acid	OhGene019511	0.9952340959317485	3.401663638664994e-05
Tropine	OhGene019511	-0.9954894691774615	3.047144932872314e-05
4-Hydroxymephenytoin	OhGene019511	-0.9838181719641271	0.00039065871942788765
Citral	OhGene019511	0.9978423396605762	6.978224718634647e-06
(+)-Isolariciresinol	OhGene019511	0.9941753106485265	5.0791701926345677e-05
DL-m-Tyrosine	OhGene019511	0.9902193891792918	0.0001430227137217242
Aleuritic Acid	OhGene019511	0.9989264630081015	1.7281038936074885e-06
Diosbulbin B	OhGene019511	0.9958615450639131	2.5654774622876255e-05
Phloretin	OhGene019511	0.9941136860190795	5.187106188207096e-05
Furanodiene	OhGene019511	0.9966458264306969	1.6856852467629976e-05
Artesunate	OhGene019511	0.9935324117458237	6.260927810717192e-05
trans-Anethole	OhGene019511	0.9981697951099171	5.021409636675193e-06
L-Ergothioneine	OhGene019511	-0.9982460138825947	4.612002909608271e-06
Neocryptotanshinone	OhGene019511	0.9893203223919579	0.00017047423265910988
Curcumol	OhGene019511	0.9853229715362997	0.0003215419195357871
Verbascoside	OhGene019511	0.9727062974296252	0.0011072531299932576
beta,beta-Dimethylacrylalkannin	OhGene019511	0.9693880411221777	0.001391294928218737
Dihydrojasmone	OhGene019511	-0.9883667522080921	0.00020221150329496692
Sinapinic acid	OhGene019511	0.988925753929478	0.00018327932222336453
Prohydrojasmon	OhGene019511	0.9863677762546466	0.0002774895970096833
alpha-Keto-gamma-(methylthio)butyric acid	OhGene019511	-0.9965139240556818	1.8207905572337072e-05
Przewaquinone A	OhGene019511	0.9881279804375038	0.00021058062273917095
Nicotianamine	OhGene019511	-0.9884980232074911	0.00019768237548949287
Xanthurenic acid O-hexoside	OhGene019511	0.9830462880670361	0.00042870603374961123
Ne-(1-Carboxymethyl)-L-lysine	OhGene019511	-0.9945089460610599	4.514472780813915e-05
Valerophenone	OhGene019511	0.9982535555510055	4.572438932785474e-06
Shikonin	OhGene019511	0.9975355544660524	9.10275378983333e-06
4'-Hydroxychalcone	OhGene019511	0.9985636227961825	3.0932874554896723e-06
Baohuoside I	OhGene019511	0.9751782326563327	0.0009165336057829871
Dehydroepiandrosterone (DHEA)	OhGene019511	0.9852870735112553	0.0003231128536818725
Leucosceptoside A	OhGene019511	0.9868287997418388	0.0002590783010507319
Isoeugenol	OhGene019511	0.994802997144851	4.044307550878267e-05
6,7-Dimethoxy-4-Methylcoumarin	OhGene019511	0.9942735524204345	4.909441140972137e-05
Ethyl paraben	OhGene019511	0.9938742927837378	5.6171501945401396e-05
Homoveratrumic acid	OhGene019511	0.9925399806546006	8.327025086769246e-05
3-N-butyl-4,5-dihydrophthalide	OhGene019511	0.9989873888622429	1.537552818193861e-06
Nitidine	OhGene019511	0.9715388194795368	0.0012035308647180235
Pyridoxine	OhGene019511	-0.9812507265340928	0.0005240073679299227
N-Lauroylsarcosine	OhGene019511	0.9902893896608455	0.00014098609410950018
Myrislignan	OhGene019511	0.9994325294206646	4.829429183678228e-07
Bisulfurous Acid	OhGene019511	0.9792602497552387	0.0006407453908560968
Rutin	OhGene019511	0.986427583314273	0.000275065651240584
Methyl jasmonate	OhGene019511	0.9987232797853138	2.4439812236470413e-06
Heptamethoxyflavone	OhGene019511	0.9969118916782784	1.4289894771846378e-05
Myricetin	OhGene019511	0.9969195589123332	1.4219060608478828e-05
Chikusetsusponin Iva	OhGene019511	-0.9890167718143417	0.00018028449151267443
Nerylacetate	OhGene019511	-0.9907207585844464	0.0001287569904802955
1-Methyladenine	OhGene019511	-0.9886462856746786	0.0001926284578160957
Glycyl-L-leucine	OhGene019511	0.9854872216417564	0.0003144027574860015
dUMP	OhGene019511	0.9913011874821475	0.00011317489213350651
Arglabin	OhGene019511	0.9882441573248059	0.0002064874277350958
Puerarin apioside	OhGene019511	0.9913306136394591	0.00011241160180600744
(+)-epipinoresinol-4-O-beta-D-glucoside	OhGene019511	0.9780408109659844	0.0007180145483800849
Palmitoylethanolamide	OhGene019511	-0.9975435747565992	9.043626398989617e-06
di-C,C-pentosyl-luteolin	OhGene019511	0.9829724208009385	0.00043243920508157467
Arbutin	OhGene019511	0.990063298727401	0.0001476164831062945
S-(5-Adenosy)-L-Homocysteine	OhGene019511	0.995602126813392	2.896940258104015e-05
trans-Cinnamaldehyde	OhGene019511	0.9990200136890266	1.440089178263022e-06
Ademetionine	OhGene019511	-0.994392686570594	4.7074793370196196e-05
Isobutyl 4-hydroxybenzoate	OhGene019511	0.9880732690632286	0.0002125220959411345
Orsellinic acid ethyl ester	OhGene019511	0.9801187201165235	0.000588968744780274
Prunin	OhGene019511	0.9979388796061933	6.367947873014452e-06
Picropodophyllin	OhGene019511	0.9675307957925835	0.0015642585161592818
L-Leucyl-L-alanine Hydrate	OhGene019511	-0.9944686927097637	4.580842433868688e-05
(-)-Norepinephrine N-hexoside	OhGene019511	0.9989575398586324	1.629518286727703e-06
Isoferulic acid	OhGene019511	0.9903181516755506	0.00014015350101220239
Praeruptorin A	OhGene019511	0.9723095033889374	0.0011395293713817164
Sinapyl aldehyde	OhGene019511	0.9942693574948833	4.916629737716733e-05
Rosmarinic acid	OhGene019511	-0.9975906805777963	8.700237284433413e-06
2-(Dimethylamino)Guanosine	OhGene019511	0.9841628445760249	0.00037423713592055316
Vitamin B2	OhGene019511	0.9449218190842099	0.00446686626908334
Tanshinlactone	OhGene019511	0.9676502603585002	0.0015528313895749877
Bisdemethoxycurcumin	OhGene019511	0.977732790033203	0.0007382225993441985
Momordin Ic	OhGene019511	-0.99750194794584	9.35260184570596e-06
Asarylaldehyde	OhGene019511	0.9994573992102528	4.415435504782958e-07
Flavokawain B	OhGene019511	0.9895180510440632	0.00016423104843466647
Sugiol	OhGene019511	0.9826270627367228	0.0004501066828963876
Ethyl oleate	OhGene019511	0.9983621234133525	4.021762653243815e-06
Aurantio-obtusin	OhGene019511	0.9969398468235078	1.4032477735860332e-05
delta-Tridecalactone	OhGene019511	0.9830833031749991	0.00042684138246370737
Agarotetrol	OhGene019511	0.9798436256734766	0.0006053245788906781
N-Acetylputrescine	OhGene019511	0.9984278615331095	3.7054861746803864e-06
4-Ethylphenol	OhGene019511	0.9977933797966236	7.298386875472127e-06
Tricin 5-O-hexosyl-O-hexoside	OhGene019511	0.9845215197843163	0.00035752083161112036
Lobetyolin	OhGene019511	0.9793178185567115	0.0006372055151341315
Oleamide	OhGene019511	-0.9929873997813184	7.359241495646765e-05
Olivetol	OhGene019511	0.991910624397829	9.789232017874658e-05
N6-Succinyl Adenosine	OhGene019511	0.9996666938810079	1.6662093945317026e-07
Hexadecanedioic acid	OhGene019511	0.9990951529350168	1.2277518955551452e-06
N-[(Tert-butoxy)carbonyl]-L-tryptophan	OhGene019511	0.9980009217524805	5.990476287525132e-06
Azetidine-2-carboxylic acid	OhGene019511	-0.9766106720835863	0.0008141932999843759
Sakuranin	OhGene019511	0.9920825009108809	9.378202643071068e-05
5-Phenyl-2,4-pentadienoic acid	OhGene019511	0.9848261336194417	0.0003436224687070072
(-)-Arctigenin	OhGene019511	0.9684728240396304	0.0014752758156284323
Sinapyl alcohol	OhGene019511	0.970723491818948	0.0012731242454022695
4'-Hydroxypropiophenone	OhGene019511	0.9523776948704404	0.0033478249881453946
Hexadecanamide	OhGene019511	-0.9838994064682111	0.00038675679683125574
Tracheloside	OhGene019511	0.9992318850394757	8.847742947309609e-07
5-Methyl-7-methoxyisoflavone	OhGene019511	0.9984170735195541	3.7565012289366462e-06
Stachydrine	OhGene019511	0.993026887728336	7.276691079662364e-05
Gibberellic acid	OhGene019511	0.9948316879280248	3.999814795608376e-05
Syringic acid	OhGene019511	0.9981482712922078	5.1401741153433005e-06
cis-Aconitic acid	OhGene019511	0.9884423347099331	0.00019959750612685246
3',4'-Dihydroxyphenylacetone	OhGene019511	0.9894363337148107	0.0001667971627953386
(-)-Caryophyllene oxide	OhGene019511	-0.9937905329502398	5.7716510859060635e-05
Cantharidin	OhGene019511	0.988578835302953	0.00019491959904497765
Mesalamine	OhGene019511	0.9905603550819919	0.0001332397755372803
Xanthoxyline	OhGene019511	0.9837971377404033	0.00039167222714898975
Sinapaldehyde glucoside	OhGene019511	0.9468669878053195	0.004159675122727775
Methyl oleate	OhGene019511	0.9931230911574445	7.077520188575682e-05
Xanthurenic acid	OhGene019511	0.9836976275797934	0.0003964847006605617
DIMBOA glucoside	OhGene019511	0.9755144180992738	0.0008919754930837434
L-Pyroglutamic acid	OhGene019511	-0.9820883190863969	0.00047836918253949586
6''-o-acetylgenistin	OhGene019511	-0.9846434219372096	0.0003519260061045105
Isoliquiritigenin	OhGene019511	0.9996478900581294	1.8595028920246481e-07
Nodakenetin	OhGene019511	0.9751828987954586	0.0009161904845257279
Coumarin	OhGene019511	0.9620711895316705	0.0021306099031465683
5'-S-Methyl-5'-thioadenosine	OhGene019511	-0.977031261742856	0.0007852856781792836
4-Methyl-6,7-dihydroxycoumarin	OhGene019511	0.9843776574556151	0.00036418000425213865
alpha-Asarone	OhGene019511	0.9983195130406666	4.233681752545903e-06
2-deoxyglucose-6-phosphate	OhGene019511	-0.9967668647723975	1.5662846854532158e-05
Nepodin	OhGene019511	0.9728789264972806	0.0010933544534661255
Polygalic acid	OhGene019511	0.9823023948444813	0.00046703635112993746
D-(+)-Maltose	OhGene019511	0.985845081342048	0.0002991245313798105
Polyphyllin V	OhGene019511	-0.9746032960224031	0.000959298516667355
Tenuifolin	OhGene019511	0.9391504080180109	0.005441356200650343
Lancerin	OhGene019511	0.9787270048311252	0.0006739970411251679
Nortanshinone	OhGene019511	0.9901383212018735	0.00014539952558831698
Schisandrin C	OhGene019511	0.987575875155259	0.00023057943025000236
Nobiletin	OhGene019511	0.9923088463380056	8.850328632415403e-05
1-Naphthyl acetate	OhGene019511	0.9788441312351936	0.0006666218004144596
Isopropyl myristate	OhGene019511	-0.9944920550095062	4.542263850250025e-05
Fraxinellone	OhGene019511	0.9984731534516387	3.4951108349303674e-06
3-Furoic acid	OhGene019511	-0.9865269439461443	0.0002710620227555469
Sauchinone	OhGene019511	0.9959587761903979	2.4464235216069683e-05
D-Raffinose	OhGene019511	0.9596802882868795	0.002405745271557706
Artemether	OhGene019511	0.9938238915951977	5.709868082948519e-05
Polydatin	OhGene019511	0.9591596271728647	0.0024678445138678973
Methyl Dihydrojasmonate	OhGene019511	0.9623039999752594	0.002104699837080363
Chlorogenic acid methyl ester	OhGene019511	0.9900868978935209	0.00014691731180368413
Nodakenin	OhGene019511	0.9663993005766125	0.0016745427901550534
Baohuoside II	OhGene019511	0.9979179868022621	6.497655899835015e-06
Phytocassane E	OhGene019511	0.9979627151446537	6.2215664672055295e-06
1-Deoxynojirimycin	OhGene019511	-0.9916041655742496	0.00010543914222270337
Nicotinate ribonucleoside	OhGene019511	0.9773557153169715	0.0007633398604161642
Pheophorbide A	OhGene019511	-0.996808236782857	1.5264770843070454e-05
Tricin 4'-O-(beta-guaiacylglyceryl) ether 5-O-hexoside	OhGene019511	0.9583120675258243	0.0025706011814991417
5-Methylcytosine	OhGene019511	0.9910742352188974	0.0001191483607782901
Fragransin A2	OhGene019511	0.9982191707171141	4.754205583089658e-06
Resveratrol	OhGene019511	0.9979612495451664	6.230518089010226e-06
Riboflavin-5'-monophosphate	OhGene019511	-0.9838160765455279	0.00039075962598484216
Gambogenic acid	OhGene019511	0.9632384476913913	0.00200227759574064
lupinine	OhGene019511	-0.9811821843520626	0.0005278334885422937
5-O-Methylvisammioside	OhGene019511	0.9981691061824055	5.025189521306623e-06
Abscisic Acid	OhGene019511	0.9885382355603449	0.00019630518839366845
Stearamide	OhGene019511	-0.9538295144766835	0.0031483594711529087
Methylophiopogonanone A	OhGene019511	0.9948900667833884	3.910041241759304e-05
Praeruptorin B	OhGene019511	0.9703983335614855	0.001301418625682156
Wikstromol	OhGene019511	0.9961662986486276	2.201772661291024e-05
Cimifugin	OhGene019511	0.9408963323810628	0.005136633536878057
Ferulaldehyde	OhGene019511	0.951198222045508	0.0035143068099100015
5-O-p-Coumaroyl shikimic acid	OhGene019511	0.9756135784322558	0.0008847950626559192
Nicotinamide N-oxide	OhGene019511	0.9692132668970177	0.0014071442168646594
Hastatoside	OhGene019511	0.9845940098229997	0.000354188536226191
Demethoxycurcumin	OhGene019511	0.9226073847670861	0.00875264928110439
Glycerophosphocholine	OhGene019511	-0.9382461318404602	0.005602559918624155
2-Acetylpyrazine	OhGene019511	0.9398959098829078	0.005310189410881389
N,N,N-Trimethyllysine	OhGene019511	-0.9988860684692874	1.8605740753488998e-06
1'-Hydroxymidazolam	OhGene019511	0.997245591350137	1.1369701987321005e-05
N-p-Coumaroyl putrescine	OhGene019511	-0.9933600810710699	6.598641296366792e-05
TriacetonaMine	OhGene019511	-0.9728253384792687	0.0010976596125931897
Toddalolactone	OhGene019511	0.9919210416347071	9.764069733992552e-05
1-Methylguanine	OhGene019511	-0.9224169250943393	0.008795208824668797
Cinnamaldehyde	OhGene019511	0.8913890792519401	0.017053892912884786
Geranylacetone	OhGene019511	-0.9940549831571992	5.2909779857049446e-05
Ligustilide	OhGene019511	0.973095957573205	0.0010760043054840976
Pyridoxal 5'-Phosphate	OhGene019511	0.955998056623994	0.0028616588874846756
gamma,gamma-Dimethylallyl pyrophosphate	OhGene019511	0.9740016826756136	0.001005082461671885
7-Methoxycoumarin	OhGene019511	0.9192833578838455	0.009509822894310176
Adenine	OhGene019511	-0.987304125497559	0.00024075465035065953
Formononetin	OhGene019511	-0.9600213901388179	0.00236548517853468
Cinnamic acid	OhGene019511	0.9481745489857965	0.003959217656130652
Fisetin	OhGene019511	-0.9904071428422694	0.000137592981364942
Mosloflavone	OhGene019511	0.9885796168285076	0.00019489297507127554
Lactobionic acid	OhGene019511	-0.9970416131331832	1.3115133301521245e-05
Biotin	OhGene019511	0.9774197823996034	0.0007590428951468567
Tanshinone IIA sulfonate	OhGene019511	-0.9970239029687163	1.3272550435245624e-05
Citrinin	OhGene019511	0.9469796345760674	0.004142214381840398
Gentiopicrin	OhGene019511	0.9856257958710382	0.0003084416336946835
(-)-epigallocatechin	OhGene019511	0.99663146639477	1.7001416567526017e-05
Dihydroartemisinic acid	OhGene019511	0.9101385860964953	0.01174979179268441
Phosphocholine	OhGene019511	-0.9410899226852478	0.005103375129890796
Ethyl Coumarin-3-carboxylate	OhGene019511	0.9457500080087214	0.004334761911623427
Ethyl ferulate	OhGene019511	0.9236266106309716	0.008526602940210877
5-Sulfanyl-1-pentanesulfonamide	OhGene019511	0.8603368170419867	0.02789658562748372
Isobavachin	OhGene019511	0.9520685891539783	0.003391070924090691
Eupalinolide A	OhGene019511	0.8955729023705367	0.015788138351743763
Schisantherin E	OhGene019511	0.9876932896534102	0.00022625072218885619
trans-Zeatin-riboside	OhGene019511	0.9602963643262381	0.0023332740460614747
Gallic acid	OhGene019511	0.9925021240423099	8.411645748068135e-05
Valepotriate	OhGene019511	0.99216733096349	9.178578647253772e-05
N2-Methylguanosine	OhGene019511	0.8843134008239136	0.019300944450720402
2-Phenylphenol	OhGene019511	0.9857419554589703	0.0003034884791880272
D-Erythrose 4-phosphate	OhGene019511	-0.9121548398740869	0.011236217693403515
Tangeretin	OhGene019511	0.9824314491886119	0.00046026966487407774
Artemisinin	OhGene019511	0.99250505400484	8.405081184991162e-05
Hypoxanthine	OhGene019511	0.9474721615924193	0.004066293993702801
Trehalose 6-phosphate	OhGene019511	-0.912495758903389	0.011150478668636036
Artemisic acid	OhGene019511	-0.8840375358042063	0.019391249031084683
Patchouli alcohol	OhGene019511	-0.9250166304426233	0.008222961353514822
D-Glucose 1-phosphate	OhGene019511	0.9885113838706225	0.00019722426939288945
6-Demethoxytangeretin	OhGene019511	0.8854812216414303	0.01892089473857871
3-Methoxybenzaldehyde	OhGene019511	0.9013531290086385	0.014116831264753217
Antiarol	OhGene019511	0.7740774018071523	0.07079587059263288
Lipoamide	OhGene019511	0.9720336979583405	0.0011622346559529337
iP9G	OhGene019511	-0.9599798819097186	0.0023703664702351013
Dulcitol	OhGene019511	0.8796573904651075	0.020852093989806933
5-Methyltetrahydrofolic acid	OhGene019511	-0.9652017222258743	0.0017953112364396237
L-Aspartic acid	OhGene019511	0.8442191097488851	0.03451130780455257
tZROG	OhGene019511	0.7802059471406065	0.06715507627861819
Isomucronulatol-7-O-glucoside	OhGene019511	0.8190674038361545	0.04614334712415155
Spermidine	OhGene019511	-0.9669079306853968	0.0016245082620685678
Lactucin	OhGene017341	0.9883612463711922	0.00020240258285451085
Sattabacin	OhGene017341	0.9925138731962015	8.385337267085136e-05
Iristectorigenin B	OhGene017341	0.9870807935353493	0.0002492806976512049
beta-Alanine methyl ester hydrochloride	OhGene017341	0.9936557989683171	6.024565658124947e-05
2-Amino-1,3,4-tetradecanetriol	OhGene017341	0.9896591360424685	0.00015984730886287792
6-Methylcoumarin	OhGene017341	0.990188250178022	0.00014393336114400452
Integrifoside A	OhGene017341	0.9932743811928837	6.769880936112164e-05
Linderane	OhGene017341	0.9874186265395888	0.00023644067839556168
Leu-Pro	OhGene017341	0.9956353439174248	2.8533760243508123e-05
5-Acetylsalicylic acid	OhGene017341	0.9951344695700967	3.545248775560588e-05
Roseoside	OhGene017341	0.9939199154089948	5.5338760404065185e-05
7-Methoxy-4-methylcoumarin	OhGene017341	0.9886759854786868	0.00019162389941508435
o-Veratraldehyde	OhGene017341	0.9861033333611913	0.0002883341718316909
Saikosaponin E	OhGene017341	-0.9860660970966071	0.0002898778161272083
Trachelogenin	OhGene017341	0.9922883021992847	8.897611602914469e-05
Yuheinoside	OhGene017341	0.9850297818441947	0.000334483678877669
Trigonelline	OhGene017341	-0.989721490493515	0.000157928685771554
Yamogenin	OhGene017341	0.9903356780871596	0.00013964735748097756
Oxidized glutathione	OhGene017341	-0.9856391064980052	0.00030787203194522305
13-��-(21)-Epoxyeurycomanone	OhGene017341	0.9937256356857926	5.892796783964533e-05
Methyl heptadecanoate	OhGene017341	0.980225115886247	0.0005827026174895425
Arabidopyl ketoadipic acid	OhGene017341	0.9947887111009184	4.066553511204486e-05
Cinnamyl acetate	OhGene017341	0.9880859309217389	0.00021207199148450388
N7-Methylguanosine	OhGene017341	0.9929893203212886	7.355215818166768e-05
Curcumin	OhGene017341	0.9983208042081957	4.227180347886226e-06
Lithospermoside	OhGene017341	0.9887697590244101	0.00018846929903505334
Genipin	OhGene017341	0.9894007759350678	0.00016791994893448003
L-(-)-Methionine	OhGene017341	-0.9828850071334637	0.0004368777838687787
Homovanillic acid	OhGene017341	0.9800372110563589	0.0005937916987322363
Ethyl caffeate	OhGene017341	0.9735498843770616	0.0010401605603020411
Praeruptorin E	OhGene017341	0.9895983490726119	0.00016172881313387
4-Guanidinobutanoic acid	OhGene017341	0.9888046446384652	0.0001873023820793726
Anise oil	OhGene017341	0.977909414801633	0.0007266008955964191
5,6,7-Trimethoxyflavone	OhGene017341	0.9812279716771182	0.000525276042443805
Picramnioside F	OhGene017341	-0.9875640485516105	0.00023101770473413726
5-O-Caffeoylshikimic acid	OhGene017341	0.990891135943188	0.00012407921898655602
3-Butylidenephthalide	OhGene017341	0.9836697855247037	0.00039783641985329936
Valylproline	OhGene017341	0.9814789592142069	0.0005113668010801204
Threonyl carbamoyl adenosine	OhGene017341	0.9699075803242447	0.001344705431592867
Mycophenolic acid	OhGene017341	0.9834281324737897	0.0004096646505404863
Methyl cinnamate	OhGene017341	0.9959782656518857	2.4228996286423507e-05
Isomucronulatol	OhGene017341	0.9986278800056962	2.8227782638855373e-06
Zeatin-7-N-glucoside	OhGene017341	0.9930333206399209	7.263286938697698e-05
Sedanolide	OhGene017341	0.9900233030293997	0.00014880521098004808
Camelliaside A	OhGene017341	0.9737942095747742	0.0010211168502292547
Irisolidone 7-O-beta-d-glucoside	OhGene017341	0.9865351657353044	0.00027073204357647656
trans-beta-Ionone	OhGene017341	0.9997503564005559	9.347511098007137e-08
Germacrone	OhGene017341	0.9952370116740099	3.397505997606021e-05
8-Aminooctanoic acid	OhGene017341	-0.987725297675499	0.00022507777136125944
Geranylgeraniol	OhGene017341	-0.9876661087058357	0.00022724916585205153
L-Cystathionine	OhGene017341	0.9798495125016361	0.00060497224603494
Trillin	OhGene017341	-0.9854019682258874	0.0003180983587527104
Lawsone	OhGene017341	0.9694072412932172	0.0013895591882164895
Picrotoxinin	OhGene017341	0.9867275765027717	0.0002630668215852702
Phenylglyoxylic acid	OhGene017341	0.9879049358353603	0.0002185511687614904
Tropine	OhGene017341	-0.9911652784581467	0.00011673367189416969
4-Hydroxymephenytoin	OhGene017341	-0.9777955821955016	0.0007340804644989787
Citral	OhGene017341	0.9974225064752912	9.956647550721938e-06
(+)-Isolariciresinol	OhGene017341	0.9838710935562861	0.000388114534654807
DL-m-Tyrosine	OhGene017341	0.9762604226196088	0.0008386618737557707
Aleuritic Acid	OhGene017341	0.9936902800148988	5.9593246362988194e-05
Diosbulbin B	OhGene017341	0.9977844477993729	7.357569621523764e-06
Phloretin	OhGene017341	0.9833949438317792	0.0004113025969714516
Furanodiene	OhGene017341	0.9908465881515985	0.00012529396362967907
Artesunate	OhGene017341	0.9934743274287555	6.37376578269371e-05
trans-Anethole	OhGene017341	0.9932511390196731	6.81669911919091e-05
L-Ergothioneine	OhGene017341	-0.990610879087551	0.00013181953550899037
Neocryptotanshinone	OhGene017341	0.9871135548157652	0.0002480207396607793
Curcumol	OhGene017341	0.9723364913482757	0.0011373195437515123
Verbascoside	OhGene017341	0.9534768200940769	0.0031962618717274994
beta,beta-Dimethylacrylalkannin	OhGene017341	0.9476596622853364	0.004037572963924983
Dihydrojasmone	OhGene017341	-0.9774677961315117	0.0007558305144255883
Sinapinic acid	OhGene017341	0.9791721295905856	0.0006461827116604164
Prohydrojasmon	OhGene017341	0.9736982145571619	0.00102857830013644
alpha-Keto-gamma-(methylthio)butyric acid	OhGene017341	-0.9890051995521839	0.00018066389860365382
Przewaquinone A	OhGene017341	0.9763264165660903	0.0008340240344861197
Nicotianamine	OhGene017341	-0.9801971072266138	0.0005843489459184841
Xanthurenic acid O-hexoside	OhGene017341	0.967668310943608	0.0015511084023761463
Ne-(1-Carboxymethyl)-L-lysine	OhGene017341	-0.9861125307570615	0.00028795352178882105
Valerophenone	OhGene017341	0.996327362155183	2.0207634345656496e-05
Shikonin	OhGene017341	0.9913161134288753	0.0001127874035221441
4'-Hydroxychalcone	OhGene017341	0.999565900975153	2.8262204382344903e-07
Baohuoside I	OhGene017341	0.9551745670075855	0.0029689448574108383
Dehydroepiandrosterone (DHEA)	OhGene017341	0.9755291432553725	0.0008909073908821978
Leucosceptoside A	OhGene017341	0.9725490376666805	0.00111999009000651
Isoeugenol	OhGene017341	0.9867976655668743	0.0002603018574907944
6,7-Dimethoxy-4-Methylcoumarin	OhGene017341	0.9979328746388524	6.405094467213073e-06
Ethyl paraben	OhGene017341	0.9971660830381752	1.2035248305284595e-05
Homoveratrumic acid	OhGene017341	0.9909741608423108	0.00012183101027098974
3-N-butyl-4,5-dihydrophthalide	OhGene017341	0.9972790665933688	1.1095145718853599e-05
Nitidine	OhGene017341	0.9726843454883755	0.0011090267528339201
Pyridoxine	OhGene017341	-0.9740936178006433	0.0009980175450414067
N-Lauroylsarcosine	OhGene017341	0.9847283746098289	0.0003480529694391548
Myrislignan	OhGene017341	0.9940942413680467	5.221398704779126e-05
Bisulfurous Acid	OhGene017341	0.9639625328051131	0.0019246476506759656
Rutin	OhGene017341	0.9718169458953242	0.001180234125936745
Methyl jasmonate	OhGene017341	0.9918027965815748	0.00010051581379159517
Heptamethoxyflavone	OhGene017341	0.9878993830356786	0.00021875148037430633
Myricetin	OhGene017341	0.9959961791993691	2.4013779718512692e-05
Chikusetsusponin Iva	OhGene017341	-0.9830325598926938	0.0004293986233895388
Nerylacetate	OhGene017341	-0.983048599718862	0.0004285894650432839
1-Methyladenine	OhGene017341	-0.981938183610372	0.0004863976708813018
Glycyl-L-leucine	OhGene017341	0.9809679486883397	0.0005398815806151115
dUMP	OhGene017341	0.9933315460460443	6.655414987145932e-05
Arglabin	OhGene017341	0.976207004207349	0.0008424252866272495
Puerarin apioside	OhGene017341	0.9831278564390098	0.00042460235246999796
(+)-epipinoresinol-4-O-beta-D-glucoside	OhGene017341	0.9590223846187066	0.0024843433555116223
Palmitoylethanolamide	OhGene017341	-0.9901184839600037	0.00014598410172199117
di-C,C-pentosyl-luteolin	OhGene017341	0.972466046305207	0.001126740907803198
Arbutin	OhGene017341	0.9760706571218214	0.0008520690440743455
S-(5-Adenosy)-L-Homocysteine	OhGene017341	0.9985677809484956	3.075408196562628e-06
trans-Cinnamaldehyde	OhGene017341	0.9934631708448071	6.395554330881289e-05
Ademetionine	OhGene017341	-0.9851990172559042	0.00032698241637469153
Isobutyl 4-hydroxybenzoate	OhGene017341	0.9748822877448189	0.000938425827739797
Orsellinic acid ethyl ester	OhGene017341	0.9760245815811708	0.0008553402492773127
Prunin	OhGene017341	0.9929565671457302	7.424020739582077e-05
Picropodophyllin	OhGene017341	0.9739936063364464	0.00100570428230633
L-Leucyl-L-alanine Hydrate	OhGene017341	-0.987242655295261	0.00024308663794356158
(-)-Norepinephrine N-hexoside	OhGene017341	0.997687037720794	8.018504821098664e-06
Isoferulic acid	OhGene017341	0.990055887468609	0.00014783639741188653
Praeruptorin A	OhGene017341	0.952047530599704	0.003394027085526378
Sinapyl aldehyde	OhGene017341	0.9915908743513077	0.0001057727723549094
Rosmarinic acid	OhGene017341	-0.9891262867727029	0.00017671361793276542
2-(Dimethylamino)Guanosine	OhGene017341	0.9712332917392315	0.001229382692628702
Vitamin B2	OhGene017341	0.9253275633661255	0.008155773451737219
Tanshinlactone	OhGene017341	0.9726988480006445	0.0011078548543231204
Bisdemethoxycurcumin	OhGene017341	0.9906215637093448	0.00013152016038945732
Momordin Ic	OhGene017341	-0.9900142799313779	0.0001490740468657388
Asarylaldehyde	OhGene017341	0.9970528239659412	1.3015970504164146e-05
Flavokawain B	OhGene017341	0.9886461623895464	0.00019263263323270765
Sugiol	OhGene017341	0.9720493256028623	0.001160942203664552
Ethyl oleate	OhGene017341	0.9919264595864217	9.750995723765076e-05
Aurantio-obtusin	OhGene017341	0.9885233456784973	0.00019681457592662618
delta-Tridecalactone	OhGene017341	0.9668621252217294	0.001628983456501747
Agarotetrol	OhGene017341	0.9733448046439585	0.00105627990852341
N-Acetylputrescine	OhGene017341	0.9982158183216172	4.772116595645223e-06
4-Ethylphenol	OhGene017341	0.9993688253887476	5.974463607249694e-07
Tricin 5-O-hexosyl-O-hexoside	OhGene017341	0.991206463542286	0.00011564943940346263
Lobetyolin	OhGene017341	0.9810679648911573	0.0005342401015412584
Oleamide	OhGene017341	-0.9842259996432314	0.0003712661946974342
Olivetol	OhGene017341	0.9858546616161894	0.00029872072238074673
N6-Succinyl Adenosine	OhGene017341	0.9984319808407729	3.686098493680061e-06
Hexadecanedioic acid	OhGene017341	0.9935203910044865	6.284197483227491e-05
N-[(Tert-butoxy)carbonyl]-L-tryptophan	OhGene017341	0.9899956742053135	0.0001496291527594125
Azetidine-2-carboxylic acid	OhGene017341	-0.9685092694669044	0.001471885019145398
Sakuranin	OhGene017341	0.9817812557143374	0.0004948603581386719
5-Phenyl-2,4-pentadienoic acid	OhGene017341	0.9717445568285628	0.0011862759531668999
(-)-Arctigenin	OhGene017341	0.9603353552464905	0.002328724188793812
Sinapyl alcohol	OhGene017341	0.9503947370379684	0.003629991778644588
4'-Hydroxypropiophenone	OhGene017341	0.9290089576737011	0.007380704360766048
Hexadecanamide	OhGene017341	-0.9739407221964096	0.0010097806946296
Tracheloside	OhGene017341	0.9935918485399824	6.146503423792994e-05
5-Methyl-7-methoxyisoflavone	OhGene017341	0.9912447057373387	0.00011464719712024981
Stachydrine	OhGene017341	0.9823964920022064	0.0004620977224615811
Gibberellic acid	OhGene017341	0.9968490204142018	1.4877366003231237e-05
Syringic acid	OhGene017341	0.9930892854989992	7.147194150662422e-05
cis-Aconitic acid	OhGene017341	0.9895730412442961	0.00016251538620372033
3',4'-Dihydroxyphenylacetone	OhGene017341	0.9976391747533658	8.353664742866308e-06
(-)-Caryophyllene oxide	OhGene017341	-0.985484605079796	0.0003145158617046166
Cantharidin	OhGene017341	0.9756864148068507	0.0008795391443073658
Mesalamine	OhGene017341	0.9937951702426903	5.7630425774994846e-05
Xanthoxyline	OhGene017341	0.9669131385440752	0.0016239998395162357
Sinapaldehyde glucoside	OhGene017341	0.9197069343074173	0.009411640847735938
Methyl oleate	OhGene017341	0.9990748163992995	1.2835510802583744e-06
Xanthurenic acid	OhGene017341	0.9942403147331548	4.96654257339512e-05
DIMBOA glucoside	OhGene017341	0.9696474241627504	0.0013679366967019476
L-Pyroglutamic acid	OhGene017341	-0.9741000632035317	0.000997523163187765
6''-o-acetylgenistin	OhGene017341	-0.9742378793695537	0.0009869812986004318
Isoliquiritigenin	OhGene017341	0.9979458325718559	6.3250718479061015e-06
Nodakenetin	OhGene017341	0.9894809794203987	0.00016539272720124778
Coumarin	OhGene017341	0.9408951184717194	0.005136842417719416
5'-S-Methyl-5'-thioadenosine	OhGene017341	-0.9644302098461737	0.0018753133307859173
4-Methyl-6,7-dihydroxycoumarin	OhGene017341	0.9742126982470339	0.0009889033140003472
alpha-Asarone	OhGene017341	0.9915913707643091	0.00010576030217810298
2-deoxyglucose-6-phosphate	OhGene017341	-0.9886466949678857	0.00019261459621111205
Nepodin	OhGene017341	0.9577999694867669	0.0026336880574678646
Polygalic acid	OhGene017341	0.9716437312505869	0.0011947166404722507
D-(+)-Maltose	OhGene017341	0.9716555497669359	0.0011937257114836236
Polyphyllin V	OhGene017341	-0.9652126279101679	0.0017941927204081158
Tenuifolin	OhGene017341	0.9134390460566714	0.010914906217720682
Lancerin	OhGene017341	0.9806693740062444	0.000556897984483008
Nortanshinone	OhGene017341	0.990204269361353	0.0001434645268936841
Schisandrin C	OhGene017341	0.9927351010738785	7.897641844477073e-05
Nobiletin	OhGene017341	0.97954926935483	0.0006230719969666122
1-Naphthyl acetate	OhGene017341	0.96162021986785	0.0021812444320555473
Isopropyl myristate	OhGene017341	-0.9842257946579327	0.0003712758185676122
Fraxinellone	OhGene017341	0.9910146971233422	0.00012074078446391178
3-Furoic acid	OhGene017341	-0.9771787889734322	0.000775268778177017
Sauchinone	OhGene017341	0.9897966028940823	0.00015563283442263738
D-Raffinose	OhGene017341	0.9407642728642062	0.005159381780465921
Artemether	OhGene017341	0.9835708220395947	0.000402659568169943
Polydatin	OhGene017341	0.9343730763454358	0.006319015589937584
Methyl Dihydrojasmonate	OhGene017341	0.9604625925462861	0.0023139073143362645
Chlorogenic acid methyl ester	OhGene017341	0.9760104680234318	0.000856343507110136
Nodakenin	OhGene017341	0.9552937289380711	0.002953299899037855
Baohuoside II	OhGene017341	0.9898759233157244	0.000153226549680563
Phytocassane E	OhGene017341	0.9912671108266974	0.00011406203026354485
1-Deoxynojirimycin	OhGene017341	-0.9802250568527409	0.0005827060850096632
Nicotinate ribonucleoside	OhGene017341	0.9586316112631832	0.002531617616642561
Pheophorbide A	OhGene017341	-0.9886710328785171	0.00019179123310704915
Tricin 4'-O-(beta-guaiacylglyceryl) ether 5-O-hexoside	OhGene017341	0.9386766293123663	0.005525528710312115
5-Methylcytosine	OhGene017341	0.9811400759465048	0.0005301908962484611
Fragransin A2	OhGene017341	0.9928793355260391	7.587527122971386e-05
Resveratrol	OhGene017341	0.9909071189972769	0.00012364482548916738
Riboflavin-5'-monophosphate	OhGene017341	-0.97135423344778	0.0012191168413275472
Gambogenic acid	OhGene017341	0.9395816686719011	0.005365287364832949
lupinine	OhGene017341	-0.9654937518428248	0.0017654787730028022
5-O-Methylvisammioside	OhGene017341	0.9922004207456657	9.101291721214073e-05
Abscisic Acid	OhGene017341	0.9775422422459673	0.0007508630300276954
Stearamide	OhGene017341	-0.9438139305581834	0.004646625416871292
Methylophiopogonanone A	OhGene017341	0.994985450877778	3.7655507167565626e-05
Praeruptorin B	OhGene017341	0.9765244274581433	0.0008201850358211934
Wikstromol	OhGene017341	0.9892620021367553	0.00017233782690250215
Cimifugin	OhGene017341	0.928268728842546	0.007533520738738477
Ferulaldehyde	OhGene017341	0.9620023757032514	0.00213829832374683
5-O-p-Coumaroyl shikimic acid	OhGene017341	0.9554165781181033	0.0029372134384587686
Nicotinamide N-oxide	OhGene017341	0.9843384453329469	0.0003660056751893008
Hastatoside	OhGene017341	0.990012696817836	0.0001491212393842561
Demethoxycurcumin	OhGene017341	0.8894648091806341	0.01765178156337165
Glycerophosphocholine	OhGene017341	-0.9360635200127811	0.006001128089480693
2-Acetylpyrazine	OhGene017341	0.9126765116695492	0.011105149523478776
N,N,N-Trimethyllysine	OhGene017341	-0.9955159766961265	3.011461855573536e-05
1'-Hydroxymidazolam	OhGene017341	0.9945546756514071	4.439660471870359e-05
N-p-Coumaroyl putrescine	OhGene017341	-0.9810587798087764	0.0005347569643972412
TriacetonaMine	OhGene017341	-0.9641013099870405	0.0019099423098640283
Toddalolactone	OhGene017341	0.980557937202245	0.0005633162190926982
1-Methylguanine	OhGene017341	-0.9063475220235209	0.012745476995797984
Cinnamaldehyde	OhGene017341	0.8943804811166991	0.016144105792216177
Geranylacetone	OhGene017341	-0.9915311344202286	0.00010727882566099911
Ligustilide	OhGene017341	0.9869169999279077	0.0002556276611896472
Pyridoxal 5'-Phosphate	OhGene017341	0.9375759202855252	0.005723522585075795
gamma,gamma-Dimethylallyl pyrophosphate	OhGene017341	0.9566272985544437	0.0027809906732227815
7-Methoxycoumarin	OhGene017341	0.8896175911631778	0.01760394939355409
Adenine	OhGene017341	-0.9757725116337244	0.0008733463699377553
Formononetin	OhGene017341	-0.9406085687096112	0.005186266217778174
Cinnamic acid	OhGene017341	0.9408531937878636	0.005144059070067713
Fisetin	OhGene017341	-0.9822888075637584	0.0004677516267262132
Mosloflavone	OhGene017341	0.9756429226770708	0.0008826756958495645
Lactobionic acid	OhGene017341	-0.9900670829189736	0.00014750425769483513
Biotin	OhGene017341	0.9881428243638526	0.00021005540544060612
Tanshinone IIA sulfonate	OhGene017341	-0.9901046970107651	0.00014639107257661212
Citrinin	OhGene017341	0.9638265857696972	0.001939107101829662
Gentiopicrin	OhGene017341	0.9825695986217364	0.000453080495692322
(-)-epigallocatechin	OhGene017341	0.9937249018231107	5.894173887220663e-05
Dihydroartemisinic acid	OhGene017341	0.9242667567711798	0.008386101272944122
Phosphocholine	OhGene017341	-0.9411201347001691	0.005098194313530557
Ethyl Coumarin-3-carboxylate	OhGene017341	0.9428744500810993	0.004801782964068086
Ethyl ferulate	OhGene017341	0.8994260481047294	0.014664020913666705
5-Sulfanyl-1-pentanesulfonamide	OhGene017341	0.8585602557328665	0.028593036612531243
Isobavachin	OhGene017341	0.9730146694796822	0.0010824866272984633
Eupalinolide A	OhGene017341	0.8588735033251156	0.028469645889689164
Schisantherin E	OhGene017341	0.985516459399476	0.0003131402949835492
trans-Zeatin-riboside	OhGene017341	0.96493288961504	0.0018229922941932683
Gallic acid	OhGene017341	0.9841847104221073	0.00037320718977139957
Valepotriate	OhGene017341	0.9811668698463756	0.000528690255822089
N2-Methylguanosine	OhGene017341	0.9000078668967282	0.014497758017981598
2-Phenylphenol	OhGene017341	0.9849556683891014	0.0003377953642467189
D-Erythrose 4-phosphate	OhGene017341	-0.9058737951050286	0.012872646705409923
Tangeretin	OhGene017341	0.9658287090086216	0.0017315651745634562
Artemisinin	OhGene017341	0.9930546629520994	7.218904649765459e-05
Hypoxanthine	OhGene017341	0.9617926819752188	0.0021618112207696183
Trehalose 6-phosphate	OhGene017341	-0.9086330316218386	0.012140522161625126
Artemisic acid	OhGene017341	-0.8761845171331357	0.022046348069969402
Patchouli alcohol	OhGene017341	-0.9213897048564981	0.009026478508848836
D-Glucose 1-phosphate	OhGene017341	0.9802863185187854	0.0005791131998125695
6-Demethoxytangeretin	OhGene017341	0.9067558598948655	0.012636350322176516
3-Methoxybenzaldehyde	OhGene017341	0.9312271538458979	0.006931918936771594
Antiarol	OhGene017341	0.7239018723433903	0.10382175969777971
Lipoamide	OhGene017341	0.9641762030800322	0.0019020295036011913
iP9G	OhGene017341	-0.9436617970183105	0.004671581138615583
Dulcitol	OhGene017341	0.9096112678469706	0.011885940825104942
5-Methyltetrahydrofolic acid	OhGene017341	-0.9580094469132209	0.0026077908137108453
L-Aspartic acid	OhGene017341	0.8045709835277826	0.053556789316305385
tZROG	OhGene017341	0.743848027204328	0.0900171933464508
Isomucronulatol-7-O-glucoside	OhGene017341	0.7902513720071687	0.061377838779344676
Spermidine	OhGene017341	-0.9767330581866562	0.0008057280857798938
Lactucin	OhGene001375	-0.9912633018338828	0.00011416140664259417
Sattabacin	OhGene001375	-0.9915134007411027	0.00010772793798855072
Iristectorigenin B	OhGene001375	-0.9901299881598525	0.0001456449464553289
beta-Alanine methyl ester hydrochloride	OhGene001375	-0.9911555867666028	0.00011698954704217762
2-Amino-1,3,4-tetradecanetriol	OhGene001375	-0.9902818404354641	0.00014120503373138616
6-Methylcoumarin	OhGene001375	-0.9902099412634351	0.00014329870978420595
Integrifoside A	OhGene001375	-0.9911939206609042	0.00011597910732568353
Linderane	OhGene001375	-0.9915624854818131	0.00010648713657144603
Leu-Pro	OhGene001375	-0.9897680138710293	0.00015650469878990272
5-Acetylsalicylic acid	OhGene001375	-0.9908151013746859	0.00012615611426108723
Roseoside	OhGene001375	-0.9909093610760165	0.00012358395015968848
7-Methoxy-4-methylcoumarin	OhGene001375	-0.9912345468657152	0.0001149130142045372
o-Veratraldehyde	OhGene001375	-0.9893701937264563	0.00016888862643123884
Saikosaponin E	OhGene001375	0.996353540524062	1.992075718632616e-05
Trachelogenin	OhGene001375	-0.9917776817669042	0.00010113183454022827
Yuheinoside	OhGene001375	-0.990198477363321	0.00014363395361087356
Trigonelline	OhGene001375	0.9852259173330877	0.000325797882468879
Yamogenin	OhGene001375	-0.9904007542239783	0.0001377760154584363
Oxidized glutathione	OhGene001375	0.9983796179748259	3.936329593026085e-06
13-��-(21)-Epoxyeurycomanone	OhGene001375	-0.9913024074160275	0.00011314319688551288
Methyl heptadecanoate	OhGene001375	-0.9875821224827418	0.0002303480818323382
Arabidopyl ketoadipic acid	OhGene001375	-0.9885838682549292	0.00019474817485675024
Cinnamyl acetate	OhGene001375	-0.9872160792142444	0.00024409831665049388
N7-Methylguanosine	OhGene001375	-0.9917163637936772	0.0001026437373190798
Curcumin	OhGene001375	-0.9868383801418885	0.00025870237383020467
Lithospermoside	OhGene001375	-0.9844226607055333	0.00036209030129609313
Genipin	OhGene001375	-0.9861406850678937	0.00028678986274510455
L-(-)-Methionine	OhGene001375	0.9681227446731122	0.0015080429243257158
Homovanillic acid	OhGene001375	-0.9908752774663432	0.00012451097721433312
Ethyl caffeate	OhGene001375	-0.9859121251395643	0.0002963043294148797
Praeruptorin E	OhGene001375	-0.9886597166600164	0.0001921738476388861
4-Guanidinobutanoic acid	OhGene001375	-0.9892627556585958	0.0001723136841241102
Anise oil	OhGene001375	-0.9902217854936807	0.0001429527538440463
5,6,7-Trimethoxyflavone	OhGene001375	-0.9892257689901613	0.00017350072257366587
Picramnioside F	OhGene001375	0.9968369829934622	1.499119239438115e-05
5-O-Caffeoylshikimic acid	OhGene001375	-0.9816320177919606	0.0005029756352303204
3-Butylidenephthalide	OhGene001375	-0.9900200826449499	0.00014890113197154828
Valylproline	OhGene001375	-0.9907676941931869	0.00012745974580110234
Threonyl carbamoyl adenosine	OhGene001375	-0.9813993953189121	0.00051575599994976
Mycophenolic acid	OhGene001375	-0.9914580356077486	0.00010913610063689615
Methyl cinnamate	OhGene001375	-0.9889149163676394	0.00018363755627019606
Isomucronulatol	OhGene001375	-0.9851649842761474	0.00032848410928329485
Zeatin-7-N-glucoside	OhGene001375	-0.9869633701510634	0.0002538227648719543
Sedanolide	OhGene001375	-0.9911148104607841	0.000118069161999891
Camelliaside A	OhGene001375	-0.9788108577093652	0.0006687128786042433
Irisolidone 7-O-beta-d-glucoside	OhGene001375	-0.9914618181534256	0.00010903960479467373
trans-beta-Ionone	OhGene001375	-0.9791482893321735	0.0006476576590094101
Germacrone	OhGene001375	-0.9916756862755857	0.0001036528851479032
8-Aminooctanoic acid	OhGene001375	0.9716559224473184	0.0011936944705459177
Geranylgeraniol	OhGene001375	0.9839005237504735	0.0003867032663990154
L-Cystathionine	OhGene001375	-0.9882065674449183	0.0002078074320601538
Trillin	OhGene001375	0.9945929811443245	4.3774739954484606e-05
Lawsone	OhGene001375	-0.9831673338857327	0.0004226233003377465
Picrotoxinin	OhGene001375	-0.9885374969746633	0.00019633044014359015
Phenylglyoxylic acid	OhGene001375	-0.9881695057447293	0.00020911298998243304
Tropine	OhGene001375	0.9741841512857907	0.0009910844772224978
4-Hydroxymephenytoin	OhGene001375	0.9736822939699159	0.0010298183695324754
Citral	OhGene001375	-0.98448634415502	0.0003591434134526059
(+)-Isolariciresinol	OhGene001375	-0.9908419838033298	0.0001254198529639548
DL-m-Tyrosine	OhGene001375	-0.9885967338243635	0.0001943103103179052
Aleuritic Acid	OhGene001375	-0.9904080500259927	0.00013756700035847863
Diosbulbin B	OhGene001375	-0.9811112851571184	0.0005318057312702142
Phloretin	OhGene001375	-0.9892683186166721	0.00017213549954208895
Furanodiene	OhGene001375	-0.9873064858625675	0.0002406653285917285
Artesunate	OhGene001375	-0.9783059317809344	0.0007008439260194943
trans-Anethole	OhGene001375	-0.98534528762385	0.0003205672648680613
L-Ergothioneine	OhGene001375	0.9926725420980688	8.034074734351672e-05
Neocryptotanshinone	OhGene001375	-0.9785206088940518	0.0006870914519222902
Curcumol	OhGene001375	-0.9781208531709246	0.0007128088572558791
Verbascoside	OhGene001375	-0.978878080265528	0.0006644916208644465
beta,beta-Dimethylacrylalkannin	OhGene001375	-0.9731955380234261	0.0010680895488249195
Dihydrojasmone	OhGene001375	0.9811750796009399	0.0005282308767269807
Sinapinic acid	OhGene001375	-0.9879505017013167	0.00021691087808033596
Prohydrojasmon	OhGene001375	-0.9793151951415597	0.0006373666158294887
alpha-Keto-gamma-(methylthio)butyric acid	OhGene001375	0.9942699836322526	4.915556429737631e-05
Przewaquinone A	OhGene001375	-0.9862258969331518	0.0002832822207883661
Nicotianamine	OhGene001375	0.9709950258040596	0.0012497320161362073
Xanthurenic acid O-hexoside	OhGene001375	-0.9830391108907197	0.00042906805466061886
Ne-(1-Carboxymethyl)-L-lysine	OhGene001375	0.9965829425536126	1.7494473125387777e-05
Valerophenone	OhGene001375	-0.986439518619672	0.00027458318711691735
Shikonin	OhGene001375	-0.9874984890580039	0.00023345474707943655
4'-Hydroxychalcone	OhGene001375	-0.9856008457222264	0.0003095107369106812
Baohuoside I	OhGene001375	-0.9779041115317636	0.0007269485119106008
Dehydroepiandrosterone (DHEA)	OhGene001375	-0.9826616856640379	0.0004483196187501089
Leucosceptoside A	OhGene001375	-0.9866916716556643	0.0002644888752956823
Isoeugenol	OhGene001375	-0.9883199935048291	0.00020383711944571963
6,7-Dimethoxy-4-Methylcoumarin	OhGene001375	-0.9740119177995978	0.001004294703792604
Ethyl paraben	OhGene001375	-0.9841824726267387	0.000373312531722071
Homoveratrumic acid	OhGene001375	-0.9793567073332073	0.0006348197747211128
3-N-butyl-4,5-dihydrophthalide	OhGene001375	-0.9862326494112227	0.0002830051819338025
Nitidine	OhGene001375	-0.9560695989714513	0.0028524299976702256
Pyridoxine	OhGene001375	0.9889344471384636	0.00018299222130853935
N-Lauroylsarcosine	OhGene001375	-0.987727847493139	0.0002249844625014754
Myrislignan	OhGene001375	-0.9918825089522083	9.857304576519185e-05
Bisulfurous Acid	OhGene001375	-0.9785553549586932	0.0006848782969312316
Rutin	OhGene001375	-0.9857793966519803	0.00030190045463774083
Methyl jasmonate	OhGene001375	-0.9922670150533359	8.946737167734692e-05
Heptamethoxyflavone	OhGene001375	-0.9915240398983719	0.00010745838492908161
Myricetin	OhGene001375	-0.9864910309083379	0.0002725057278244259
Chikusetsusponin Iva	OhGene001375	0.9958255775943943	2.610233230060492e-05
Nerylacetate	OhGene001375	0.9717855283556873	0.001182854459745611
1-Methyladenine	OhGene001375	0.9898640591875665	0.0001535852746532143
Glycyl-L-leucine	OhGene001375	-0.9746941554967335	0.0009524758977267032
dUMP	OhGene001375	-0.9791041833728272	0.0006503908047346645
Arglabin	OhGene001375	-0.9806118697323591	0.0005602053977521446
Puerarin apioside	OhGene001375	-0.9844146155029234	0.0003624634371287783
(+)-epipinoresinol-4-O-beta-D-glucoside	OhGene001375	-0.9869848705951985	0.00025298805036621743
Palmitoylethanolamide	OhGene001375	0.9952710711938666	3.349127551214674e-05
di-C,C-pentosyl-luteolin	OhGene001375	-0.9797161855311844	0.0006129769774764058
Arbutin	OhGene001375	-0.9872752392769066	0.000241849109517408
S-(5-Adenosy)-L-Homocysteine	OhGene001375	-0.9782398365049554	0.0007051053029859691
trans-Cinnamaldehyde	OhGene001375	-0.9893104715207665	0.0001707883037297839
Ademetionine	OhGene001375	0.9825236534349483	0.0004554651975095071
Isobutyl 4-hydroxybenzoate	OhGene001375	-0.9839325573262954	0.000385170063804751
Orsellinic acid ethyl ester	OhGene001375	-0.9758764764368049	0.0008658973090645365
Prunin	OhGene001375	-0.9869462108459687	0.00025448992486967325
Picropodophyllin	OhGene001375	-0.9464221418966172	0.004228980370182523
L-Leucyl-L-alanine Hydrate	OhGene001375	0.9954023899532487	3.165843503069372e-05
(-)-Norepinephrine N-hexoside	OhGene001375	-0.9881381404886413	0.00021022106277411156
Isoferulic acid	OhGene001375	-0.977498349695576	0.0007537898338420327
Praeruptorin A	OhGene001375	-0.9781584590168332	0.0007103695834090683
Sinapyl aldehyde	OhGene001375	-0.9827613144226999	0.0004431969908971862
Rosmarinic acid	OhGene001375	0.9919797544248325	9.62285601310246e-05
2-(Dimethylamino)Guanosine	OhGene001375	-0.9857839408401919	0.0003017080003039997
Vitamin B2	OhGene001375	-0.9519120728794732	0.003413072669010359
Tanshinlactone	OhGene001375	-0.9506377607473199	0.003594807223153901
Bisdemethoxycurcumin	OhGene001375	-0.9540461185628887	0.003119117062314174
Momordin Ic	OhGene001375	0.9941194079093901	5.177036555835654e-05
Asarylaldehyde	OhGene001375	-0.9891810813136301	0.00017494033049842106
Flavokawain B	OhGene001375	-0.9733346031293189	0.0010570849583094732
Sugiol	OhGene001375	-0.976274069123734	0.0008377017958342846
Ethyl oleate	OhGene001375	-0.9891259794558509	0.00017672358859421636
Aurantio-obtusin	OhGene001375	-0.9927198377967678	7.930821548700204e-05
delta-Tridecalactone	OhGene001375	-0.9831159056669434	0.0004252023654863439
Agarotetrol	OhGene001375	-0.9697774601310365	0.001356300211283303
N-Acetylputrescine	OhGene001375	-0.9857778519865048	0.00030196588783466913
4-Ethylphenol	OhGene001375	-0.9831192170621459	0.0004250360679120069
Tricin 5-O-hexosyl-O-hexoside	OhGene001375	-0.9687991576329962	0.001445051952592118
Lobetyolin	OhGene001375	-0.9597274631571856	0.00240015728050965
Oleamide	OhGene001375	0.9807423206919011	0.0005527163842394205
Olivetol	OhGene001375	-0.9787890942755022	0.0006700823624942966
N6-Succinyl Adenosine	OhGene001375	-0.9868361819313697	0.0002587886058284466
Hexadecanedioic acid	OhGene001375	-0.9912173032815078	0.0001153649124731636
N-[(Tert-butoxy)carbonyl]-L-tryptophan	OhGene001375	-0.9917579797400847	0.00010161640302863045
Azetidine-2-carboxylic acid	OhGene001375	0.9882148602937915	0.00020751586065622011
Sakuranin	OhGene001375	-0.9852189349207289	0.0003261051446180285
5-Phenyl-2,4-pentadienoic acid	OhGene001375	-0.9782246148272342	0.0007060885102540672
(-)-Arctigenin	OhGene001375	-0.9559623172068922	0.0028662747341021066
Sinapyl alcohol	OhGene001375	-0.9703410986064197	0.0013064309151012915
4'-Hydroxypropiophenone	OhGene001375	-0.9604238622200729	0.0023184125502163054
Hexadecanamide	OhGene001375	0.9750199452220287	0.0009282108887973417
Tracheloside	OhGene001375	-0.9889792477058679	0.00018151619804122212
5-Methyl-7-methoxyisoflavone	OhGene001375	-0.9925311044056169	8.346827816476846e-05
Stachydrine	OhGene001375	-0.9944396445988614	4.629037199131105e-05
Gibberellic acid	OhGene001375	-0.9853000851527172	0.00032254301087686566
Syringic acid	OhGene001375	-0.9884633057696157	0.0001988752306788688
cis-Aconitic acid	OhGene001375	-0.9674428531886741	0.0015726969489631324
3',4'-Dihydroxyphenylacetone	OhGene001375	-0.9704976836217049	0.0012927407960477816
(-)-Caryophyllene oxide	OhGene001375	0.9982848414760122	4.410130343728035e-06
Cantharidin	OhGene001375	-0.9886282425598566	0.0001932400208923861
Mesalamine	OhGene001375	-0.9734759705203011	0.001045956062247507
Xanthoxyline	OhGene001375	-0.9842335203647263	0.0003709131895591843
Sinapaldehyde glucoside	OhGene001375	-0.9515029701247824	0.003470911276648897
Methyl oleate	OhGene001375	-0.9778045736262175	0.0007334882842733916
Xanthurenic acid	OhGene001375	-0.9624179804161341	0.0020920717177618352
DIMBOA glucoside	OhGene001375	-0.9756974670647811	0.0008787429633578596
L-Pyroglutamic acid	OhGene001375	0.9989065011772706	1.792955743002107e-06
6''-o-acetylgenistin	OhGene001375	0.9844903960201314	0.00035895632273934687
Isoliquiritigenin	OhGene001375	-0.9899116124317837	0.00015214996992388778
Nodakenetin	OhGene001375	-0.9542376973698345	0.0030933650726863472
Coumarin	OhGene001375	-0.9580282564114352	0.0026054716059715237
5'-S-Methyl-5'-thioadenosine	OhGene001375	0.9806148418837435	0.00056003421321689
4-Methyl-6,7-dihydroxycoumarin	OhGene001375	-0.9777795251614986	0.000735138578879317
alpha-Asarone	OhGene001375	-0.9873344598419362	0.00023960798418410024
2-deoxyglucose-6-phosphate	OhGene001375	0.9962165053826435	2.1445167235347063e-05
Nepodin	OhGene001375	-0.968983778637574	0.0014280900860727784
Polygalic acid	OhGene001375	-0.9758251771869547	0.0008695689372125999
D-(+)-Maltose	OhGene001375	-0.9858027612594722	0.00030091157279146287
Polyphyllin V	OhGene001375	0.9614261959048054	0.002203209822113701
Tenuifolin	OhGene001375	-0.9444513270881344	0.0045427805715177235
Lancerin	OhGene001375	-0.9679421704221163	0.001525083669014143
Nortanshinone	OhGene001375	-0.975944702379002	0.0008610261281413331
Schisandrin C	OhGene001375	-0.9667655791882845	0.0016384359370189743
Nobiletin	OhGene001375	-0.9919233556269615	9.758484791555157e-05
1-Naphthyl acetate	OhGene001375	-0.9667209960335003	0.0016428100404258389
Isopropyl myristate	OhGene001375	0.9893382871322778	0.00016990221215158744
Fraxinellone	OhGene001375	-0.9916366074329093	0.00010462700851681856
3-Furoic acid	OhGene001375	0.9984111763954128	3.784535288008403e-06
Sauchinone	OhGene001375	-0.9854853089696568	0.0003144854331799844
D-Raffinose	OhGene001375	-0.9610333700719993	0.002248013940613127
Artemether	OhGene001375	-0.9880816800412122	0.00021222304903210573
Polydatin	OhGene001375	-0.9670424000054897	0.0016114057675551557
Methyl Dihydrojasmonate	OhGene001375	-0.9558004697155282	0.002887223648519844
Chlorogenic acid methyl ester	OhGene001375	-0.9867106703937721	0.0002637359325325324
Nodakenin	OhGene001375	-0.9460948375715955	0.004280331896086293
Baohuoside II	OhGene001375	-0.9896757436231347	0.00015933517196685257
Phytocassane E	OhGene001375	-0.9936298210965513	6.0739520577087645e-05
1-Deoxynojirimycin	OhGene001375	0.9968969873437616	1.4428092347505939e-05
Nicotinate ribonucleoside	OhGene001375	-0.9874582291522102	0.0002349576387037453
Pheophorbide A	OhGene001375	0.9927405228705297	7.885872503785203e-05
Tricin 4'-O-(beta-guaiacylglyceryl) ether 5-O-hexoside	OhGene001375	-0.9586264553206455	0.0025322442985903373
5-Methylcytosine	OhGene001375	-0.9905962179480091	0.00013223088184713562
Fragransin A2	OhGene001375	-0.9839402391366255	0.00038480284449225245
Resveratrol	OhGene001375	-0.9855031033094406	0.00031371668648189495
Riboflavin-5'-monophosphate	OhGene001375	0.9825380277031369	0.0004547184582879573
Gambogenic acid	OhGene001375	-0.9637613247291406	0.001946067310397689
lupinine	OhGene001375	0.9870901636061623	0.0002489200118893583
5-O-Methylvisammioside	OhGene001375	-0.9857476782120773	0.00030324548688992096
Abscisic Acid	OhGene001375	-0.9769821395182998	0.0007886351684320546
Stearamide	OhGene001375	0.9452372270663548	0.004416326230735549
Methylophiopogonanone A	OhGene001375	-0.992877635266	7.591146716430382e-05
Praeruptorin B	OhGene001375	-0.9569678073641207	0.0027378115514392516
Wikstromol	OhGene001375	-0.9856107855671797	0.00030908459822127265
Cimifugin	OhGene001375	-0.9333209043625312	0.006520921669143673
Ferulaldehyde	OhGene001375	-0.9233936709739649	0.008578011213755102
5-O-p-Coumaroyl shikimic acid	OhGene001375	-0.979825946102437	0.000606383332174889
Nicotinamide N-oxide	OhGene001375	-0.9380267897574922	0.00564200858464915
Hastatoside	OhGene001375	-0.9489765636162864	0.0038386696115281127
Demethoxycurcumin	OhGene001375	-0.935501704180699	0.006105887817336738
Glycerophosphocholine	OhGene001375	0.9182237895660375	0.009757589876518837
2-Acetylpyrazine	OhGene001375	-0.9616657714463656	0.002176103293090742
N,N,N-Trimethyllysine	OhGene001375	0.983056692753779	0.0004281814851008931
1'-Hydroxymidazolam	OhGene001375	-0.9859783237539004	0.00029353272443715343
N-p-Coumaroyl putrescine	OhGene001375	0.9901102509987086	0.00014622705895344672
TriacetonaMine	OhGene001375	0.9897671929506374	0.00015652976981102003
Toddalolactone	OhGene001375	-0.9787930904458617	0.0006698307955927262
1-Methylguanine	OhGene001375	0.9173502120038266	0.009964191351204904
Cinnamaldehyde	OhGene001375	-0.8828635856805835	0.019777798508861917
Geranylacetone	OhGene001375	0.9734442868012093	0.0010484452323849662
Ligustilide	OhGene001375	-0.9497579557703393	0.0037229824457057346
Pyridoxal 5'-Phosphate	OhGene001375	-0.9622343303729338	0.002112437139681213
gamma,gamma-Dimethylallyl pyrophosphate	OhGene001375	-0.9730001215521273	0.0010836487872165007
7-Methoxycoumarin	OhGene001375	-0.9270499229197716	0.007788460905031676
Adenine	OhGene001375	0.988125922241987	0.00021065349869221555
Formononetin	OhGene001375	0.9735830307566326	0.0010375667722762767
Cinnamic acid	OhGene001375	-0.9411421069055679	0.005094428094713727
Fisetin	OhGene001375	0.9939797373288698	5.4256246060522405e-05
Mosloflavone	OhGene001375	-0.9896268499287729	0.0001608452764960886
Lactobionic acid	OhGene001375	0.986826204002902	0.0002591802025512626
Biotin	OhGene001375	-0.9601172900050627	0.0023542265062126123
Tanshinone IIA sulfonate	OhGene001375	0.9866354435309774	0.0002667235235529337
Citrinin	OhGene001375	-0.9291737468210448	0.007346892283246542
Gentiopicrin	OhGene001375	-0.9564851615419536	0.0027991131800680826
(-)-epigallocatechin	OhGene001375	-0.9841722648448288	0.00037379324026553113
Dihydroartemisinic acid	OhGene001375	-0.882362252463786	0.019943986269666293
Phosphocholine	OhGene001375	0.964438900073927	0.0018744026037484766
Ethyl Coumarin-3-carboxylate	OhGene001375	-0.932144850239378	0.006750268566212214
Ethyl ferulate	OhGene001375	-0.9262080003736828	0.007966980530523256
5-Sulfanyl-1-pentanesulfonamide	OhGene001375	-0.8731518192751072	0.02311516858035247
Isobavachin	OhGene001375	-0.9252792775554645	0.008166189684670757
Eupalinolide A	OhGene001375	-0.9131128027996358	0.010996105102762261
Schisantherin E	OhGene001375	-0.9750832385309949	0.0009235327797416316
trans-Zeatin-riboside	OhGene001375	-0.9420867793763632	0.0049337929183954935
Gallic acid	OhGene001375	-0.9734670356612807	0.001046657715377175
Valepotriate	OhGene001375	-0.9792966721003695	0.0006385046683779628
N2-Methylguanosine	OhGene001375	-0.8573074394846144	0.029089056724882857
2-Phenylphenol	OhGene001375	-0.9543376324557309	0.0030799735135791056
D-Erythrose 4-phosphate	OhGene001375	0.9478894262522833	0.004002514403006431
Tangeretin	OhGene001375	-0.9874823944640658	0.00023405497791800748
Artemisinin	OhGene001375	-0.9680463551456968	0.0015152402276236217
Hypoxanthine	OhGene001375	-0.9167054607421827	0.010118022470266188
Trehalose 6-phosphate	OhGene001375	0.9400456980708675	0.005284024061396547
Artemisic acid	OhGene001375	0.9053804396737277	0.01300573389947584
Patchouli alcohol	OhGene001375	0.9377695491027723	0.005688445803307343
D-Glucose 1-phosphate	OhGene001375	-0.9769902983234526	0.000788078355337536
6-Demethoxytangeretin	OhGene001375	-0.8622940504840155	0.027138738758590086
3-Methoxybenzaldehyde	OhGene001375	-0.8683658248334041	0.024850884832103574
Antiarol	OhGene001375	-0.7976961265027532	0.05725045497393484
Lipoamide	OhGene001375	-0.9521711283235479	0.00337669476224268
iP9G	OhGene001375	0.9840476639494757	0.00037968578668957556
Dulcitol	OhGene001375	-0.845558508928135	0.03393637857511577
5-Methyltetrahydrofolic acid	OhGene001375	0.9398782542772381	0.005313277701341586
L-Aspartic acid	OhGene001375	-0.8605598848884324	0.027809713428036075
tZROG	OhGene001375	-0.7919850526463472	0.06040490139064199
Isomucronulatol-7-O-glucoside	OhGene001375	-0.8252801123739959	0.04312371827471261
Spermidine	OhGene001375	0.951640353921109	0.0034514347803437334
Lactucin	OhGene034031	0.9904724662233115	0.0001357284241004022
Sattabacin	OhGene034031	0.985981444683284	0.0002934023772551368
Iristectorigenin B	OhGene034031	0.9917962650864599	0.00010067583892246953
beta-Alanine methyl ester hydrochloride	OhGene034031	0.9845550031539878	0.00035597970536549353
2-Amino-1,3,4-tetradecanetriol	OhGene034031	0.9895165908162343	0.0001642767290446425
6-Methylcoumarin	OhGene034031	0.9889392258994404	0.00018283449400132313
Integrifoside A	OhGene034031	0.980158241018747	0.0005866372945910412
Linderane	OhGene034031	0.9914788515187881	0.0001086055969843658
Leu-Pro	OhGene034031	0.9809415883842793	0.0005413733527421685
5-Acetylsalicylic acid	OhGene034031	0.9778071272957051	0.0007333201415367776
Roseoside	OhGene034031	0.9800185313311394	0.0005948997437465474
7-Methoxy-4-methylcoumarin	OhGene034031	0.9903384982737368	0.00013956599882747092
o-Veratraldehyde	OhGene034031	0.9926665599569673	8.047182050390726e-05
Saikosaponin E	OhGene034031	-0.9831793152328847	0.0004220235701625039
Trachelogenin	OhGene034031	0.9862142883719607	0.0002837588090289189
Yuheinoside	OhGene034031	0.9933695260325748	6.579902917211311e-05
Trigonelline	OhGene034031	-0.9833409421971768	0.00041397466441467557
Yamogenin	OhGene034031	0.9815497851142786	0.0005074753212087105
Oxidized glutathione	OhGene034031	-0.9836320899856469	0.00039967016642500087
13-��-(21)-Epoxyeurycomanone	OhGene034031	0.9754544335680474	0.0008963330814706089
Methyl heptadecanoate	OhGene034031	0.995814999948818	2.6234689625433554e-05
Arabidopyl ketoadipic acid	OhGene034031	0.9812358901195306	0.0005248343846139399
Cinnamyl acetate	OhGene034031	0.9894323906493319	0.00016692148553797161
N7-Methylguanosine	OhGene034031	0.9766945690499034	0.0008083855755108977
Curcumin	OhGene034031	0.968745781220846	0.001449974317493736
Lithospermoside	OhGene034031	0.9636670353759864	0.001956145189134711
Genipin	OhGene034031	0.9851705388064964	0.0003282387838831656
L-(-)-Methionine	OhGene034031	-0.9784152443673078	0.0006938243266748874
Homovanillic acid	OhGene034031	0.9948177811599097	4.021350290041376e-05
Ethyl caffeate	OhGene034031	0.9854895770848686	0.0003143009577736709
Praeruptorin E	OhGene034031	0.9749149398053892	0.0009359978518893288
4-Guanidinobutanoic acid	OhGene034031	0.9899500919367311	0.00015099345448636758
Anise oil	OhGene034031	0.9922116299604311	9.075184557836202e-05
5,6,7-Trimethoxyflavone	OhGene034031	0.994711990182285	4.1870637312640965e-05
Picramnioside F	OhGene034031	-0.9824010400903074	0.0004618596800934541
5-O-Caffeoylshikimic acid	OhGene034031	0.9764053360581935	0.000828494578738749
3-Butylidenephthalide	OhGene034031	0.9791799028526801	0.0006457021569854407
Valylproline	OhGene034031	0.9944263229147203	4.651223879516045e-05
Threonyl carbamoyl adenosine	OhGene034031	0.9984445441523809	3.6272826725398944e-06
Mycophenolic acid	OhGene034031	0.98984212057509	0.0001542497138464411
Methyl cinnamate	OhGene034031	0.977722430224584	0.0007389071038138112
Isomucronulatol	OhGene034031	0.9691746722508023	0.0014106561202489975
Zeatin-7-N-glucoside	OhGene034031	0.9679657104427829	0.0015228568359362596
Sedanolide	OhGene034031	0.9891357589147457	0.00017640643892890046
Camelliaside A	OhGene034031	0.962678596509633	0.002063338485906881
Irisolidone 7-O-beta-d-glucoside	OhGene034031	0.9855517370475807	0.0003116203994352962
trans-beta-Ionone	OhGene034031	0.9532406800275324	0.0032285329228288304
Germacrone	OhGene034031	0.9805259920770966	0.0005651628448507615
8-Aminooctanoic acid	OhGene034031	-0.9761109717408591	0.0008492119436862595
Geranylgeraniol	OhGene034031	-0.9825611029010679	0.0004535209817938885
L-Cystathionine	OhGene034031	0.9842850320677566	0.0003684998397209328
Trillin	OhGene034031	-0.9833111479396994	0.00041545260359681713
Lawsone	OhGene034031	0.9740569672345236	0.001000831061908749
Picrotoxinin	OhGene034031	0.991256799658411	0.00011433114767383289
Phenylglyoxylic acid	OhGene034031	0.9886462780187433	0.000192628717105737
Tropine	OhGene034031	-0.9752811240521502	0.0009089823434429176
4-Hydroxymephenytoin	OhGene034031	-0.9751245703380671	0.0009204842050407793
Citral	OhGene034031	0.9657248404534677	0.0017420468444885504
(+)-Isolariciresinol	OhGene034031	0.9857318332128888	0.0003039185143374871
DL-m-Tyrosine	OhGene034031	0.9968103953828793	1.5244141575272114e-05
Aleuritic Acid	OhGene034031	0.9804006468466815	0.000572437570769375
Diosbulbin B	OhGene034031	0.9564918950741266	0.0027982533447557137
Phloretin	OhGene034031	0.994327452089176	4.817543464537464e-05
Furanodiene	OhGene034031	0.9859451334914962	0.0002949207148047025
Artesunate	OhGene034031	0.9692822354214672	0.001400879240611542
trans-Anethole	OhGene034031	0.9833777989580592	0.00041215001436103104
L-Ergothioneine	OhGene034031	-0.9862978720230107	0.0002803361909536278
[truncated: 136,001 more rows]
