# Supplementary material for: Integrative Analysis of Transcriptome and Metabolome Reveals the Pivotal Role of the NAM Family Genes in Oncidium hybridum Lodd. Pseudobulb Growth
Source: Int J Mol Sci. 2024 Sep 26;25(19):10355. doi: 10.3390/ijms251910355 (PMC11476975; doi:10.3390/ijms251910355)
Supplement: Supplementary file 1 [file ijms-25-10355-s001.zip › Supplementary file/S9-Primer sequences.txt]

Actin primer sequences:
Actin-F  GCAACATTGTTCTTAGCGGAGGCT
Actin-R  TCTTCATGCTGCTTGGTGCAAGTG
Target gene primer sequences：
OhNAM055-F  5'  AACTCGTCGTCCACTACCTCTG  3'
OhNAM055-R  5'  TCCTTCGTCCCAAACATCG  3'
OhNAM119-F  5'  TGTTTGGGCAGAAAGAATGG  3'
OhNAM119-R  5'  TGTTAGTATCAGCAAGGCGGTA  3'
OhNAM136-F  5'  AAGAACTCGTCGTCCACTACCTC  3'
OhNAM136-R  5'  AGAAATACCACTCCTTCGTCCC  3'
